# Supplementary material for: Methylomic signatures of tau and amyloid-beta in transgenic mouse models of Alzheimer’s disease neuropathology
Source: NPJ Dement. 2026 Apr 7;2(1):23. doi: 10.1038/s44400-026-00074-y (PMC13056554; doi:10.1038/s44400-026-00074-y)
Supplement: Supplementary file 2 — Data S1 [file 44400_2026_74_MOESM2_ESM.xlsx]

## Sheet: TABLE S1
Animal ID	Model	Genotype	Age Months	N Raw RRBS Reads	HIP Neuropathology	ECX Neuropathology	Note
1	rTg4510	WT	2	52372947	0.014728
2	rTg4510	WT	2	32418197	0.00563252	0.00161782
3	rTg4510	WT	2	40788381	0.117918	0.00347095
6	rTg4510	WT	2	43433050	0.147461	0.00112244
7	rTg4510	WT	2	42102401	0.0119451	0.000850704
9	rTg4510	WT	2	52043098	0.00512648	0.000650575
10	rTg4510	WT	2	36395545	0.0102485	0
11	rTg4510	TG	2	44388773	0.118437	1.08702
12	rTg4510	TG	2	40192357	0.178185	2.73318
13	rTg4510	TG	2	31781590	0.088887	3.75568
15	rTg4510	TG	2	38772385	0.202729	3.06992
16	rTg4510	TG	2	46001729	0.0477878	1.91264
17	rTg4510	TG	2	39153458	0.139331	1.20198
19	rTg4510	TG	2	48486715	0.169229	3.90475
20	rTg4510	TG	2	39882314	0.140746	3.06044
21	rTg4510	WT	4	36809075	0.0420616	0.00260977
22	rTg4510	WT	4	52834325	0.0143758	0.000840663
23	rTg4510	WT	4	27298956	0.025046	0.00215582
25	rTg4510	WT	4	36600875	0.010477	0.000730976
26	rTg4510	WT	4	54715750	0.00579816	0.00389666
27	rTg4510	WT	4	36845743	0.00882609	0.00319469
29	rTg4510	WT	4	38380611	0.00444578	0.000984173
30	rTg4510	WT	4	53835493	0.00591046	0.000865395
31	rTg4510	TG	4	40160616	5.64499	5.49511
32	rTg4510	TG	4	39061093	13.0608	7.36215
33	rTg4510	TG	4	33727438	6.71918	8.99558
35	rTg4510	TG	4	45806407	5.21584	9.47594
36	rTg4510	TG	4	39751371	0.524156	8.96454
37	rTg4510	TG	4	47106245	1.40716	8.01828
39	rTg4510	TG	4	41171353	3.35796	5.41229
40	rTg4510	TG	4	50516229	12.753	17.0164
41	rTg4510	WT	6	32409819	0.0481061	0.00199799
42	rTg4510	WT	6	37752740	0.151817		Hippocampus sample failed QC
43	rTg4510	WT	6	36648141	0.0231295	0.00149299
45	rTg4510	WT	6	37028392	0.0712541	0.00069475
46	rTg4510	WT	6	38530263	0.0294494	0.00102169
47	rTg4510	WT	6	50275173	0.0199935	3.28E-05
49	rTg4510	WT	6	35255215	0.0384653	0.00169621
50	rTg4510	WT	6	38050211	0.027503	0.00486899
53	rTg4510	TG	6	38675645	13.2745	9.77316
54	rTg4510	TG	6	34666132	25.3087	13.9838	Hippocampus sample failed QC
55	rTg4510	TG	6	33581866	16.1438	10.5765
56	rTg4510	TG	6	43157557	17.1121	18.1809
57	rTg4510	TG	6	41245526	13.7814	18.8765
59	rTg4510	TG	6	32807933	13.5569	10.0846
60	rTg4510	TG	6	48650941	7.53909	11.437
61	rTg4510	WT	8	34816638	0.14838	0.000956735
62	rTg4510	WT	8	44994691	0.040752	0.000824156
63	rTg4510	WT	8	31521738	0.0166445	0.00450397
65	rTg4510	WT	8	39492666	0.0190482	0.00286735
66	rTg4510	WT	8	35080228	0.00223497
67	rTg4510	WT	8	37277208	0.0089035	0.00223497
69	rTg4510	WT	8	40300339	0.062278	0.00176997
70	rTg4510	WT	8	39962701	0.194898	0.00369588
72	rTg4510	TG	8	36444594	34.4872	26.8041
73	rTg4510	TG	8	40999006	37.7312	9.23436
75	rTg4510	TG	8	40480236	37.575	23.5144
76	rTg4510	TG	8	36381564	30.1921
77	rTg4510	TG	8	48601365	22.4408	14.1146
79	rTg4510	TG	8	38583493	26.1445	16.7645
80	rTg4510	TG	8	36323361	24.1731	9.9359
1	J20	WT	6	42152365	0	0.0034
2	J20	WT	6	39415799	0	0.0046
3	J20	WT	6	40383322	4.85E-05	0.0005
4	J20	WT	6	41754476	0	0
5	J20	WT	6	50776200	0	0.0015
6	J20	WT	6	36190844	0.000853954	0.002
7	J20	WT	6	36784153	0.00722972	0.0009
10	J20	WT	6	27438589	5.01E-05	0
11	J20	TG	6	41018914	0.495089	0.0038
12	J20	TG	6	38197344	1.96757	0.0288
13	J20	TG	6	34906324	0.961221	0.0073
14	J20	TG	6	39807405	2.44901	0.0009
15	J20	TG	6	49609530	1.78095	0.0157
16	J20	TG	6	41071194	4.32902	0.0192
17	J20	TG	6	33467970	1.65287	0.0008
20	J20	TG	6	43723229	1.83198	0.0372
21	J20	WT	8	38360352	2.56E-05	0
22	J20	WT	8	49610068	0	0.0047
23	J20	WT	8	42223210	0.0105582	0.0048
25	J20	WT	8	41869617	0.000377721	0.005
26	J20	WT	8	36191064	0	0.0026
27	J20	WT	8	39502394	0.00124875	0.0007
28	J20	WT	8	35844216	0	0.0006
30	J20	WT	8	40634519	0	0.0019
31	J20	TG	8	40202999	4.66719	0.0205
32	J20	TG	8	56591509	2.88177	0.0464
35	J20	TG	8	48715597	1.10025	0.0094
36	J20	TG	8	46095450	3.74612	0.0022
37	J20	TG	8	36779358	2.00278	0.0128
38	J20	TG	8	32906347	1.54132	0.0051
39	J20	TG	8	48666330	2.9629
41	J20	WT	10	41879929	0.00833895	0
43	J20	WT	10	41015612	3.98E-05	0.0009
44	J20	WT	10	43426855	0	0
45	J20	WT	10	39363414	5.06E-05	0
46	J20	WT	10	43539963	1.33E-05	0
47	J20	WT	10	57101780	0.00014536	0.0001
48	J20	WT	10	44405313	0.000138217	0.0005
50	J20	WT	10	40250919	0.00257392	0
51	J20	TG	10	39712294	14.5009	0.2634
52	J20	TG	10	39414519	15.3109	0.5394
53	J20	TG	10	43776255	6.63483	0.1988
55	J20	TG	10	39465800	7.61445	0.6119
56	J20	TG	10	51551851	9.96952	0.1494
57	J20	TG	10	40162565	10.4532	0.4325
58	J20	TG	10	54387109	13.3562	1.113
60	J20	TG	10	48280872	5.1205	0.0762
61	J20	WT	12	38550417	0.00480961	0.0019
62	J20	WT	12	42899907	9.14E-05	0
63	J20	WT	12	47134740	0.000437993	0
64	J20	WT	12	60548201	0	0
66	J20	WT	12	58332159	8.04E-05	0
67	J20	WT	12	35906918	0	0
68	J20	WT	12	39042577	0.00421634	0
70	J20	WT	12	64946820	3.45E-05	0
71	J20	TG	12	29368886	15.1156	0.1537
72	J20	TG	12	40253255	12.0234	0.0021
73	J20	TG	12	43906059	13.0848	0.0262
74	J20	TG	12	40416338	18.6156
76	J20	TG	12	36231348	16.4284	0.0934
77	J20	TG	12	40598777	15.1439	0.5379
78	J20	TG	12	41062963	15.6041	0.7833
80	J20	TG	12	30959379	13.9409	0.3517
