# Supplementary material for: Methylomic signatures of tau and amyloid-beta in transgenic mouse models of Alzheimer’s disease neuropathology
Source: NPJ Dement. 2026 Apr 7;2(1):23. doi: 10.1038/s44400-026-00074-y (PMC13056554; doi:10.1038/s44400-026-00074-y)
Supplement: Supplementary file 3 — Data S2 [file 44400_2026_74_MOESM3_ESM.xlsx]

## Sheet: TABLE S2
Position	Platform	cpg	Genotype Effect	Pathology Effect	Interaction Effect	P-value Genotype	FDR Genotype	Beta Size Genotype	P-value Pathology	FDR Pathology	FDR Interaction	Beta Size Pathology	mean DNAm WT	mean DNAm TG	DNAm delta	Direction TG	ChIPseeker_GeneEnsembl	ChIPseeker_GeneSymbol	ChIPseeker_GeneName	ChIPseeker_Annotation	ChIPseeker_TransEnsembl	distanceToTSS
chr11:104318231	Array	cg17805576	TRUE	TRUE	FALSE	1.58e-34	3.73e-30	-1.0394	5.17e-10	5.29e-07	NA	-0.058374	0.868048	0.518275	-0.349773	down	ENSMUSG00000018411	Mapt	microtubule-associated protein tau	Promoter	ENSMUST00000144836.1	198
chr12:80436248	Array	cg06167345	TRUE	TRUE	FALSE	1.1e-16	1.3e-12	0.389553	7.07e-11	1.08e-07	NA	0.0219358	0.052199	0.108192	0.0559931	up	ENSMUSG00000049106	Dcaf5	DDB1 and CUL4 associated factor 5	Promoter	ENSMUST00000218498.1	197
chr18:60917760	RRBS	NA	TRUE	TRUE	FALSE	8.77e-13	8.91e-07	-1.82164	9.77e-11	7.74e-06	NA	-0.0769833	0.940402	0.544289	-0.396113	down	ENSMUSG00000036412	Arsi	arylsulfatase i	Exon (ENSMUST00000040359.5/545260, exon 2 of 2)	ENSMUST00000040359.5	5980
chr2:131909856	RRBS	NA	TRUE	TRUE	FALSE	1.32e-12	8.91e-07	1.2422	3.62e-11	3.75e-06	NA	0.0465276	0.00485158	0.0626366	0.057785	up	ENSMUSG00000079037	Prnp	prion protein	Promoter	ENSMUST00000091288.12	-72
chr18:60917730	RRBS	NA	TRUE	TRUE	FALSE	2.38e-12	1.07e-06	-1.61687	2.26e-10	1.29e-05	NA	-0.0670713	0.949361	0.607675	-0.341685	down	ENSMUSG00000036412	Arsi	arylsulfatase i	Exon (ENSMUST00000040359.5/545260, exon 2 of 2)	ENSMUST00000040359.5	5950
chr2:131909854	RRBS	NA	TRUE	TRUE	FALSE	3.36e-12	1.13e-06	1.22595	4.55e-11	3.88e-06	NA	0.0461478	0.00491155	0.0611698	0.0562583	up	ENSMUSG00000079037	Prnp	prion protein	Promoter	ENSMUST00000091288.12	-74
chr18:60917718	RRBS	NA	TRUE	TRUE	FALSE	1.33e-11	3.58e-06	-1.55892	2.4e-10	1.29e-05	NA	-0.0655956	0.95019	0.623842	-0.326348	down	ENSMUSG00000036412	Arsi	arylsulfatase i	Exon (ENSMUST00000040359.5/545260, exon 2 of 2)	ENSMUST00000040359.5	5938
chr2:131909863	RRBS	NA	TRUE	TRUE	FALSE	1.67e-11	3.75e-06	1.11623	4.13e-11	3.88e-06	NA	0.0446942	0.00499791	0.0686782	0.0636803	up	ENSMUSG00000079037	Prnp	prion protein	Promoter	ENSMUST00000091288.12	-65
chr2:131909865	RRBS	NA	TRUE	TRUE	FALSE	1.34e-10	2.58e-05	1.03703	4.61e-11	3.88e-06	NA	0.0438738	0.00543156	0.0713367	0.0659051	up	ENSMUSG00000079037	Prnp	prion protein	Promoter	ENSMUST00000091288.12	-63
chr5:87231917	RRBS	NA	TRUE	TRUE	FALSE	1.71e-10	2.88e-05	1.4765	1.61e-11	2.7e-06	NA	0.0577543	0.766607	0.974318	0.207711	up	ENSMUSG00000057425	Ugt2b37	UDP glucuronosyltransferase 2 family, polypeptide B37	Distal Intergenic	ENSMUST00000075858.3	22887
chr14:124676565	Array	cg11999944	TRUE	TRUE	FALSE	2.4e-10	1.89e-06	0.542915	6.21e-07	8.2e-05	NA	0.0247597	0.199823	0.344411	0.144588	up	ENSMUSG00000025551	Fgf14	fibroblast growth factor 14	Promoter	ENSMUST00000095529.9	562
chr3:90243866	RRBS	NA	TRUE	FALSE	TRUE	8.01e-10	0.000119881	-2.36447	NA	NA	0.00124634	NA	0.495886	0.430271	-0.0656147	down	ENSMUSG00000027938	Creb3l4	cAMP responsive element binding protein 3-like 4	Promoter	ENSMUST00000029547.9	-354
chr3:90243888	RRBS	NA	TRUE	FALSE	TRUE	9.91e-10	0.000133469	-2.31145	NA	NA	0.00128086	NA	0.513647	0.444347	-0.0693005	down	ENSMUSG00000027938	Creb3l4	cAMP responsive element binding protein 3-like 4	Promoter	ENSMUST00000029547.9	-376
chr19:46730304	RRBS	NA	TRUE	FALSE	TRUE	3.17e-09	0.000388674	1.51257	NA	NA	0.0159425	NA	0.930928	0.976234	0.0453057	up	ENSMUSG00000003559	As3mt	arsenic (+3 oxidation state) methyltransferase	Intron (ENSMUST00000003655.8/57344, intron 10 of 10)	ENSMUST00000235266.1	18332
chr2:35644229	RRBS	NA	TRUE	FALSE	TRUE	4.11e-09	0.000427657	2.21787	NA	NA	0.000790042	NA	0.678784	0.746785	0.0680014	up	ENSMUSG00000026883	Dab2ip	disabled 2 interacting protein	Intron (ENSMUST00000112986.8/69601, intron 2 of 16)	ENSMUST00000156465.7	-17121
chr19:46730291	RRBS	NA	TRUE	FALSE	TRUE	4.31e-09	0.000427657	1.48931	NA	NA	0.0162601	NA	0.935925	0.975443	0.0395182	up	ENSMUSG00000003559	As3mt	arsenic (+3 oxidation state) methyltransferase	Intron (ENSMUST00000003655.8/57344, intron 10 of 10)	ENSMUST00000235266.1	18319
chr5:87231898	RRBS	NA	TRUE	TRUE	FALSE	4.45e-09	0.000427657	1.30611	1.56e-11	2.7e-06	NA	0.0549386	0.828565	0.975876	0.147311	up	ENSMUSG00000057425	Ugt2b37	UDP glucuronosyltransferase 2 family, polypeptide B37	Distal Intergenic	ENSMUST00000075858.3	22906
chr19:46730332	RRBS	NA	TRUE	FALSE	TRUE	7.52e-09	0.000637636	1.53992	NA	NA	0.0190946	NA	0.916076	0.973971	0.0578946	up	ENSMUSG00000003559	As3mt	arsenic (+3 oxidation state) methyltransferase	Intron (ENSMUST00000003655.8/57344, intron 10 of 10)	ENSMUST00000235266.1	18360
chr15:95784212	RRBS	NA	TRUE	FALSE	TRUE	7.62e-09	0.000637636	-1.53073	NA	NA	0.00597501	NA	0.903402	0.8343	-0.0691017	down	ENSMUSG00000064210	Ano6	anoctamin 6	Distal Intergenic	ENSMUST00000071874.7	-6631
chr2:35644248	RRBS	NA	TRUE	FALSE	TRUE	8.51e-09	0.000637636	2.11851	NA	NA	0.000790042	NA	0.707363	0.763984	0.0566217	up	ENSMUSG00000026883	Dab2ip	disabled 2 interacting protein	Intron (ENSMUST00000112986.8/69601, intron 2 of 16)	ENSMUST00000156465.7	-17102
chr18:60917688	RRBS	NA	TRUE	TRUE	FALSE	8.52e-09	0.000637636	-1.34994	8.9e-09	0.000189893	NA	-0.0549407	0.948827	0.703941	-0.244887	down	ENSMUSG00000036412	Arsi	arylsulfatase i	Exon (ENSMUST00000040359.5/545260, exon 2 of 2)	ENSMUST00000040359.5	5908
chr5:87231892	RRBS	NA	TRUE	TRUE	FALSE	9.35e-09	0.000662991	1.27828	2.31e-11	2.91e-06	NA	0.0541117	0.838446	0.975343	0.136897	up	ENSMUSG00000057425	Ugt2b37	UDP glucuronosyltransferase 2 family, polypeptide B37	Distal Intergenic	ENSMUST00000075858.3	22912
chr19:46730273	RRBS	NA	TRUE	FALSE	TRUE	1.38e-08	0.000930833	1.46203	NA	NA	0.0206907	NA	0.935217	0.973783	0.0385653	up	ENSMUSG00000003559	As3mt	arsenic (+3 oxidation state) methyltransferase	Intron (ENSMUST00000003655.8/57344, intron 10 of 10)	ENSMUST00000235266.1	18301
chr18:60917685	RRBS	NA	TRUE	TRUE	FALSE	1.55e-08	0.000973117	-1.3346	1.49e-08	0.000264263	NA	-0.0538312	0.948685	0.71346	-0.235226	down	ENSMUSG00000036412	Arsi	arylsulfatase i	Exon (ENSMUST00000040359.5/545260, exon 2 of 2)	ENSMUST00000040359.5	5905
chr13:37441847	RRBS	NA	TRUE	FALSE	TRUE	1.6e-08	0.000973117	2.65462	NA	NA	0.00551296	NA	0.437025	0.573503	0.136479	up	ENSMUSG00000021423	Ly86	lymphocyte antigen 86	Distal Intergenic	ENSMUST00000021860.6	96639
chr8:46984864	RRBS	NA	TRUE	FALSE	TRUE	1.66e-08	0.000973117	2.33392	NA	NA	0.0184639	NA	0.416798	0.536316	0.119518	up	ENSMUSG00000038173	Enpp6	ectonucleotide pyrophosphatase/phosphodiesterase 6	Distal Intergenic	ENSMUST00000039840.14	-2023
chr7:79783442	RRBS	NA	TRUE	FALSE	TRUE	1.75e-08	0.000981516	1.20531	NA	NA	0.0194982	NA	0.936431	0.956624	0.0201932	up	ENSMUSG00000030544	Mesp1	mesoderm posterior 1	Intron (ENSMUST00000035622.7/626359, intron 17 of 17)	ENSMUST00000032760.5	10346
chr2:33641956	RRBS	NA	TRUE	FALSE	TRUE	1.99e-08	0.00103481	1.30797	NA	NA	0.0158127	NA	0.0650155	0.100457	0.0354417	up	NA	C130021I20Rik	Riken cDNA C130021I20 gene	Promoter	ENSMUST00000147294.2	625
chr18:60917679	RRBS	NA	TRUE	TRUE	FALSE	2e-08	0.00103481	-1.37965	2.73e-08	0.000396011	NA	-0.0547228	0.948161	0.728448	-0.219713	down	ENSMUSG00000036412	Arsi	arylsulfatase i	Exon (ENSMUST00000040359.5/545260, exon 2 of 2)	ENSMUST00000040359.5	5899
chr15:76649121	Array	cg20156837	TRUE	FALSE	TRUE	2.07e-08	0.000122064	-0.213333	NA	NA	1.81e-05	NA	0.633813	0.629414	-0.00439946	down	ENSMUSG00000053929	Cyhr1	cysteine and histidine rich 1	Exon (ENSMUST00000081291.12/54151, exon 3 of 5)	ENSMUST00000229552.1	1707
chr15:95784194	RRBS	NA	TRUE	FALSE	TRUE	2.21e-08	0.00110178	-1.42429	NA	NA	0.00862636	NA	0.92304	0.861512	-0.0615276	down	ENSMUSG00000064210	Ano6	anoctamin 6	Distal Intergenic	ENSMUST00000071874.7	-6649
chr2:33641960	RRBS	NA	TRUE	FALSE	TRUE	2.53e-08	0.00121711	1.31621	NA	NA	0.0168062	NA	0.0627374	0.100518	0.0377805	up	NA	C130021I20Rik	Riken cDNA C130021I20 gene	Promoter	ENSMUST00000147294.2	629
chr13:107963522	RRBS	NA	TRUE	FALSE	TRUE	2.99e-08	0.00134497	2.42923	NA	NA	0.0287476	NA	0.342	0.505685	0.163685	up	ENSMUSG00000032846	Zswim6	zinc finger SWIM-type containing 6	Distal Intergenic	ENSMUST00000105097.2	-73458
chr13:107963512	RRBS	NA	TRUE	FALSE	TRUE	3.1e-08	0.00134497	2.42674	NA	NA	0.0285093	NA	0.338077	0.499037	0.16096	up	ENSMUSG00000032846	Zswim6	zinc finger SWIM-type containing 6	Distal Intergenic	ENSMUST00000105097.2	-73448
chr13:107963529	RRBS	NA	TRUE	FALSE	TRUE	3.14e-08	0.00134497	2.42724	NA	NA	0.0294828	NA	0.345175	0.510347	0.165172	up	ENSMUSG00000032846	Zswim6	zinc finger SWIM-type containing 6	Distal Intergenic	ENSMUST00000105097.2	-73465
chr11:118729496	RRBS	NA	TRUE	FALSE	TRUE	3.2e-08	0.00134497	1.6409	NA	NA	0.00241976	NA	0.117881	0.108722	-0.00915929	up	ENSMUSG00000025576	Rbfox3	RNA binding protein, fox-1 homolog (C. elegans) 3	Intron (ENSMUST00000117731.7/52897, intron 2 of 13)	ENSMUST00000103023.7	31545
chr5:119656462	RRBS	NA	TRUE	FALSE	TRUE	3.85e-08	0.00157106	1.69093	NA	NA	0.0165767	NA	0.280871	0.354549	0.0736785	up	ENSMUSG00000018604	Tbx3	T-box 3	Intron (ENSMUST00000154997.1/ENSMUST00000154997.1, intron 1 of 1)	ENSMUST00000079719.10	-14207
chr7:79783414	RRBS	NA	TRUE	FALSE	TRUE	4.12e-08	0.00163174	1.16948	NA	NA	0.0219693	NA	0.943213	0.958768	0.0155546	up	ENSMUSG00000030544	Mesp1	mesoderm posterior 1	Intron (ENSMUST00000035622.7/626359, intron 17 of 17)	ENSMUST00000032760.5	10374
chr11:118729500	RRBS	NA	TRUE	FALSE	TRUE	4.25e-08	0.00163377	1.64233	NA	NA	0.00249209	NA	0.122475	0.112003	-0.0104713	up	ENSMUSG00000025576	Rbfox3	RNA binding protein, fox-1 homolog (C. elegans) 3	Intron (ENSMUST00000117731.7/52897, intron 2 of 13)	ENSMUST00000103023.7	31541
chr5:119656480	RRBS	NA	TRUE	FALSE	TRUE	4.61e-08	0.00168136	1.71505	NA	NA	0.0186537	NA	0.303504	0.379967	0.076463	up	ENSMUSG00000018604	Tbx3	T-box 3	Intron (ENSMUST00000154997.1/ENSMUST00000154997.1, intron 1 of 1)	ENSMUST00000079719.10	-14189
chr15:89076315	RRBS	NA	TRUE	FALSE	TRUE	4.62e-08	0.00168136	-1.17508	NA	NA	0.0112819	NA	0.0152264	0.0114016	-0.00382481	down	ENSMUSG00000015363	Trabd	TraB domain containing	Promoter	ENSMUST00000165690.1	191
chr4:152358526	RRBS	NA	TRUE	FALSE	TRUE	4.83e-08	0.00169389	-1.51333	NA	NA	0.00551296	NA	0.632298	0.6168	-0.0154982	down	ENSMUSG00000005045	Chd5	chromodomain helicase DNA binding protein 5	Exon (ENSMUST00000030775.11/269610, exon 6 of 42)	ENSMUST00000124423.1	-13616
chr15:89076325	RRBS	NA	TRUE	FALSE	TRUE	4.91e-08	0.00169389	-1.17685	NA	NA	0.0113526	NA	0.0153513	0.01209	-0.0032613	down	ENSMUSG00000015363	Trabd	TraB domain containing	Promoter	ENSMUST00000165690.1	201
chr15:99772052	RRBS	NA	TRUE	FALSE	TRUE	5.12e-08	0.00172267	1.05474	NA	NA	0.00551296	NA	0.00870547	0.0125815	0.003876	up	ENSMUSG00000023021	Cers5	ceramide synthase 5	Promoter	ENSMUST00000176627.2	40
chr2:33641937	RRBS	NA	TRUE	FALSE	TRUE	5.54e-08	0.00176771	1.25756	NA	NA	0.0171875	NA	0.0758191	0.101816	0.0259967	up	NA	C130021I20Rik	Riken cDNA C130021I20 gene	Promoter	ENSMUST00000147294.2	606
chr15:99772042	RRBS	NA	TRUE	FALSE	TRUE	5.6e-08	0.00176771	1.0461	NA	NA	0.00554912	NA	0.00817028	0.0118151	0.00364478	up	ENSMUSG00000023021	Cers5	ceramide synthase 5	Promoter	ENSMUST00000176627.2	50
chr15:99772045	RRBS	NA	TRUE	FALSE	TRUE	5.64e-08	0.00176771	1.05114	NA	NA	0.00554912	NA	0.00848345	0.0123496	0.0038661	up	ENSMUSG00000023021	Cers5	ceramide synthase 5	Promoter	ENSMUST00000176627.2	47
chr15:99772062	RRBS	NA	TRUE	FALSE	TRUE	6.02e-08	0.00184227	1.05501	NA	NA	0.00554912	NA	0.00914144	0.0131114	0.00396994	up	ENSMUSG00000023021	Cers5	ceramide synthase 5	Promoter	ENSMUST00000176627.2	30
chr15:99772039	RRBS	NA	TRUE	FALSE	TRUE	6.28e-08	0.00187962	1.03827	NA	NA	0.00554912	NA	0.00793335	0.0113295	0.00339613	up	ENSMUSG00000023021	Cers5	ceramide synthase 5	Promoter	ENSMUST00000176627.2	53
chr15:99772037	RRBS	NA	TRUE	FALSE	TRUE	7.21e-08	0.00208402	1.03193	NA	NA	0.0055782	NA	0.00782471	0.0110464	0.00322171	up	ENSMUSG00000023021	Cers5	ceramide synthase 5	Promoter	ENSMUST00000176627.2	55
chr15:99772065	RRBS	NA	TRUE	FALSE	TRUE	7.27e-08	0.00208402	1.05205	NA	NA	0.00584847	NA	0.00932921	0.0133237	0.00399446	up	ENSMUSG00000023021	Cers5	ceramide synthase 5	Promoter	ENSMUST00000176627.2	27
chr15:99772067	RRBS	NA	TRUE	FALSE	TRUE	8.59e-08	0.00241084	1.0492	NA	NA	0.00597501	NA	0.00947265	0.0134965	0.00402386	up	ENSMUSG00000023021	Cers5	ceramide synthase 5	Promoter	ENSMUST00000176627.2	25
chr16:10449252	RRBS	NA	TRUE	FALSE	FALSE	9.79e-08	0.00265098	1.79539	NA	NA	NA	NA	0.289439	0.436304	0.146865	up	ENSMUSG00000050908	Tvp23a	trans-golgi network vesicle protein 23A	Distal Intergenic	ENSMUST00000051118.6	-1890
chr3:146117557	RRBS	NA	TRUE	FALSE	TRUE	9.84e-08	0.00265098	-1.46212	NA	NA	0.0150709	NA	0.0983472	0.089524	-0.00882323	down	ENSMUSG00000036853	Mcoln3	mucolipin 3	Promoter	ENSMUST00000140214.2	107
chr15:89076336	RRBS	NA	TRUE	FALSE	TRUE	1.06e-07	0.00279909	-1.16241	NA	NA	0.0150709	NA	0.0161122	0.0134162	-0.00269604	down	ENSMUSG00000015363	Trabd	TraB domain containing	Promoter	ENSMUST00000165690.1	212
chr2:131909894	RRBS	NA	TRUE	TRUE	FALSE	1.11e-07	0.0028743	0.811923	1.12e-10	7.93e-06	NA	0.0454443	0.0102093	0.102815	0.092606	up	ENSMUSG00000079037	Prnp	prion protein	Promoter	ENSMUST00000091288.12	-34
chr4:140246633	RRBS	NA	TRUE	FALSE	TRUE	1.25e-07	0.00318236	-1.34782	NA	NA	0.00551296	NA	0.0653443	0.055408	-0.00993638	down	ENSMUSG00000040972	Igsf21	immunoglobulin superfamily, member 21	Promoter	ENSMUST00000039331.8	151
chr19:42298293	RRBS	NA	TRUE	FALSE	TRUE	1.29e-07	0.00318236	1.49874	NA	NA	0.00249209	NA	0.877921	0.890489	0.0125684	up	ENSMUSG00000042401	Crtac1	cartilage acidic protein 1	Exon (ENSMUST00000238290.1/72832, exon 10 of 15)	ENSMUST00000238182.1	-10339
chr11:118729465	RRBS	NA	TRUE	FALSE	TRUE	1.3e-07	0.00318236	1.62022	NA	NA	0.00512731	NA	0.115386	0.112669	-0.00271669	up	ENSMUSG00000025576	Rbfox3	RNA binding protein, fox-1 homolog (C. elegans) 3	Intron (ENSMUST00000117731.7/52897, intron 2 of 13)	ENSMUST00000103023.7	31576
chr15:99772072	RRBS	NA	TRUE	FALSE	TRUE	1.52e-07	0.00366069	1.03917	NA	NA	0.00747067	NA	0.00994171	0.0140927	0.004151	up	ENSMUSG00000023021	Cers5	ceramide synthase 5	Promoter	ENSMUST00000176627.2	20
chr3:98821272	RRBS	NA	TRUE	FALSE	TRUE	1.57e-07	0.00369942	-1.42176	NA	NA	0.0131637	NA	0.919172	0.900167	-0.0190051	down	ENSMUSG00000027869	Hsd3b6	hydroxy-delta-5-steroid dehydrogenase, 3 beta- and steroid delta-isomerase 6	Exon (ENSMUST00000119844.1/ENSMUST00000119844.1, exon 1 of 1)	ENSMUST00000029463.12	-6829
chr18:62049943	RRBS	NA	TRUE	FALSE	TRUE	1.76e-07	0.00408589	1.2572	NA	NA	0.0285332	NA	0.141174	0.170056	0.0288827	up	ENSMUSG00000045629	Sh3tc2	SH3 domain and tetratricopeptide repeats 2	Distal Intergenic	ENSMUST00000236759.1	71984
chr9:109847562	RRBS	NA	TRUE	FALSE	FALSE	1.98e-07	0.00451869	1.54438	NA	NA	NA	NA	0.563722	0.705854	0.142132	up	ENSMUSG00000038357	Camp	cathelicidin antimicrobial peptide	Exon (ENSMUST00000112022.4/12796, exon 4 of 4)	ENSMUST00000112022.4	2055
chr17:8312583	RRBS	NA	TRUE	FALSE	TRUE	2.05e-07	0.0045734	2.07705	NA	NA	0.00551296	NA	0.345569	0.33237	-0.0131989	up	ENSMUSG00000073468	Sft2d1	SFT2 domain containing 1	Promoter	ENSMUST00000141213.1	1408
chr16:10449238	RRBS	NA	TRUE	FALSE	FALSE	2.07e-07	0.0045734	1.77571	NA	NA	NA	NA	0.290765	0.435529	0.144764	up	ENSMUSG00000050908	Tvp23a	trans-golgi network vesicle protein 23A	Distal Intergenic	ENSMUST00000051118.6	-1876
chr2:131910180	RRBS	NA	TRUE	TRUE	FALSE	2.35e-07	0.00507002	1.15698	3.64e-10	1.76e-05	NA	0.0570076	0.015143	0.13217	0.117027	up	ENSMUSG00000098754	Prn	prion protein readthrough transcript	Promoter	ENSMUST00000136783.1	223
chr15:99772022	RRBS	NA	TRUE	FALSE	TRUE	2.39e-07	0.00507002	0.981253	NA	NA	0.00754827	NA	0.00689056	0.00931969	0.00242913	up	ENSMUSG00000023021	Cers5	ceramide synthase 5	Promoter	ENSMUST00000176627.2	70
chr9:54213141	RRBS	NA	TRUE	FALSE	TRUE	2.41e-07	0.00507002	-1.16992	NA	NA	0.0194982	NA	0.979316	0.9634	-0.0159157	down	ENSMUSG00000032274	Cyp19a1	cytochrome P450, family 19, subfamily a, polypeptide 1	Intron (ENSMUST00000214358.1/13075, intron 1 of 1)	ENSMUST00000216974.1	-10920
chr2:131910164	RRBS	NA	TRUE	TRUE	FALSE	2.52e-07	0.0052257	1.1472	6e-10	2.42e-05	NA	0.0559112	0.0141923	0.126165	0.111972	up	ENSMUSG00000098754	Prn	prion protein readthrough transcript	Promoter	ENSMUST00000136783.1	207
chr19:46730349	RRBS	NA	TRUE	FALSE	FALSE	2.61e-07	0.00525758	1.41233	NA	NA	NA	NA	0.914706	0.974499	0.0597928	up	ENSMUSG00000003559	As3mt	arsenic (+3 oxidation state) methyltransferase	Intron (ENSMUST00000003655.8/57344, intron 10 of 10)	ENSMUST00000235266.1	18377
chr2:128008387	RRBS	NA	TRUE	FALSE	TRUE	2.62e-07	0.00525758	1.56991	NA	NA	0.00735298	NA	0.876491	0.890014	0.0135232	up	ENSMUSG00000027380	Acoxl	acyl-Coenzyme A oxidase-like	Intron (ENSMUST00000028859.7/74121, intron 11 of 17)	ENSMUST00000110344.1	99329
chr5:7145910	RRBS	NA	TRUE	FALSE	TRUE	2.67e-07	0.00528669	1.36733	NA	NA	0.00754827	NA	0.872043	0.898083	0.0260392	up	ENSMUSG00000040514	Tex47	testis expressed 47	Intron (ENSMUST00000200317.4/207618, intron 1 of 3)	ENSMUST00000088796.2	-158215
chr16:33587700	RRBS	NA	TRUE	FALSE	TRUE	2.76e-07	0.0053046	2.01547	NA	NA	0.0144461	NA	0.283233	0.386062	0.102828	up	ENSMUSG00000035506	Slc12a8	solute carrier family 12 (potassium/chloride transporters), member 8	Intron (ENSMUST00000121925.7/171286, intron 5 of 13)	ENSMUST00000122314.7	-8862
chr2:131910162	RRBS	NA	TRUE	TRUE	FALSE	2.78e-07	0.0053046	1.14433	6.48e-10	2.42e-05	NA	0.0557768	0.0142915	0.125353	0.111062	up	ENSMUSG00000098754	Prn	prion protein readthrough transcript	Promoter	ENSMUST00000136783.1	205
chr15:89076281	RRBS	NA	TRUE	FALSE	TRUE	2.8e-07	0.0053046	-1.10305	NA	NA	0.0194982	NA	0.0141472	0.00931267	-0.00483452	down	ENSMUSG00000015363	Trabd	TraB domain containing	Promoter	ENSMUST00000165690.1	157
chr2:27263636	RRBS	NA	TRUE	FALSE	TRUE	3.2e-07	0.00598318	2.1371	NA	NA	0.00551296	NA	0.49548	0.536956	0.0414757	up	ENSMUSG00000009621	Vav2	vav 2 oncogene	3' UTR	ENSMUST00000146843.1	8162
chr11:88161490	RRBS	NA	TRUE	FALSE	TRUE	3.25e-07	0.00599032	-1.07962	NA	NA	0.033774	NA	0.0294761	0.0226315	-0.00684466	down	ENSMUSG00000018378	Cuedc1	CUE domain containing 1	Promoter	ENSMUST00000154812.7	-771
chr2:159002921	Array	cg05064659	TRUE	FALSE	TRUE	3.27e-07	0.00154725	0.334587	NA	NA	0.000180336	NA	0.506542	0.517608	0.0110659	up	ENSMUSG00000027655	Dhx35	DEAH (Asp-Glu-Ala-His) box polypeptide 35	Distal Intergenic	ENSMUST00000143195.1	152292
chr15:89076350	RRBS	NA	TRUE	FALSE	TRUE	3.46e-07	0.00621995	-1.1079	NA	NA	0.0207015	NA	0.0150368	0.0122229	-0.00281389	down	ENSMUSG00000015363	Trabd	TraB domain containing	Promoter	ENSMUST00000165690.1	226
chr10:97456686	RRBS	NA	TRUE	FALSE	FALSE	3.46e-07	0.00621995	1.52393	NA	NA	NA	NA	0.670241	0.779925	0.109684	up	ENSMUSG00000019929	Dcn	decorin	Distal Intergenic	ENSMUST00000105287.10	-22923
chr11:88161478	RRBS	NA	TRUE	FALSE	TRUE	3.6e-07	0.00632922	-1.09386	NA	NA	0.0354442	NA	0.0318526	0.0239627	-0.00788995	down	ENSMUSG00000018378	Cuedc1	CUE domain containing 1	Promoter	ENSMUST00000154812.7	-783
chr1:133548623	RRBS	NA	TRUE	FALSE	TRUE	3.62e-07	0.00632922	2.22872	NA	NA	0.00757837	NA	0.664833	0.713097	0.0482644	up	ENSMUSG00000090553	Snrpe	small nuclear ribonucleoprotein E	Distal Intergenic	ENSMUST00000171264.1	61302
chr8:11226994	RRBS	NA	TRUE	FALSE	TRUE	3.67e-07	0.00632922	1.21213	NA	NA	0.00512731	NA	0.881516	0.88807	0.00655362	up	ENSMUSG00000031502	Col4a1	collagen, type IV, alpha 1	Exon (ENSMUST00000033898.9/12826, exon 25 of 52)	ENSMUST00000208386.1	5445
chr15:99772018	RRBS	NA	TRUE	FALSE	TRUE	3.73e-07	0.00632922	0.96519	NA	NA	0.00865473	NA	0.00671686	0.00893009	0.00221323	up	ENSMUSG00000023021	Cers5	ceramide synthase 5	Promoter	ENSMUST00000176627.2	74
chr1:39249196	RRBS	NA	TRUE	FALSE	TRUE	3.76e-07	0.00632922	1.41816	NA	NA	0.0197148	NA	0.827011	0.873526	0.046515	up	ENSMUSG00000026077	Npas2	neuronal PAS domain protein 2	Intron (ENSMUST00000173050.7/18143, intron 1 of 2)	ENSMUST00000056815.8	54984
chrX:56123515	RRBS	NA	TRUE	FALSE	TRUE	4.18e-07	0.00694993	-1.07426	NA	NA	0.00946179	NA	0.878105	0.881675	0.00356991	down	ENSMUSG00000031125	3830403N18Rik	RIKEN cDNA 3830403N18 gene	Distal Intergenic	ENSMUST00000033458.2	-13057
chr6:31333461	RRBS	NA	TRUE	FALSE	TRUE	4.56e-07	0.00749412	-1.92596	NA	NA	0.00757837	NA	0.651585	0.599323	-0.0522623	down	ENSMUSG00000087380	2210408F21Rik	RIKEN cDNA 2210408F21 gene	Intron (ENSMUST00000144612.7/73652, intron 3 of 5)	ENSMUST00000124811.1	11490
chr9:109847544	RRBS	NA	TRUE	FALSE	FALSE	4.64e-07	0.00753106	1.49801	NA	NA	NA	NA	0.564797	0.707909	0.143113	up	ENSMUSG00000038357	Camp	cathelicidin antimicrobial peptide	Exon (ENSMUST00000112022.4/12796, exon 4 of 4)	ENSMUST00000112022.4	2073
chr15:99772016	RRBS	NA	TRUE	FALSE	TRUE	4.83e-07	0.00774492	0.956758	NA	NA	0.00922319	NA	0.00666581	0.00877296	0.00210714	up	ENSMUSG00000023021	Cers5	ceramide synthase 5	Promoter	ENSMUST00000176627.2	76
chr18:22344250	RRBS	NA	TRUE	FALSE	TRUE	4.98e-07	0.00788963	-1.01858	NA	NA	0.0163343	NA	0.0132824	0.00894039	-0.00434199	down	ENSMUSG00000045215	Asxl3	additional sex combs like 3, transcriptional regulator	Promoter	ENSMUST00000153836.1	-633
chrX:56123536	RRBS	NA	TRUE	FALSE	TRUE	5.24e-07	0.00820988	-1.05673	NA	NA	0.0106112	NA	0.893764	0.896324	0.00255936	down	ENSMUSG00000031125	3830403N18Rik	RIKEN cDNA 3830403N18 gene	Distal Intergenic	ENSMUST00000033458.2	-13036
chr3:31094385	RRBS	NA	TRUE	FALSE	TRUE	5.36e-07	0.00829823	-1.03015	NA	NA	0.0253362	NA	0.0172394	0.014873	-0.00236639	down	ENSMUSG00000027660	Skil	SKI-like	Promoter	ENSMUST00000118470.7	-673
chr2:27263658	RRBS	NA	TRUE	FALSE	TRUE	5.44e-07	0.00833187	2.32406	NA	NA	0.00735298	NA	0.47588	0.523588	0.0477084	up	ENSMUSG00000009621	Vav2	vav 2 oncogene	3' UTR	ENSMUST00000146843.1	8140
chr3:31094360	RRBS	NA	TRUE	FALSE	TRUE	5.61e-07	0.00841363	-1.02067	NA	NA	0.0162601	NA	0.0149055	0.014156	-0.000749459	down	ENSMUSG00000027660	Skil	SKI-like	Promoter	ENSMUST00000118470.7	-698
chr8:123532868	RRBS	NA	TRUE	FALSE	TRUE	5.62e-07	0.00841363	2.61354	NA	NA	0.0131637	NA	0.46238	0.576164	0.113783	up	ENSMUSG00000094751	Gm25018	predicted gene, 25018	Intron (ENSMUST00000127664.1/108148, intron 1 of 15)	ENSMUST00000178106.1	6036
chr17:28379516	RRBS	NA	TRUE	FALSE	TRUE	5.81e-07	0.00859764	1.17877	NA	NA	0.00548709	NA	0.90037	0.916577	0.0162073	up	ENSMUSG00000037446	Tulp1	tubby like protein 1	Distal Intergenic	ENSMUST00000041819.13	-14294
chr15:7157617	RRBS	NA	TRUE	FALSE	TRUE	5.96e-07	0.00872266	1.50672	NA	NA	0.0185048	NA	0.872344	0.918416	0.0460713	up	ENSMUSG00000054263	Lifr	LIF receptor alpha	Intron (ENSMUST00000228723.1/16880, intron 3 of 4)	ENSMUST00000171588.1	3264
chr3:31094357	RRBS	NA	TRUE	FALSE	TRUE	6.1e-07	0.00880474	-1.01645	NA	NA	0.0162601	NA	0.0145891	0.014071	-0.000518119	down	ENSMUSG00000027660	Skil	SKI-like	Promoter	ENSMUST00000118470.7	-701
chr2:131910201	RRBS	NA	TRUE	TRUE	FALSE	6.15e-07	0.00880474	1.14349	3.66e-10	1.76e-05	NA	0.0575544	0.0193967	0.13552	0.116124	up	ENSMUSG00000098754	Prn	prion protein readthrough transcript	Promoter	ENSMUST00000136783.1	244
chr1:175901335	RRBS	NA	TRUE	FALSE	FALSE	6.26e-07	0.00886639	-1.48338	NA	NA	NA	NA	0.876664	0.824422	-0.0522422	down	ENSMUSG00000039748	Exo1	exonuclease 1	Promoter	ENSMUST00000194636.1	-34
chr1:133548645	RRBS	NA	TRUE	FALSE	TRUE	6.37e-07	0.00893586	2.19357	NA	NA	0.00946179	NA	0.666648	0.71832	0.0516715	up	ENSMUSG00000090553	Snrpe	small nuclear ribonucleoprotein E	Distal Intergenic	ENSMUST00000171264.1	61280
chr10:121958591	RRBS	NA	TRUE	FALSE	TRUE	6.46e-07	0.00893586	-1.81374	NA	NA	0.0317974	NA	0.753994	0.65854	-0.0954535	down	ENSMUSG00000020121	Srgap1	SLIT-ROBO Rho GTPase activating protein 1	Intron (ENSMUST00000020322.11/117600, intron 1 of 21)	ENSMUST00000020322.11	88717
chr3:31094355	RRBS	NA	TRUE	FALSE	TRUE	6.56e-07	0.00893586	-1.01383	NA	NA	0.0162601	NA	0.0144432	0.0140701	-0.000373049	down	ENSMUSG00000027660	Skil	SKI-like	Promoter	ENSMUST00000118470.7	-703
chr1:175901351	RRBS	NA	TRUE	FALSE	FALSE	6.57e-07	0.00893586	-1.56984	NA	NA	NA	NA	0.84088	0.778851	-0.0620285	down	ENSMUSG00000039748	Exo1	exonuclease 1	Promoter	ENSMUST00000194636.1	-18
chr10:121958609	RRBS	NA	TRUE	FALSE	TRUE	6.74e-07	0.00898622	-1.83828	NA	NA	0.0306128	NA	0.74429	0.648225	-0.0960651	down	ENSMUSG00000020121	Srgap1	SLIT-ROBO Rho GTPase activating protein 1	Intron (ENSMUST00000020322.11/117600, intron 1 of 21)	ENSMUST00000020322.11	88699
chr3:31094372	RRBS	NA	TRUE	FALSE	TRUE	6.77e-07	0.00898622	-1.02132	NA	NA	0.0186612	NA	0.0161262	0.0144923	-0.00163396	down	ENSMUSG00000027660	Skil	SKI-like	Promoter	ENSMUST00000118470.7	-686
chr3:51562088	RRBS	NA	TRUE	FALSE	FALSE	6.85e-07	0.00898622	1.03451	NA	NA	NA	NA	0.0635942	0.0864407	0.0228465	up	NA	5031434O11Rik	RIKEN cDNA 5031434O11 gene	Promoter	ENSMUST00000181303.6	-383
chr10:81367519	RRBS	NA	TRUE	FALSE	FALSE	6.87e-07	0.00898622	-1.33112	NA	NA	NA	NA	0.804878	0.725591	-0.0792878	down	ENSMUSG00000020234	4930404N11Rik	RIKEN cDNA 4930404N11 gene	3' UTR	ENSMUST00000020456.4	-1703
chr15:89076356	RRBS	NA	TRUE	FALSE	TRUE	7.1e-07	0.00909732	-1.07957	NA	NA	0.02656	NA	0.0148294	0.0119584	-0.00287105	down	ENSMUSG00000015363	Trabd	TraB domain containing	Promoter	ENSMUST00000165690.1	232
chr11:88161466	RRBS	NA	TRUE	FALSE	TRUE	7.12e-07	0.00909732	-1.10347	NA	NA	0.047387	NA	0.0365453	0.0265996	-0.00994569	down	ENSMUSG00000018378	Cuedc1	CUE domain containing 1	Promoter	ENSMUST00000154812.7	-795
chr8:123532871	RRBS	NA	TRUE	FALSE	TRUE	7.23e-07	0.00909732	2.59569	NA	NA	0.0144254	NA	0.474259	0.58363	0.10937	up	ENSMUSG00000094751	Gm25018	predicted gene, 25018	Intron (ENSMUST00000127664.1/108148, intron 1 of 15)	ENSMUST00000178106.1	6033
chr17:51832475	RRBS	NA	TRUE	FALSE	TRUE	7.23e-07	0.00909732	-1.12791	NA	NA	0.00584847	NA	0.0209432	0.0193048	-0.00163842	down	ENSMUSG00000023927	Satb1	special AT-rich sequence binding protein 1	Promoter	ENSMUST00000144331.7	197
chr12:110976317	RRBS	NA	TRUE	FALSE	TRUE	7.51e-07	0.00935312	2.36531	NA	NA	0.0335169	NA	0.597769	0.692765	0.0949955	up	ENSMUSG00000037904	Ankrd9	ankyrin repeat domain 9	3' UTR	ENSMUST00000148765.1	1938
chr17:71604104	RRBS	NA	TRUE	FALSE	FALSE	7.57e-07	0.00935312	1.41479	NA	NA	NA	NA	0.760972	0.823828	0.0628556	up	ENSMUSG00000085492	Trmt61b	tRNA methyltransferase 61B	Distal Intergenic	ENSMUST00000130952.7	-5349
chr9:40876121	RRBS	NA	TRUE	FALSE	TRUE	8.08e-07	0.00989275	1.23475	NA	NA	0.0390338	NA	0.0447411	0.0569746	0.0122335	up	ENSMUSG00000054360	Bsx	brain specific homeobox	Intron (ENSMUST00000067375.4/244813, intron 1 of 2)	ENSMUST00000067375.4	1994
chr11:114430627	RRBS	NA	TRUE	FALSE	TRUE	8.31e-07	0.0100762	1.95967	NA	NA	0.0140486	NA	0.522983	0.667096	0.144113	up	ENSMUSG00000062391	4932435O22Rik	RIKEN cDNA 4932435O22 gene	Intron (ENSMUST00000148405.1/319819, intron 1 of 2)	ENSMUST00000141088.1	-6740
chr2:165867205	RRBS	NA	TRUE	FALSE	FALSE	8.42e-07	0.0101269	1.42925	NA	NA	NA	NA	0.151332	0.237447	0.086115	up	ENSMUSG00000039671	Zmynd8	zinc finger, MYND-type containing 8	Intron (ENSMUST00000177633.7/228880, intron 2 of 22)	ENSMUST00000139907.1	-5200
chr4:117276493	Array	cg02897209	TRUE	FALSE	TRUE	8.55e-07	0.00336666	0.338476	NA	NA	0.000781817	NA	0.927293	0.933258	0.00596468	up	ENSMUSG00000028677	Rnf220	ring finger protein 220	Intron (ENSMUST00000030439.14/66743, intron 12 of 14)	ENSMUST00000223371.1	-2710
chr8:23023240	RRBS	NA	TRUE	FALSE	TRUE	8.67e-07	0.010327	0.905289	NA	NA	0.033895	NA	0.62572	0.695639	0.0699193	up	ENSMUSG00000031543	Ank1	ankyrin 1, erythroid	Intron (ENSMUST00000110688.8/11733, intron 1 of 42)	ENSMUST00000117662.7	-11859
chr3:31094348	RRBS	NA	TRUE	FALSE	TRUE	8.96e-07	0.0105054	-1.00615	NA	NA	0.0165767	NA	0.0141875	0.0142396	5.21e-05	down	ENSMUSG00000027660	Skil	SKI-like	Promoter	ENSMUST00000118470.7	-710
chr2:152931859	RRBS	NA	TRUE	FALSE	FALSE	9.02e-07	0.0105054	1.52783	NA	NA	NA	NA	0.287841	0.39946	0.111619	up	ENSMUSG00000074676	Foxs1	forkhead box S1	Promoter	ENSMUST00000099200.2	1349
chrX:56123507	RRBS	NA	TRUE	FALSE	TRUE	9.08e-07	0.0105054	-1.0649	NA	NA	0.0131637	NA	0.869368	0.874399	0.00503131	down	ENSMUSG00000031125	3830403N18Rik	RIKEN cDNA 3830403N18 gene	Distal Intergenic	ENSMUST00000033458.2	-13065
chr7:107595416	RRBS	NA	TRUE	FALSE	TRUE	9.19e-07	0.0105054	-1.19887	NA	NA	0.0224282	NA	0.0566116	0.0541207	-0.00249087	down	ENSMUSG00000036528	Ppfibp2	PTPRF interacting protein, binding protein 2 (liprin beta 2)	Promoter	ENSMUST00000208956.1	131
chr8:70892274	RRBS	NA	TRUE	FALSE	TRUE	9.21e-07	0.0105054	1.80464	NA	NA	0.0194982	NA	0.396009	0.389994	-0.00601489	up	ENSMUSG00000000792	Slc5a5	solute carrier family 5 (sodium iodide symporter), member 5	Promoter	ENSMUST00000000809.2	483
chrX:56123505	RRBS	NA	TRUE	FALSE	TRUE	9.62e-07	0.0108863	-1.06521	NA	NA	0.0142365	NA	0.867808	0.871986	0.00417831	down	ENSMUSG00000031125	3830403N18Rik	RIKEN cDNA 3830403N18 gene	Distal Intergenic	ENSMUST00000033458.2	-13067
chr12:111323125	RRBS	NA	TRUE	FALSE	FALSE	9.94e-07	0.0111543	1.88719	NA	NA	NA	NA	0.521216	0.715152	0.193936	up	ENSMUSG00000021279	Cdc42bpb	CDC42 binding protein kinase beta	Exon (ENSMUST00000041965.4/217866, exon 10 of 37)	ENSMUST00000222724.1	-8588
chr9:121642182	RRBS	NA	TRUE	FALSE	TRUE	1e-06	0.0111663	-1.0344	NA	NA	0.00739738	NA	0.0123593	0.0150286	0.00266936	down	ENSMUSG00000032530	Lyzl4	lysozyme-like 4	Promoter	ENSMUST00000120918.7	-86
chr1:190007026	RRBS	NA	TRUE	FALSE	FALSE	1.01e-06	0.0111815	1.95826	NA	NA	NA	NA	0.369133	0.467922	0.0987887	up	ENSMUSG00000026603	Smyd2	SET and MYND domain containing 2	Distal Intergenic	ENSMUST00000027897.7	-84663
chr4:140246647	RRBS	NA	TRUE	FALSE	TRUE	1.03e-06	0.0112615	-1.1978	NA	NA	0.00747067	NA	0.053952	0.0494493	-0.00450267	down	ENSMUSG00000040972	Igsf21	immunoglobulin superfamily, member 21	Promoter	ENSMUST00000039331.8	137
chr14:58383141	RRBS	NA	TRUE	FALSE	TRUE	1.05e-06	0.0114128	1.76652	NA	NA	0.0207359	NA	0.543369	0.582134	0.0387648	up	ENSMUSG00000021974	Fgf9	fibroblast growth factor 9	Distal Intergenic	ENSMUST00000166770.1	306634
chr10:71159565	RRBS	NA	TRUE	FALSE	TRUE	1.06e-06	0.0114128	0.96773	NA	NA	0.00979431	NA	0.01859	0.0209355	0.00234546	up	ENSMUSG00000014329	Bicc1	BicC family RNA binding protein 1	Promoter	ENSMUST00000014473.5	125
chr15:7157597	RRBS	NA	TRUE	FALSE	TRUE	1.07e-06	0.0114484	1.43344	NA	NA	0.0198379	NA	0.889912	0.924567	0.0346553	up	ENSMUSG00000054263	Lifr	LIF receptor alpha	Intron (ENSMUST00000228723.1/16880, intron 3 of 4)	ENSMUST00000171588.1	3244
chr18:63253877	RRBS	NA	TRUE	FALSE	TRUE	1.08e-06	0.0114849	1.42057	NA	NA	0.00747067	NA	0.907372	0.922938	0.0155664	up	ENSMUSG00000041482	Piezo2	piezo-type mechanosensitive ion channel component 2	Intron (ENSMUST00000047480.12/667742, intron 2 of 53)	ENSMUST00000046860.6	72772
chr17:71604123	RRBS	NA	TRUE	FALSE	FALSE	1.1e-06	0.0115485	1.38134	NA	NA	NA	NA	0.760084	0.819968	0.0598846	up	ENSMUSG00000085492	Trmt61b	tRNA methyltransferase 61B	Distal Intergenic	ENSMUST00000130952.7	-5368
chr9:121642189	RRBS	NA	TRUE	FALSE	TRUE	1.12e-06	0.0117277	-1.04117	NA	NA	0.00747067	NA	0.0133799	0.016139	0.00275906	down	ENSMUSG00000032530	Lyzl4	lysozyme-like 4	Promoter	ENSMUST00000120918.7	-93
chr1:154032818	RRBS	NA	TRUE	FALSE	TRUE	1.14e-06	0.0118447	1.0289	NA	NA	0.0170773	NA	0.0369115	0.0488783	0.0119667	up	ENSMUSG00000026473	Glul	glutamate-ammonia ligase (glutamine synthetase)	Intron (ENSMUST00000188704.1/ENSMUST00000188704.1, intron 2 of 2)	ENSMUST00000154576.1	126775
chr11:53762902	RRBS	NA	TRUE	FALSE	TRUE	1.19e-06	0.0121356	-1.17352	NA	NA	0.0186537	NA	0.0547672	0.0431145	-0.0116526	down	ENSMUSG00000099153	Mir7671	microRNA 7671	Promoter	ENSMUST00000184599.1	752
chr2:26122794	RRBS	NA	TRUE	FALSE	TRUE	1.19e-06	0.0121356	-0.993523	NA	NA	0.0194982	NA	0.0161741	0.0102917	-0.00588239	down	ENSMUSG00000026932	Nacc2	nucleus accumbens associated 2, BEN and BTB (POZ) domain containing	Promoter	ENSMUST00000149408.1	-6
chr7:130621623	RRBS	NA	TRUE	FALSE	TRUE	1.21e-06	0.0121356	1.71978	NA	NA	0.00752112	NA	0.6844	0.744263	0.0598628	up	ENSMUSG00000030852	Tacc2	transforming, acidic coiled-coil containing protein 2	Intron (ENSMUST00000207918.1/57752, intron 2 of 6)	ENSMUST00000208882.1	-23858
chr14:103681566	RRBS	NA	TRUE	FALSE	FALSE	1.21e-06	0.0121356	2.14913	NA	NA	NA	NA	0.30652	0.439888	0.133368	up	ENSMUSG00000055717	Slain1	SLAIN motif family, member 1	Intron (ENSMUST00000069443.13/105439, intron 2 of 6)	ENSMUST00000159456.1	17068
chr9:35676404	RRBS	NA	TRUE	FALSE	FALSE	1.24e-06	0.0123118	1.01156	NA	NA	NA	NA	0.930835	0.949929	0.0190944	up	ENSMUSG00000074452	Pate2	prostate and testis expressed 2	Intron (ENSMUST00000098906.8/330921, intron 8 of 10)	ENSMUST00000217565.1	6705
chr1:39249214	RRBS	NA	TRUE	FALSE	TRUE	1.24e-06	0.0123118	1.39184	NA	NA	0.0295005	NA	0.825005	0.869767	0.0447626	up	ENSMUSG00000026077	Npas2	neuronal PAS domain protein 2	Intron (ENSMUST00000173050.7/18143, intron 1 of 2)	ENSMUST00000056815.8	55002
chr4:152358502	RRBS	NA	TRUE	FALSE	TRUE	1.26e-06	0.0123352	-1.22502	NA	NA	0.0150709	NA	0.639597	0.638803	-0.000794141	down	ENSMUSG00000005045	Chd5	chromodomain helicase DNA binding protein 5	Exon (ENSMUST00000030775.11/269610, exon 6 of 42)	ENSMUST00000124423.1	-13640
chr14:103681560	RRBS	NA	TRUE	FALSE	FALSE	1.26e-06	0.0123352	2.14301	NA	NA	NA	NA	0.307268	0.437681	0.130412	up	ENSMUSG00000055717	Slain1	SLAIN motif family, member 1	Intron (ENSMUST00000069443.13/105439, intron 2 of 6)	ENSMUST00000159456.1	17062
chr2:165867215	RRBS	NA	TRUE	FALSE	FALSE	1.32e-06	0.0126907	1.39261	NA	NA	NA	NA	0.146771	0.233355	0.0865843	up	ENSMUSG00000039671	Zmynd8	zinc finger, MYND-type containing 8	Intron (ENSMUST00000177633.7/228880, intron 2 of 22)	ENSMUST00000139907.1	-5210
chr15:99772009	RRBS	NA	TRUE	FALSE	TRUE	1.33e-06	0.0126907	0.925437	NA	NA	0.0140486	NA	0.0065607	0.00835633	0.00179563	up	ENSMUSG00000023021	Cers5	ceramide synthase 5	Promoter	ENSMUST00000176627.2	83
chr3:57516259	RRBS	NA	TRUE	FALSE	FALSE	1.33e-06	0.0126907	1.57102	NA	NA	NA	NA	0.597606	0.721624	0.124018	up	ENSMUSG00000027803	Wwtr1	WW domain containing transcription regulator 1	Intron (ENSMUST00000029380.13/97064, intron 2 of 6)	ENSMUST00000029380.13	59569
chr17:71604151	RRBS	NA	TRUE	FALSE	FALSE	1.35e-06	0.0128386	1.26377	NA	NA	NA	NA	0.803607	0.855007	0.0514003	up	ENSMUSG00000085492	Trmt61b	tRNA methyltransferase 61B	Distal Intergenic	ENSMUST00000130952.7	-5396
chr10:71159553	RRBS	NA	TRUE	FALSE	TRUE	1.39e-06	0.013059	0.983102	NA	NA	0.00835564	NA	0.0192313	0.0220158	0.00278454	up	ENSMUSG00000014329	Bicc1	BicC family RNA binding protein 1	Promoter	ENSMUST00000014473.5	137
chr9:35676401	RRBS	NA	TRUE	FALSE	FALSE	1.4e-06	0.013059	1.01435	NA	NA	NA	NA	0.929946	0.949702	0.0197563	up	ENSMUSG00000074452	Pate2	prostate and testis expressed 2	Intron (ENSMUST00000098906.8/330921, intron 8 of 10)	ENSMUST00000217565.1	6702
chr14:58383125	RRBS	NA	TRUE	FALSE	TRUE	1.41e-06	0.0130852	1.75732	NA	NA	0.0255437	NA	0.547388	0.590617	0.0432292	up	ENSMUSG00000021974	Fgf9	fibroblast growth factor 9	Distal Intergenic	ENSMUST00000166770.1	306618
chr11:75172582	RRBS	NA	TRUE	FALSE	FALSE	1.42e-06	0.0130852	0.920235	NA	NA	NA	NA	0.00778395	0.0122532	0.0044693	up	ENSMUSG00000065590	Mir212	microRNA 212	Promoter	ENSMUST00000083656.1	-806
chr18:22344258	RRBS	NA	TRUE	FALSE	TRUE	1.46e-06	0.0133354	-1.0061	NA	NA	0.0170773	NA	0.0144073	0.00976855	-0.00463871	down	ENSMUSG00000045215	Asxl3	additional sex combs like 3, transcriptional regulator	Promoter	ENSMUST00000153836.1	-625
chr17:71604140	RRBS	NA	TRUE	FALSE	FALSE	1.52e-06	0.0137818	1.29953	NA	NA	NA	NA	0.790103	0.844387	0.0542839	up	ENSMUSG00000085492	Trmt61b	tRNA methyltransferase 61B	Distal Intergenic	ENSMUST00000130952.7	-5385
chr9:119666462	RRBS	NA	TRUE	FALSE	FALSE	1.53e-06	0.0137818	-2.48848	NA	NA	NA	NA	0.77227	0.647895	-0.124375	down	ENSMUSG00000034533	Scn10a	sodium channel, voltage-gated, type X, alpha	Exon (ENSMUST00000084787.5/20264, exon 9 of 28)	ENSMUST00000216583.1	21577
chr9:62182253	RRBS	NA	TRUE	FALSE	FALSE	1.54e-06	0.0137818	1.4571	NA	NA	NA	NA	0.850317	0.929502	0.0791854	up	ENSMUSG00000032252	Glce	glucuronyl C5-epimerase	Distal Intergenic	ENSMUST00000185873.1	-59598
chr10:79699831	RRBS	NA	TRUE	FALSE	TRUE	1.56e-06	0.0137818	2.28987	NA	NA	0.0274259	NA	0.616231	0.709776	0.0935449	up	ENSMUSG00000023175	Bsg	basigin	Distal Intergenic	ENSMUST00000179781.7	-4660
chr1:186967134	RRBS	NA	TRUE	FALSE	TRUE	1.59e-06	0.0137818	0.839211	NA	NA	0.00548709	NA	0.923913	0.926487	0.00257409	up	ENSMUSG00000039224	D1Pas1	DNA segment, Chr 1, Pasteur Institute 1	Promoter	ENSMUST00000045108.1	-282
chr9:114084038	RRBS	NA	TRUE	FALSE	FALSE	1.6e-06	0.0137818	0.9265	NA	NA	NA	NA	0.663074	0.758394	0.09532	up	ENSMUSG00000086596	Susd5	sushi domain containing 5	Intron (ENSMUST00000135338.2/382111, intron 4 of 4)	ENSMUST00000135338.2	26898
chr5:122678105	RRBS	NA	TRUE	FALSE	FALSE	1.61e-06	0.0137818	-1.38165	NA	NA	NA	NA	0.788271	0.755641	-0.0326305	down	ENSMUSG00000029468	P2rx7	purinergic receptor P2X, ligand-gated ion channel, 7	Intron (ENSMUST00000100737.9/18439, intron 12 of 12)	ENSMUST00000197102.1	-3837
chr11:114430639	RRBS	NA	TRUE	FALSE	TRUE	1.61e-06	0.0137818	1.89676	NA	NA	0.0170565	NA	0.552115	0.687828	0.135713	up	ENSMUSG00000062391	4932435O22Rik	RIKEN cDNA 4932435O22 gene	Intron (ENSMUST00000148405.1/319819, intron 1 of 2)	ENSMUST00000141088.1	-6752
chr8:23023210	RRBS	NA	TRUE	FALSE	TRUE	1.61e-06	0.0137818	0.912128	NA	NA	0.0299594	NA	0.678866	0.739152	0.0602867	up	ENSMUSG00000031543	Ank1	ankyrin 1, erythroid	Intron (ENSMUST00000110688.8/11733, intron 1 of 42)	ENSMUST00000117662.7	-11889
chr10:71159549	RRBS	NA	TRUE	FALSE	TRUE	1.61e-06	0.0137818	0.982107	NA	NA	0.00883774	NA	0.0195422	0.0223677	0.00282549	up	ENSMUSG00000014329	Bicc1	BicC family RNA binding protein 1	Promoter	ENSMUST00000014473.5	141
chr1:5170747	RRBS	NA	TRUE	FALSE	TRUE	1.62e-06	0.0137818	1.22546	NA	NA	0.0198379	NA	0.874695	0.911403	0.0367083	up	ENSMUSG00000033793	Atp6v1h	ATPase, H+ transporting, lysosomal V1 subunit H	Distal Intergenic	ENSMUST00000192142.1	87583
chr13:21830643	RRBS	NA	TRUE	FALSE	FALSE	1.63e-06	0.0138419	1.54136	NA	NA	NA	NA	0.835161	0.912068	0.0769067	up	ENSMUSG00000069305	Hist1h4n	histone cluster 1, H4n	Downstream (1-2kb)	ENSMUST00000102979.1	1553
chr18:22344244	RRBS	NA	TRUE	FALSE	TRUE	1.67e-06	0.014031	-0.950662	NA	NA	0.0219543	NA	0.0125008	0.00843425	-0.00406652	down	ENSMUSG00000045215	Asxl3	additional sex combs like 3, transcriptional regulator	Promoter	ENSMUST00000153836.1	-639
chr1:5170745	RRBS	NA	TRUE	FALSE	TRUE	1.69e-06	0.014031	1.22917	NA	NA	0.0204302	NA	0.87331	0.91096	0.0376494	up	ENSMUSG00000033793	Atp6v1h	ATPase, H+ transporting, lysosomal V1 subunit H	Distal Intergenic	ENSMUST00000192142.1	87581
chr10:128550177	RRBS	NA	TRUE	FALSE	TRUE	1.69e-06	0.014031	1.98016	NA	NA	0.0163343	NA	0.66809	0.731997	0.0639072	up	ENSMUSG00000093674	Rpl41	ribosomal protein L41	Promoter	ENSMUST00000176010.7	-872
chr2:131909901	RRBS	NA	TRUE	TRUE	FALSE	1.7e-06	0.014057	0.751961	1.82e-10	1.11e-05	NA	0.0464759	0.0112056	0.106522	0.095316	up	ENSMUSG00000079037	Prnp	prion protein	Promoter	ENSMUST00000091288.12	-27
chr17:51832483	RRBS	NA	TRUE	FALSE	TRUE	1.73e-06	0.0141104	-1.09214	NA	NA	0.00747067	NA	0.0213352	0.0200983	-0.00123687	down	ENSMUSG00000023927	Satb1	special AT-rich sequence binding protein 1	Promoter	ENSMUST00000144331.7	189
chr8:110177088	RRBS	NA	TRUE	FALSE	TRUE	1.74e-06	0.0141104	1.67389	NA	NA	0.0307674	NA	0.658507	0.717507	0.0590004	up	ENSMUSG00000003657	Calb2	calbindin 2	Distal Intergenic	ENSMUST00000212297.1	-8878
chr13:21830639	RRBS	NA	TRUE	FALSE	FALSE	1.75e-06	0.0141104	1.54977	NA	NA	NA	NA	0.830419	0.909482	0.0790633	up	ENSMUSG00000069305	Hist1h4n	histone cluster 1, H4n	Downstream (1-2kb)	ENSMUST00000102979.1	1557
chr9:109847526	RRBS	NA	TRUE	FALSE	FALSE	1.75e-06	0.0141104	1.40431	NA	NA	NA	NA	0.590138	0.724775	0.134637	up	ENSMUSG00000038357	Camp	cathelicidin antimicrobial peptide	Exon (ENSMUST00000112022.4/12796, exon 4 of 4)	ENSMUST00000112022.4	2091
chr15:99772007	RRBS	NA	TRUE	FALSE	TRUE	1.79e-06	0.014316	0.915934	NA	NA	0.0159425	NA	0.00649984	0.00826815	0.0017683	up	ENSMUSG00000023021	Cers5	ceramide synthase 5	Promoter	ENSMUST00000176627.2	85
chr10:79699825	RRBS	NA	TRUE	FALSE	TRUE	1.81e-06	0.0143896	2.27681	NA	NA	0.0294528	NA	0.618762	0.712993	0.0942311	up	ENSMUSG00000023175	Bsg	basigin	Distal Intergenic	ENSMUST00000179781.7	-4666
chr5:122678090	RRBS	NA	TRUE	FALSE	FALSE	1.82e-06	0.0144033	-1.44585	NA	NA	NA	NA	0.753876	0.715558	-0.0383177	down	ENSMUSG00000029468	P2rx7	purinergic receptor P2X, ligand-gated ion channel, 7	Intron (ENSMUST00000100737.9/18439, intron 12 of 12)	ENSMUST00000197102.1	-3852
chr1:186967141	RRBS	NA	TRUE	FALSE	TRUE	1.84e-06	0.0144535	0.822298	NA	NA	0.00551296	NA	0.920431	0.922799	0.00236793	up	ENSMUSG00000039224	D1Pas1	DNA segment, Chr 1, Pasteur Institute 1	Promoter	ENSMUST00000045108.1	-275
chr14:56629346	RRBS	NA	TRUE	FALSE	TRUE	1.9e-06	0.0147762	1.59471	NA	NA	0.0234261	NA	0.504974	0.594362	0.0893885	up	ENSMUSG00000090038	Gm16573	predicted gene 16573	Intron (ENSMUST00000161553.1/328417, intron 26 of 34)	ENSMUST00000161382.1	-8833
chr2:26122804	RRBS	NA	TRUE	FALSE	TRUE	1.9e-06	0.0147762	-0.986676	NA	NA	0.0253752	NA	0.016917	0.0103703	-0.00654666	down	ENSMUSG00000026932	Nacc2	nucleus accumbens associated 2, BEN and BTB (POZ) domain containing	Promoter	ENSMUST00000028300.5	14
chr9:106449003	RRBS	NA	TRUE	FALSE	TRUE	1.91e-06	0.0147762	-1.1736	NA	NA	0.0477435	NA	0.055744	0.0556663	-7.76e-05	down	ENSMUSG00000042073	Abhd14b	abhydrolase domain containing 14b	Promoter	ENSMUST00000185527.2	289
chr7:107595408	RRBS	NA	TRUE	FALSE	TRUE	1.93e-06	0.0148683	-1.17047	NA	NA	0.0305788	NA	0.0547004	0.0523233	-0.00237711	down	ENSMUSG00000036528	Ppfibp2	PTPRF interacting protein, binding protein 2 (liprin beta 2)	Promoter	ENSMUST00000208956.1	123
chr9:40876143	RRBS	NA	TRUE	FALSE	FALSE	1.97e-06	0.0150532	1.2119	NA	NA	NA	NA	0.0477595	0.061454	0.0136945	up	ENSMUSG00000054360	Bsx	brain specific homeobox	Intron (ENSMUST00000067375.4/244813, intron 1 of 2)	ENSMUST00000067375.4	2016
chr13:21830652	RRBS	NA	TRUE	FALSE	FALSE	2.07e-06	0.0157365	1.5047	NA	NA	NA	NA	0.845234	0.916482	0.0712489	up	ENSMUSG00000069305	Hist1h4n	histone cluster 1, H4n	Downstream (1-2kb)	ENSMUST00000102979.1	1544
chr17:51832491	RRBS	NA	TRUE	FALSE	TRUE	2.1e-06	0.0158558	-1.07334	NA	NA	0.00752112	NA	0.0203061	0.019347	-0.000959101	down	ENSMUSG00000023927	Satb1	special AT-rich sequence binding protein 1	Promoter	ENSMUST00000144331.7	181
chr18:22344242	RRBS	NA	TRUE	FALSE	TRUE	2.13e-06	0.0160254	-0.936554	NA	NA	0.0240089	NA	0.0122181	0.00828649	-0.00393159	down	ENSMUSG00000045215	Asxl3	additional sex combs like 3, transcriptional regulator	Promoter	ENSMUST00000153836.1	-641
chr12:102704964	RRBS	NA	TRUE	FALSE	TRUE	2.18e-06	0.0161995	-0.91927	NA	NA	0.00877937	NA	0.0149746	0.0134785	-0.00149605	down	ENSMUSG00000057963	Itpk1	inositol 1,3,4-triphosphate 5/6 kinase	Promoter	ENSMUST00000046518.11	-34
chr17:51832493	RRBS	NA	TRUE	FALSE	TRUE	2.19e-06	0.0161995	-1.07002	NA	NA	0.00752112	NA	0.02016	0.0192788	-0.000881246	down	ENSMUSG00000023927	Satb1	special AT-rich sequence binding protein 1	Promoter	ENSMUST00000144331.7	179
chr18:64428552	RRBS	NA	TRUE	FALSE	TRUE	2.19e-06	0.0161995	1.21794	NA	NA	0.00551296	NA	0.945901	0.95086	0.00495873	up	ENSMUSG00000024588	Fech	ferrochelatase	Exon (ENSMUST00000237830.1/ENSMUST00000237830.1, exon 1 of 1)	ENSMUST00000238082.1	35774
chr8:48349788	RRBS	NA	TRUE	FALSE	FALSE	2.2e-06	0.0161995	1.28475	NA	NA	NA	NA	0.887524	0.940468	0.052944	up	ENSMUSG00000031561	Tenm3	teneurin transmembrane protein 3	Intron (ENSMUST00000033965.13/23965, intron 5 of 28)	ENSMUST00000145344.1	-49689
chr10:20149516	RRBS	NA	TRUE	FALSE	TRUE	2.23e-06	0.0163294	-0.97585	NA	NA	0.0298097	NA	0.0185119	0.0161302	-0.00238165	down	ENSMUSG00000019996	Map7	microtubule-associated protein 7	Promoter	ENSMUST00000214823.1	518
chr11:86700466	Array	cg15803043	TRUE	FALSE	TRUE	2.25e-06	0.00709144	-0.387167	NA	NA	0.00849019	NA	0.81961	0.791413	-0.0281965	down	ENSMUSG00000047126	Cltc	clathrin, heavy polypeptide (Hc)	Intron (ENSMUST00000103186.10/67300, intron 30 of 31)	ENSMUST00000134999.1	1964
chr4:150132905	RRBS	NA	TRUE	FALSE	FALSE	2.25e-06	0.0163294	1.16792	NA	NA	NA	NA	0.295769	0.347325	0.0515555	up	ENSMUSG00000028976	Slc2a5	solute carrier family 2 (facilitated glucose transporter), member 5	Intron (ENSMUST00000030826.3/56485, intron 6 of 13)	ENSMUST00000136610.7	3959
chr4:150132927	RRBS	NA	TRUE	FALSE	TRUE	2.27e-06	0.0163294	1.13544	NA	NA	0.0448972	NA	0.239621	0.273872	0.0342508	up	ENSMUSG00000028976	Slc2a5	solute carrier family 2 (facilitated glucose transporter), member 5	Intron (ENSMUST00000030826.3/56485, intron 6 of 13)	ENSMUST00000136610.7	3981
chr5:122678139	RRBS	NA	TRUE	FALSE	FALSE	2.28e-06	0.0163294	-1.20078	NA	NA	NA	NA	0.838576	0.803306	-0.0352702	down	ENSMUSG00000029468	P2rx7	purinergic receptor P2X, ligand-gated ion channel, 7	Intron (ENSMUST00000100737.9/18439, intron 12 of 12)	ENSMUST00000197102.1	-3803
chrX:56123489	RRBS	NA	TRUE	FALSE	TRUE	2.28e-06	0.0163294	-1.08263	NA	NA	0.0265041	NA	0.841496	0.838905	-0.00259112	down	ENSMUSG00000031125	3830403N18Rik	RIKEN cDNA 3830403N18 gene	Distal Intergenic	ENSMUST00000033458.2	-13083
chr15:100578749	RRBS	NA	TRUE	FALSE	FALSE	2.29e-06	0.0163294	1.92813	NA	NA	NA	NA	0.52451	0.599284	0.0747738	up	ENSMUSG00000009739	Pou6f1	POU domain, class 6, transcription factor 1	Promoter	ENSMUST00000177335.1	1482
chr19:42384894	RRBS	NA	TRUE	FALSE	TRUE	2.32e-06	0.0164375	-1.81255	NA	NA	0.0351465	NA	0.489841	0.484072	-0.00576893	down	ENSMUSG00000042401	Crtac1	cartilage acidic protein 1	Intron (ENSMUST00000238290.1/72832, intron 2 of 14)	ENSMUST00000048630.7	46889
chr9:62182229	RRBS	NA	TRUE	FALSE	FALSE	2.36e-06	0.0165044	1.5107	NA	NA	NA	NA	0.824677	0.918415	0.0937381	up	ENSMUSG00000032252	Glce	glucuronyl C5-epimerase	Distal Intergenic	ENSMUST00000185873.1	-59574
chr13:21830656	RRBS	NA	TRUE	FALSE	FALSE	2.36e-06	0.0165044	1.49171	NA	NA	NA	NA	0.847876	0.917339	0.0694634	up	ENSMUSG00000069305	Hist1h4n	histone cluster 1, H4n	Downstream (1-2kb)	ENSMUST00000102979.1	1540
chr1:190007003	RRBS	NA	TRUE	FALSE	FALSE	2.39e-06	0.0165044	1.92275	NA	NA	NA	NA	0.396283	0.48278	0.0864971	up	ENSMUSG00000026603	Smyd2	SET and MYND domain containing 2	Distal Intergenic	ENSMUST00000027897.7	-84640
chr7:46033614	RRBS	NA	TRUE	FALSE	TRUE	2.39e-06	0.0165044	-0.983443	NA	NA	0.00752112	NA	0.00916187	0.010141	0.000979163	down	ENSMUSG00000030835	Nomo1	nodal modulator 1	Promoter	ENSMUST00000033121.6	-84
chr15:99772005	RRBS	NA	TRUE	FALSE	TRUE	2.39e-06	0.0165044	0.907276	NA	NA	0.0170773	NA	0.00646441	0.00822601	0.0017616	up	ENSMUSG00000023021	Cers5	ceramide synthase 5	Promoter	ENSMUST00000176627.2	87
chr1:155751800	Array	cg13349948	TRUE	FALSE	TRUE	2.41e-06	0.00709144	0.388407	NA	NA	2.31e-05	NA	0.851719	0.844061	-0.00765818	up	ENSMUSG00000026468	Lhx4	LIM homeobox protein 4	Promoter	ENSMUST00000195275.1	-116
chr5:100943938	RRBS	NA	TRUE	FALSE	TRUE	2.45e-06	0.0166635	-1.45009	NA	NA	0.016	NA	0.330014	0.333537	0.00352329	down	ENSMUSG00000029314	Gpat3	glycerol-3-phosphate acyltransferase 3	Distal Intergenic	ENSMUST00000145612.1	97521
chr8:48349743	RRBS	NA	TRUE	FALSE	FALSE	2.46e-06	0.0166635	1.27631	NA	NA	NA	NA	0.885376	0.938018	0.0526417	up	ENSMUSG00000031561	Tenm3	teneurin transmembrane protein 3	Intron (ENSMUST00000033965.13/23965, intron 5 of 28)	ENSMUST00000145344.1	-49644
chr9:35676419	RRBS	NA	TRUE	FALSE	FALSE	2.47e-06	0.0166635	0.965787	NA	NA	NA	NA	0.933879	0.95092	0.0170406	up	ENSMUSG00000074452	Pate2	prostate and testis expressed 2	Intron (ENSMUST00000098906.8/330921, intron 8 of 10)	ENSMUST00000217565.1	6720
chr17:30242315	RRBS	NA	TRUE	FALSE	TRUE	2.47e-06	0.0166635	1.78484	NA	NA	0.0299594	NA	0.763241	0.881199	0.117958	up	ENSMUSG00000044477	Zfand3	zinc finger, AN1-type domain 3	Intron (ENSMUST00000168787.7/224671, intron 9 of 10)	ENSMUST00000234091.1	44739
chr12:102704955	RRBS	NA	TRUE	FALSE	TRUE	2.47e-06	0.0166635	-0.89877	NA	NA	0.00919782	NA	0.0141695	0.0125064	-0.00166306	down	ENSMUSG00000057963	Itpk1	inositol 1,3,4-triphosphate 5/6 kinase	Promoter	ENSMUST00000046518.11	-25
chr6:67035705	RRBS	NA	TRUE	FALSE	TRUE	2.5e-06	0.016765	-0.619137	NA	NA	0.0369516	NA	0.331083	0.292201	-0.0388812	down	ENSMUSG00000087231	E230016M11Rik	RIKEN cDNA E230016M11 gene	Promoter	ENSMUST00000130657.7	-894
chr9:62182222	RRBS	NA	TRUE	FALSE	FALSE	2.53e-06	0.0168197	1.52937	NA	NA	NA	NA	0.817297	0.915196	0.0978995	up	ENSMUSG00000032252	Glce	glucuronyl C5-epimerase	Distal Intergenic	ENSMUST00000185873.1	-59567
chr9:62182214	RRBS	NA	TRUE	FALSE	FALSE	2.54e-06	0.0168197	1.54803	NA	NA	NA	NA	0.810493	0.912814	0.102321	up	ENSMUSG00000032252	Glce	glucuronyl C5-epimerase	Distal Intergenic	ENSMUST00000185873.1	-59559
chr3:57516242	RRBS	NA	TRUE	FALSE	FALSE	2.61e-06	0.0172293	1.50471	NA	NA	NA	NA	0.602763	0.713428	0.110665	up	ENSMUSG00000027803	Wwtr1	WW domain containing transcription regulator 1	Intron (ENSMUST00000029380.13/97064, intron 2 of 6)	ENSMUST00000029380.13	59586
chr3:122420369	RRBS	NA	TRUE	FALSE	TRUE	2.63e-06	0.0172814	-1.0752	NA	NA	0.0187515	NA	0.0248518	0.0218971	-0.00295471	down	ENSMUSG00000028121	Bcar3	breast cancer anti-estrogen resistance 3	Promoter	ENSMUST00000197590.1	546
chr17:51832501	RRBS	NA	TRUE	FALSE	TRUE	2.65e-06	0.0173263	-1.06027	NA	NA	0.00757837	NA	0.0199461	0.0194502	-0.000495963	down	ENSMUSG00000023927	Satb1	special AT-rich sequence binding protein 1	Promoter	ENSMUST00000144331.7	171
chr7:3164100	RRBS	NA	TRUE	FALSE	FALSE	2.7e-06	0.0173291	2.45741	NA	NA	NA	NA	0.517868	0.755551	0.237683	up	ENSMUSG00000054753	AU018091	expressed sequence AU018091	Promoter	ENSMUST00000205185.1	401
chr2:26122807	RRBS	NA	TRUE	FALSE	TRUE	2.71e-06	0.0173291	-0.974089	NA	NA	0.029831	NA	0.0167402	0.0101802	-0.00655999	down	ENSMUSG00000026932	Nacc2	nucleus accumbens associated 2, BEN and BTB (POZ) domain containing	Promoter	ENSMUST00000028300.5	11
chr11:115469980	RRBS	NA	TRUE	FALSE	TRUE	2.72e-06	0.0173291	1.00902	NA	NA	0.0170773	NA	0.965509	0.96712	0.00161128	up	ENSMUSG00000045775	Slc16a5	solute carrier family 16 (monocarboxylic acid transporters), member 5	Exon (ENSMUST00000092445.11/217316, exon 3 of 4)	ENSMUST00000140739.1	5410
chr12:102704968	RRBS	NA	TRUE	FALSE	TRUE	2.74e-06	0.0173291	-0.918471	NA	NA	0.00946179	NA	0.0153394	0.0138083	-0.00153109	down	ENSMUSG00000057963	Itpk1	inositol 1,3,4-triphosphate 5/6 kinase	Promoter	ENSMUST00000046518.11	-38
chr18:64428540	RRBS	NA	TRUE	FALSE	TRUE	2.75e-06	0.0173291	1.20425	NA	NA	0.00551296	NA	0.948489	0.949604	0.00111455	up	ENSMUSG00000024588	Fech	ferrochelatase	Exon (ENSMUST00000237830.1/ENSMUST00000237830.1, exon 1 of 1)	ENSMUST00000238082.1	35786
chr8:23023192	RRBS	NA	TRUE	FALSE	TRUE	2.76e-06	0.0173291	0.926055	NA	NA	0.0285654	NA	0.692719	0.746978	0.0542587	up	ENSMUSG00000031543	Ank1	ankyrin 1, erythroid	Intron (ENSMUST00000110688.8/11733, intron 1 of 42)	ENSMUST00000117662.7	-11907
chr9:35676393	RRBS	NA	TRUE	FALSE	FALSE	2.76e-06	0.0173291	1.01536	NA	NA	NA	NA	0.926528	0.948172	0.0216434	up	ENSMUSG00000074452	Pate2	prostate and testis expressed 2	Intron (ENSMUST00000098906.8/330921, intron 8 of 10)	ENSMUST00000217565.1	6694
chr3:31094337	RRBS	NA	TRUE	FALSE	TRUE	2.77e-06	0.0173291	-0.957382	NA	NA	0.0204302	NA	0.0121391	0.0129251	0.000785941	down	ENSMUSG00000027660	Skil	SKI-like	Promoter	ENSMUST00000118470.7	-721
chr18:22344240	RRBS	NA	TRUE	FALSE	TRUE	2.78e-06	0.0173291	-0.922619	NA	NA	0.0263565	NA	0.0119366	0.00815436	-0.00378219	down	ENSMUSG00000045215	Asxl3	additional sex combs like 3, transcriptional regulator	Promoter	ENSMUST00000153836.1	-643
chr17:70721229	RRBS	NA	TRUE	FALSE	TRUE	2.81e-06	0.0173291	1.5659	NA	NA	0.0150709	NA	0.294915	0.340295	0.0453803	up	ENSMUSG00000003279	Dlgap1	DLG associated protein 1	Intron (ENSMUST00000133983.7/224997, intron 8 of 13)	ENSMUST00000233780.1	-87843
chr2:33641973	RRBS	NA	TRUE	FALSE	FALSE	2.81e-06	0.0173291	1.26607	NA	NA	NA	NA	0.0583617	0.105576	0.0472146	up	NA	C130021I20Rik	Riken cDNA C130021I20 gene	Promoter	ENSMUST00000147294.2	642
chr6:67035714	RRBS	NA	TRUE	FALSE	TRUE	2.84e-06	0.0173291	-0.613834	NA	NA	0.0368384	NA	0.320689	0.284111	-0.0365782	down	ENSMUSG00000087231	E230016M11Rik	RIKEN cDNA E230016M11 gene	Promoter	ENSMUST00000130657.7	-885
chr13:60254992	RRBS	NA	TRUE	FALSE	TRUE	2.84e-06	0.0173291	1.73583	NA	NA	0.0150709	NA	0.408061	0.423516	0.0154555	up	ENSMUSG00000050765	Gm5084	predicted gene 5084	Distal Intergenic	ENSMUST00000224064.1	49521
chrX:168674416	RRBS	NA	TRUE	FALSE	TRUE	2.87e-06	0.0173291	-1.30058	NA	NA	0.0198379	NA	0.110473	0.0990266	-0.0114468	down	ENSMUSG00000031358	Msl3	MSL complex subunit 3	Promoter	ENSMUST00000112137.1	-518
chr2:27037050	RRBS	NA	TRUE	FALSE	FALSE	2.87e-06	0.0173291	-1.75058	NA	NA	NA	NA	0.562221	0.421003	-0.141217	down	ENSMUSG00000036067	Slc2a6	solute carrier family 2 (facilitated glucose transporter), member 6	Distal Intergenic	ENSMUST00000045702.5	-9052
chr16:45653991	RRBS	NA	TRUE	FALSE	TRUE	2.87e-06	0.0173291	0.973122	NA	NA	0.0403302	NA	0.0955415	0.103447	0.0079054	up	ENSMUSG00000033187	BC016579	cDNA sequence, BC016579	Promoter	ENSMUST00000036732.8	77
chr12:102704953	RRBS	NA	TRUE	FALSE	TRUE	2.88e-06	0.0173291	-0.89126	NA	NA	0.00946216	NA	0.0140091	0.0123146	-0.00169453	down	ENSMUSG00000057963	Itpk1	inositol 1,3,4-triphosphate 5/6 kinase	Promoter	ENSMUST00000046518.11	-23
chr4:130175315	RRBS	NA	TRUE	FALSE	TRUE	2.88e-06	0.0173291	-1.24669	NA	NA	0.00996762	NA	0.074683	0.0635225	-0.0111605	down	ENSMUSG00000028776	Tinagl1	tubulointerstitial nephritis antigen-like 1	Promoter	ENSMUST00000105998.7	-193
chr6:83626964	RRBS	NA	TRUE	FALSE	TRUE	2.9e-06	0.0173718	1.96118	NA	NA	0.00597501	NA	0.417931	0.422713	0.00478228	up	ENSMUSG00000014542	Clec4f	C-type lectin domain family 4, member f	Distal Intergenic	ENSMUST00000137647.2	29157
chr1:55363225	RRBS	NA	TRUE	FALSE	FALSE	2.95e-06	0.0175783	-1.45633	NA	NA	NA	NA	0.37021	0.280515	-0.0896951	down	ENSMUSG00000025977	Boll	boule homolog, RNA binding protein	Promoter	ENSMUST00000087585.9	94
chr5:100943948	RRBS	NA	TRUE	FALSE	TRUE	2.97e-06	0.0175911	-1.43689	NA	NA	0.0165767	NA	0.329151	0.336717	0.0075656	down	ENSMUSG00000029314	Gpat3	glycerol-3-phosphate acyltransferase 3	Distal Intergenic	ENSMUST00000145612.1	97531
chr5:100943932	RRBS	NA	TRUE	FALSE	TRUE	2.99e-06	0.0176742	-1.44854	NA	NA	0.0170773	NA	0.331855	0.332191	0.000336628	down	ENSMUSG00000029314	Gpat3	glycerol-3-phosphate acyltransferase 3	Distal Intergenic	ENSMUST00000145612.1	97515
chr9:114084046	RRBS	NA	TRUE	FALSE	FALSE	3.06e-06	0.0179949	0.888592	NA	NA	NA	NA	0.660387	0.753348	0.0929606	up	ENSMUSG00000086596	Susd5	sushi domain containing 5	Intron (ENSMUST00000135338.2/382111, intron 4 of 4)	ENSMUST00000135338.2	26906
chr17:51746925	Array	cg24952195	TRUE	FALSE	TRUE	3.1e-06	0.00709144	-0.295264	NA	NA	0.0121566	NA	0.771143	0.744642	-0.026501	down	ENSMUSG00000023927	Satb1	special AT-rich sequence binding protein 1	Exon (ENSMUST00000194215.1/ENSMUST00000194215.1, exon 1 of 1)	ENSMUST00000137697.1	-4659
chr7:130953536	RRBS	NA	TRUE	FALSE	FALSE	3.11e-06	0.0180134	1.84848	NA	NA	NA	NA	0.275189	0.446644	0.171455	up	ENSMUSG00000006205	Htra1	HtrA serine peptidase 1	Intron (ENSMUST00000150717.7/56213, intron 1 of 3)	ENSMUST00000153290.7	10047
chr10:20149509	RRBS	NA	TRUE	FALSE	TRUE	3.14e-06	0.0180134	-0.96053	NA	NA	0.0317974	NA	0.0175261	0.0156659	-0.00186029	down	ENSMUSG00000019996	Map7	microtubule-associated protein 7	Promoter	ENSMUST00000214823.1	511
chr10:118137736	RRBS	NA	TRUE	FALSE	FALSE	3.14e-06	0.0180134	1.59182	NA	NA	NA	NA	0.44696	0.547578	0.100619	up	ENSMUSG00000020212	Mdm1	transformed mouse 3T3 cell double minute 1	Distal Intergenic	ENSMUST00000219827.1	-4075
chr7:3164115	RRBS	NA	TRUE	FALSE	FALSE	3.14e-06	0.0180134	2.43937	NA	NA	NA	NA	0.541001	0.765064	0.224063	up	ENSMUSG00000054753	AU018091	expressed sequence AU018091	Promoter	ENSMUST00000205185.1	386
chr9:114084051	RRBS	NA	TRUE	FALSE	FALSE	3.15e-06	0.0180134	0.870715	NA	NA	NA	NA	0.656812	0.749074	0.0922626	up	ENSMUSG00000086596	Susd5	sushi domain containing 5	Intron (ENSMUST00000135338.2/382111, intron 4 of 4)	ENSMUST00000135338.2	26911
chr19:11984417	Array	cg11659513	TRUE	FALSE	TRUE	3.15e-06	0.00709144	-0.284639	NA	NA	3.77e-06	NA	0.906742	0.915122	0.00838003	down	ENSMUSG00000024687	Osbp	oxysterol binding protein	Exon (ENSMUST00000025590.10/76303, exon 9 of 14)	ENSMUST00000025590.10	18476
chr4:133467652	RRBS	NA	TRUE	FALSE	FALSE	3.15e-06	0.0180134	1.79448	NA	NA	NA	NA	0.570754	0.681477	0.110723	up	ENSMUSG00000046694	Tent5b	terminal nucleotidyltransferase 5B	Distal Intergenic	ENSMUST00000051676.6	-12480
chr10:71159541	RRBS	NA	TRUE	FALSE	TRUE	3.16e-06	0.0180134	0.968655	NA	NA	0.0116309	NA	0.0202584	0.0230627	0.00280433	up	ENSMUSG00000014329	Bicc1	BicC family RNA binding protein 1	Promoter	ENSMUST00000014473.5	149
chr8:85640993	RRBS	NA	TRUE	FALSE	TRUE	3.17e-06	0.0180232	1.90404	NA	NA	0.00597501	NA	0.734133	0.742402	0.0082688	up	ENSMUSG00000036902	Neto2	neuropilin (NRP) and tolloid (TLL)-like 2	Exon (ENSMUST00000109686.3/74513, exon 9 of 9)	ENSMUST00000109686.3	49980
chr17:47738642	RRBS	NA	TRUE	FALSE	TRUE	3.2e-06	0.0181062	-1.0287	NA	NA	0.042404	NA	0.0464644	0.032567	-0.0138975	down	ENSMUSG00000023990	Tfeb	transcription factor EB	Promoter	ENSMUST00000113284.7	-261
chr17:70721214	RRBS	NA	TRUE	FALSE	TRUE	3.25e-06	0.0182918	1.51743	NA	NA	0.0164529	NA	0.278243	0.320862	0.0426191	up	ENSMUSG00000003279	Dlgap1	DLG associated protein 1	Intron (ENSMUST00000133983.7/224997, intron 8 of 13)	ENSMUST00000233780.1	-87858
chr17:8312626	RRBS	NA	TRUE	FALSE	TRUE	3.27e-06	0.0183417	2.27687	NA	NA	0.0135346	NA	0.604884	0.626283	0.0213994	up	ENSMUSG00000073468	Sft2d1	SFT2 domain containing 1	Promoter	ENSMUST00000141213.1	1451
chr11:26100261	Array	cg24563131	TRUE	TRUE	TRUE	3.3e-06	0.00709144	-0.337479	3.11e-05	0.00154099	2.18e-07	0.0135344	0.581365	0.624548	0.0431827	down	NA	5730522E02Rik	RIKEN cDNA 5730522E02 gene	Intron (ENSMUST00000125773.7/70626, intron 1 of 5)	ENSMUST00000135168.1	-18661
chr18:63253844	RRBS	NA	TRUE	FALSE	TRUE	3.3e-06	0.0184187	1.32335	NA	NA	0.011096	NA	0.918646	0.933543	0.0148971	up	ENSMUSG00000041482	Piezo2	piezo-type mechanosensitive ion channel component 2	Intron (ENSMUST00000047480.12/667742, intron 2 of 53)	ENSMUST00000046860.6	72805
chr3:94364524	RRBS	NA	TRUE	FALSE	FALSE	3.32e-06	0.0184187	-1.87642	NA	NA	NA	NA	0.39359	0.357585	-0.0360058	down	ENSMUSG00000091648	C2cd4d	C2 calcium-dependent domain containing 4D	3' UTR	ENSMUST00000169433.2	2086
chr12:102704951	RRBS	NA	TRUE	FALSE	TRUE	3.33e-06	0.0184187	-0.8843	NA	NA	0.0103864	NA	0.013843	0.0121616	-0.0016814	down	ENSMUSG00000057963	Itpk1	inositol 1,3,4-triphosphate 5/6 kinase	Promoter	ENSMUST00000046518.11	-21
chr17:30242327	RRBS	NA	TRUE	FALSE	TRUE	3.34e-06	0.0184187	1.74189	NA	NA	0.0346034	NA	0.768729	0.889957	0.121228	up	ENSMUSG00000044477	Zfand3	zinc finger, AN1-type domain 3	Intron (ENSMUST00000168787.7/224671, intron 9 of 10)	ENSMUST00000234091.1	44751
chr10:77978492	RRBS	NA	TRUE	FALSE	TRUE	3.39e-06	0.0186025	0.839751	NA	NA	0.0329609	NA	0.0110597	0.0147782	0.00371853	up	ENSMUSG00000020284	Cfap410	cilia and flagella associated protein 410	Promoter	ENSMUST00000105397.9	-32
chr4:149156412	RRBS	NA	TRUE	FALSE	FALSE	3.4e-06	0.0186025	1.42689	NA	NA	NA	NA	0.839434	0.901172	0.0617387	up	ENSMUSG00000028961	Pgd	phosphogluconate dehydrogenase	Exon (ENSMUST00000124409.1/110208, exon 2 of 2)	ENSMUST00000124409.1	3587
chr12:81664198	RRBS	NA	TRUE	FALSE	FALSE	3.46e-06	0.0187857	1.67626	NA	NA	NA	NA	0.309022	0.454859	0.145836	up	ENSMUSG00000042734	Ttc9	tetratricopeptide repeat domain 9	3' UTR	ENSMUST00000036116.5	32829
chrX:12091255	RRBS	NA	TRUE	FALSE	TRUE	3.46e-06	0.0187857	-0.984168	NA	NA	0.00548709	NA	0.0241694	0.0291804	0.00501093	down	ENSMUSG00000040363	Bcor	BCL6 interacting corepressor	Intron (ENSMUST00000043441.12/71458, intron 1 of 13)	ENSMUST00000124033.7	-10702
chr17:47738613	RRBS	NA	TRUE	FALSE	TRUE	3.48e-06	0.0188105	-1.10053	NA	NA	0.0337398	NA	0.0405172	0.0288878	-0.0116294	down	ENSMUSG00000023990	Tfeb	transcription factor EB	Promoter	ENSMUST00000113284.7	-290
chr1:5170759	RRBS	NA	TRUE	FALSE	TRUE	3.51e-06	0.018866	1.15411	NA	NA	0.0257859	NA	0.885595	0.917122	0.031527	up	ENSMUSG00000033793	Atp6v1h	ATPase, H+ transporting, lysosomal V1 subunit H	Distal Intergenic	ENSMUST00000192142.1	87595
chr7:110062262	RRBS	NA	TRUE	FALSE	FALSE	3.52e-06	0.018866	-0.995967	NA	NA	NA	NA	0.0178239	0.00739541	-0.0104285	down	ENSMUSG00000061079	Zfp143	zinc finger protein 143	Promoter	ENSMUST00000169638.3	540
chr10:38801251	RRBS	NA	TRUE	FALSE	TRUE	3.53e-06	0.018866	2.02098	NA	NA	0.0198379	NA	0.744348	0.773066	0.0287173	up	ENSMUSG00000094311	Rfpl4b	ret finger protein-like 4B	Distal Intergenic	ENSMUST00000179279.1	20528
chr4:69410254	RRBS	NA	TRUE	FALSE	TRUE	3.58e-06	0.0190763	1.19919	NA	NA	0.0362912	NA	0.713566	0.75196	0.0383944	up	ENSMUSG00000028351	Brinp1	bone morphogenic protein/retinoic acid inducible neural specific 1	Distal Intergenic	ENSMUST00000030036.5	-455857
chr1:5170764	RRBS	NA	TRUE	FALSE	TRUE	3.65e-06	0.0193261	1.13372	NA	NA	0.0250217	NA	0.890477	0.918871	0.0283935	up	ENSMUSG00000033793	Atp6v1h	ATPase, H+ transporting, lysosomal V1 subunit H	Distal Intergenic	ENSMUST00000192142.1	87600
chr2:152931887	RRBS	NA	TRUE	FALSE	FALSE	3.67e-06	0.0193261	1.42833	NA	NA	NA	NA	0.294388	0.399002	0.104614	up	ENSMUSG00000074676	Foxs1	forkhead box S1	Promoter	ENSMUST00000099200.2	1321
chr10:77978487	RRBS	NA	TRUE	FALSE	TRUE	3.67e-06	0.0193261	0.848647	NA	NA	0.0324752	NA	0.0115586	0.0152492	0.00369062	up	ENSMUSG00000020284	Cfap410	cilia and flagella associated protein 410	Promoter	ENSMUST00000105397.9	-37
chr17:51832506	RRBS	NA	TRUE	FALSE	TRUE	3.74e-06	0.0195747	-1.04589	NA	NA	0.0086693	NA	0.0198598	0.0196311	-0.000228714	down	ENSMUSG00000023927	Satb1	special AT-rich sequence binding protein 1	Promoter	ENSMUST00000144331.7	166
chr18:82902658	RRBS	NA	TRUE	FALSE	TRUE	3.76e-06	0.0196261	-1.05714	NA	NA	0.0201826	NA	0.0709116	0.0614318	-0.00947977	down	ENSMUSG00000058881	Zfp516	zinc finger protein 516	Intron (ENSMUST00000236957.1/ENSMUST00000236957.1, intron 1 of 2)	ENSMUST00000235793.1	-8005
chr12:102704973	RRBS	NA	TRUE	FALSE	TRUE	3.82e-06	0.0198437	-0.916088	NA	NA	0.011096	NA	0.015712	0.0140993	-0.00161272	down	ENSMUSG00000057963	Itpk1	inositol 1,3,4-triphosphate 5/6 kinase	Promoter	ENSMUST00000046518.11	-43
chr4:149156389	RRBS	NA	TRUE	FALSE	FALSE	3.84e-06	0.019865	1.41076	NA	NA	NA	NA	0.839688	0.904637	0.0649485	up	ENSMUSG00000028961	Pgd	phosphogluconate dehydrogenase	Exon (ENSMUST00000124409.1/110208, exon 2 of 2)	ENSMUST00000124409.1	3610
chr6:83626988	RRBS	NA	TRUE	FALSE	TRUE	3.88e-06	0.0199962	1.93731	NA	NA	0.00640399	NA	0.413253	0.407512	-0.00574125	up	ENSMUSG00000014542	Clec4f	C-type lectin domain family 4, member f	Distal Intergenic	ENSMUST00000137647.2	29133
chr13:8871243	RRBS	NA	TRUE	FALSE	FALSE	3.92e-06	0.0200838	0.95119	NA	NA	NA	NA	0.0121547	0.0150581	0.00290339	up	ENSMUSG00000021147	Wdr37	WD repeat domain 37	Promoter	ENSMUST00000021572.10	-199
chr13:8871241	RRBS	NA	TRUE	FALSE	FALSE	3.94e-06	0.0200838	0.949167	NA	NA	NA	NA	0.0119752	0.0149751	0.0029999	up	ENSMUSG00000021147	Wdr37	WD repeat domain 37	Promoter	ENSMUST00000021572.10	-197
chr11:84723439	RRBS	NA	TRUE	FALSE	FALSE	3.95e-06	0.0200838	-2.51545	NA	NA	NA	NA	0.797771	0.631139	-0.166632	down	ENSMUSG00000085044	1700109G15Rik	RIKEN cDNA 1700109G15 gene	Distal Intergenic	ENSMUST00000150735.1	-3007
chr18:22344237	RRBS	NA	TRUE	FALSE	TRUE	3.96e-06	0.0200838	-0.90346	NA	NA	0.0298097	NA	0.0115099	0.00792208	-0.00358778	down	ENSMUSG00000045215	Asxl3	additional sex combs like 3, transcriptional regulator	Promoter	ENSMUST00000153836.1	-646
chrX:103475420	RRBS	NA	TRUE	FALSE	FALSE	3.97e-06	0.0200838	1.63675	NA	NA	NA	NA	0.652362	0.785836	0.133473	up	ENSMUSG00000086503	Xist	inactive X specific transcripts	Exon (ENSMUST00000127786.3/213742, exon 1 of 7)	ENSMUST00000127786.3	7834
chr19:42384870	RRBS	NA	TRUE	FALSE	TRUE	4.02e-06	0.0202638	-1.76576	NA	NA	0.0466876	NA	0.491237	0.484007	-0.00722972	down	ENSMUSG00000042401	Crtac1	cartilage acidic protein 1	Intron (ENSMUST00000238290.1/72832, intron 2 of 14)	ENSMUST00000048630.7	46913
chr6:70088424	RRBS	NA	TRUE	FALSE	TRUE	4.05e-06	0.0203585	-1.06344	NA	NA	0.00865473	NA	0.941958	0.937566	-0.0043919	down	ENSMUSG00000053604	Rpia	ribose 5-phosphate isomerase A	Distal Intergenic	ENSMUST00000124633.1	685268
chr7:107595400	RRBS	NA	TRUE	FALSE	TRUE	4.07e-06	0.0203962	-1.1371	NA	NA	0.0405463	NA	0.0530649	0.0489452	-0.00411968	down	ENSMUSG00000036528	Ppfibp2	PTPRF interacting protein, binding protein 2 (liprin beta 2)	Promoter	ENSMUST00000208956.1	115
chr2:27037067	RRBS	NA	TRUE	FALSE	FALSE	4.12e-06	0.0205533	-1.67681	NA	NA	NA	NA	0.508249	0.378405	-0.129844	down	ENSMUSG00000036067	Slc2a6	solute carrier family 2 (facilitated glucose transporter), member 6	Distal Intergenic	ENSMUST00000045702.5	-9069
chr16:45654010	RRBS	NA	TRUE	FALSE	TRUE	4.16e-06	0.0206671	0.903246	NA	NA	0.0450752	NA	0.0822079	0.0917204	0.00951256	up	ENSMUSG00000033187	BC016579	cDNA sequence, BC016579	Promoter	ENSMUST00000036732.8	58
chr18:82902664	RRBS	NA	TRUE	FALSE	TRUE	4.21e-06	0.0206914	-1.06677	NA	NA	0.0228324	NA	0.0694653	0.0587362	-0.0107292	down	ENSMUSG00000058881	Zfp516	zinc finger protein 516	Intron (ENSMUST00000236957.1/ENSMUST00000236957.1, intron 1 of 2)	ENSMUST00000235793.1	-7999
chr8:4206244	RRBS	NA	TRUE	FALSE	TRUE	4.21e-06	0.0206914	-0.764631	NA	NA	0.00551296	NA	0.325176	0.334995	0.00981962	down	ENSMUSG00000011832	Evi5l	ecotropic viral integration site 5 like	Promoter	ENSMUST00000176645.1	-5
chr2:27037073	RRBS	NA	TRUE	FALSE	FALSE	4.21e-06	0.0206914	-1.65427	NA	NA	NA	NA	0.490524	0.364117	-0.126407	down	ENSMUSG00000036067	Slc2a6	solute carrier family 2 (facilitated glucose transporter), member 6	Distal Intergenic	ENSMUST00000045702.5	-9075
chr10:77978484	RRBS	NA	TRUE	FALSE	TRUE	4.27e-06	0.0209202	0.852162	NA	NA	0.0332522	NA	0.0118672	0.0155283	0.00366108	up	ENSMUSG00000020284	Cfap410	cilia and flagella associated protein 410	Promoter	ENSMUST00000105397.9	-40
chr4:130175323	RRBS	NA	TRUE	FALSE	TRUE	4.4e-06	0.0214782	-1.23088	NA	NA	0.0113685	NA	0.0759574	0.0646487	-0.0113087	down	ENSMUSG00000028776	Tinagl1	tubulointerstitial nephritis antigen-like 1	Promoter	ENSMUST00000105998.7	-201
chr5:122678077	RRBS	NA	TRUE	FALSE	FALSE	4.46e-06	0.0216691	-1.4081	NA	NA	NA	NA	0.761004	0.729114	-0.0318897	down	ENSMUSG00000029468	P2rx7	purinergic receptor P2X, ligand-gated ion channel, 7	Intron (ENSMUST00000100737.9/18439, intron 12 of 12)	ENSMUST00000197102.1	-3865
chr4:135131193	RRBS	NA	TRUE	FALSE	TRUE	4.48e-06	0.0216691	1.02757	NA	NA	0.0294528	NA	0.641342	0.700419	0.0590764	up	ENSMUSG00000070691	Runx3	runt related transcription factor 3	Intron (ENSMUST00000056977.13/12399, intron 1 of 5)	ENSMUST00000056977.13	10541
chr8:118733485	RRBS	NA	TRUE	FALSE	FALSE	4.53e-06	0.0216691	0.713034	NA	NA	NA	NA	0.344773	0.456337	0.111563	up	ENSMUSG00000031841	Cdh13	cadherin 13	Intron (ENSMUST00000117160.1/12554, intron 3 of 13)	ENSMUST00000212476.1	-417980
chr5:106050198	RRBS	NA	TRUE	FALSE	TRUE	4.53e-06	0.0216691	-0.989967	NA	NA	0.0285093	NA	0.957391	0.953885	-0.0035055	down	ENSMUSG00000029290	Zfp326	zinc finger protein 326	Distal Intergenic	ENSMUST00000147683.1	145284
chr19:42384855	RRBS	NA	TRUE	FALSE	FALSE	4.56e-06	0.0216691	-1.75574	NA	NA	NA	NA	0.49287	0.482478	-0.0103921	down	ENSMUSG00000042401	Crtac1	cartilage acidic protein 1	Intron (ENSMUST00000238290.1/72832, intron 2 of 14)	ENSMUST00000048630.7	46928
chr10:77978503	RRBS	NA	TRUE	FALSE	TRUE	4.58e-06	0.0216691	0.813181	NA	NA	0.0397738	NA	0.0098979	0.0136917	0.00379382	up	ENSMUSG00000020284	Cfap410	cilia and flagella associated protein 410	Promoter	ENSMUST00000105397.9	-21
chr19:41933433	RRBS	NA	TRUE	FALSE	TRUE	4.59e-06	0.0216691	-0.928788	NA	NA	0.0223771	NA	0.0190896	0.0178156	-0.00127406	down	ENSMUSG00000034321	Exosc1	exosome component 1	Promoter	ENSMUST00000112123.3	-10
chr7:101042762	RRBS	NA	TRUE	FALSE	FALSE	4.6e-06	0.0216691	2.27749	NA	NA	NA	NA	0.318595	0.57087	0.252275	up	ENSMUSG00000032860	P2ry2	purinergic receptor P2Y, G-protein coupled 2	Distal Intergenic	ENSMUST00000207049.1	-29896
chr13:57282502	RRBS	NA	TRUE	FALSE	TRUE	4.65e-06	0.0216691	1.79935	NA	NA	0.0207359	NA	0.267253	0.299866	0.0326125	up	ENSMUSG00000021541	Trpc7	transient receptor potential cation channel, subfamily C, member 7	Distal Intergenic	ENSMUST00000173817.8	-386509
chr7:134222852	RRBS	NA	TRUE	FALSE	TRUE	4.65e-06	0.0216691	0.776519	NA	NA	0.0182185	NA	0.674138	0.705661	0.0315239	up	ENSMUSG00000054555	Adam12	a disintegrin and metallopeptidase domain 12 (meltrin alpha)	Intron (ENSMUST00000067680.10/11489, intron 1 of 22)	ENSMUST00000067680.10	2245
chr12:102704976	RRBS	NA	TRUE	FALSE	TRUE	4.67e-06	0.0216691	-0.914449	NA	NA	0.0121724	NA	0.0158785	0.0142375	-0.00164107	down	ENSMUSG00000057963	Itpk1	inositol 1,3,4-triphosphate 5/6 kinase	Promoter	ENSMUST00000046518.11	-46
chr8:23817776	RRBS	NA	TRUE	FALSE	FALSE	4.67e-06	0.0216691	1.91808	NA	NA	NA	NA	0.385726	0.461701	0.0759754	up	ENSMUSG00000037492	Zmat4	zinc finger, matrin type 4	Intron (ENSMUST00000131410.7/320158, intron 3 of 3)	ENSMUST00000146774.1	-111277
chr5:43782250	RRBS	NA	TRUE	FALSE	TRUE	4.67e-06	0.0216691	-0.886726	NA	NA	0.00929231	NA	0.0121825	0.0135399	0.00135749	down	ENSMUSG00000039753	Fbxl5	F-box and leucine-rich repeat protein 5	Promoter	ENSMUST00000047857.15	-100
chr12:90932941	RRBS	NA	TRUE	FALSE	TRUE	4.69e-06	0.0216691	-1.03403	NA	NA	0.034786	NA	0.49791	0.43794	-0.0599699	down	ENSMUSG00000061533	Cep128	centrosomal protein 128	Intron (ENSMUST00000181184.1/ENSMUST00000181184.1, intron 1 of 4)	ENSMUST00000123400.7	97137
chr18:62179893	RRBS	NA	TRUE	FALSE	TRUE	4.72e-06	0.0216691	-1.00091	NA	NA	0.0307745	NA	0.0201152	0.0178406	-0.00227465	down	ENSMUSG00000045730	Adrb2	adrenergic receptor, beta 2	Promoter	ENSMUST00000053640.4	66
chr10:38801238	RRBS	NA	TRUE	FALSE	TRUE	4.72e-06	0.0216691	1.99299	NA	NA	0.0232459	NA	0.749926	0.780865	0.0309391	up	ENSMUSG00000094311	Rfpl4b	ret finger protein-like 4B	Distal Intergenic	ENSMUST00000179279.1	20541
chr7:101042788	RRBS	NA	TRUE	FALSE	FALSE	4.72e-06	0.0216691	2.27445	NA	NA	NA	NA	0.330633	0.576469	0.245836	up	ENSMUSG00000032860	P2ry2	purinergic receptor P2Y, G-protein coupled 2	Distal Intergenic	ENSMUST00000207049.1	-29922
chr16:45653981	RRBS	NA	TRUE	FALSE	FALSE	4.73e-06	0.0216691	0.998039	NA	NA	NA	NA	0.103582	0.112596	0.00901418	up	ENSMUSG00000033187	BC016579	cDNA sequence, BC016579	Promoter	ENSMUST00000036732.8	87
chr6:70088418	RRBS	NA	TRUE	FALSE	TRUE	4.84e-06	0.0220848	-1.05969	NA	NA	0.00902144	NA	0.940122	0.936548	-0.00357383	down	ENSMUSG00000053604	Rpia	ribose 5-phosphate isomerase A	Distal Intergenic	ENSMUST00000124633.1	685274
chr9:114499621	RRBS	NA	TRUE	FALSE	TRUE	4.85e-06	0.0220848	1.23065	NA	NA	0.0381193	NA	0.907014	0.918174	0.0111594	up	ENSMUSG00000047898	Ccr4	chemokine (C-C motif) receptor 4	Intron (ENSMUST00000215959.1/12773, intron 2 of 2)	ENSMUST00000054414.4	-3059
chr7:46033623	RRBS	NA	TRUE	FALSE	TRUE	4.89e-06	0.0221898	-0.942923	NA	NA	0.0116097	NA	0.00876414	0.009367	0.000602855	down	ENSMUSG00000030835	Nomo1	nodal modulator 1	Promoter	ENSMUST00000033121.6	-75
chr3:100124928	RRBS	NA	TRUE	FALSE	FALSE	5.02e-06	0.0226669	1.08446	NA	NA	NA	NA	0.938238	0.950632	0.0123934	up	ENSMUSG00000033285	Wdr3	WD repeat domain 3	Intron (ENSMUST00000164539.1/74362, intron 47 of 48)	ENSMUST00000135812.2	16693
chr8:84979714	RRBS	NA	TRUE	FALSE	TRUE	5.04e-06	0.0226986	0.86462	NA	NA	0.0249609	NA	0.0101771	0.0134645	0.00328744	up	ENSMUSG00000052837	Junb	jun B proto-oncogene	Promoter	ENSMUST00000064922.6	-996
chr2:26122788	RRBS	NA	TRUE	FALSE	TRUE	5.13e-06	0.0230026	-0.922512	NA	NA	0.0399057	NA	0.0159832	0.0103955	-0.00558777	down	ENSMUSG00000026932	Nacc2	nucleus accumbens associated 2, BEN and BTB (POZ) domain containing	Promoter	ENSMUST00000149408.1	0
chrX:168674393	RRBS	NA	TRUE	FALSE	TRUE	5.14e-06	0.0230026	-1.29499	NA	NA	0.0224785	NA	0.10696	0.102923	-0.00403674	down	ENSMUSG00000031358	Msl3	MSL complex subunit 3	Promoter	ENSMUST00000112137.1	-495
chr4:127032613	Array	cg08392389	TRUE	FALSE	TRUE	5.15e-06	0.00969259	-0.29648	NA	NA	0.0052946	NA	0.885936	0.875509	-0.0104274	down	ENSMUSG00000028820	Sfpq	splicing factor proline/glutamine rich (polypyrimidine tract binding protein associated)	Promoter	ENSMUST00000145240.7	-1118
chr2:9872463	RRBS	NA	TRUE	FALSE	FALSE	5.17e-06	0.0230511	1.33529	NA	NA	NA	NA	0.349663	0.431591	0.081928	up	ENSMUSG00000015619	Gata3	GATA binding protein 3	Promoter	ENSMUST00000151456.1	1209
chr7:79710095	RRBS	NA	TRUE	FALSE	TRUE	5.19e-06	0.0230608	-0.977836	NA	NA	0.0241745	NA	0.0824712	0.0823444	-0.000126833	down	ENSMUSG00000050382	Kif7	kinesin family member 7	Exon (ENSMUST00000183846.7/16576, exon 5 of 19)	ENSMUST00000059836.12	4091
chr1:74027460	RRBS	NA	TRUE	FALSE	TRUE	5.24e-06	0.0231214	1.60019	NA	NA	0.0198379	NA	0.177413	0.200556	0.0231424	up	ENSMUSG00000055322	Tns1	tensin 1	Intron (ENSMUST00000169786.7/21961, intron 3 of 34)	ENSMUST00000187281.6	9673
chr7:46033629	RRBS	NA	TRUE	FALSE	TRUE	5.26e-06	0.0231214	-0.933126	NA	NA	0.015671	NA	0.00866654	0.00900855	0.000342013	down	ENSMUSG00000030835	Nomo1	nodal modulator 1	Promoter	ENSMUST00000033121.6	-69
chrX:56123564	RRBS	NA	TRUE	FALSE	TRUE	5.26e-06	0.0231214	-0.986953	NA	NA	0.0166504	NA	0.930553	0.939737	0.00918421	down	ENSMUSG00000031125	3830403N18Rik	RIKEN cDNA 3830403N18 gene	Distal Intergenic	ENSMUST00000033458.2	-13008
chr15:59082314	RRBS	NA	TRUE	FALSE	FALSE	5.27e-06	0.0231214	-0.805528	NA	NA	NA	NA	0.00946441	0.0050946	-0.00436981	down	ENSMUSG00000022353	Mtss1	MTSS I-BAR domain containing 1	Promoter	ENSMUST00000228655.1	-309
chr17:51832511	RRBS	NA	TRUE	FALSE	TRUE	5.29e-06	0.0231214	-1.03203	NA	NA	0.00946179	NA	0.0197619	0.020012	0.000250067	down	ENSMUSG00000023927	Satb1	special AT-rich sequence binding protein 1	Promoter	ENSMUST00000144331.7	161
chr7:45343284	RRBS	NA	TRUE	FALSE	FALSE	5.31e-06	0.0231223	1.90602	NA	NA	NA	NA	0.631576	0.738966	0.10739	up	ENSMUSG00000003863	Ppfia3	protein tyrosine phosphatase, receptor type, f polypeptide (PTPRF), interacting protein (liprin), alpha 3	Intron (ENSMUST00000210479.1/76787, intron 22 of 28)	ENSMUST00000211098.1	-2124
chr6:50333256	Array	cg01406602	TRUE	FALSE	TRUE	5.33e-06	0.00969259	0.317847	NA	NA	0.000514461	NA	0.928904	0.931509	0.00260495	up	ENSMUSG00000029822	Osbpl3	oxysterol binding protein-like 3	Exon (ENSMUST00000114468.8/71720, exon 11 of 22)	ENSMUST00000203907.2	18701
chr8:23817757	RRBS	NA	TRUE	FALSE	FALSE	5.41e-06	0.0234619	1.90664	NA	NA	NA	NA	0.397827	0.478754	0.080927	up	ENSMUSG00000037492	Zmat4	zinc finger, matrin type 4	Intron (ENSMUST00000131410.7/320158, intron 3 of 3)	ENSMUST00000146774.1	-111296
chr7:46033597	RRBS	NA	TRUE	FALSE	TRUE	5.43e-06	0.0234619	-0.987501	NA	NA	0.00868479	NA	0.0108664	0.012176	0.00130956	down	ENSMUSG00000030835	Nomo1	nodal modulator 1	Promoter	ENSMUST00000033121.6	-101
chr6:70088416	RRBS	NA	TRUE	FALSE	TRUE	5.45e-06	0.0234619	-1.05593	NA	NA	0.00929231	NA	0.939383	0.936365	-0.00301866	down	ENSMUSG00000053604	Rpia	ribose 5-phosphate isomerase A	Distal Intergenic	ENSMUST00000124633.1	685276
chr7:4777043	RRBS	NA	TRUE	FALSE	TRUE	5.45e-06	0.0234619	-1.01748	NA	NA	0.0111913	NA	0.032185	0.0350985	0.00291347	down	ENSMUSG00000004371	Il11	interleukin 11	Promoter	ENSMUST00000094892.11	1098
chr16:45654015	RRBS	NA	TRUE	FALSE	FALSE	5.47e-06	0.0234686	0.891523	NA	NA	NA	NA	0.0808023	0.0906957	0.00989338	up	ENSMUSG00000033187	BC016579	cDNA sequence, BC016579	Promoter	ENSMUST00000036732.8	53
chr12:83342015	RRBS	NA	TRUE	FALSE	TRUE	5.51e-06	0.0235114	-2.07416	NA	NA	0.00551296	NA	0.507123	0.541596	0.0344725	down	ENSMUSG00000021221	Dpf3	D4, zinc and double PHD fingers, family 3	Intron (ENSMUST00000147469.7/70127, intron 1 of 8)	ENSMUST00000147469.7	8880
chr11:80975278	RRBS	NA	TRUE	FALSE	FALSE	5.52e-06	0.0235114	2.27925	NA	NA	NA	NA	0.720525	0.851313	0.130787	up	ENSMUSG00000053184	Spaca3	sperm acrosome associated 3	Intron (ENSMUST00000021045.12/11418, intron 1 of 9)	ENSMUST00000103222.3	116906
chr5:106050216	RRBS	NA	TRUE	FALSE	TRUE	5.58e-06	0.023637	-0.964034	NA	NA	0.0324106	NA	0.960427	0.956036	-0.00439027	down	ENSMUSG00000029290	Zfp326	zinc finger protein 326	Distal Intergenic	ENSMUST00000147683.1	145302
chr4:150132883	RRBS	NA	TRUE	FALSE	FALSE	5.58e-06	0.023637	1.20777	NA	NA	NA	NA	0.316005	0.379773	0.0637682	up	ENSMUSG00000028976	Slc2a5	solute carrier family 2 (facilitated glucose transporter), member 5	Intron (ENSMUST00000030826.3/56485, intron 6 of 13)	ENSMUST00000136610.7	3937
chr7:19076153	RRBS	NA	TRUE	FALSE	TRUE	5.61e-06	0.0236663	-1.00643	NA	NA	0.0448972	NA	0.0162948	0.0111708	-0.00512398	down	ENSMUSG00000030410	Dmwd	dystrophia myotonica-containing WD repeat motif	Promoter	ENSMUST00000032570.13	-74
chr3:145963575	RRBS	NA	TRUE	FALSE	FALSE	5.65e-06	0.0237313	-1.65585	NA	NA	NA	NA	0.283343	0.204399	-0.0789436	down	ENSMUSG00000036863	Syde2	synapse defective 1, Rho GTPase, homolog 2 (C. elegans)	Distal Intergenic	ENSMUST00000039517.10	-24295
chr1:39249156	RRBS	NA	TRUE	FALSE	FALSE	5.66e-06	0.0237313	1.34184	NA	NA	NA	NA	0.821293	0.873604	0.0523111	up	ENSMUSG00000026077	Npas2	neuronal PAS domain protein 2	Intron (ENSMUST00000173050.7/18143, intron 1 of 2)	ENSMUST00000056815.8	54944
chr2:45109905	RRBS	NA	TRUE	FALSE	TRUE	5.7e-06	0.0237313	-0.934008	NA	NA	0.00922567	NA	0.0128406	0.0145266	0.00168597	down	ENSMUSG00000026872	Zeb2	zinc finger E-box binding homeobox 2	Promoter	ENSMUST00000201298.1	171
chrX:25782219	RRBS	NA	TRUE	FALSE	TRUE	5.71e-06	0.0237313	1.6485	NA	NA	0.011096	NA	0.784372	0.801655	0.0172831	up	ENSMUSG00000073267	Gm1993	predicted gene 1993	Distal Intergenic	ENSMUST00000120268.1	-211767
chr8:84979706	RRBS	NA	TRUE	FALSE	TRUE	5.71e-06	0.0237313	0.864709	NA	NA	0.0247315	NA	0.011098	0.0139606	0.00286255	up	ENSMUSG00000052837	Junb	jun B proto-oncogene	Promoter	ENSMUST00000064922.6	-988
chr1:19213930	RRBS	NA	TRUE	FALSE	TRUE	5.77e-06	0.023923	-0.847338	NA	NA	0.02309	NA	0.0471114	0.0372555	-0.00985586	down	ENSMUSG00000025927	Tfap2b	transcription factor AP-2 beta	Promoter	ENSMUST00000186972.1	51
chrX:139773594	RRBS	NA	TRUE	FALSE	TRUE	5.79e-06	0.0239335	1.20005	NA	NA	0.0165767	NA	0.903109	0.90076	-0.00234893	up	ENSMUSG00000072945	Ripply1	ripply transcriptional repressor 1	Distal Intergenic	ENSMUST00000101217.3	8759
chr4:149156424	RRBS	NA	TRUE	FALSE	FALSE	5.88e-06	0.0241966	1.26677	NA	NA	NA	NA	0.845321	0.902473	0.057152	up	ENSMUSG00000028961	Pgd	phosphogluconate dehydrogenase	Exon (ENSMUST00000124409.1/110208, exon 2 of 2)	ENSMUST00000124409.1	3575
chr7:110062256	RRBS	NA	TRUE	FALSE	FALSE	5.91e-06	0.0242225	-0.958935	NA	NA	NA	NA	0.0164955	0.00736156	-0.00913398	down	ENSMUSG00000061079	Zfp143	zinc finger protein 143	Promoter	ENSMUST00000169638.3	534
chr7:80388394	RRBS	NA	TRUE	FALSE	FALSE	5.92e-06	0.0242225	1.83708	NA	NA	NA	NA	0.346826	0.435273	0.0884466	up	ENSMUSG00000053158	Fes	feline sarcoma oncogene	Promoter	ENSMUST00000080932.7	-448
chr16:7392003	Array	cg26012912	TRUE	FALSE	TRUE	6.01e-06	0.0101515	-0.117498	NA	NA	0.000306134	NA	0.624709	0.624937	0.000227998	down	ENSMUSG00000008658	Rbfox1	RNA binding protein, fox-1 homolog (C. elegans) 1	Intron (ENSMUST00000056416.8/268859, intron 13 of 14)	ENSMUST00000231031.1	39033
chr14:55863334	RRBS	NA	TRUE	FALSE	TRUE	6.02e-06	0.024505	1.56244	NA	NA	0.0257925	NA	0.782414	0.841968	0.0595541	up	ENSMUSG00000075592	Nynrin	NYN domain and retroviral integrase containing	Exon (ENSMUST00000168479.2/277154, exon 2 of 8)	ENSMUST00000100529.9	9298
chr12:102704980	RRBS	NA	TRUE	FALSE	TRUE	6.04e-06	0.024505	-0.913654	NA	NA	0.0139693	NA	0.0160796	0.0143831	-0.00169648	down	ENSMUSG00000057963	Itpk1	inositol 1,3,4-triphosphate 5/6 kinase	Promoter	ENSMUST00000046518.11	-50
chr17:47738604	RRBS	NA	TRUE	FALSE	TRUE	6.04e-06	0.024505	-1.07894	NA	NA	0.0404033	NA	0.040322	0.0288994	-0.0114226	down	ENSMUSG00000023990	Tfeb	transcription factor EB	Promoter	ENSMUST00000113284.7	-299
chr11:118824990	RRBS	NA	TRUE	FALSE	TRUE	6.13e-06	0.0247498	-2.02253	NA	NA	0.011096	NA	0.467268	0.438309	-0.0289594	down	ENSMUSG00000025576	Rbfox3	RNA binding protein, fox-1 homolog (C. elegans) 3	Intron (ENSMUST00000117731.7/52897, intron 1 of 13)	ENSMUST00000128863.1	63699
chr8:121507262	RRBS	NA	TRUE	FALSE	FALSE	6.14e-06	0.0247498	0.706687	NA	NA	NA	NA	0.745987	0.808261	0.062274	up	ENSMUSG00000031809	1700018B08Rik	RIKEN cDNA 1700018B08 gene	Intron (ENSMUST00000127664.1/108148, intron 1 of 15)	ENSMUST00000182739.7	34607
chr3:57576668	RRBS	NA	TRUE	FALSE	TRUE	6.16e-06	0.0247498	1.25755	NA	NA	0.0285093	NA	0.063735	0.0669048	0.00316978	up	ENSMUSG00000027803	Wwtr1	WW domain containing transcription regulator 1	Promoter	ENSMUST00000120977.1	-758
chr13:57282518	RRBS	NA	TRUE	FALSE	TRUE	6.25e-06	0.0249673	1.91571	NA	NA	0.0250217	NA	0.331389	0.376118	0.0447297	up	ENSMUSG00000021541	Trpc7	transient receptor potential cation channel, subfamily C, member 7	Distal Intergenic	ENSMUST00000173817.8	-386525
chr11:118825005	RRBS	NA	TRUE	FALSE	TRUE	6.26e-06	0.0249673	-2.02317	NA	NA	0.011096	NA	0.475405	0.448873	-0.026532	down	ENSMUSG00000025576	Rbfox3	RNA binding protein, fox-1 homolog (C. elegans) 3	Intron (ENSMUST00000117731.7/52897, intron 1 of 13)	ENSMUST00000128863.1	63684
chr16:27918146	RRBS	NA	TRUE	FALSE	TRUE	6.27e-06	0.0249673	-0.9638	NA	NA	0.0325216	NA	0.962385	0.960902	-0.00148293	down	ENSMUSG00000116654	Gm10823	predicted gene 10823	Intron (ENSMUST00000231532.1/100038623, intron 4 of 4)	ENSMUST00000231532.1	68216
chr12:102704985	RRBS	NA	TRUE	FALSE	TRUE	6.3e-06	0.0250376	-0.929863	NA	NA	0.0111913	NA	0.0163213	0.0144743	-0.00184698	down	ENSMUSG00000057963	Itpk1	inositol 1,3,4-triphosphate 5/6 kinase	Promoter	ENSMUST00000046518.11	-55
chr10:79699785	RRBS	NA	TRUE	FALSE	FALSE	6.35e-06	0.0251363	2.16689	NA	NA	NA	NA	0.621251	0.718969	0.097718	up	ENSMUSG00000023175	Bsg	basigin	Distal Intergenic	ENSMUST00000179781.7	-4706
chr9:72856850	RRBS	NA	TRUE	FALSE	TRUE	6.4e-06	0.0252056	-1.22258	NA	NA	0.0265041	NA	0.921741	0.904853	-0.0168881	down	ENSMUSG00000036030	Prtg	protogenin	Exon (ENSMUST00000055535.8/235472, exon 10 of 20)	ENSMUST00000055535.8	49976
chr18:81181100	RRBS	NA	TRUE	FALSE	FALSE	6.4e-06	0.0252056	0.929616	NA	NA	NA	NA	0.6007	0.696382	0.095682	up	ENSMUSG00000024565	Sall3	spalt like transcription factor 3	Distal Intergenic	ENSMUST00000057950.8	-194329
chr10:121534509	RRBS	NA	TRUE	FALSE	FALSE	6.44e-06	0.0252713	0.71918	NA	NA	NA	NA	0.856082	0.910955	0.0548732	up	ENSMUSG00000020115	Tbk1	TANK-binding kinase 1	Distal Intergenic	ENSMUST00000219439.1	17940
chr6:54564934	RRBS	NA	TRUE	FALSE	TRUE	6.46e-06	0.0252713	-1.63148	NA	NA	0.0198379	NA	0.24558	0.254374	0.00879443	down	ENSMUSG00000019124	Scrn1	secernin 1	Intron (ENSMUST00000019268.10/69938, intron 1 of 7)	ENSMUST00000019268.10	1555
chr5:132729063	RRBS	NA	TRUE	FALSE	TRUE	6.49e-06	0.0253226	-1.75124	NA	NA	0.0187515	NA	0.424346	0.374733	-0.049613	down	ENSMUSG00000029673	Auts2	autism susceptibility candidate 2	Distal Intergenic	ENSMUST00000161226.8	-185719
chr6:22854194	RRBS	NA	TRUE	FALSE	TRUE	6.55e-06	0.0255109	-1.0644	NA	NA	0.0298639	NA	0.946127	0.943988	-0.00213867	down	ENSMUSG00000068748	Ptprz1	protein tyrosine phosphatase, receptor type Z, polypeptide 1	Distal Intergenic	ENSMUST00000090568.6	-21308
chr16:27918140	RRBS	NA	TRUE	FALSE	TRUE	6.58e-06	0.0255458	-0.952873	NA	NA	0.0354442	NA	0.964075	0.961537	-0.00253784	down	ENSMUSG00000116654	Gm10823	predicted gene 10823	Intron (ENSMUST00000231532.1/100038623, intron 4 of 4)	ENSMUST00000231532.1	68210
chr9:34618186	Array	cg19453800	TRUE	TRUE	TRUE	6.63e-06	0.0104493	-0.265987	4.21e-07	6.25e-05	5.8e-08	0.0136657	0.365153	0.408344	0.0431912	down	ENSMUSG00000032036	Kirrel3	kirre like nephrin family adhesion molecule 3	Intron (ENSMUST00000115148.8/67703, intron 2 of 16)	ENSMUST00000187182.6	129250
chr6:54564914	RRBS	NA	TRUE	FALSE	TRUE	6.73e-06	0.025932	-1.58298	NA	NA	0.0207015	NA	0.230532	0.237876	0.0073443	down	ENSMUSG00000019124	Scrn1	secernin 1	Intron (ENSMUST00000019268.10/69938, intron 1 of 7)	ENSMUST00000019268.10	1575
chr11:118825023	RRBS	NA	TRUE	FALSE	TRUE	6.74e-06	0.025932	-2.02354	NA	NA	0.0111913	NA	0.485622	0.456972	-0.0286505	down	ENSMUSG00000025576	Rbfox3	RNA binding protein, fox-1 homolog (C. elegans) 3	Intron (ENSMUST00000117731.7/52897, intron 1 of 13)	ENSMUST00000128863.1	63666
chr12:80766520	RRBS	NA	TRUE	FALSE	TRUE	6.75e-06	0.025932	2.00431	NA	NA	0.0194982	NA	0.557088	0.505737	-0.0513509	up	ENSMUSG00000062961	Ccdc177	coiled-coil domain containing 177	Distal Intergenic	ENSMUST00000073251.7	-5833
chr11:94189926	RRBS	NA	TRUE	FALSE	TRUE	6.78e-06	0.025932	1.70045	NA	NA	0.0293525	NA	0.701029	0.801764	0.100736	up	ENSMUSG00000037573	Tob1	transducer of ErbB-2.1	Distal Intergenic	ENSMUST00000041589.5	-21528
chr2:157434072	RRBS	NA	TRUE	FALSE	FALSE	6.79e-06	0.025932	1.82803	NA	NA	NA	NA	0.484802	0.486175	0.00137282	up	ENSMUSG00000027646	Src	Rous sarcoma oncogene	Intron (ENSMUST00000109533.7/20779, intron 1 of 13)	ENSMUST00000129770.1	9680
chrX:168674434	RRBS	NA	TRUE	FALSE	TRUE	6.81e-06	0.025932	-1.27415	NA	NA	0.0300915	NA	0.121887	0.108783	-0.0131044	down	ENSMUSG00000031358	Msl3	MSL complex subunit 3	Promoter	ENSMUST00000112137.1	-536
chr13:8871208	RRBS	NA	TRUE	FALSE	FALSE	6.85e-06	0.025932	0.919902	NA	NA	NA	NA	0.0110841	0.0149624	0.00387834	up	ENSMUSG00000021147	Wdr37	WD repeat domain 37	Promoter	ENSMUST00000021572.10	-164
chr7:144738416	RRBS	NA	TRUE	FALSE	TRUE	6.94e-06	0.025932	-0.890841	NA	NA	0.0410134	NA	0.0232633	0.0204747	-0.00278863	down	ENSMUSG00000031075	Ano1	anoctamin 1, calcium activated chloride channel	Promoter	ENSMUST00000121758.7	127
chr10:71159536	RRBS	NA	TRUE	FALSE	TRUE	6.98e-06	0.025932	0.946586	NA	NA	0.0166446	NA	0.0207819	0.0233316	0.00254976	up	ENSMUSG00000014329	Bicc1	BicC family RNA binding protein 1	Promoter	ENSMUST00000014473.5	154
chr6:83627013	RRBS	NA	TRUE	FALSE	TRUE	6.98e-06	0.025932	1.90415	NA	NA	0.00747067	NA	0.418347	0.396801	-0.0215457	up	ENSMUSG00000014542	Clec4f	C-type lectin domain family 4, member f	Distal Intergenic	ENSMUST00000137647.2	29108
chr10:77978508	RRBS	NA	TRUE	FALSE	TRUE	6.98e-06	0.025932	0.795568	NA	NA	0.0486091	NA	0.00943723	0.0132403	0.00380311	up	ENSMUSG00000020284	Cfap410	cilia and flagella associated protein 410	Promoter	ENSMUST00000105397.9	-16
chr11:115469973	RRBS	NA	TRUE	FALSE	TRUE	6.99e-06	0.025932	0.950286	NA	NA	0.0294828	NA	0.966142	0.967301	0.00115967	up	ENSMUSG00000045775	Slc16a5	solute carrier family 16 (monocarboxylic acid transporters), member 5	Exon (ENSMUST00000092445.11/217316, exon 3 of 4)	ENSMUST00000140739.1	5403
chr18:81181125	RRBS	NA	TRUE	FALSE	FALSE	7e-06	0.025932	0.997405	NA	NA	NA	NA	0.609047	0.705247	0.0962	up	ENSMUSG00000024565	Sall3	spalt like transcription factor 3	Distal Intergenic	ENSMUST00000057950.8	-194354
chr7:144738399	RRBS	NA	TRUE	FALSE	FALSE	7e-06	0.025932	-0.977044	NA	NA	NA	NA	0.0236498	0.0190731	-0.00457666	down	ENSMUSG00000031075	Ano1	anoctamin 1, calcium activated chloride channel	Promoter	ENSMUST00000121758.7	144
chr3:31094334	RRBS	NA	TRUE	FALSE	TRUE	7e-06	0.025932	-0.926872	NA	NA	0.0232459	NA	0.0116264	0.0124417	0.000815301	down	ENSMUSG00000027660	Skil	SKI-like	Promoter	ENSMUST00000118470.7	-724
chr2:160362048	RRBS	NA	TRUE	FALSE	FALSE	7.02e-06	0.025932	1.96412	NA	NA	NA	NA	0.517259	0.673015	0.155757	up	ENSMUSG00000074622	Mafb	v-maf musculoaponeurotic fibrosarcoma oncogene family, protein B (avian)	Downstream (1-2kb)	ENSMUST00000099126.4	5017
chr15:89076370	RRBS	NA	TRUE	FALSE	FALSE	7.04e-06	0.025932	-0.981986	NA	NA	NA	NA	0.0138503	0.0113375	-0.00251286	down	ENSMUSG00000015363	Trabd	TraB domain containing	Promoter	ENSMUST00000165690.1	246
chr8:121507351	RRBS	NA	TRUE	FALSE	FALSE	7.04e-06	0.025932	0.691946	NA	NA	NA	NA	0.804337	0.841933	0.0375962	up	ENSMUSG00000031809	1700018B08Rik	RIKEN cDNA 1700018B08 gene	Intron (ENSMUST00000127664.1/108148, intron 1 of 15)	ENSMUST00000182739.7	34518
chr4:69410264	RRBS	NA	TRUE	FALSE	TRUE	7.07e-06	0.025932	1.20087	NA	NA	0.0492889	NA	0.71795	0.758948	0.0409986	up	ENSMUSG00000028351	Brinp1	bone morphogenic protein/retinoic acid inducible neural specific 1	Distal Intergenic	ENSMUST00000030036.5	-455867
chr2:26122811	RRBS	NA	TRUE	FALSE	TRUE	7.09e-06	0.025932	-0.942253	NA	NA	0.0477031	NA	0.0164957	0.00996856	-0.00652715	down	ENSMUSG00000026932	Nacc2	nucleus accumbens associated 2, BEN and BTB (POZ) domain containing	Promoter	ENSMUST00000028300.5	7
chr11:118729537	RRBS	NA	TRUE	FALSE	TRUE	7.1e-06	0.025932	1.53986	NA	NA	0.0139693	NA	0.178273	0.159505	-0.0187672	up	ENSMUSG00000025576	Rbfox3	RNA binding protein, fox-1 homolog (C. elegans) 3	Intron (ENSMUST00000117731.7/52897, intron 2 of 13)	ENSMUST00000103023.7	31504
chr6:70088413	RRBS	NA	TRUE	FALSE	TRUE	7.11e-06	0.025932	-1.04695	NA	NA	0.0101124	NA	0.93789	0.936158	-0.00173182	down	ENSMUSG00000053604	Rpia	ribose 5-phosphate isomerase A	Distal Intergenic	ENSMUST00000124633.1	685279
chr19:25673748	RRBS	NA	TRUE	FALSE	FALSE	7.15e-06	0.02603	0.814663	NA	NA	NA	NA	0.0162415	0.0202443	0.00400276	up	ENSMUSG00000048138	Dmrt2	doublesex and mab-3 related transcription factor 2	Promoter	ENSMUST00000053068.6	1337
chr18:67290230	RRBS	NA	TRUE	FALSE	TRUE	7.17e-06	0.0260322	0.958726	NA	NA	0.0169143	NA	0.0282762	0.0312747	0.00299847	up	ENSMUSG00000024525	Impa2	inositol (myo)-1(or 4)-monophosphatase 2	Promoter	ENSMUST00000236637.1	978
chr8:108480659	RRBS	NA	TRUE	FALSE	TRUE	7.26e-06	0.0262014	1.52762	NA	NA	0.016762	NA	0.772438	0.79036	0.0179224	up	ENSMUSG00000110613	Lncbate1	brown adipose tissue enriched long non-coding RNA 1	Intron (ENSMUST00000220518.1/11906, intron 3 of 15)	ENSMUST00000211953.1	103936
chr19:25673745	RRBS	NA	TRUE	FALSE	FALSE	7.27e-06	0.0262014	0.811113	NA	NA	NA	NA	0.0160219	0.0202315	0.00420953	up	ENSMUSG00000048138	Dmrt2	doublesex and mab-3 related transcription factor 2	Promoter	ENSMUST00000053068.6	1334
chr7:130953504	RRBS	NA	TRUE	FALSE	FALSE	7.31e-06	0.0262014	1.81567	NA	NA	NA	NA	0.288175	0.458903	0.170728	up	ENSMUSG00000006205	Htra1	HtrA serine peptidase 1	Intron (ENSMUST00000150717.7/56213, intron 1 of 3)	ENSMUST00000153290.7	10015
chr19:25673751	RRBS	NA	TRUE	FALSE	FALSE	7.31e-06	0.0262014	0.818257	NA	NA	NA	NA	0.0164806	0.0203183	0.00383775	up	ENSMUSG00000048138	Dmrt2	doublesex and mab-3 related transcription factor 2	Promoter	ENSMUST00000053068.6	1340
chr10:46071322	RRBS	NA	TRUE	FALSE	FALSE	7.32e-06	0.0262014	0.725745	NA	NA	NA	NA	0.375515	0.43891	0.0633946	up	ENSMUSG00000110874	D030045P18Rik	RIKEN cDNA D030045P18 gene	Distal Intergenic	ENSMUST00000215085.1	233442
chr19:16038342	RRBS	NA	TRUE	FALSE	TRUE	7.34e-06	0.0262014	1.32386	NA	NA	0.0471178	NA	0.634959	0.696737	0.0617779	up	ENSMUSG00000097557	C130060C02Rik	RIKEN cDNA C130060C02 gene	Distal Intergenic	ENSMUST00000181731.2	53264
chr1:71649124	RRBS	NA	TRUE	FALSE	FALSE	7.41e-06	0.0263913	2.03458	NA	NA	NA	NA	0.328892	0.556344	0.227453	up	ENSMUSG00000073652	Apol7d	apolipoprotein L 7d	Intron (ENSMUST00000188894.6/14268, intron 4 of 44)	ENSMUST00000097699.2	-3713
chr2:160362051	RRBS	NA	TRUE	FALSE	FALSE	7.47e-06	0.0265343	1.95826	NA	NA	NA	NA	0.517337	0.674214	0.156877	up	ENSMUSG00000074622	Mafb	v-maf musculoaponeurotic fibrosarcoma oncogene family, protein B (avian)	Downstream (1-2kb)	ENSMUST00000099126.4	5014
chr7:19076161	RRBS	NA	TRUE	FALSE	FALSE	7.5e-06	0.0265343	-0.992514	NA	NA	NA	NA	0.0174034	0.0117619	-0.00564144	down	ENSMUSG00000030410	Dmwd	dystrophia myotonica-containing WD repeat motif	Promoter	ENSMUST00000032570.13	-66
chr2:26122777	RRBS	NA	TRUE	FALSE	FALSE	7.52e-06	0.0265343	-0.868151	NA	NA	NA	NA	0.0163018	0.0112391	-0.00506268	down	ENSMUSG00000026932	Nacc2	nucleus accumbens associated 2, BEN and BTB (POZ) domain containing	Promoter	ENSMUST00000140993.1	6
chr19:25673742	RRBS	NA	TRUE	FALSE	FALSE	7.55e-06	0.0265343	0.806242	NA	NA	NA	NA	0.0157019	0.0202439	0.004542	up	ENSMUSG00000048138	Dmrt2	doublesex and mab-3 related transcription factor 2	Promoter	ENSMUST00000053068.6	1331
chr11:80975291	RRBS	NA	TRUE	FALSE	FALSE	7.55e-06	0.0265343	2.2498	NA	NA	NA	NA	0.722714	0.853691	0.130977	up	ENSMUSG00000053184	Spaca3	sperm acrosome associated 3	Intron (ENSMUST00000021045.12/11418, intron 1 of 9)	ENSMUST00000103222.3	116919
chr11:94189949	RRBS	NA	TRUE	FALSE	TRUE	7.57e-06	0.0265343	1.71682	NA	NA	0.0334681	NA	0.6864	0.79851	0.11211	up	ENSMUSG00000037573	Tob1	transducer of ErbB-2.1	Distal Intergenic	ENSMUST00000041589.5	-21505
chr18:82856795	RRBS	NA	TRUE	FALSE	FALSE	7.59e-06	0.0265343	1.25397	NA	NA	NA	NA	0.220488	0.240867	0.0203793	up	ENSMUSG00000097738	4930445N18Rik	RIKEN cDNA 4930445N18 gene	Promoter	ENSMUST00000180631.1	898
chr13:8871205	RRBS	NA	TRUE	FALSE	FALSE	7.66e-06	0.0266601	0.909973	NA	NA	NA	NA	0.0105726	0.0143254	0.00375276	up	ENSMUSG00000021147	Wdr37	WD repeat domain 37	Promoter	ENSMUST00000021572.10	-161
chr7:80388400	RRBS	NA	TRUE	FALSE	FALSE	7.67e-06	0.0266601	1.81174	NA	NA	NA	NA	0.337767	0.423462	0.0856943	up	ENSMUSG00000053158	Fes	feline sarcoma oncogene	Promoter	ENSMUST00000080932.7	-454
chr11:94189945	RRBS	NA	TRUE	FALSE	TRUE	7.68e-06	0.0266601	1.70986	NA	NA	0.0325216	NA	0.691795	0.799662	0.107867	up	ENSMUSG00000037573	Tob1	transducer of ErbB-2.1	Distal Intergenic	ENSMUST00000041589.5	-21509
chr17:51832517	RRBS	NA	TRUE	FALSE	TRUE	7.75e-06	0.0267231	-1.01827	NA	NA	0.011096	NA	0.0198448	0.0206249	0.000780115	down	ENSMUSG00000023927	Satb1	special AT-rich sequence binding protein 1	Promoter	ENSMUST00000144331.7	155
chr17:8431451	RRBS	NA	TRUE	FALSE	FALSE	7.75e-06	0.0267231	1.85746	NA	NA	NA	NA	0.265903	0.344137	0.0782342	up	ENSMUSG00000062327	T	brachyury, T-box transcription factor T	Distal Intergenic	ENSMUST00000074667.8	-2972
chrX:35627482	RRBS	NA	TRUE	FALSE	TRUE	7.79e-06	0.0267231	1.31731	NA	NA	0.0111913	NA	0.918638	0.939109	0.0204712	up	ENSMUSG00000073257	Gm10488	predicted gene 10488	Distal Intergenic	ENSMUST00000169396.2	221688
chr19:53410099	RRBS	NA	TRUE	FALSE	FALSE	7.8e-06	0.0267231	1.69879	NA	NA	NA	NA	0.510769	0.567849	0.0570798	up	ENSMUSG00000025024	Smndc1	survival motor neuron domain containing 1	Distal Intergenic	ENSMUST00000025997.6	-19521
chrX:8891817	RRBS	NA	TRUE	FALSE	FALSE	7.8e-06	0.0267231	1.79044	NA	NA	NA	NA	0.536239	0.663368	0.127129	up	ENSMUSG00000052364	B630019K06Rik	F-box and leucine-rich repeat protein 17 pseudogene	Promoter	ENSMUST00000064196.4	-565
chr7:28340960	RRBS	NA	TRUE	FALSE	FALSE	7.83e-06	0.0267231	-1.36398	NA	NA	NA	NA	0.782533	0.779955	-0.00257825	down	ENSMUSG00000003435	Supt5	suppressor of Ty 5, DSIF elongation factor subunit	Distal Intergenic	ENSMUST00000207563.1	-2214
chr3:20932388	RRBS	NA	TRUE	FALSE	FALSE	7.84e-06	0.0267231	-1.05606	NA	NA	NA	NA	0.739151	0.733415	-0.00573625	down	ENSMUSG00000054988	Agtr1b	angiotensin II receptor, type 1b	Distal Intergenic	ENSMUST00000068316.7	-565211
chr4:117272681	Array	cg24677551	TRUE	TRUE	TRUE	7.84e-06	0.0115784	0.248881	0.00114924	0.0201899	3.27e-05	-0.00765195	0.657269	0.649642	-0.00762636	up	ENSMUSG00000028677	Rnf220	ring finger protein 220	Promoter	ENSMUST00000221157.1	719
chr7:80388407	RRBS	NA	TRUE	FALSE	FALSE	7.92e-06	0.0269204	1.8117	NA	NA	NA	NA	0.339207	0.423884	0.0846766	up	ENSMUSG00000053158	Fes	feline sarcoma oncogene	Promoter	ENSMUST00000080932.7	-461
chr6:127015273	RRBS	NA	TRUE	FALSE	TRUE	7.96e-06	0.0269637	1.75692	NA	NA	0.0111913	NA	0.525404	0.506227	-0.0191772	up	ENSMUSG00000000183	Fgf6	fibroblast growth factor 6	Promoter	ENSMUST00000000187.6	-313
chr11:118824976	RRBS	NA	TRUE	FALSE	TRUE	7.99e-06	0.0269637	-1.99839	NA	NA	0.0127279	NA	0.459201	0.431201	-0.0279998	down	ENSMUSG00000025576	Rbfox3	RNA binding protein, fox-1 homolog (C. elegans) 3	Intron (ENSMUST00000117731.7/52897, intron 1 of 13)	ENSMUST00000128863.1	63713
chr3:145963554	RRBS	NA	TRUE	FALSE	FALSE	7.99e-06	0.0269637	-1.61938	NA	NA	NA	NA	0.259774	0.203846	-0.0559278	down	ENSMUSG00000036863	Syde2	synapse defective 1, Rho GTPase, homolog 2 (C. elegans)	Distal Intergenic	ENSMUST00000039517.10	-24316
chr11:84723452	RRBS	NA	TRUE	FALSE	FALSE	8.03e-06	0.0270247	-2.45114	NA	NA	NA	NA	0.774886	0.628598	-0.146288	down	ENSMUSG00000085044	1700109G15Rik	RIKEN cDNA 1700109G15 gene	Distal Intergenic	ENSMUST00000150735.1	-3020
chr19:53410103	RRBS	NA	TRUE	FALSE	FALSE	8.08e-06	0.0271071	1.70431	NA	NA	NA	NA	0.506926	0.563352	0.0564258	up	ENSMUSG00000025024	Smndc1	survival motor neuron domain containing 1	Distal Intergenic	ENSMUST00000025997.6	-19525
chr6:54564957	RRBS	NA	TRUE	FALSE	TRUE	8.17e-06	0.0271071	-1.6197	NA	NA	0.0182676	NA	0.2391	0.259497	0.0203968	down	ENSMUSG00000019124	Scrn1	secernin 1	Intron (ENSMUST00000019268.10/69938, intron 1 of 7)	ENSMUST00000019268.10	1532
chr7:79710089	RRBS	NA	TRUE	FALSE	TRUE	8.17e-06	0.0271071	-0.982224	NA	NA	0.0348849	NA	0.0861583	0.0839567	-0.00220164	down	ENSMUSG00000050382	Kif7	kinesin family member 7	Exon (ENSMUST00000183846.7/16576, exon 5 of 19)	ENSMUST00000059836.12	4097
chr7:144738428	RRBS	NA	TRUE	FALSE	TRUE	8.17e-06	0.0271071	-0.845093	NA	NA	0.0242629	NA	0.0222415	0.0211686	-0.00107295	down	ENSMUSG00000031075	Ano1	anoctamin 1, calcium activated chloride channel	Promoter	ENSMUST00000121758.7	115
chr1:58504802	RRBS	NA	TRUE	FALSE	TRUE	8.2e-06	0.0271071	-0.878744	NA	NA	0.0081411	NA	0.0130049	0.0110557	-0.00194925	down	ENSMUSG00000026037	Orc2	origin recognition complex, subunit 2	Promoter	ENSMUST00000190695.1	123
chr1:75316525	RRBS	NA	TRUE	FALSE	FALSE	8.21e-06	0.0271071	-0.996946	NA	NA	NA	NA	0.190847	0.148498	-0.0423491	down	ENSMUSG00000026209	Dnpep	aspartyl aminopeptidase	Promoter	ENSMUST00000189551.6	278
chr3:31094332	RRBS	NA	TRUE	FALSE	TRUE	8.21e-06	0.0271071	-0.918352	NA	NA	0.0247968	NA	0.0113277	0.0121564	0.000828785	down	ENSMUSG00000027660	Skil	SKI-like	Promoter	ENSMUST00000118470.7	-726
chr16:27918136	RRBS	NA	TRUE	FALSE	TRUE	8.24e-06	0.0271071	-0.940851	NA	NA	0.0405635	NA	0.964637	0.961652	-0.00298481	down	ENSMUSG00000116654	Gm10823	predicted gene 10823	Intron (ENSMUST00000231532.1/100038623, intron 4 of 4)	ENSMUST00000231532.1	68206
chr5:148978817	RRBS	NA	TRUE	FALSE	TRUE	8.25e-06	0.0271071	-1.74925	NA	NA	0.0198379	NA	0.749677	0.715034	-0.0346436	down	ENSMUSG00000041298	Katnal1	katanin p60 subunit A-like 1	Intron (ENSMUST00000147473.5/231912, intron 2 of 6)	ENSMUST00000147473.5	16330
chr18:68340632	RRBS	NA	TRUE	FALSE	FALSE	8.25e-06	0.0271071	1.50326	NA	NA	NA	NA	0.370057	0.408083	0.0380254	up	ENSMUSG00000007480	Mc5r	melanocortin 5 receptor	3' UTR	ENSMUST00000172148.2	3036
chr19:53410081	RRBS	NA	TRUE	FALSE	FALSE	8.32e-06	0.0272596	1.66136	NA	NA	NA	NA	0.512523	0.572119	0.0595965	up	ENSMUSG00000025024	Smndc1	survival motor neuron domain containing 1	Distal Intergenic	ENSMUST00000025997.6	-19503
chr8:120694442	RRBS	NA	TRUE	FALSE	TRUE	8.36e-06	0.0273211	1.84486	NA	NA	0.0353932	NA	0.278628	0.334244	0.0556163	up	ENSMUSG00000031818	Cox4i1	cytochrome c oxidase subunit 4I1	Intron (ENSMUST00000127664.1/108148, intron 1 of 15)	ENSMUST00000181026.1	21290
chr12:80766527	RRBS	NA	TRUE	FALSE	TRUE	8.45e-06	0.0275661	1.97854	NA	NA	0.0209431	NA	0.571647	0.521356	-0.0502915	up	ENSMUSG00000062961	Ccdc177	coiled-coil domain containing 177	Distal Intergenic	ENSMUST00000073251.7	-5840
chr5:43782258	RRBS	NA	TRUE	FALSE	TRUE	8.48e-06	0.0275702	-0.882978	NA	NA	0.0140792	NA	0.0128847	0.0144464	0.00156165	down	ENSMUSG00000039753	Fbxl5	F-box and leucine-rich repeat protein 5	Promoter	ENSMUST00000047857.15	-108
chr7:19076168	RRBS	NA	TRUE	FALSE	FALSE	8.6e-06	0.0278916	-0.990226	NA	NA	NA	NA	0.0182497	0.0123003	-0.00594939	down	ENSMUSG00000030410	Dmwd	dystrophia myotonica-containing WD repeat motif	Promoter	ENSMUST00000032570.13	-59
chr6:67533911	RRBS	NA	TRUE	FALSE	TRUE	8.66e-06	0.0280187	0.780599	NA	NA	0.0490591	NA	0.136712	0.168565	0.0318526	up	ENSMUSG00000051397	Tacstd2	tumor-associated calcium signal transducer 2	Intron (ENSMUST00000199480.1/ENSMUST00000199480.1, intron 1 of 4)	ENSMUST00000058178.5	1885
chr2:26122775	RRBS	NA	TRUE	FALSE	FALSE	8.71e-06	0.0281118	-0.858659	NA	NA	NA	NA	0.0165003	0.0115144	-0.00498596	down	ENSMUSG00000026932	Nacc2	nucleus accumbens associated 2, BEN and BTB (POZ) domain containing	Promoter	ENSMUST00000140993.1	8
chr11:80975246	RRBS	NA	TRUE	FALSE	FALSE	8.78e-06	0.0282215	2.20357	NA	NA	NA	NA	0.771453	0.857372	0.0859183	up	ENSMUSG00000053184	Spaca3	sperm acrosome associated 3	Intron (ENSMUST00000021045.12/11418, intron 1 of 9)	ENSMUST00000103222.3	116874
chr7:130953497	RRBS	NA	TRUE	FALSE	FALSE	8.78e-06	0.0282215	1.81182	NA	NA	NA	NA	0.290825	0.462182	0.171357	up	ENSMUSG00000006205	Htra1	HtrA serine peptidase 1	Intron (ENSMUST00000150717.7/56213, intron 1 of 3)	ENSMUST00000153290.7	10008
chr19:53410111	RRBS	NA	TRUE	FALSE	FALSE	8.87e-06	0.0283435	1.7131	NA	NA	NA	NA	0.502283	0.555731	0.0534476	up	ENSMUSG00000025024	Smndc1	survival motor neuron domain containing 1	Distal Intergenic	ENSMUST00000025997.6	-19533
chr8:120694458	RRBS	NA	TRUE	FALSE	TRUE	8.87e-06	0.0283435	1.74544	NA	NA	0.0334681	NA	0.23912	0.282984	0.0438634	up	ENSMUSG00000031818	Cox4i1	cytochrome c oxidase subunit 4I1	Intron (ENSMUST00000127664.1/108148, intron 1 of 15)	ENSMUST00000181026.1	21306
chr12:39048140	Array	cg13001306	TRUE	FALSE	FALSE	8.88e-06	0.0117334	-0.246695	NA	NA	NA	NA	0.7758	0.746842	-0.0289582	down	ENSMUSG00000004151	Etv1	ets variant 1	Distal Intergenic	ENSMUST00000161591.1	210742
chr19:53410109	RRBS	NA	TRUE	FALSE	FALSE	8.88e-06	0.0283435	1.70992	NA	NA	NA	NA	0.503887	0.557982	0.0540957	up	ENSMUSG00000025024	Smndc1	survival motor neuron domain containing 1	Distal Intergenic	ENSMUST00000025997.6	-19531
chr2:27037096	RRBS	NA	TRUE	FALSE	FALSE	8.93e-06	0.0283644	-1.5497	NA	NA	NA	NA	0.446277	0.330185	-0.116092	down	ENSMUSG00000036067	Slc2a6	solute carrier family 2 (facilitated glucose transporter), member 6	Distal Intergenic	ENSMUST00000045702.5	-9098
chr16:27918134	RRBS	NA	TRUE	FALSE	TRUE	8.93e-06	0.0283644	-0.937293	NA	NA	0.0433372	NA	0.964759	0.961439	-0.00332049	down	ENSMUSG00000116654	Gm10823	predicted gene 10823	Intron (ENSMUST00000231532.1/100038623, intron 4 of 4)	ENSMUST00000231532.1	68204
chr13:48731515	RRBS	NA	TRUE	FALSE	TRUE	9.03e-06	0.0285865	-0.790221	NA	NA	0.016762	NA	0.0269377	0.0251566	-0.00178116	down	ENSMUSG00000021381	Barx1	BarH-like homeobox 1	Distal Intergenic	ENSMUST00000021813.4	68517
chr4:133575496	RRBS	NA	TRUE	FALSE	FALSE	9.04e-06	0.0285865	-1.51808	NA	NA	NA	NA	0.57759	0.589328	0.0117388	down	ENSMUSG00000028850	Gpatch3	G patch domain containing 3	Promoter	ENSMUST00000030662.2	751
chr8:123949130	RRBS	NA	TRUE	FALSE	FALSE	9.08e-06	0.028649	0.858127	NA	NA	NA	NA	0.0077891	0.0117152	0.00392613	up	ENSMUSG00000039509	Nup133	nucleoporin 133	Promoter	ENSMUST00000212133.1	125
chr10:8065899	RRBS	NA	TRUE	FALSE	FALSE	9.11e-06	0.0286496	1.54143	NA	NA	NA	NA	0.287912	0.323956	0.0360438	up	ENSMUSG00000015755	Tab2	TGF-beta activated kinase 1/MAP3K7 binding protein 2	Distal Intergenic	ENSMUST00000146444.7	-109669
chr3:57516226	RRBS	NA	TRUE	FALSE	FALSE	9.13e-06	0.0286564	1.42805	NA	NA	NA	NA	0.601045	0.702158	0.101113	up	ENSMUSG00000027803	Wwtr1	WW domain containing transcription regulator 1	Intron (ENSMUST00000029380.13/97064, intron 2 of 6)	ENSMUST00000029380.13	59602
chr6:30162521	RRBS	NA	TRUE	FALSE	FALSE	9.17e-06	0.0287093	-1.98309	NA	NA	NA	NA	0.818241	0.679581	-0.13866	down	ENSMUSG00000076361	Mir182	microRNA 182	Distal Intergenic	ENSMUST00000102406.1	3471
chr12:54192446	RRBS	NA	TRUE	FALSE	FALSE	9.23e-06	0.0287093	1.17621	NA	NA	NA	NA	0.0795694	0.131377	0.0518072	up	ENSMUSG00000035105	Egln3	egl-9 family hypoxia-inducible factor 3	Intron (ENSMUST00000039516.3/112407, intron 1 of 4)	ENSMUST00000039516.3	11414
chr7:28340971	RRBS	NA	TRUE	FALSE	FALSE	9.26e-06	0.0287093	-1.36484	NA	NA	NA	NA	0.777162	0.773598	-0.00356423	down	ENSMUSG00000003435	Supt5	suppressor of Ty 5, DSIF elongation factor subunit	Distal Intergenic	ENSMUST00000207563.1	-2225
chr12:116425797	Array	cg14769599	TRUE	TRUE	FALSE	9.27e-06	0.0117334	-0.194618	6.17e-05	0.00249926	NA	-0.0086707	0.947584	0.926604	-0.0209795	down	ENSMUSG00000042029	Ncapg2	non-SMC condensin II complex, subunit G2	Exon (ENSMUST00000084828.4/76044, exon 12 of 29)	ENSMUST00000221970.1	20363
chr7:79710080	RRBS	NA	TRUE	FALSE	FALSE	9.28e-06	0.0287093	-1.03095	NA	NA	NA	NA	0.0935069	0.0872873	-0.00621962	down	ENSMUSG00000050382	Kif7	kinesin family member 7	Exon (ENSMUST00000183846.7/16576, exon 5 of 19)	ENSMUST00000059836.12	4106
chr4:134315573	RRBS	NA	TRUE	FALSE	FALSE	9.29e-06	0.0287093	0.767186	NA	NA	NA	NA	0.66396	0.72518	0.0612197	up	ENSMUSG00000028834	Trim63	tripartite motif-containing 63	Promoter	ENSMUST00000134164.1	361
chr10:112473571	RRBS	NA	TRUE	FALSE	FALSE	9.29e-06	0.0287093	1.67838	NA	NA	NA	NA	0.83928	0.893436	0.0541558	up	ENSMUSG00000035681	Kcnc2	potassium voltage gated channel, Shaw-related subfamily, member 2	Distal Intergenic	ENSMUST00000218827.1	17228
chr1:19213941	RRBS	NA	TRUE	FALSE	TRUE	9.3e-06	0.0287093	-0.827227	NA	NA	0.0270544	NA	0.0460514	0.0372695	-0.00878186	down	ENSMUSG00000025927	Tfap2b	transcription factor AP-2 beta	Promoter	ENSMUST00000186972.1	62
chr9:35117972	RRBS	NA	TRUE	FALSE	TRUE	9.35e-06	0.0287093	1.62646	NA	NA	0.0299594	NA	0.23877	0.259279	0.0205093	up	ENSMUSG00000070315	4930581F22Rik	RIKEN cDNA 4930581F22 gene	Promoter	ENSMUST00000161823.1	-9
chr13:38036552	RRBS	NA	TRUE	FALSE	TRUE	9.36e-06	0.0287093	0.932956	NA	NA	0.0150709	NA	0.0511145	0.0496768	-0.00143776	up	ENSMUSG00000044566	Cage1	cancer antigen 1	Promoter	ENSMUST00000110233.7	371
chr10:112473557	RRBS	NA	TRUE	FALSE	FALSE	9.36e-06	0.0287093	1.72653	NA	NA	NA	NA	0.822759	0.874818	0.0520589	up	ENSMUSG00000035681	Kcnc2	potassium voltage gated channel, Shaw-related subfamily, member 2	Distal Intergenic	ENSMUST00000218827.1	17214
chr5:25498352	RRBS	NA	TRUE	FALSE	FALSE	9.41e-06	0.028803	-0.905159	NA	NA	NA	NA	0.01172	0.00802052	-0.00369948	down	ENSMUSG00000038056	Kmt2c	lysine (K)-specific methyltransferase 2C	Promoter	ENSMUST00000173073.7	350
chr14:25421829	Array	cg07017109	TRUE	FALSE	TRUE	9.43e-06	0.0117334	-0.0999765	NA	NA	4.83e-05	NA	0.45863	0.464466	0.00583594	down	ENSMUSG00000007817	Zmiz1	zinc finger, MIZ-type containing 1	Intron (ENSMUST00000225188.1/ENSMUST00000225188.1, intron 2 of 3)	ENSMUST00000161766.7	-37356
chr1:186967170	RRBS	NA	TRUE	FALSE	TRUE	9.44e-06	0.0288368	0.669864	NA	NA	0.00747067	NA	0.914989	0.914964	-2.49e-05	up	ENSMUSG00000039224	D1Pas1	DNA segment, Chr 1, Pasteur Institute 1	Promoter	ENSMUST00000045108.1	-246
chr9:119666431	RRBS	NA	TRUE	FALSE	FALSE	9.47e-06	0.0288609	-2.29439	NA	NA	NA	NA	0.843045	0.719962	-0.123083	down	ENSMUSG00000034533	Scn10a	sodium channel, voltage-gated, type X, alpha	Exon (ENSMUST00000084787.5/20264, exon 9 of 28)	ENSMUST00000216583.1	21608
chr2:32364017	RRBS	NA	TRUE	FALSE	FALSE	9.52e-06	0.0289443	-1.32674	NA	NA	NA	NA	0.202636	0.212065	0.00942901	down	ENSMUSG00000039205	Ciz1	CDKN1A interacting zinc finger protein 1	Promoter	ENSMUST00000113338.8	207
chr5:148978798	RRBS	NA	TRUE	FALSE	TRUE	9.57e-06	0.0290117	-1.73678	NA	NA	0.0194982	NA	0.749297	0.722746	-0.0265511	down	ENSMUSG00000041298	Katnal1	katanin p60 subunit A-like 1	Intron (ENSMUST00000147473.5/231912, intron 2 of 6)	ENSMUST00000147473.5	16349
chr2:168358071	RRBS	NA	TRUE	FALSE	TRUE	9.62e-06	0.0290117	-1.47002	NA	NA	0.0294528	NA	0.149874	0.158994	0.00912033	down	ENSMUSG00000074575	Kcng1	potassium voltage-gated channel, subfamily G, member 1	Distal Intergenic	ENSMUST00000109191.1	-76939
chr7:140943652	RRBS	NA	TRUE	FALSE	FALSE	9.63e-06	0.0290117	1.29946	NA	NA	NA	NA	0.865538	0.899179	0.0336412	up	ENSMUSG00000062031	Pgghg	protein glucosylgalactosylhydroxylysine glucosidase	Promoter	ENSMUST00000163094.8	1297
chr7:44350969	RRBS	NA	TRUE	FALSE	TRUE	9.64e-06	0.0290117	-1.10086	NA	NA	0.044807	NA	0.206842	0.184903	-0.0219396	down	ENSMUSG00000038738	Shank1	SH3 and multiple ankyrin repeat domains 1	Promoter	ENSMUST00000127164.1	207
chr8:123883037	RRBS	NA	TRUE	FALSE	TRUE	9.65e-06	0.0290117	-2.77533	NA	NA	0.0234261	NA	0.454809	0.39879	-0.0560192	down	ENSMUSG00000031972	Acta1	actin, alpha 1, skeletal muscle	Intron (ENSMUST00000127664.1/108148, intron 1 of 15)	ENSMUST00000034453.5	11714
chr4:133575501	RRBS	NA	TRUE	FALSE	FALSE	9.74e-06	0.0291168	-1.51088	NA	NA	NA	NA	0.578626	0.591715	0.013089	down	ENSMUSG00000028850	Gpatch3	G patch domain containing 3	Promoter	ENSMUST00000030662.2	756
chr8:123949127	RRBS	NA	TRUE	FALSE	FALSE	9.75e-06	0.0291168	0.851286	NA	NA	NA	NA	0.00760522	0.0113953	0.00379008	up	ENSMUSG00000039509	Nup133	nucleoporin 133	Promoter	ENSMUST00000212133.1	128
chr18:67290244	RRBS	NA	TRUE	FALSE	TRUE	9.75e-06	0.0291168	0.946556	NA	NA	0.0165767	NA	0.0292917	0.0314372	0.00214552	up	ENSMUSG00000024525	Impa2	inositol (myo)-1(or 4)-monophosphatase 2	Promoter	ENSMUST00000236637.1	992
chr6:93678970	RRBS	NA	TRUE	FALSE	FALSE	9.84e-06	0.0293101	1.24785	NA	NA	NA	NA	0.865921	0.892746	0.0268245	up	ENSMUSG00000045095	Magi1	membrane associated guanylate kinase, WW and PDZ domain containing 1	Exon (ENSMUST00000055224.14/14924, exon 22 of 22)	ENSMUST00000204788.1	113569
chr8:121507342	RRBS	NA	TRUE	FALSE	FALSE	9.86e-06	0.0293101	0.675791	NA	NA	NA	NA	0.79938	0.838069	0.0386887	up	ENSMUSG00000031809	1700018B08Rik	RIKEN cDNA 1700018B08 gene	Intron (ENSMUST00000127664.1/108148, intron 1 of 15)	ENSMUST00000182739.7	34527
chr17:69553227	RRBS	NA	TRUE	FALSE	FALSE	9.94e-06	0.0294724	-1.05512	NA	NA	NA	NA	0.895841	0.876435	-0.0194059	down	ENSMUSG00000091636	Akain1	A kinase (PRKA) anchor inhibitor 1	Distal Intergenic	ENSMUST00000233983.1	113393
chr4:89295379	RRBS	NA	TRUE	FALSE	FALSE	1e-05	0.0296151	-0.78277	NA	NA	NA	NA	0.0242516	0.0187437	-0.00550788	down	ENSMUSG00000044303	Cdkn2a	cyclin dependent kinase inhibitor 2A	Promoter	ENSMUST00000107131.1	-726
chr8:123949125	RRBS	NA	TRUE	FALSE	FALSE	1e-05	0.0296151	0.848068	NA	NA	NA	NA	0.00751353	0.0112271	0.00371356	up	ENSMUSG00000039509	Nup133	nucleoporin 133	Promoter	ENSMUST00000212133.1	130
chr7:144738397	RRBS	NA	TRUE	FALSE	FALSE	1.01e-05	0.0296568	-0.965114	NA	NA	NA	NA	0.0234644	0.01902	-0.00444439	down	ENSMUSG00000031075	Ano1	anoctamin 1, calcium activated chloride channel	Promoter	ENSMUST00000121758.7	146
chr17:51832522	RRBS	NA	TRUE	FALSE	TRUE	1.01e-05	0.0296568	-1.00387	NA	NA	0.0123201	NA	0.0194523	0.0203599	0.000907686	down	ENSMUSG00000023927	Satb1	special AT-rich sequence binding protein 1	Promoter	ENSMUST00000144331.7	150
chr7:4725178	RRBS	NA	TRUE	FALSE	TRUE	1.02e-05	0.0297281	1.45801	NA	NA	0.042404	NA	0.814682	0.82908	0.0143983	up	ENSMUSG00000046456	Tmem150b	transmembrane protein 150B	Promoter	ENSMUST00000086364.10	71
chr15:99125778	RRBS	NA	TRUE	FALSE	FALSE	1.02e-05	0.0297281	1.18142	NA	NA	NA	NA	0.0614405	0.0537144	-0.00772609	up	ENSMUSG00000051934	Spats2	spermatogenesis associated, serine-rich 2	Promoter	ENSMUST00000230628.1	-138
chr5:100943915	RRBS	NA	TRUE	FALSE	TRUE	1.02e-05	0.0297281	-1.4338	NA	NA	0.0337398	NA	0.336423	0.323705	-0.0127179	down	ENSMUSG00000029314	Gpat3	glycerol-3-phosphate acyltransferase 3	Distal Intergenic	ENSMUST00000145612.1	97498
chr1:166569290	RRBS	NA	TRUE	FALSE	FALSE	1.02e-05	0.0297281	1.22938	NA	NA	NA	NA	0.794098	0.837197	0.0430992	up	ENSMUSG00000086056	Gm4846	predicted gene 4846	Distal Intergenic	ENSMUST00000143922.1	-71702
chr8:105686039	RRBS	NA	TRUE	FALSE	TRUE	1.02e-05	0.0297281	1.19113	NA	NA	0.0194982	NA	0.0526826	0.0711734	0.0184908	up	ENSMUSG00000050357	Carmil2	capping protein regulator and myosin 1 linker 2	Promoter	ENSMUST00000213019.1	-235
chr7:28340977	RRBS	NA	TRUE	FALSE	FALSE	1.04e-05	0.0300103	-1.35975	NA	NA	NA	NA	0.778486	0.776595	-0.00189174	down	ENSMUSG00000003435	Supt5	suppressor of Ty 5, DSIF elongation factor subunit	Distal Intergenic	ENSMUST00000207563.1	-2231
chr1:58504790	RRBS	NA	TRUE	FALSE	TRUE	1.04e-05	0.0300103	-0.877662	NA	NA	0.00922319	NA	0.0145695	0.011713	-0.00285648	down	ENSMUSG00000026037	Orc2	origin recognition complex, subunit 2	Promoter	ENSMUST00000190695.1	135
chr4:133575511	RRBS	NA	TRUE	FALSE	FALSE	1.04e-05	0.0301363	-1.50063	NA	NA	NA	NA	0.579977	0.597385	0.0174086	down	ENSMUSG00000028850	Gpatch3	G patch domain containing 3	Promoter	ENSMUST00000030662.2	766
chr1:74579477	RRBS	NA	TRUE	FALSE	FALSE	1.05e-05	0.0302861	1.11915	NA	NA	NA	NA	0.874754	0.918225	0.0434708	up	ENSMUSG00000026135	Zfp142	zinc finger protein 142	Exon (ENSMUST00000113737.7/77264, exon 3 of 9)	ENSMUST00000127921.1	6186
chr7:112985854	RRBS	NA	TRUE	FALSE	FALSE	1.06e-05	0.0303745	2.09014	NA	NA	NA	NA	0.557528	0.623692	0.0661641	up	ENSMUSG00000098132	Rassf10	Ras association (RalGDS/AF-6) domain family (N-terminal) member 10	Intron (ENSMUST00000210768.1/ENSMUST00000210768.1, intron 1 of 3)	ENSMUST00000182858.1	31892
chr2:25465763	RRBS	NA	TRUE	FALSE	TRUE	1.06e-05	0.0304319	1.79136	NA	NA	0.00548709	NA	0.607662	0.570263	-0.0373988	up	ENSMUSG00000015090	Ptgds	prostaglandin D2 synthase (brain)	Downstream (<1kb)	ENSMUST00000137417.1	3394
chr17:30242341	RRBS	NA	TRUE	FALSE	FALSE	1.07e-05	0.0304319	1.63533	NA	NA	NA	NA	0.784068	0.895925	0.111857	up	ENSMUSG00000044477	Zfand3	zinc finger, AN1-type domain 3	Intron (ENSMUST00000168787.7/224671, intron 9 of 10)	ENSMUST00000234091.1	44765
chrX:12091234	RRBS	NA	TRUE	FALSE	TRUE	1.07e-05	0.0304319	-0.965618	NA	NA	0.00735298	NA	0.0271042	0.0324468	0.00534261	down	ENSMUSG00000040363	Bcor	BCL6 interacting corepressor	Intron (ENSMUST00000043441.12/71458, intron 1 of 13)	ENSMUST00000124033.7	-10681
chrX:12091228	RRBS	NA	TRUE	FALSE	TRUE	1.07e-05	0.0304319	-0.985645	NA	NA	0.00757837	NA	0.0285087	0.0332751	0.00476648	down	ENSMUSG00000040363	Bcor	BCL6 interacting corepressor	Intron (ENSMUST00000043441.12/71458, intron 1 of 13)	ENSMUST00000124033.7	-10675
chr11:53762924	RRBS	NA	TRUE	FALSE	FALSE	1.07e-05	0.0304319	-0.88618	NA	NA	NA	NA	0.0455288	0.0369428	-0.00858609	down	ENSMUSG00000099153	Mir7671	microRNA 7671	Promoter	ENSMUST00000184599.1	730
chr19:25673761	RRBS	NA	TRUE	FALSE	FALSE	1.07e-05	0.0304319	0.824024	NA	NA	NA	NA	0.0174336	0.020801	0.0033674	up	ENSMUSG00000048138	Dmrt2	doublesex and mab-3 related transcription factor 2	Promoter	ENSMUST00000053068.6	1350
chr10:81390250	RRBS	NA	TRUE	FALSE	FALSE	1.07e-05	0.0304319	1.33635	NA	NA	NA	NA	0.411905	0.443699	0.0317938	up	ENSMUSG00000078439	Smim24	small integral membrane protein 24	Intron (ENSMUST00000144647.7/102115, intron 4 of 5)	ENSMUST00000105322.8	-2801
chr9:119666429	RRBS	NA	TRUE	FALSE	FALSE	1.08e-05	0.0304805	-2.28045	NA	NA	NA	NA	0.845099	0.723005	-0.122094	down	ENSMUSG00000034533	Scn10a	sodium channel, voltage-gated, type X, alpha	Exon (ENSMUST00000084787.5/20264, exon 9 of 28)	ENSMUST00000216583.1	21610
chr17:46056694	RRBS	NA	TRUE	FALSE	TRUE	1.08e-05	0.0304805	1.82478	NA	NA	0.0287151	NA	0.550391	0.576206	0.0258159	up	ENSMUSG00000023951	Vegfa	vascular endothelial growth factor A	Distal Intergenic	ENSMUST00000142351.8	-24325
chr1:58504806	RRBS	NA	TRUE	FALSE	TRUE	1.09e-05	0.0304805	-0.864711	NA	NA	0.00877937	NA	0.0125655	0.0109269	-0.00163862	down	ENSMUSG00000026037	Orc2	origin recognition complex, subunit 2	Promoter	ENSMUST00000190695.1	119
chr6:67533918	RRBS	NA	TRUE	FALSE	FALSE	1.09e-05	0.0304805	0.771747	NA	NA	NA	NA	0.13797	0.169091	0.0311216	up	ENSMUSG00000051397	Tacstd2	tumor-associated calcium signal transducer 2	Intron (ENSMUST00000199480.1/ENSMUST00000199480.1, intron 1 of 4)	ENSMUST00000058178.5	1878
chr7:24387458	RRBS	NA	TRUE	FALSE	TRUE	1.09e-05	0.0304805	1.50625	NA	NA	0.0143616	NA	0.34929	0.396116	0.046826	up	ENSMUSG00000054342	Kcnn4	potassium intermediate/small conductance calcium-activated channel, subfamily N, member 4	Distal Intergenic	ENSMUST00000205881.1	5288
chr7:79710107	RRBS	NA	TRUE	FALSE	TRUE	1.09e-05	0.0305114	-0.86361	NA	NA	0.0182676	NA	0.0775805	0.0820347	0.00445416	down	ENSMUSG00000050382	Kif7	kinesin family member 7	Exon (ENSMUST00000183846.7/16576, exon 5 of 19)	ENSMUST00000059836.12	4079
chr12:102704990	RRBS	NA	TRUE	FALSE	TRUE	1.1e-05	0.0307367	-0.919664	NA	NA	0.016	NA	0.016579	0.0145101	-0.00206891	down	ENSMUSG00000057963	Itpk1	inositol 1,3,4-triphosphate 5/6 kinase	Promoter	ENSMUST00000046518.11	-60
chr13:58397550	Array	cg12585803	TRUE	FALSE	TRUE	1.1e-05	0.0130171	-0.268181	NA	NA	0.019737	NA	0.724745	0.698413	-0.0263321	down	ENSMUSG00000021546	Hnrnpk	heterogeneous nuclear ribonucleoprotein K	Promoter	ENSMUST00000176269.7	467
chr11:78347817	RRBS	NA	TRUE	FALSE	TRUE	1.11e-05	0.0308833	2.59227	NA	NA	0.0198379	NA	0.688298	0.681744	-0.00655397	up	ENSMUSG00000002058	Unc119	unc-119 lipid binding chaperone	Promoter	ENSMUST00000125720.1	-118
chr8:77549522	RRBS	NA	TRUE	FALSE	TRUE	1.11e-05	0.0309901	0.831773	NA	NA	0.00551296	NA	0.012239	0.0102591	-0.00197998	up	ENSMUSG00000037134	Prmt9	protein arginine methyltransferase 9	Promoter	ENSMUST00000210040.1	68
chr11:78347814	RRBS	NA	TRUE	FALSE	TRUE	1.12e-05	0.0310077	2.58907	NA	NA	0.0198379	NA	0.692409	0.685363	-0.00704657	up	ENSMUSG00000002058	Unc119	unc-119 lipid binding chaperone	Promoter	ENSMUST00000125720.1	-121
chr8:121507308	RRBS	NA	TRUE	FALSE	FALSE	1.12e-05	0.0310077	0.716831	NA	NA	NA	NA	0.734342	0.796345	0.0620035	up	ENSMUSG00000031809	1700018B08Rik	RIKEN cDNA 1700018B08 gene	Intron (ENSMUST00000127664.1/108148, intron 1 of 15)	ENSMUST00000182739.7	34561
chr7:79710113	RRBS	NA	TRUE	FALSE	TRUE	1.12e-05	0.0310077	-0.850878	NA	NA	0.0162601	NA	0.0763122	0.082405	0.00609282	down	ENSMUSG00000050382	Kif7	kinesin family member 7	Exon (ENSMUST00000183846.7/16576, exon 5 of 19)	ENSMUST00000059836.12	4073
chr14:30716214	RRBS	NA	TRUE	FALSE	FALSE	1.13e-05	0.0310559	-0.705191	NA	NA	NA	NA	0.0122643	0.00929873	-0.00296553	down	ENSMUSG00000006527	Sfmbt1	Scm-like with four mbt domains 1	Promoter	ENSMUST00000228006.1	-277
chr12:110976356	RRBS	NA	TRUE	FALSE	FALSE	1.13e-05	0.0310559	2.1003	NA	NA	NA	NA	0.718358	0.781255	0.0628964	up	ENSMUSG00000037904	Ankrd9	ankyrin repeat domain 9	3' UTR	ENSMUST00000148765.1	1899
chr8:118733454	RRBS	NA	TRUE	FALSE	FALSE	1.13e-05	0.0310559	0.660979	NA	NA	NA	NA	0.354256	0.448073	0.0938163	up	ENSMUSG00000031841	Cdh13	cadherin 13	Intron (ENSMUST00000117160.1/12554, intron 3 of 13)	ENSMUST00000212476.1	-418011
chr5:148978790	RRBS	NA	TRUE	FALSE	TRUE	1.13e-05	0.0310559	-1.71001	NA	NA	0.0198379	NA	0.754828	0.732215	-0.0226131	down	ENSMUSG00000041298	Katnal1	katanin p60 subunit A-like 1	Intron (ENSMUST00000147473.5/231912, intron 2 of 6)	ENSMUST00000147473.5	16357
chr6:39574763	RRBS	NA	TRUE	FALSE	FALSE	1.14e-05	0.031178	1.59403	NA	NA	NA	NA	0.237545	0.265422	0.0278774	up	ENSMUSG00000046947	Adck2	aarF domain containing kinase 2	Promoter	ENSMUST00000134913.2	-221
chr7:79710101	RRBS	NA	TRUE	FALSE	TRUE	1.14e-05	0.031178	-0.887278	NA	NA	0.0228324	NA	0.0794335	0.0819289	0.00249544	down	ENSMUSG00000050382	Kif7	kinesin family member 7	Exon (ENSMUST00000183846.7/16576, exon 5 of 19)	ENSMUST00000059836.12	4085
chr13:38036545	RRBS	NA	TRUE	FALSE	TRUE	1.14e-05	0.031178	0.919649	NA	NA	0.0162601	NA	0.0486737	0.0469213	-0.00175242	up	ENSMUSG00000044566	Cage1	cancer antigen 1	Promoter	ENSMUST00000110233.7	378
chr1:58504787	RRBS	NA	TRUE	FALSE	TRUE	1.15e-05	0.0311846	-0.876288	NA	NA	0.00946216	NA	0.014947	0.0119534	-0.0029936	down	ENSMUSG00000026037	Orc2	origin recognition complex, subunit 2	Promoter	ENSMUST00000190695.1	138
chr15:59082330	RRBS	NA	TRUE	FALSE	FALSE	1.15e-05	0.0311846	-0.782646	NA	NA	NA	NA	0.00941019	0.0050209	-0.00438929	down	ENSMUSG00000022353	Mtss1	MTSS I-BAR domain containing 1	Promoter	ENSMUST00000228655.1	-325
chr18:84163143	RRBS	NA	TRUE	FALSE	FALSE	1.16e-05	0.031299	-1.02261	NA	NA	NA	NA	0.883525	0.885617	0.00209227	down	ENSMUSG00000049090	Zadh2	zinc binding alcohol dehydrogenase, domain containing 2	Intron (ENSMUST00000125450.8/240476, intron 2 of 2)	ENSMUST00000235383.1	74472
chr13:48731529	RRBS	NA	TRUE	FALSE	TRUE	1.16e-05	0.0313463	-0.810678	NA	NA	0.0182185	NA	0.0258365	0.0238004	-0.00203612	down	ENSMUSG00000021381	Barx1	BarH-like homeobox 1	Distal Intergenic	ENSMUST00000021813.4	68531
chr18:77766974	RRBS	NA	TRUE	FALSE	TRUE	1.16e-05	0.0313463	-1.40017	NA	NA	0.0207152	NA	0.160718	0.124569	-0.0361495	down	ENSMUSG00000041840	Haus1	HAUS augmin-like complex, subunit 1	Promoter	ENSMUST00000048192.8	806
chr3:145963544	RRBS	NA	TRUE	FALSE	FALSE	1.17e-05	0.0314516	-1.60429	NA	NA	NA	NA	0.258497	0.211434	-0.0470632	down	ENSMUSG00000036863	Syde2	synapse defective 1, Rho GTPase, homolog 2 (C. elegans)	Distal Intergenic	ENSMUST00000039517.10	-24326
chr2:157434220	RRBS	NA	TRUE	FALSE	FALSE	1.18e-05	0.0317021	-1.51954	NA	NA	NA	NA	0.166654	0.133166	-0.0334885	down	ENSMUSG00000027646	Src	Rous sarcoma oncogene	Intron (ENSMUST00000109533.7/20779, intron 1 of 13)	ENSMUST00000129770.1	9828
chr6:39574766	RRBS	NA	TRUE	FALSE	FALSE	1.18e-05	0.0317021	1.60053	NA	NA	NA	NA	0.241423	0.269224	0.0278007	up	ENSMUSG00000046947	Adck2	aarF domain containing kinase 2	Promoter	ENSMUST00000134913.2	-218
chr1:140723123	RRBS	NA	TRUE	FALSE	FALSE	1.18e-05	0.0317021	-1.05379	NA	NA	NA	NA	0.968201	0.962564	-0.00563768	down	ENSMUSG00000102368	4930590L20Rik	RIKEN cDNA 4930590L20 gene	Distal Intergenic	ENSMUST00000193820.1	-66719
chr13:43808668	RRBS	NA	TRUE	FALSE	TRUE	1.19e-05	0.0317798	2.11493	NA	NA	0.0263565	NA	0.609184	0.681566	0.0723818	up	ENSMUSG00000015396	Cd83	CD83 antigen	Distal Intergenic	ENSMUST00000221359.1	23483
chr6:83413455	RRBS	NA	TRUE	FALSE	FALSE	1.19e-05	0.0317798	-1.09241	NA	NA	NA	NA	0.160189	0.102177	-0.0580113	down	ENSMUSG00000099045	Mir6374	microRNA 6374	Intron (ENSMUST00000089622.10/194388, intron 2 of 10)	ENSMUST00000184003.1	-12353
chr6:127015266	RRBS	NA	TRUE	FALSE	TRUE	1.19e-05	0.0317798	1.73797	NA	NA	0.0139693	NA	0.514226	0.492052	-0.0221741	up	ENSMUSG00000000183	Fgf6	fibroblast growth factor 6	Promoter	ENSMUST00000000187.6	-320
chr19:25673763	RRBS	NA	TRUE	FALSE	FALSE	1.2e-05	0.0317798	0.824278	NA	NA	NA	NA	0.0176339	0.0208695	0.00323555	up	ENSMUSG00000048138	Dmrt2	doublesex and mab-3 related transcription factor 2	Promoter	ENSMUST00000053068.6	1352
chr9:117566281	RRBS	NA	TRUE	FALSE	FALSE	1.2e-05	0.0317995	1.73423	NA	NA	NA	NA	0.302942	0.488698	0.185756	up	ENSMUSG00000039607	Rbms3	RNA binding motif, single stranded interacting protein	Intron (ENSMUST00000164018.8/207181, intron 1 of 14)	ENSMUST00000164018.8	63632
chr8:22850252	RRBS	NA	TRUE	FALSE	TRUE	1.2e-05	0.0317995	-1.42651	NA	NA	0.0384997	NA	0.662946	0.705389	0.0424427	down	ENSMUSG00000031540	Kat6a	K(lysine) acetyltransferase 6A	Distal Intergenic	ENSMUST00000110696.7	-9283
chr14:117378535	RRBS	NA	TRUE	FALSE	TRUE	1.21e-05	0.0317995	0.748769	NA	NA	0.00551296	NA	0.945247	0.945366	0.000119796	up	ENSMUSG00000058571	Gpc6	glypican 6	Intron (ENSMUST00000123239.1/23888, intron 2 of 3)	ENSMUST00000078849.11	452599
chr6:85403664	RRBS	NA	TRUE	FALSE	TRUE	1.21e-05	0.0317995	1.85726	NA	NA	0.0186537	NA	0.456379	0.497933	0.041554	up	ENSMUSG00000068302	Noto	notochord homeobox	Distal Intergenic	ENSMUST00000089578.8	-20222
chr5:34660562	RRBS	NA	TRUE	FALSE	FALSE	1.21e-05	0.0317995	-0.894657	NA	NA	NA	NA	0.0198266	0.0163035	-0.00352312	down	ENSMUSG00000052783	Grk4	G protein-coupled receptor kinase 4	Promoter	ENSMUST00000001112.13	183
chr8:22850258	RRBS	NA	TRUE	FALSE	TRUE	1.21e-05	0.0317995	-1.42697	NA	NA	0.0395642	NA	0.661768	0.702933	0.0411649	down	ENSMUSG00000031540	Kat6a	K(lysine) acetyltransferase 6A	Distal Intergenic	ENSMUST00000110696.7	-9277
chr8:84979680	RRBS	NA	TRUE	FALSE	TRUE	1.21e-05	0.0317995	0.865422	NA	NA	0.0298097	NA	0.0141768	0.0163501	0.00217322	up	ENSMUSG00000052837	Junb	jun B proto-oncogene	Promoter	ENSMUST00000064922.6	-962
chr1:58504782	RRBS	NA	TRUE	FALSE	TRUE	1.23e-05	0.0319871	-0.869133	NA	NA	0.0107171	NA	0.0146708	0.0115097	-0.00316107	down	ENSMUSG00000026037	Orc2	origin recognition complex, subunit 2	Promoter	ENSMUST00000190695.1	143
chr19:37264018	RRBS	NA	TRUE	FALSE	FALSE	1.23e-05	0.0319871	2.04785	NA	NA	NA	NA	0.384002	0.433633	0.049631	up	ENSMUSG00000056999	Ide	insulin degrading enzyme	Distal Intergenic	ENSMUST00000134740.1	26860
chr11:78347841	RRBS	NA	TRUE	FALSE	TRUE	1.23e-05	0.0319871	2.61087	NA	NA	0.0229527	NA	0.628339	0.640481	0.0121419	up	ENSMUSG00000002058	Unc119	unc-119 lipid binding chaperone	Promoter	ENSMUST00000125720.1	-94
chr7:144738409	RRBS	NA	TRUE	FALSE	FALSE	1.23e-05	0.0319871	-0.891444	NA	NA	NA	NA	0.0241566	0.0199879	-0.00416872	down	ENSMUSG00000031075	Ano1	anoctamin 1, calcium activated chloride channel	Promoter	ENSMUST00000121758.7	134
chr1:34189506	RRBS	NA	TRUE	FALSE	FALSE	1.24e-05	0.0319871	1.45569	NA	NA	NA	NA	0.411559	0.530606	0.119047	up	ENSMUSG00000026131	Dst	dystonin	Exon (ENSMUST00000183034.4/13518, exon 39 of 103)	ENSMUST00000185269.6	29176
chr6:39574768	RRBS	NA	TRUE	FALSE	FALSE	1.24e-05	0.0319871	1.59997	NA	NA	NA	NA	0.241622	0.270185	0.0285634	up	ENSMUSG00000046947	Adck2	aarF domain containing kinase 2	Promoter	ENSMUST00000134913.2	-216
chr10:71159533	RRBS	NA	TRUE	FALSE	TRUE	1.24e-05	0.0319871	0.930453	NA	NA	0.0207015	NA	0.0211716	0.0236781	0.00250659	up	ENSMUSG00000014329	Bicc1	BicC family RNA binding protein 1	Promoter	ENSMUST00000014473.5	157
chr1:19213954	RRBS	NA	TRUE	FALSE	TRUE	1.26e-05	0.0322171	-0.810746	NA	NA	0.033774	NA	0.0436455	0.0345401	-0.00910539	down	ENSMUSG00000025927	Tfap2b	transcription factor AP-2 beta	Promoter	ENSMUST00000186972.1	75
chr6:30162499	RRBS	NA	TRUE	FALSE	FALSE	1.26e-05	0.0322171	-1.94074	NA	NA	NA	NA	0.828463	0.701108	-0.127355	down	ENSMUSG00000076361	Mir182	microRNA 182	Distal Intergenic	ENSMUST00000102406.1	3493
chr19:53410050	RRBS	NA	TRUE	FALSE	FALSE	1.26e-05	0.0322171	1.59695	NA	NA	NA	NA	0.48313	0.541227	0.0580967	up	ENSMUSG00000025024	Smndc1	survival motor neuron domain containing 1	Distal Intergenic	ENSMUST00000025997.6	-19472
chr8:105615650	RRBS	NA	TRUE	FALSE	TRUE	1.26e-05	0.0322171	2.62797	NA	NA	0.0269092	NA	0.695588	0.705925	0.0103365	up	ENSMUSG00000089432	Mir1966	microRNA 1966	Promoter	ENSMUST00000158807.1	184
chr2:38643888	RRBS	NA	TRUE	FALSE	FALSE	1.26e-05	0.0322171	-0.862802	NA	NA	NA	NA	0.0167257	0.0139322	-0.00279357	down	ENSMUSG00000026750	Psmb7	proteasome (prosome, macropain) subunit, beta type 7	Promoter	ENSMUST00000151981.2	32
chr7:67110457	RRBS	NA	TRUE	FALSE	FALSE	1.27e-05	0.0322171	1.48565	NA	NA	NA	NA	0.48176	0.592124	0.110364	up	ENSMUSG00000058145	Adamts17	a disintegrin-like and metallopeptidase (reprolysin type) with thrombospondin type 1 motif, 17	Intron (ENSMUST00000098382.9/233332, intron 19 of 22)	ENSMUST00000154103.1	62986
chr2:38643873	RRBS	NA	TRUE	FALSE	FALSE	1.27e-05	0.0322171	-0.887631	NA	NA	NA	NA	0.0190929	0.0180288	-0.00106415	down	ENSMUSG00000026750	Psmb7	proteasome (prosome, macropain) subunit, beta type 7	Promoter	ENSMUST00000151981.2	47
chr11:3515065	RRBS	NA	TRUE	FALSE	TRUE	1.27e-05	0.0322171	-0.968869	NA	NA	0.0265041	NA	0.0211069	0.0145227	-0.00658424	down	ENSMUSG00000075702	Selenom	selenoprotein M	Promoter	ENSMUST00000094469.4	198
chr13:48731523	RRBS	NA	TRUE	FALSE	TRUE	1.27e-05	0.0322171	-0.795058	NA	NA	0.0194982	NA	0.0266361	0.0245679	-0.00206817	down	ENSMUSG00000021381	Barx1	BarH-like homeobox 1	Distal Intergenic	ENSMUST00000021813.4	68525
chr8:83621914	RRBS	NA	TRUE	FALSE	TRUE	1.27e-05	0.0322171	-1.77666	NA	NA	0.0490591	NA	0.672987	0.588953	-0.0840342	down	ENSMUSG00000005483	Dnajb1	DnaJ heat shock protein family (Hsp40) member B1	Distal Intergenic	ENSMUST00000212300.1	13361
chr17:32153940	RRBS	NA	TRUE	FALSE	FALSE	1.28e-05	0.0322171	-1.11934	NA	NA	NA	NA	0.951035	0.942768	-0.00826654	down	ENSMUSG00000038146	Notch3	notch 3	Exon (ENSMUST00000087723.4/18131, exon 11 of 33)	ENSMUST00000087723.4	12912
chr1:58504808	RRBS	NA	TRUE	FALSE	TRUE	1.28e-05	0.0322171	-0.857448	NA	NA	0.00922319	NA	0.0123911	0.0109079	-0.00148317	down	ENSMUSG00000026037	Orc2	origin recognition complex, subunit 2	Promoter	ENSMUST00000190695.1	117
chr6:125963920	RRBS	NA	TRUE	FALSE	FALSE	1.28e-05	0.0322171	1.96144	NA	NA	NA	NA	0.648	0.79498	0.14698	up	ENSMUSG00000038115	Ano2	anoctamin 2	Intron (ENSMUST00000160496.7/243634, intron 17 of 25)	ENSMUST00000159984.1	148385
chr2:30875313	RRBS	NA	TRUE	FALSE	FALSE	1.28e-05	0.0322171	1.75278	NA	NA	NA	NA	0.580506	0.681159	0.100653	up	ENSMUSG00000039476	Prrx2	paired related homeobox 2	Intron (ENSMUST00000113592.8/20204, intron 1 of 3)	ENSMUST00000137924.1	-4006
chr9:121642192	RRBS	NA	TRUE	FALSE	TRUE	1.3e-05	0.0324285	-0.910212	NA	NA	0.0166504	NA	0.0140272	0.0167589	0.00273177	down	ENSMUSG00000032530	Lyzl4	lysozyme-like 4	Promoter	ENSMUST00000120918.7	-96
chr14:117378539	RRBS	NA	TRUE	FALSE	TRUE	1.3e-05	0.0324285	0.747414	NA	NA	0.00548709	NA	0.944974	0.94409	-0.000883809	up	ENSMUSG00000058571	Gpc6	glypican 6	Intron (ENSMUST00000123239.1/23888, intron 2 of 3)	ENSMUST00000078849.11	452603
chr14:32959141	RRBS	NA	TRUE	FALSE	FALSE	1.3e-05	0.0324285	1.36628	NA	NA	NA	NA	0.74736	0.819567	0.0722072	up	ENSMUSG00000041673	Lrrc18	leucine rich repeat containing 18	Downstream (<1kb)	ENSMUST00000038956.11	-32241
chr12:54505817	RRBS	NA	TRUE	FALSE	TRUE	1.3e-05	0.0324285	-1.50985	NA	NA	0.011096	NA	0.699644	0.710479	0.0108348	down	NA	Gm7550	predicted gene 7550	Distal Intergenic	ENSMUST00000223334.1	-114499
chr7:11481992	RRBS	NA	TRUE	FALSE	FALSE	1.3e-05	0.0324285	-0.98416	NA	NA	NA	NA	0.890272	0.857355	-0.0329178	down	ENSMUSG00000070828	Zscan4f	zinc finger and SCAN domain containing 4F	Distal Intergenic	ENSMUST00000141491.1	84058
chrX:139773627	RRBS	NA	TRUE	FALSE	TRUE	1.3e-05	0.0324303	1.22212	NA	NA	0.0198379	NA	0.898121	0.884556	-0.0135648	up	ENSMUSG00000072945	Ripply1	ripply transcriptional repressor 1	Distal Intergenic	ENSMUST00000101217.3	8726
chr10:118472401	RRBS	NA	TRUE	FALSE	FALSE	1.32e-05	0.0326526	2.06564	NA	NA	NA	NA	0.675627	0.805264	0.129637	up	ENSMUSG00000055170	Ifng	interferon gamma	Distal Intergenic	ENSMUST00000220309.1	31354
chr14:30716210	RRBS	NA	TRUE	FALSE	FALSE	1.32e-05	0.0326526	-0.702907	NA	NA	NA	NA	0.01249	0.00944148	-0.00304851	down	ENSMUSG00000006527	Sfmbt1	Scm-like with four mbt domains 1	Promoter	ENSMUST00000228006.1	-281
chr2:174779775	RRBS	NA	TRUE	FALSE	FALSE	1.32e-05	0.0326526	1.10032	NA	NA	NA	NA	0.801471	0.837983	0.0365117	up	ENSMUSG00000027524	Edn3	endothelin 3	Intron (ENSMUST00000029030.8/13616, intron 4 of 4)	ENSMUST00000162473.1	9853
chr8:22850275	RRBS	NA	TRUE	FALSE	TRUE	1.33e-05	0.0327962	-1.42919	NA	NA	0.0398722	NA	0.651091	0.694572	0.043481	down	ENSMUSG00000031540	Kat6a	K(lysine) acetyltransferase 6A	Distal Intergenic	ENSMUST00000110696.7	-9260
chr2:157434054	RRBS	NA	TRUE	FALSE	FALSE	1.33e-05	0.0328162	1.73512	NA	NA	NA	NA	0.388475	0.40809	0.0196146	up	ENSMUSG00000027646	Src	Rous sarcoma oncogene	Intron (ENSMUST00000109533.7/20779, intron 1 of 13)	ENSMUST00000129770.1	9662
chr10:77978514	RRBS	NA	TRUE	FALSE	FALSE	1.34e-05	0.0329744	0.772953	NA	NA	NA	NA	0.00902234	0.0128225	0.00380015	up	ENSMUSG00000020284	Cfap410	cilia and flagella associated protein 410	Promoter	ENSMUST00000105397.9	-10
chr1:61138672	RRBS	NA	TRUE	FALSE	FALSE	1.34e-05	0.0329744	1.57071	NA	NA	NA	NA	0.607722	0.753904	0.146182	up	ENSMUSG00000026009	Icos	inducible T cell co-stimulator	Distal Intergenic	ENSMUST00000102827.3	160745
chr17:23557936	RRBS	NA	TRUE	FALSE	FALSE	1.35e-05	0.0329744	-1.12732	NA	NA	NA	NA	0.891435	0.845075	-0.0463594	down	ENSMUSG00000071256	Zfp213	zinc finger protein 213	Exon (ENSMUST00000095606.4/449521, exon 6 of 6)	ENSMUST00000095606.4	6302
chr5:121378772	RRBS	NA	TRUE	FALSE	FALSE	1.35e-05	0.0329744	0.888112	NA	NA	NA	NA	0.403088	0.543617	0.140529	up	ENSMUSG00000042726	Trafd1	TRAF type zinc finger domain containing 1	Promoter	ENSMUST00000156158.5	51
chr9:22853623	RRBS	NA	TRUE	FALSE	TRUE	1.35e-05	0.033044	1.7403	NA	NA	0.0331405	NA	0.703873	0.750667	0.0467936	up	ENSMUSG00000035919	Bbs9	Bardet-Biedl syndrome 9 (human)	Intron (ENSMUST00000039798.15/319845, intron 20 of 21)	ENSMUST00000124076.1	174873
chr18:81181135	RRBS	NA	TRUE	FALSE	FALSE	1.35e-05	0.033044	1.03069	NA	NA	NA	NA	0.617825	0.712872	0.0950474	up	ENSMUSG00000024565	Sall3	spalt like transcription factor 3	Distal Intergenic	ENSMUST00000057950.8	-194364
chr1:19213959	RRBS	NA	TRUE	FALSE	TRUE	1.37e-05	0.0333174	-0.809564	NA	NA	0.0358369	NA	0.0433117	0.034	-0.00931175	down	ENSMUSG00000025927	Tfap2b	transcription factor AP-2 beta	Promoter	ENSMUST00000186972.1	80
chr14:118236461	RRBS	NA	TRUE	FALSE	FALSE	1.38e-05	0.0334957	-0.902743	NA	NA	NA	NA	0.0372547	0.0262355	-0.0110191	down	ENSMUSG00000090534	LOC105245869	uncharacterized LOC105245869	Promoter	ENSMUST00000164755.1	229
chr4:140246661	RRBS	NA	TRUE	FALSE	TRUE	1.38e-05	0.0334957	-0.955609	NA	NA	0.0242629	NA	0.0413233	0.0434605	0.00213719	down	ENSMUSG00000040972	Igsf21	immunoglobulin superfamily, member 21	Promoter	ENSMUST00000039331.8	123
chr4:135131207	RRBS	NA	TRUE	FALSE	TRUE	1.38e-05	0.0334957	1.07985	NA	NA	0.0403302	NA	0.671024	0.721637	0.0506132	up	ENSMUSG00000070691	Runx3	runt related transcription factor 3	Intron (ENSMUST00000056977.13/12399, intron 1 of 5)	ENSMUST00000056977.13	10555
chr11:32767753	RRBS	NA	TRUE	FALSE	FALSE	1.39e-05	0.0334957	1.8219	NA	NA	NA	NA	0.346533	0.478874	0.132341	up	ENSMUSG00000020270	Smim23	small integral membrane protein 23	Distal Intergenic	ENSMUST00000109365.7	56809
chr8:26308815	RRBS	NA	TRUE	FALSE	FALSE	1.39e-05	0.0334957	-1.43883	NA	NA	NA	NA	0.781343	0.731631	-0.049712	down	ENSMUSG00000037214	Thap1	THAP domain containing, apoptosis associated protein 1	Intron (ENSMUST00000211122.1/ENSMUST00000211122.1, intron 1 of 2)	ENSMUST00000209926.1	150022
chr8:84979676	RRBS	NA	TRUE	FALSE	TRUE	1.39e-05	0.0335876	0.868251	NA	NA	0.0312082	NA	0.0148825	0.0170979	0.00221538	up	ENSMUSG00000052837	Junb	jun B proto-oncogene	Promoter	ENSMUST00000064922.6	-958
chr8:123949138	RRBS	NA	TRUE	FALSE	FALSE	1.4e-05	0.0336655	0.861712	NA	NA	NA	NA	0.00849027	0.0126567	0.00416646	up	ENSMUSG00000039509	Nup133	nucleoporin 133	Promoter	ENSMUST00000212133.1	117
chr17:32153920	RRBS	NA	TRUE	FALSE	FALSE	1.41e-05	0.0339107	-1.12369	NA	NA	NA	NA	0.947638	0.942338	-0.00529951	down	ENSMUSG00000038146	Notch3	notch 3	Exon (ENSMUST00000087723.4/18131, exon 11 of 33)	ENSMUST00000087723.4	12932
chr19:38117227	RRBS	NA	TRUE	FALSE	FALSE	1.43e-05	0.0343181	1.3059	NA	NA	NA	NA	0.645077	0.663511	0.0184343	up	ENSMUSG00000024990	Rbp4	retinol binding protein 4, plasma	Intron (ENSMUST00000025951.13/19662, intron 5 of 5)	ENSMUST00000236283.1	7498
chr18:77766970	RRBS	NA	TRUE	FALSE	TRUE	1.44e-05	0.0343181	-1.38626	NA	NA	0.0223771	NA	0.160303	0.127136	-0.0331665	down	ENSMUSG00000041840	Haus1	HAUS augmin-like complex, subunit 1	Promoter	ENSMUST00000048192.8	810
chr2:157434237	RRBS	NA	TRUE	FALSE	FALSE	1.44e-05	0.0343181	-1.49357	NA	NA	NA	NA	0.16182	0.130066	-0.0317543	down	ENSMUSG00000027646	Src	Rous sarcoma oncogene	Intron (ENSMUST00000109533.7/20779, intron 1 of 13)	ENSMUST00000129770.1	9845
chr10:108162238	RRBS	NA	TRUE	FALSE	TRUE	1.44e-05	0.0343181	-0.893232	NA	NA	0.0382643	NA	0.013894	0.00993565	-0.00395839	down	ENSMUSG00000019907	Ppp1r12a	protein phosphatase 1, regulatory subunit 12A	Promoter	ENSMUST00000219263.1	45
chr5:14540509	RRBS	NA	TRUE	FALSE	TRUE	1.45e-05	0.0343876	2.09324	NA	NA	0.0180625	NA	0.517579	0.454706	-0.0628728	up	ENSMUSG00000061601	Pclo	piccolo (presynaptic cytomatrix protein)	Exon (ENSMUST00000182407.7/26875, exon 3 of 20)	ENSMUST00000182426.2	25516
chr3:122420398	RRBS	NA	TRUE	FALSE	TRUE	1.45e-05	0.0344927	-0.912544	NA	NA	0.0263764	NA	0.0222002	0.0208022	-0.00139799	down	ENSMUSG00000028121	Bcar3	breast cancer anti-estrogen resistance 3	Promoter	ENSMUST00000197590.1	575
chr2:31652925	RRBS	NA	TRUE	FALSE	FALSE	1.45e-05	0.0344927	1.39309	NA	NA	NA	NA	0.375223	0.433179	0.0579556	up	ENSMUSG00000079466	Prdm12	PR domain containing 12	Intron (ENSMUST00000113470.2/381359, intron 4 of 4)	ENSMUST00000113470.2	12888
chr2:160552676	RRBS	NA	TRUE	FALSE	TRUE	1.46e-05	0.0345489	1.09642	NA	NA	0.0214071	NA	0.926098	0.935342	0.00924416	up	ENSMUSG00000070544	Top1	topoisomerase (DNA) I	Distal Intergenic	ENSMUST00000109468.2	-93212
chr3:31094326	RRBS	NA	TRUE	FALSE	TRUE	1.46e-05	0.0345489	-0.889126	NA	NA	0.0299594	NA	0.0103965	0.0113327	0.000936191	down	ENSMUSG00000027660	Skil	SKI-like	Promoter	ENSMUST00000118470.7	-732
chr10:81367513	RRBS	NA	TRUE	FALSE	FALSE	1.47e-05	0.0345489	-1.10433	NA	NA	NA	NA	0.807537	0.730431	-0.0771062	down	ENSMUSG00000020234	4930404N11Rik	RIKEN cDNA 4930404N11 gene	3' UTR	ENSMUST00000020456.4	-1697
chr5:112757512	RRBS	NA	TRUE	FALSE	FALSE	1.47e-05	0.0345489	1.87658	NA	NA	NA	NA	0.506573	0.590704	0.0841316	up	ENSMUSG00000072720	Myo18b	myosin XVIIIb	Exon (ENSMUST00000086617.10/74376, exon 39 of 44)	ENSMUST00000182189.1	8419
chr11:116434157	RRBS	NA	TRUE	FALSE	TRUE	1.47e-05	0.0345489	-0.817482	NA	NA	0.0389478	NA	0.00694194	0.00517218	-0.00176976	down	ENSMUSG00000050628	Ubald2	UBA-like domain containing 2	Promoter	ENSMUST00000057676.6	63
chr17:32153924	RRBS	NA	TRUE	FALSE	FALSE	1.47e-05	0.0345489	-1.1215	NA	NA	NA	NA	0.94791	0.942351	-0.00555911	down	ENSMUSG00000038146	Notch3	notch 3	Exon (ENSMUST00000087723.4/18131, exon 11 of 33)	ENSMUST00000087723.4	12928
chr6:83413437	RRBS	NA	TRUE	FALSE	FALSE	1.48e-05	0.0346955	-1.08333	NA	NA	NA	NA	0.16729	0.10401	-0.0632804	down	ENSMUSG00000099045	Mir6374	microRNA 6374	Intron (ENSMUST00000089622.10/194388, intron 2 of 10)	ENSMUST00000184003.1	-12335
chr11:6517710	RRBS	NA	TRUE	FALSE	FALSE	1.49e-05	0.0346955	1.17759	NA	NA	NA	NA	0.875535	0.921975	0.0464402	up	ENSMUSG00000020437	Myo1g	myosin IG	Intron (ENSMUST00000003459.3/246177, intron 4 of 21)	ENSMUST00000134489.1	1794
chr12:54204393	RRBS	NA	TRUE	FALSE	FALSE	1.49e-05	0.0346955	1.39901	NA	NA	NA	NA	0.539142	0.563579	0.0244372	up	ENSMUSG00000035105	Egln3	egl-9 family hypoxia-inducible factor 3	Promoter	ENSMUST00000039516.3	-533
chr2:45109855	RRBS	NA	TRUE	FALSE	FALSE	1.49e-05	0.0346955	-0.921165	NA	NA	NA	NA	0.0218691	0.0181355	-0.00373361	down	ENSMUSG00000026872	Zeb2	zinc finger E-box binding homeobox 2	Promoter	ENSMUST00000201298.1	221
chr12:102704995	RRBS	NA	TRUE	FALSE	TRUE	1.49e-05	0.0346955	-0.920131	NA	NA	0.0186537	NA	0.015798	0.0136585	-0.00213956	down	ENSMUSG00000057963	Itpk1	inositol 1,3,4-triphosphate 5/6 kinase	Promoter	ENSMUST00000046518.11	-65
chr17:23557932	RRBS	NA	TRUE	FALSE	FALSE	1.5e-05	0.0347279	-1.12293	NA	NA	NA	NA	0.890549	0.846243	-0.0443057	down	ENSMUSG00000071256	Zfp213	zinc finger protein 213	Exon (ENSMUST00000095606.4/449521, exon 6 of 6)	ENSMUST00000095606.4	6306
chr9:119666423	RRBS	NA	TRUE	FALSE	FALSE	1.5e-05	0.0347279	-2.2452	NA	NA	NA	NA	0.851201	0.731672	-0.119529	down	ENSMUSG00000034533	Scn10a	sodium channel, voltage-gated, type X, alpha	Exon (ENSMUST00000084787.5/20264, exon 9 of 28)	ENSMUST00000216583.1	21616
chr2:30875273	RRBS	NA	TRUE	FALSE	FALSE	1.5e-05	0.0347279	1.76708	NA	NA	NA	NA	0.604159	0.706669	0.10251	up	ENSMUSG00000039476	Prrx2	paired related homeobox 2	Intron (ENSMUST00000113592.8/20204, intron 1 of 3)	ENSMUST00000137924.1	-4046
chr7:67490191	RRBS	NA	TRUE	FALSE	FALSE	1.51e-05	0.0347279	1.13427	NA	NA	NA	NA	0.921077	0.924381	0.00330394	up	ENSMUSG00000030556	Lrrc28	leucine rich repeat containing 28	Distal Intergenic	ENSMUST00000185818.1	45206
chr5:25498344	RRBS	NA	TRUE	FALSE	FALSE	1.51e-05	0.0347279	-0.89952	NA	NA	NA	NA	0.0127079	0.00924217	-0.00346573	down	ENSMUSG00000038056	Kmt2c	lysine (K)-specific methyltransferase 2C	Promoter	ENSMUST00000173073.7	358
chr13:12173933	RRBS	NA	TRUE	FALSE	FALSE	1.51e-05	0.0347279	1.21949	NA	NA	NA	NA	0.18929	0.274543	0.0852535	up	ENSMUSG00000021311	Mtr	5-methyltetrahydrofolate-homocysteine methyltransferase	Distal Intergenic	ENSMUST00000221190.1	26554
chr7:80336551	RRBS	NA	TRUE	FALSE	FALSE	1.52e-05	0.034786	1.9538	NA	NA	NA	NA	0.781687	0.90687	0.125183	up	ENSMUSG00000030533	Unc45a	unc-45 myosin chaperone A	Intron (ENSMUST00000154428.8/101869, intron 7 of 21)	ENSMUST00000206363.1	3015
chr2:30875284	RRBS	NA	TRUE	FALSE	FALSE	1.52e-05	0.034786	1.75065	NA	NA	NA	NA	0.608588	0.70823	0.0996419	up	ENSMUSG00000039476	Prrx2	paired related homeobox 2	Intron (ENSMUST00000113592.8/20204, intron 1 of 3)	ENSMUST00000137924.1	-4035
chr8:105615663	RRBS	NA	TRUE	FALSE	TRUE	1.52e-05	0.034786	2.59911	NA	NA	0.028932	NA	0.705985	0.719739	0.0137545	up	ENSMUSG00000089432	Mir1966	microRNA 1966	Promoter	ENSMUST00000158807.1	197
chr13:48731535	RRBS	NA	TRUE	FALSE	TRUE	1.52e-05	0.034786	-0.815457	NA	NA	0.0193543	NA	0.0249084	0.0229314	-0.00197691	down	ENSMUSG00000021381	Barx1	BarH-like homeobox 1	Distal Intergenic	ENSMUST00000021813.4	68537
chr2:25243944	RRBS	NA	TRUE	FALSE	TRUE	1.52e-05	0.034786	-1.63334	NA	NA	0.00946216	NA	0.450543	0.509392	0.0588494	down	ENSMUSG00000044628	Rnf208	ring finger protein 208	Promoter	ENSMUST00000114355.1	1015
chr12:116641363	RRBS	NA	TRUE	TRUE	FALSE	1.53e-05	0.0348164	0.932569	8.44e-06	0.0107543	NA	0.0446605	0.0632467	0.345061	0.281815	up	ENSMUSG00000056553	Ptprn2	protein tyrosine phosphatase, receptor type, N polypeptide 2	Intron (ENSMUST00000185505.6/19276, intron 2 of 3)	ENSMUST00000070733.8	155530
chr19:25673775	RRBS	NA	TRUE	FALSE	FALSE	1.53e-05	0.0348164	0.861475	NA	NA	NA	NA	0.018752	0.0213985	0.00264648	up	ENSMUSG00000048138	Dmrt2	doublesex and mab-3 related transcription factor 2	Promoter	ENSMUST00000053068.6	1364
chr1:19213965	RRBS	NA	TRUE	FALSE	TRUE	1.54e-05	0.0349355	-0.808471	NA	NA	0.0391847	NA	0.0432526	0.0335653	-0.00968733	down	ENSMUSG00000025927	Tfap2b	transcription factor AP-2 beta	Promoter	ENSMUST00000186972.1	86
chr10:71159572	RRBS	NA	TRUE	FALSE	TRUE	1.54e-05	0.0349355	0.821451	NA	NA	0.0234261	NA	0.0175061	0.0194879	0.00198178	up	ENSMUSG00000014329	Bicc1	BicC family RNA binding protein 1	Promoter	ENSMUST00000014473.5	118
chr5:121378777	RRBS	NA	TRUE	FALSE	FALSE	1.55e-05	0.0349355	0.880129	NA	NA	NA	NA	0.407889	0.548601	0.140712	up	ENSMUSG00000042726	Trafd1	TRAF type zinc finger domain containing 1	Promoter	ENSMUST00000156158.5	46
chr12:102704941	RRBS	NA	TRUE	FALSE	TRUE	1.55e-05	0.0349355	-0.80962	NA	NA	0.0285093	NA	0.0130689	0.011416	-0.00165291	down	ENSMUSG00000057963	Itpk1	inositol 1,3,4-triphosphate 5/6 kinase	Promoter	ENSMUST00000046518.11	-11
chr11:78347850	RRBS	NA	TRUE	FALSE	TRUE	1.55e-05	0.0349355	2.59266	NA	NA	0.0252736	NA	0.618005	0.62678	0.00877432	up	ENSMUSG00000002058	Unc119	unc-119 lipid binding chaperone	Promoter	ENSMUST00000125720.1	-85
chr4:154640585	RRBS	NA	TRUE	FALSE	FALSE	1.55e-05	0.0349355	1.4202	NA	NA	NA	NA	0.0895815	0.168514	0.0789328	up	ENSMUSG00000039410	Prdm16	PR domain containing 16	Intron (ENSMUST00000136217.2/ENSMUST00000136217.2, intron 1 of 1)	ENSMUST00000124771.1	-3712
chr4:69410272	RRBS	NA	TRUE	FALSE	FALSE	1.55e-05	0.0349355	1.19799	NA	NA	NA	NA	0.712603	0.756642	0.044039	up	ENSMUSG00000028351	Brinp1	bone morphogenic protein/retinoic acid inducible neural specific 1	Distal Intergenic	ENSMUST00000030036.5	-455875
chr5:25498346	RRBS	NA	TRUE	FALSE	FALSE	1.56e-05	0.0350221	-0.895165	NA	NA	NA	NA	0.0124263	0.00892701	-0.00349927	down	ENSMUSG00000038056	Kmt2c	lysine (K)-specific methyltransferase 2C	Promoter	ENSMUST00000173073.7	356
chr17:70918089	RRBS	NA	TRUE	FALSE	TRUE	1.57e-05	0.0350973	1.89361	NA	NA	0.049005	NA	0.593363	0.691398	0.098035	up	ENSMUSG00000080468	Mir1195	microRNA 1195	Intron (ENSMUST00000180468.1/ENSMUST00000180468.1, intron 1 of 2)	ENSMUST00000116818.2	-57489
chr2:35557891	RRBS	NA	TRUE	FALSE	FALSE	1.57e-05	0.0351763	0.904044	NA	NA	NA	NA	0.296765	0.374146	0.0773813	up	ENSMUSG00000026883	Dab2ip	disabled 2 interacting protein	Promoter	ENSMUST00000112986.8	-375
chr16:24392006	RRBS	NA	TRUE	FALSE	FALSE	1.58e-05	0.0351763	1.04003	NA	NA	NA	NA	0.943481	0.975479	0.0319977	up	ENSMUSG00000033306	Lpp	LIM domain containing preferred translocation partner in lipoma	Distal Intergenic	ENSMUST00000231352.1	-1501
chr8:106058800	RRBS	NA	TRUE	FALSE	TRUE	1.59e-05	0.0353578	-1.09189	NA	NA	0.0450752	NA	0.0642625	0.0583458	-0.00591672	down	ENSMUSG00000031902	Nfatc3	nuclear factor of activated T cells, cytoplasmic, calcineurin dependent 3	Promoter	ENSMUST00000212936.1	-40
chr5:116232560	RRBS	NA	TRUE	FALSE	FALSE	1.59e-05	0.0353578	1.26697	NA	NA	NA	NA	0.463554	0.56131	0.0977558	up	ENSMUSG00000043913	Ccdc60	coiled-coil domain containing 60	Intron (ENSMUST00000050178.12/269693, intron 1 of 13)	ENSMUST00000086483.3	56403
chr8:105615670	RRBS	NA	TRUE	FALSE	TRUE	1.59e-05	0.0353578	2.59694	NA	NA	0.0292539	NA	0.703831	0.718407	0.0145757	up	ENSMUSG00000089432	Mir1966	microRNA 1966	Promoter	ENSMUST00000158807.1	204
chr13:93566077	RRBS	NA	TRUE	FALSE	TRUE	1.6e-05	0.0355126	1.24423	NA	NA	0.0107667	NA	0.914923	0.91658	0.00165653	up	ENSMUSG00000021690	Jmy	junction-mediating and regulatory protein	Distal Intergenic	ENSMUST00000065537.8	-66269
chr1:91800703	RRBS	NA	TRUE	FALSE	FALSE	1.6e-05	0.0355126	1.07918	NA	NA	NA	NA	0.278669	0.300082	0.0214127	up	ENSMUSG00000007805	Twist2	twist basic helix-loop-helix transcription factor 2	Promoter	ENSMUST00000007949.3	-758
chr2:26122771	RRBS	NA	TRUE	FALSE	FALSE	1.61e-05	0.0355201	-0.823609	NA	NA	NA	NA	0.0169718	0.0120941	-0.0048777	down	ENSMUSG00000026932	Nacc2	nucleus accumbens associated 2, BEN and BTB (POZ) domain containing	Promoter	ENSMUST00000140993.1	12
chr5:25498349	RRBS	NA	TRUE	FALSE	FALSE	1.61e-05	0.0355201	-0.890729	NA	NA	NA	NA	0.0121166	0.00849166	-0.00362497	down	ENSMUSG00000038056	Kmt2c	lysine (K)-specific methyltransferase 2C	Promoter	ENSMUST00000173073.7	353
chr11:88161530	RRBS	NA	TRUE	FALSE	FALSE	1.61e-05	0.0355201	-0.973375	NA	NA	NA	NA	0.032945	0.0268706	-0.00607438	down	ENSMUSG00000018378	Cuedc1	CUE domain containing 1	Promoter	ENSMUST00000154812.7	-731
chr5:43782248	RRBS	NA	TRUE	FALSE	TRUE	1.61e-05	0.0355201	-0.804144	NA	NA	0.0285093	NA	0.0121119	0.0134106	0.0012987	down	ENSMUSG00000039753	Fbxl5	F-box and leucine-rich repeat protein 5	Promoter	ENSMUST00000047857.15	-98
chr15:77794490	RRBS	NA	TRUE	FALSE	FALSE	1.63e-05	0.0357863	1.74304	NA	NA	NA	NA	0.666238	0.77635	0.110112	up	ENSMUSG00000022443	Myh9	myosin, heavy polypeptide 9, non-muscle	Intron (ENSMUST00000016771.12/17886, intron 5 of 40)	ENSMUST00000231192.1	-13357
chr5:148978837	RRBS	NA	TRUE	FALSE	TRUE	1.64e-05	0.0358888	-1.75107	NA	NA	0.0298097	NA	0.724346	0.682672	-0.0416738	down	ENSMUSG00000041298	Katnal1	katanin p60 subunit A-like 1	Intron (ENSMUST00000147473.5/231912, intron 2 of 6)	ENSMUST00000147473.5	16310
chr11:32767763	RRBS	NA	TRUE	FALSE	FALSE	1.64e-05	0.0358888	1.82816	NA	NA	NA	NA	0.349851	0.488012	0.138161	up	ENSMUSG00000020270	Smim23	small integral membrane protein 23	Distal Intergenic	ENSMUST00000109365.7	56799
chrX:145505269	RRBS	NA	TRUE	FALSE	FALSE	1.65e-05	0.0358962	1.26703	NA	NA	NA	NA	0.0565672	0.093488	0.0369208	up	ENSMUSG00000041688	Amot	angiomotin	Promoter	ENSMUST00000143610.2	-88
chr13:8871196	RRBS	NA	TRUE	FALSE	FALSE	1.65e-05	0.0358962	0.860743	NA	NA	NA	NA	0.00929613	0.0129458	0.00364968	up	ENSMUSG00000021147	Wdr37	WD repeat domain 37	Promoter	ENSMUST00000021572.10	-152
chr17:81027308	RRBS	NA	TRUE	FALSE	FALSE	1.65e-05	0.0358962	2.24156	NA	NA	NA	NA	0.421383	0.660589	0.239205	up	ENSMUSG00000024246	Thumpd2	THUMP domain containing 2	Intron (ENSMUST00000025093.5/72167, intron 9 of 9)	ENSMUST00000025093.5	37759
chr14:70116405	RRBS	NA	TRUE	FALSE	TRUE	1.65e-05	0.0358962	1.41844	NA	NA	0.00640399	NA	0.847618	0.835726	-0.0118921	up	ENSMUSG00000022089	Bin3	bridging integrator 3	Intron (ENSMUST00000022680.8/57784, intron 1 of 8)	ENSMUST00000228049.1	16240
chr17:81027315	RRBS	NA	TRUE	FALSE	FALSE	1.65e-05	0.0358962	2.2415	NA	NA	NA	NA	0.413176	0.65551	0.242334	up	ENSMUSG00000024246	Thumpd2	THUMP domain containing 2	Intron (ENSMUST00000025093.5/72167, intron 9 of 9)	ENSMUST00000025093.5	37752
chr6:98968333	RRBS	NA	TRUE	FALSE	FALSE	1.66e-05	0.0358962	2.00574	NA	NA	NA	NA	0.712766	0.845273	0.132506	up	ENSMUSG00000030067	Foxp1	forkhead box P1	Intron (ENSMUST00000113326.8/108655, intron 9 of 17)	ENSMUST00000175880.1	-32788
chr5:131897869	RRBS	NA	TRUE	FALSE	FALSE	1.66e-05	0.0359117	1.36893	NA	NA	NA	NA	0.835737	0.868556	0.0328191	up	ENSMUSG00000105773	4930563F08Rik	RIKEN cDNA 4930563F08 gene	Intron (ENSMUST00000161226.8/319974, intron 4 of 18)	ENSMUST00000198640.1	17600
chr9:114499571	RRBS	NA	TRUE	FALSE	FALSE	1.67e-05	0.0359247	1.17726	NA	NA	NA	NA	0.906091	0.9155	0.00940989	up	ENSMUSG00000047898	Ccr4	chemokine (C-C motif) receptor 4	Intron (ENSMUST00000215959.1/12773, intron 2 of 2)	ENSMUST00000054414.4	-3009
chr11:84723464	RRBS	NA	TRUE	FALSE	FALSE	1.67e-05	0.0359247	-2.38605	NA	NA	NA	NA	0.741033	0.610532	-0.130502	down	ENSMUSG00000085044	1700109G15Rik	RIKEN cDNA 1700109G15 gene	Distal Intergenic	ENSMUST00000150735.1	-3032
chr8:120694484	RRBS	NA	TRUE	FALSE	TRUE	1.67e-05	0.0359247	1.59999	NA	NA	0.0331215	NA	0.208648	0.221005	0.012357	up	ENSMUSG00000031818	Cox4i1	cytochrome c oxidase subunit 4I1	Intron (ENSMUST00000127664.1/108148, intron 1 of 15)	ENSMUST00000181026.1	21332
chr2:38643897	RRBS	NA	TRUE	FALSE	FALSE	1.68e-05	0.0359247	-0.843678	NA	NA	NA	NA	0.0158909	0.0115966	-0.00429432	down	ENSMUSG00000026750	Psmb7	proteasome (prosome, macropain) subunit, beta type 7	Promoter	ENSMUST00000151981.2	23
chr19:5448008	RRBS	NA	TRUE	FALSE	FALSE	1.68e-05	0.0359247	-0.912463	NA	NA	NA	NA	0.0153409	0.0102813	-0.00505963	down	ENSMUSG00000024912	Fosl1	fos-like antigen 1	Promoter	ENSMUST00000235958.1	87
chr2:38643869	RRBS	NA	TRUE	FALSE	FALSE	1.68e-05	0.0359247	-0.877889	NA	NA	NA	NA	0.0188757	0.0185473	-0.000328413	down	ENSMUSG00000026750	Psmb7	proteasome (prosome, macropain) subunit, beta type 7	Promoter	ENSMUST00000151981.2	51
chr5:71094870	RRBS	NA	TRUE	FALSE	TRUE	1.68e-05	0.0359247	-1.29973	NA	NA	0.0182459	NA	0.0934891	0.0869543	-0.00653481	down	ENSMUSG00000000560	Gabra2	gamma-aminobutyric acid (GABA) A receptor, subunit alpha 2	Promoter	ENSMUST00000199012.1	-5
chr1:152791907	RRBS	NA	TRUE	FALSE	TRUE	1.69e-05	0.0359247	-1.14749	NA	NA	0.0440585	NA	0.922651	0.916953	-0.0056984	down	ENSMUSG00000026480	Ncf2	neutrophil cytosolic factor 2	Distal Intergenic	ENSMUST00000186568.6	-8287
chr3:85984761	RRBS	NA	TRUE	FALSE	FALSE	1.69e-05	0.0359247	1.61716	NA	NA	NA	NA	0.655214	0.74894	0.0937263	up	ENSMUSG00000028082	Sh3d19	SH3 domain protein D19	Intron (ENSMUST00000238443.1/27059, intron 1 of 20)	ENSMUST00000238443.1	13652
chr12:54204398	RRBS	NA	TRUE	FALSE	FALSE	1.69e-05	0.0359247	1.38892	NA	NA	NA	NA	0.53455	0.552466	0.0179158	up	ENSMUSG00000035105	Egln3	egl-9 family hypoxia-inducible factor 3	Promoter	ENSMUST00000039516.3	-538
chr4:133575534	RRBS	NA	TRUE	FALSE	FALSE	1.69e-05	0.0359247	-1.47	NA	NA	NA	NA	0.57919	0.601713	0.022523	down	ENSMUSG00000028850	Gpatch3	G patch domain containing 3	Promoter	ENSMUST00000030662.2	789
chr5:105876996	RRBS	NA	TRUE	FALSE	TRUE	1.7e-05	0.0359247	0.877856	NA	NA	0.00735298	NA	0.0164685	0.0118677	-0.00460077	up	ENSMUSG00000029290	Zfp326	zinc finger protein 326	Promoter	ENSMUST00000133155.1	55
chr6:52217659	RRBS	NA	TRUE	FALSE	FALSE	1.7e-05	0.0359247	-1.07215	NA	NA	NA	NA	0.0352797	0.0263153	-0.00896448	down	ENSMUSG00000038236	Hoxa7	homeobox A7	Promoter	ENSMUST00000048715.8	-154
chr19:37264660	RRBS	NA	TRUE	FALSE	FALSE	1.7e-05	0.0359247	1.31851	NA	NA	NA	NA	0.120825	0.19104	0.0702144	up	ENSMUSG00000056999	Ide	insulin degrading enzyme	Distal Intergenic	ENSMUST00000134740.1	26218
chr6:117871389	RRBS	NA	TRUE	FALSE	FALSE	1.7e-05	0.0359247	1.3392	NA	NA	NA	NA	0.538453	0.566777	0.0283239	up	ENSMUSG00000042097	Zfp239	zinc finger protein 239	Exon (ENSMUST00000172088.7/22685, exon 4 of 4)	ENSMUST00000112857.2	8305
chr14:32959170	RRBS	NA	TRUE	FALSE	FALSE	1.7e-05	0.0359857	1.28455	NA	NA	NA	NA	0.770411	0.854313	0.0839018	up	ENSMUSG00000041673	Lrrc18	leucine rich repeat containing 18	Downstream (<1kb)	ENSMUST00000038956.11	-32212
chr13:58777724	RRBS	NA	TRUE	FALSE	FALSE	1.71e-05	0.0361351	1.12178	NA	NA	NA	NA	0.843257	0.890108	0.0468507	up	ENSMUSG00000114384	4930455J16Rik	RIKEN cDNA 4930455J16 gene	Exon (ENSMUST00000223670.1/ENSMUST00000223670.1, exon 4 of 4)	ENSMUST00000224184.1	-15364
chr13:38036534	RRBS	NA	TRUE	FALSE	TRUE	1.72e-05	0.0361783	0.896224	NA	NA	0.0182185	NA	0.0461723	0.0437026	-0.00246966	up	ENSMUSG00000044566	Cage1	cancer antigen 1	Promoter	ENSMUST00000110233.7	389
chr5:111417909	RRBS	NA	TRUE	TRUE	TRUE	1.72e-05	0.0361783	-0.724299	4.55e-06	0.00796384	0.00483535	0.0231863	0.00555839	0.00896708	0.00340869	down	ENSMUSG00000070576	Mn1	meningioma 1	Promoter	ENSMUST00000094463.4	467
chr15:76370074	RRBS	NA	TRUE	FALSE	FALSE	1.73e-05	0.0361783	1.98992	NA	NA	NA	NA	0.516073	0.612995	0.0969222	up	ENSMUSG00000022554	Hgh1	HGH1 homolog	Promoter	ENSMUST00000230320.1	592
chr6:52217643	RRBS	NA	TRUE	FALSE	FALSE	1.73e-05	0.0361783	-1.03919	NA	NA	NA	NA	0.0309833	0.0206887	-0.0102947	down	ENSMUSG00000038236	Hoxa7	homeobox A7	Promoter	ENSMUST00000048715.8	-138
chr1:61138681	RRBS	NA	TRUE	FALSE	FALSE	1.74e-05	0.0361919	1.56203	NA	NA	NA	NA	0.606375	0.753228	0.146852	up	ENSMUSG00000026009	Icos	inducible T cell co-stimulator	Distal Intergenic	ENSMUST00000102827.3	160754
chr2:34373740	RRBS	NA	TRUE	FALSE	FALSE	1.74e-05	0.0361919	-1.18859	NA	NA	NA	NA	0.285831	0.255996	-0.0298347	down	ENSMUSG00000038718	Pbx3	pre B cell leukemia homeobox 3	Promoter	ENSMUST00000138021.3	-598
chr7:35592004	RRBS	NA	TRUE	FALSE	FALSE	1.74e-05	0.0361919	-1.83202	NA	NA	NA	NA	0.884678	0.688289	-0.196388	down	ENSMUSG00000034867	Ankrd27	ankyrin repeat domain 27 (VPS9 domain)	Intron (ENSMUST00000040844.15/245886, intron 2 of 28)	ENSMUST00000190503.6	5727
chrX:35627456	RRBS	NA	TRUE	FALSE	TRUE	1.74e-05	0.0361919	1.34378	NA	NA	0.0294828	NA	0.915359	0.934108	0.0187493	up	ENSMUSG00000073257	Gm10488	predicted gene 10488	Distal Intergenic	ENSMUST00000169396.2	221662
chr19:5448013	RRBS	NA	TRUE	FALSE	FALSE	1.75e-05	0.0364689	-0.909915	NA	NA	NA	NA	0.0151273	0.010071	-0.00505633	down	ENSMUSG00000024912	Fosl1	fos-like antigen 1	Promoter	ENSMUST00000235958.1	92
chr13:57436523	RRBS	NA	TRUE	FALSE	TRUE	1.76e-05	0.0364858	-1.48521	NA	NA	0.0303649	NA	0.647008	0.639789	-0.00721838	down	ENSMUSG00000056222	Spock1	sparc/osteonectin, cwcv and kazal-like domains proteoglycan 1	Intron (ENSMUST00000187852.6/20745, intron 8 of 9)	ENSMUST00000172326.2	471064
chr14:117378510	RRBS	NA	TRUE	FALSE	TRUE	1.76e-05	0.0365301	0.763841	NA	NA	0.00747067	NA	0.943605	0.947485	0.00387965	up	ENSMUSG00000058571	Gpc6	glypican 6	Intron (ENSMUST00000123239.1/23888, intron 2 of 3)	ENSMUST00000078849.11	452574
chr15:86222549	RRBS	NA	TRUE	FALSE	TRUE	1.77e-05	0.0365301	-1.4603	NA	NA	0.0312917	NA	0.892453	0.857287	-0.0351666	down	ENSMUSG00000051864	Tbc1d22a	TBC1 domain family, member 22a	Intron (ENSMUST00000063414.8/223754, intron 1 of 12)	ENSMUST00000063414.8	8090
chr7:75615068	RRBS	NA	TRUE	FALSE	TRUE	1.77e-05	0.0365301	1.43992	NA	NA	0.0424866	NA	0.847681	0.865415	0.0177343	up	ENSMUSG00000066406	Akap13	A kinase (PRKA) anchor protein 13	Promoter	ENSMUST00000208053.1	380
chr12:116404565	RRBS	NA	TRUE	TRUE	FALSE	1.77e-05	0.0365301	-1.11552	1.51e-09	5.1e-05	NA	-0.0563806	0.41592	0.149945	-0.265975	down	ENSMUSG00000112980	D430020J02Rik	RIKEN cDNA D430020J02 gene	Promoter	ENSMUST00000220477.1	645
chr19:25673772	RRBS	NA	TRUE	FALSE	FALSE	1.77e-05	0.0365301	0.833149	NA	NA	NA	NA	0.0184814	0.0211744	0.00269298	up	ENSMUSG00000048138	Dmrt2	doublesex and mab-3 related transcription factor 2	Promoter	ENSMUST00000053068.6	1361
chr6:52217645	RRBS	NA	TRUE	FALSE	FALSE	1.78e-05	0.0366263	-1.04142	NA	NA	NA	NA	0.031549	0.0212179	-0.0103311	down	ENSMUSG00000038236	Hoxa7	homeobox A7	Promoter	ENSMUST00000048715.8	-140
chr1:36317286	Array	cg00127523	TRUE	FALSE	TRUE	1.79e-05	0.0195935	0.33184	NA	NA	0.0053664	NA	0.847822	0.860939	0.0131166	up	ENSMUSG00000037447	Arid5a	AT rich interactive domain 5A (MRF1-like)	Promoter	ENSMUST00000141121.1	259
chr19:32452996	RRBS	NA	TRUE	FALSE	TRUE	1.79e-05	0.0367789	-1.34315	NA	NA	0.0109039	NA	0.681257	0.68856	0.00730314	down	ENSMUSG00000024896	Minpp1	multiple inositol polyphosphate histidine phosphatase 1	Distal Intergenic	ENSMUST00000025827.9	-32773
chr7:81893829	RRBS	NA	TRUE	FALSE	FALSE	1.8e-05	0.0368015	-1.61717	NA	NA	NA	NA	0.714867	0.596376	-0.118491	down	ENSMUSG00000038623	Tm6sf1	transmembrane 6 superfamily member 1	Exon (ENSMUST00000107305.7/29877, exon 5 of 6)	ENSMUST00000130006.1	20336
chr12:110976362	RRBS	NA	TRUE	FALSE	FALSE	1.8e-05	0.0368015	2.05304	NA	NA	NA	NA	0.731759	0.790674	0.0589154	up	ENSMUSG00000037904	Ankrd9	ankyrin repeat domain 9	3' UTR	ENSMUST00000148765.1	1893
chr2:156615462	RRBS	NA	TRUE	FALSE	FALSE	1.8e-05	0.0368015	1.29653	NA	NA	NA	NA	0.0738251	0.130872	0.0570465	up	ENSMUSG00000061689	Dlgap4	DLG associated protein 4	Intron (ENSMUST00000109567.9/228836, intron 1 of 12)	ENSMUST00000169464.8	1757
chr10:77978516	RRBS	NA	TRUE	FALSE	FALSE	1.8e-05	0.0368015	0.763036	NA	NA	NA	NA	0.00890449	0.0126875	0.00378302	up	ENSMUSG00000020284	Cfap410	cilia and flagella associated protein 410	Promoter	ENSMUST00000105397.9	-8
chr19:5448004	RRBS	NA	TRUE	FALSE	FALSE	1.81e-05	0.0368483	-0.911598	NA	NA	NA	NA	0.015629	0.0105934	-0.00503561	down	ENSMUSG00000024912	Fosl1	fos-like antigen 1	Promoter	ENSMUST00000235958.1	83
chrX:101697120	RRBS	NA	TRUE	FALSE	FALSE	1.82e-05	0.0370977	-0.775067	NA	NA	NA	NA	0.927091	0.922784	-0.00430637	down	ENSMUSG00000050232	Cxcr3	chemokine (C-X-C motif) receptor 3	Distal Intergenic	ENSMUST00000056614.6	37149
chr8:105664906	Array	cg06391630	TRUE	FALSE	FALSE	1.82e-05	0.0195935	-0.205934	NA	NA	NA	NA	0.918145	0.903536	-0.0146086	down	NA	LOC102635661	myosin light polypeptide 6-like	Exon (ENSMUST00000005841.15/13018, exon 4 of 12)	ENSMUST00000116136.2	-4119
chr17:30242349	RRBS	NA	TRUE	FALSE	FALSE	1.83e-05	0.0370977	1.59049	NA	NA	NA	NA	0.788933	0.8984	0.109466	up	ENSMUSG00000044477	Zfand3	zinc finger, AN1-type domain 3	Intron (ENSMUST00000168787.7/224671, intron 9 of 10)	ENSMUST00000234091.1	44773
chr7:75615113	RRBS	NA	TRUE	FALSE	TRUE	1.83e-05	0.0370977	1.2241	NA	NA	0.0340721	NA	0.913627	0.937584	0.0239567	up	ENSMUSG00000066406	Akap13	A kinase (PRKA) anchor protein 13	Promoter	ENSMUST00000208053.1	425
chr8:84979669	RRBS	NA	TRUE	FALSE	TRUE	1.84e-05	0.0372298	0.875139	NA	NA	0.0340721	NA	0.0165585	0.0188627	0.00230427	up	ENSMUSG00000052837	Junb	jun B proto-oncogene	Promoter	ENSMUST00000064922.6	-951
chr2:34373753	RRBS	NA	TRUE	FALSE	FALSE	1.84e-05	0.0372298	-1.20077	NA	NA	NA	NA	0.300023	0.270723	-0.0293007	down	ENSMUSG00000038718	Pbx3	pre B cell leukemia homeobox 3	Promoter	ENSMUST00000138021.3	-611
chr8:77549532	RRBS	NA	TRUE	FALSE	TRUE	1.84e-05	0.0372298	0.813958	NA	NA	0.00701274	NA	0.0121579	0.0101399	-0.00201799	up	ENSMUSG00000037134	Prmt9	protein arginine methyltransferase 9	Promoter	ENSMUST00000210040.1	78
chr19:5448015	RRBS	NA	TRUE	FALSE	FALSE	1.85e-05	0.0372368	-0.907185	NA	NA	NA	NA	0.0149896	0.0100111	-0.00497853	down	ENSMUSG00000024912	Fosl1	fos-like antigen 1	Promoter	ENSMUST00000235958.1	94
chr5:92309957	RRBS	NA	TRUE	FALSE	FALSE	1.85e-05	0.037299	-0.933924	NA	NA	NA	NA	0.0150777	0.00775004	-0.00732768	down	ENSMUSG00000029415	Sdad1	SDA1 domain containing 1	Promoter	ENSMUST00000202604.1	32
chr5:25498303	RRBS	NA	TRUE	FALSE	TRUE	1.86e-05	0.0373252	-0.802151	NA	NA	0.0396703	NA	0.0155747	0.0134116	-0.00216311	down	ENSMUSG00000038056	Kmt2c	lysine (K)-specific methyltransferase 2C	Promoter	ENSMUST00000173073.7	399
chr3:51516424	RRBS	NA	TRUE	FALSE	TRUE	1.86e-05	0.0373252	1.04295	NA	NA	0.0466769	NA	0.902966	0.926613	0.0236463	up	ENSMUSG00000037111	Setd7	SET domain containing (lysine methyltransferase) 7	3' UTR	ENSMUST00000195080.1	20223
chr1:186967180	RRBS	NA	TRUE	FALSE	TRUE	1.87e-05	0.0373664	0.612631	NA	NA	0.0107667	NA	0.913324	0.914338	0.00101424	up	ENSMUSG00000039224	D1Pas1	DNA segment, Chr 1, Pasteur Institute 1	Promoter	ENSMUST00000045108.1	-236
chr5:25498317	RRBS	NA	TRUE	FALSE	FALSE	1.87e-05	0.0373664	-0.826087	NA	NA	NA	NA	0.0155749	0.0122843	-0.00329061	down	ENSMUSG00000038056	Kmt2c	lysine (K)-specific methyltransferase 2C	Promoter	ENSMUST00000173073.7	385
chr1:154032801	RRBS	NA	TRUE	FALSE	TRUE	1.87e-05	0.0373664	0.905786	NA	NA	0.033774	NA	0.0384916	0.0452207	0.00672909	up	ENSMUSG00000026473	Glul	glutamate-ammonia ligase (glutamine synthetase)	Intron (ENSMUST00000188704.1/ENSMUST00000188704.1, intron 2 of 2)	ENSMUST00000154576.1	126758
chr5:75597042	RRBS	NA	TRUE	FALSE	FALSE	1.88e-05	0.0373664	1.90857	NA	NA	NA	NA	0.67	0.720342	0.0503425	up	ENSMUSG00000005672	Kit	KIT proto-oncogene receptor tyrosine kinase	Intron (ENSMUST00000144270.7/16590, intron 1 of 20)	ENSMUST00000143221.1	-13532
chr8:123949151	RRBS	NA	TRUE	FALSE	FALSE	1.88e-05	0.0373664	0.841983	NA	NA	NA	NA	0.00813998	0.0119223	0.00378232	up	ENSMUSG00000039509	Nup133	nucleoporin 133	Promoter	ENSMUST00000212133.1	104
chr5:25498308	RRBS	NA	TRUE	FALSE	TRUE	1.88e-05	0.0373664	-0.809049	NA	NA	0.0448081	NA	0.0156433	0.0130672	-0.00257611	down	ENSMUSG00000038056	Kmt2c	lysine (K)-specific methyltransferase 2C	Promoter	ENSMUST00000173073.7	394
chr10:24317799	RRBS	NA	TRUE	FALSE	FALSE	1.88e-05	0.0373664	-1.83296	NA	NA	NA	NA	0.364111	0.236652	-0.127459	down	ENSMUSG00000020000	Moxd1	monooxygenase, DBH-like 1	Distal Intergenic	ENSMUST00000154916.1	94254
chr5:92309955	RRBS	NA	TRUE	FALSE	FALSE	1.88e-05	0.0373664	-0.933074	NA	NA	NA	NA	0.0150695	0.00775419	-0.0073153	down	ENSMUSG00000029415	Sdad1	SDA1 domain containing 1	Promoter	ENSMUST00000202604.1	34
chr1:58504776	RRBS	NA	TRUE	FALSE	TRUE	1.89e-05	0.0374593	-0.836927	NA	NA	0.0165767	NA	0.0139545	0.0110375	-0.00291701	down	ENSMUSG00000026037	Orc2	origin recognition complex, subunit 2	Promoter	ENSMUST00000190695.1	149
chr2:32929257	RRBS	NA	TRUE	FALSE	TRUE	1.9e-05	0.0374813	1.21628	NA	NA	0.0370408	NA	0.772012	0.832244	0.060232	up	ENSMUSG00000026796	Fam129b	family with sequence similarity 129, member B	Intron (ENSMUST00000028132.13/227738, intron 22 of 24)	ENSMUST00000151607.1	7615
chr5:105877005	RRBS	NA	TRUE	FALSE	TRUE	1.9e-05	0.0374813	0.882044	NA	NA	0.00752112	NA	0.0170877	0.0128379	-0.00424988	up	ENSMUSG00000029290	Zfp326	zinc finger protein 326	Promoter	ENSMUST00000133155.1	64
chr17:47738648	RRBS	NA	TRUE	FALSE	FALSE	1.9e-05	0.0375376	-0.934481	NA	NA	NA	NA	0.0481004	0.033125	-0.0149754	down	ENSMUSG00000023990	Tfeb	transcription factor EB	Promoter	ENSMUST00000113284.7	-255
chr2:160552684	RRBS	NA	TRUE	FALSE	TRUE	1.91e-05	0.0376334	1.07341	NA	NA	0.0251723	NA	0.924838	0.933875	0.00903718	up	ENSMUSG00000070544	Top1	topoisomerase (DNA) I	Distal Intergenic	ENSMUST00000109468.2	-93204
chr6:52260011	RRBS	NA	TRUE	FALSE	TRUE	1.93e-05	0.0378814	-1.03298	NA	NA	0.0448972	NA	0.0465052	0.0293934	-0.0171118	down	ENSMUSG00000038203	Hoxa13	homeobox A13	Promoter	ENSMUST00000114416.1	791
chr2:71786816	RRBS	NA	TRUE	FALSE	FALSE	1.93e-05	0.0379088	-0.935566	NA	NA	NA	NA	0.0174786	0.0100514	-0.0074272	down	ENSMUSG00000027111	Itga6	integrin alpha 6	Promoter	ENSMUST00000152009.1	-113
chr19:37264666	RRBS	NA	TRUE	FALSE	FALSE	1.93e-05	0.0379095	1.31572	NA	NA	NA	NA	0.121585	0.194067	0.072482	up	ENSMUSG00000056999	Ide	insulin degrading enzyme	Distal Intergenic	ENSMUST00000134740.1	26212
chr2:125640725	RRBS	NA	TRUE	FALSE	FALSE	1.94e-05	0.0379095	1.74408	NA	NA	NA	NA	0.571722	0.648089	0.0763669	up	ENSMUSG00000068394	Cep152	centrosomal protein 152	Intron (ENSMUST00000110480.7/271849, intron 7 of 8)	ENSMUST00000089776.2	-15612
chr7:67490232	RRBS	NA	TRUE	FALSE	FALSE	1.95e-05	0.0381546	1.24023	NA	NA	NA	NA	0.879066	0.894853	0.0157871	up	ENSMUSG00000030556	Lrrc28	leucine rich repeat containing 28	Distal Intergenic	ENSMUST00000185818.1	45165
chr4:153975038	RRBS	NA	TRUE	FALSE	FALSE	1.97e-05	0.0383795	-0.930026	NA	NA	NA	NA	0.0162505	0.0114013	-0.00484913	down	ENSMUSG00000029027	Dffb	DNA fragmentation factor, beta subunit	Promoter	ENSMUST00000133607.8	13
chr9:114499567	RRBS	NA	TRUE	FALSE	FALSE	1.98e-05	0.0385988	1.16538	NA	NA	NA	NA	0.908248	0.915677	0.00742925	up	ENSMUSG00000047898	Ccr4	chemokine (C-C motif) receptor 4	Intron (ENSMUST00000215959.1/12773, intron 2 of 2)	ENSMUST00000054414.4	-3005
chr8:4206226	RRBS	NA	TRUE	FALSE	TRUE	1.99e-05	0.0386739	-0.655138	NA	NA	0.0086693	NA	0.308301	0.320997	0.0126962	down	ENSMUSG00000011832	Evi5l	ecotropic viral integration site 5 like	Promoter	ENSMUST00000176645.1	-23
chr19:16038363	RRBS	NA	TRUE	FALSE	FALSE	1.99e-05	0.0386739	1.2394	NA	NA	NA	NA	0.676529	0.735885	0.0593565	up	ENSMUSG00000097557	C130060C02Rik	RIKEN cDNA C130060C02 gene	Distal Intergenic	ENSMUST00000181731.2	53285
chr5:93274226	RRBS	NA	TRUE	FALSE	FALSE	1.99e-05	0.0386739	1.16945	NA	NA	NA	NA	0.816998	0.85927	0.0422717	up	ENSMUSG00000029385	Ccng2	cyclin G2	Intron (ENSMUST00000031331.12/12452, intron 7 of 7)	ENSMUST00000149329.1	5518
chr11:69888079	RRBS	NA	TRUE	FALSE	FALSE	2e-05	0.0386739	1.86977	NA	NA	NA	NA	0.677042	0.788855	0.111813	up	ENSMUSG00000001588	Acap1	ArfGAP with coiled-coil, ankyrin repeat and PH domains 1	Promoter	ENSMUST00000127238.1	338
chr2:105123163	RRBS	NA	TRUE	FALSE	TRUE	2e-05	0.0386739	0.950586	NA	NA	0.00512731	NA	0.0278305	0.0230009	-0.00482954	up	ENSMUSG00000074987	Wt1os	Wilms tumor 1 homolog, opposite strand	Exon (ENSMUST00000184528.1/ENSMUST00000184528.1, exon 1 of 1)	ENSMUST00000174870.1	3240
chr2:29938300	RRBS	NA	TRUE	FALSE	FALSE	2.01e-05	0.0388068	0.847565	NA	NA	NA	NA	0.947949	0.959674	0.0117242	up	ENSMUSG00000019715	Gle1	GLE1 RNA export mediator (yeast)	Intron (ENSMUST00000019859.8/74412, intron 2 of 15)	ENSMUST00000148983.1	2777
chr15:77794493	RRBS	NA	TRUE	FALSE	FALSE	2.01e-05	0.0388068	1.72855	NA	NA	NA	NA	0.665883	0.777845	0.111962	up	ENSMUSG00000022443	Myh9	myosin, heavy polypeptide 9, non-muscle	Intron (ENSMUST00000016771.12/17886, intron 5 of 40)	ENSMUST00000231192.1	-13360
chr6:30162488	RRBS	NA	TRUE	FALSE	FALSE	2.02e-05	0.0389368	-1.91141	NA	NA	NA	NA	0.819771	0.696234	-0.123537	down	ENSMUSG00000076361	Mir182	microRNA 182	Distal Intergenic	ENSMUST00000102406.1	3504
chr9:35118002	RRBS	NA	TRUE	FALSE	TRUE	2.02e-05	0.0389368	1.51945	NA	NA	0.0471384	NA	0.21128	0.242393	0.0311136	up	ENSMUSG00000070315	4930581F22Rik	RIKEN cDNA 4930581F22 gene	Promoter	ENSMUST00000161823.1	21
chr6:52260018	RRBS	NA	TRUE	FALSE	TRUE	2.03e-05	0.0389368	-1.01984	NA	NA	0.0435799	NA	0.0469184	0.030174	-0.0167444	down	ENSMUSG00000038203	Hoxa13	homeobox A13	Promoter	ENSMUST00000114416.1	784
chr5:121378804	RRBS	NA	TRUE	FALSE	FALSE	2.03e-05	0.0389368	0.874342	NA	NA	NA	NA	0.380742	0.51836	0.137618	up	ENSMUSG00000042726	Trafd1	TRAF type zinc finger domain containing 1	Promoter	ENSMUST00000156158.5	19
chr6:136990305	RRBS	NA	TRUE	FALSE	FALSE	2.04e-05	0.0390646	1.59391	NA	NA	NA	NA	0.478576	0.574468	0.0958915	up	ENSMUSG00000064330	Pde6h	phosphodiesterase 6H, cGMP-specific, cone, gamma	Distal Intergenic	ENSMUST00000204382.1	31044
chr11:35876076	RRBS	NA	TRUE	FALSE	TRUE	2.04e-05	0.0390722	1.57849	NA	NA	0.0409881	NA	0.481475	0.573044	0.0915689	up	ENSMUSG00000018849	Wwc1	WW, C2 and coiled-coil domain containing 1	Promoter	ENSMUST00000127086.1	-364
chr11:75172585	RRBS	NA	TRUE	FALSE	FALSE	2.05e-05	0.0391387	0.785932	NA	NA	NA	NA	0.00768754	0.0119517	0.00426418	up	ENSMUSG00000065590	Mir212	microRNA 212	Promoter	ENSMUST00000083656.1	-803
chr10:94793265	Array	cg07398354	TRUE	FALSE	TRUE	2.06e-05	0.0211879	-0.301146	NA	NA	0.000214547	NA	0.499544	0.512965	0.0134213	down	ENSMUSG00000074785	Plxnc1	plexin C1	Exon (ENSMUST00000099337.4/54712, exon 31 of 31)	ENSMUST00000218839.1	36281
chr19:5942628	RRBS	NA	TRUE	FALSE	FALSE	2.06e-05	0.0391387	1.3645	NA	NA	NA	NA	0.875261	0.896205	0.0209443	up	ENSMUSG00000024833	Pola2	polymerase (DNA directed), alpha 2	Promoter	ENSMUST00000237735.1	91
chr7:29519395	RRBS	NA	TRUE	FALSE	FALSE	2.06e-05	0.0391387	-0.867036	NA	NA	NA	NA	0.0164657	0.0129822	-0.00348347	down	ENSMUSG00000030583	Sipa1l3	signal-induced proliferation-associated 1 like 3	Promoter	ENSMUST00000182702.7	-754
chr11:61584640	RRBS	NA	TRUE	FALSE	FALSE	2.07e-05	0.0391387	-1.04573	NA	NA	NA	NA	0.959439	0.953622	-0.00581732	down	ENSMUSG00000001036	Epn2	epsin 2	Distal Intergenic	ENSMUST00000179936.7	-4953
chr7:127314164	RRBS	NA	TRUE	FALSE	FALSE	2.07e-05	0.0391387	1.40581	NA	NA	NA	NA	0.421969	0.481756	0.0597866	up	ENSMUSG00000030830	Itgal	integrin alpha L	Exon (ENSMUST00000117762.7/16408, exon 16 of 31)	ENSMUST00000118405.1	4646
chr4:134315524	RRBS	NA	TRUE	FALSE	FALSE	2.07e-05	0.0391387	0.800575	NA	NA	NA	NA	0.514642	0.561081	0.0464386	up	ENSMUSG00000028834	Trim63	tripartite motif-containing 63	Promoter	ENSMUST00000134164.1	312
chr15:78953518	RRBS	NA	TRUE	FALSE	TRUE	2.07e-05	0.0391387	1.01419	NA	NA	0.00791679	NA	0.887127	0.89798	0.0108525	up	ENSMUSG00000033088	Triobp	TRIO and F-actin binding protein	Intron (ENSMUST00000140228.7/110253, intron 3 of 7)	ENSMUST00000137934.1	5273
chr17:32153912	RRBS	NA	TRUE	FALSE	FALSE	2.07e-05	0.0391387	-1.11324	NA	NA	NA	NA	0.945408	0.941381	-0.00402701	down	ENSMUSG00000038146	Notch3	notch 3	Exon (ENSMUST00000087723.4/18131, exon 11 of 33)	ENSMUST00000087723.4	12940
chrX:35627449	RRBS	NA	TRUE	FALSE	TRUE	2.07e-05	0.0391387	1.33536	NA	NA	0.0313079	NA	0.915782	0.932408	0.0166259	up	ENSMUSG00000073257	Gm10488	predicted gene 10488	Distal Intergenic	ENSMUST00000169396.2	221655
chr14:33351135	RRBS	NA	TRUE	FALSE	FALSE	2.08e-05	0.0391387	-1.15859	NA	NA	NA	NA	0.0554673	0.0566863	0.00121908	down	ENSMUSG00000063506	Arhgap22	Rho GTPase activating protein 22	Promoter	ENSMUST00000140711.2	-177
chr4:46451643	RRBS	NA	TRUE	FALSE	FALSE	2.08e-05	0.0391387	0.923912	NA	NA	NA	NA	0.00940869	0.0164737	0.007065	up	ENSMUSG00000028333	Anp32b	acidic (leucine-rich) nuclear phosphoprotein 32 family, member B	Promoter	ENSMUST00000102926.4	741
chr14:35157182	RRBS	NA	TRUE	FALSE	FALSE	2.08e-05	0.0391387	0.788892	NA	NA	NA	NA	0.755492	0.807465	0.0519729	up	ENSMUSG00000065481	Mir346	microRNA 346	Intron (ENSMUST00000043349.6/14803, intron 4 of 15)	ENSMUST00000083547.1	262573
chr19:5448000	RRBS	NA	TRUE	FALSE	FALSE	2.09e-05	0.0391387	-0.908581	NA	NA	NA	NA	0.0160708	0.0109217	-0.00514912	down	ENSMUSG00000024912	Fosl1	fos-like antigen 1	Promoter	ENSMUST00000235958.1	79
chr2:51480474	RRBS	NA	TRUE	FALSE	FALSE	2.09e-05	0.0391387	1.29124	NA	NA	NA	NA	0.689722	0.794094	0.104372	up	ENSMUSG00000086007	1700057H21Rik	RIKEN cDNA 1700057H21 gene	Distal Intergenic	ENSMUST00000152467.1	-41689
chr11:6517722	RRBS	NA	TRUE	FALSE	FALSE	2.09e-05	0.0391387	1.16317	NA	NA	NA	NA	0.873582	0.923321	0.0497395	up	ENSMUSG00000020437	Myo1g	myosin IG	Intron (ENSMUST00000003459.3/246177, intron 4 of 21)	ENSMUST00000134489.1	1782
chr5:111417912	RRBS	NA	TRUE	TRUE	TRUE	2.09e-05	0.0391387	-0.714695	5.34e-06	0.0085588	0.00512731	0.0229373	0.00536589	0.00871888	0.00335299	down	ENSMUSG00000070576	Mn1	meningioma 1	Promoter	ENSMUST00000094463.4	470
chr16:85677640	RRBS	NA	TRUE	FALSE	FALSE	2.1e-05	0.0391587	1.5585	NA	NA	NA	NA	0.403048	0.572446	0.169398	up	ENSMUSG00000022893	Adamts1	a disintegrin-like and metallopeptidase (reprolysin type) with thrombospondin type 1 motif, 1	Distal Intergenic	ENSMUST00000138474.1	121998
chrX:168674377	RRBS	NA	TRUE	FALSE	TRUE	2.1e-05	0.039224	-1.22163	NA	NA	0.035839	NA	0.0957467	0.0965253	0.000778573	down	ENSMUSG00000031358	Msl3	MSL complex subunit 3	Promoter	ENSMUST00000112137.1	-479
chr11:32455780	RRBS	NA	TRUE	FALSE	TRUE	2.11e-05	0.039224	-0.846481	NA	NA	0.0241185	NA	0.014621	0.0145953	-2.57e-05	down	ENSMUSG00000044949	Ubtd2	ubiquitin domain containing 2	Promoter	ENSMUST00000051053.4	410
chr18:52332016	RRBS	NA	TRUE	FALSE	FALSE	2.12e-05	0.0394011	2.11947	NA	NA	NA	NA	0.734693	0.848615	0.113922	up	ENSMUSG00000024510	Ftmt	ferritin mitochondrial	Promoter	ENSMUST00000025388.6	467
chr14:35157170	RRBS	NA	TRUE	FALSE	FALSE	2.13e-05	0.0394883	0.81997	NA	NA	NA	NA	0.775272	0.833491	0.0582187	up	ENSMUSG00000065481	Mir346	microRNA 346	Intron (ENSMUST00000043349.6/14803, intron 4 of 15)	ENSMUST00000083547.1	262561
chr2:158639822	RRBS	NA	TRUE	FALSE	TRUE	2.14e-05	0.0397016	1.86383	NA	NA	0.0458693	NA	0.806144	0.871155	0.0650105	up	ENSMUSG00000093120	Mir3474	microRNA 3474	Promoter	ENSMUST00000175379.1	1239
chr14:33351133	RRBS	NA	TRUE	FALSE	FALSE	2.15e-05	0.0397016	-1.16015	NA	NA	NA	NA	0.0559643	0.0575337	0.00156937	down	ENSMUSG00000063506	Arhgap22	Rho GTPase activating protein 22	Promoter	ENSMUST00000140711.2	-179
chr4:154640557	RRBS	NA	TRUE	FALSE	FALSE	2.15e-05	0.0397016	1.40571	NA	NA	NA	NA	0.0937502	0.170237	0.0764868	up	ENSMUSG00000039410	Prdm16	PR domain containing 16	Intron (ENSMUST00000136217.2/ENSMUST00000136217.2, intron 1 of 1)	ENSMUST00000124771.1	-3684
chr2:167974130	RRBS	NA	TRUE	FALSE	TRUE	2.15e-05	0.0397016	2.07693	NA	NA	0.00757837	NA	0.641048	0.645119	0.00407093	up	ENSMUSG00000074577	Ripor3	RIPOR family member 3	Exon (ENSMUST00000147210.7/19246, exon 6 of 7)	ENSMUST00000131572.1	12625
chr9:35676434	RRBS	NA	TRUE	FALSE	FALSE	2.16e-05	0.0398516	0.898357	NA	NA	NA	NA	0.939671	0.95615	0.0164793	up	ENSMUSG00000074452	Pate2	prostate and testis expressed 2	Intron (ENSMUST00000098906.8/330921, intron 8 of 10)	ENSMUST00000217565.1	6735
chr2:48679629	Array	cg03076171	TRUE	FALSE	TRUE	2.17e-05	0.0213772	-0.286543	NA	NA	0.00465613	NA	0.690224	0.674545	-0.0156796	down	ENSMUSG00000052155	Acvr2a	activin receptor IIA	Distal Intergenic	ENSMUST00000063886.3	-134480
chr15:27477329	RRBS	NA	TRUE	FALSE	FALSE	2.18e-05	0.040184	1.50343	NA	NA	NA	NA	0.480533	0.555521	0.0749884	up	ENSMUSG00000022265	Ank	progressive ankylosis	Intron (ENSMUST00000022875.6/11732, intron 1 of 11)	ENSMUST00000022875.6	10652
chr2:26122832	RRBS	NA	TRUE	FALSE	FALSE	2.19e-05	0.0401955	-0.894915	NA	NA	NA	NA	0.0141906	0.00877431	-0.00541624	down	ENSMUSG00000026932	Nacc2	nucleus accumbens associated 2, BEN and BTB (POZ) domain containing	Promoter	ENSMUST00000028300.5	-14
chr2:32929272	RRBS	NA	TRUE	FALSE	TRUE	2.2e-05	0.0401955	1.14507	NA	NA	0.0399962	NA	0.792891	0.846524	0.0536334	up	ENSMUSG00000026796	Fam129b	family with sequence similarity 129, member B	Intron (ENSMUST00000028132.13/227738, intron 22 of 24)	ENSMUST00000151607.1	7630
chr13:57484559	RRBS	NA	TRUE	FALSE	TRUE	2.2e-05	0.0401955	1.88459	NA	NA	0.0395372	NA	0.518446	0.573817	0.0553702	up	ENSMUSG00000056222	Spock1	sparc/osteonectin, cwcv and kazal-like domains proteoglycan 1	Intron (ENSMUST00000187852.6/20745, intron 6 of 9)	ENSMUST00000172326.2	423028
chr4:46451640	RRBS	NA	TRUE	FALSE	FALSE	2.2e-05	0.0401955	0.924156	NA	NA	NA	NA	0.00954489	0.0168715	0.00732663	up	ENSMUSG00000028333	Anp32b	acidic (leucine-rich) nuclear phosphoprotein 32 family, member B	Promoter	ENSMUST00000102926.4	738
chr2:105123160	RRBS	NA	TRUE	FALSE	TRUE	2.2e-05	0.0401955	0.946974	NA	NA	0.00512731	NA	0.0273561	0.0226311	-0.00472505	up	ENSMUSG00000074987	Wt1os	Wilms tumor 1 homolog, opposite strand	Exon (ENSMUST00000184528.1/ENSMUST00000184528.1, exon 1 of 1)	ENSMUST00000174870.1	3243
chr13:52060200	RRBS	NA	TRUE	FALSE	TRUE	2.2e-05	0.0401955	1.74354	NA	NA	0.0341322	NA	0.492861	0.530176	0.0373156	up	ENSMUSG00000113211	4921525O09Rik	RIKEN cDNA 4921525O09 gene	Distal Intergenic	ENSMUST00000220691.1	-36541
chr18:3975873	RRBS	NA	TRUE	FALSE	FALSE	2.2e-05	0.0401955	0.960975	NA	NA	NA	NA	0.963044	0.981717	0.0186728	up	ENSMUSG00000024233	Lyzl1	lysozyme-like 1	Distal Intergenic	ENSMUST00000025076.9	-189959
chr18:52332007	RRBS	NA	TRUE	FALSE	FALSE	2.21e-05	0.0403167	2.11625	NA	NA	NA	NA	0.734939	0.845362	0.110423	up	ENSMUSG00000024510	Ftmt	ferritin mitochondrial	Promoter	ENSMUST00000025388.6	458
chr14:54434054	RRBS	NA	TRUE	FALSE	TRUE	2.22e-05	0.0403345	0.804511	NA	NA	0.0270544	NA	0.174816	0.18025	0.00543351	up	ENSMUSG00000000957	Mmp14	matrix metallopeptidase 14 (membrane-inserted)	3' UTR	ENSMUST00000196155.1	1618
chr1:71953171	RRBS	NA	TRUE	FALSE	FALSE	2.22e-05	0.0403345	1.45125	NA	NA	NA	NA	0.390304	0.41203	0.0217267	up	ENSMUSG00000101848	4933417E11Rik	RIKEN cDNA 4933417E11 gene	Distal Intergenic	ENSMUST00000188213.1	52024
chr7:130953470	RRBS	NA	TRUE	FALSE	FALSE	2.24e-05	0.0406976	1.77723	NA	NA	NA	NA	0.30293	0.474532	0.171602	up	ENSMUSG00000006205	Htra1	HtrA serine peptidase 1	Intron (ENSMUST00000150717.7/56213, intron 1 of 3)	ENSMUST00000153290.7	9981
chr5:119265564	RRBS	NA	TRUE	FALSE	FALSE	2.25e-05	0.0407505	1.00022	NA	NA	NA	NA	0.167223	0.205217	0.0379939	up	ENSMUSG00000107334	Gm7538	predicted gene 7538	Distal Intergenic	ENSMUST00000200918.1	-65546
chr16:73424777	RRBS	NA	TRUE	FALSE	FALSE	2.25e-05	0.0407634	1.04446	NA	NA	NA	NA	0.531428	0.656586	0.125158	up	ENSMUSG00000022883	Robo1	roundabout guidance receptor 1	Distal Intergenic	ENSMUST00000231566.1	441022
chrX:35627446	RRBS	NA	TRUE	FALSE	TRUE	2.26e-05	0.0408249	1.33333	NA	NA	0.0322255	NA	0.915651	0.930893	0.0152417	up	ENSMUSG00000073257	Gm10488	predicted gene 10488	Distal Intergenic	ENSMUST00000169396.2	221652
chr4:118476214	RRBS	NA	TRUE	FALSE	FALSE	2.26e-05	0.0408249	-1.05833	NA	NA	NA	NA	0.934148	0.921532	-0.012616	down	ENSMUSG00000033191	Tie1	tyrosine kinase with immunoglobulin-like and EGF-like domains 1	3' UTR	ENSMUST00000184261.7	13541
chr5:111417914	RRBS	NA	TRUE	TRUE	TRUE	2.27e-05	0.0408249	-0.710164	6.32e-06	0.00942512	0.00512731	0.0227382	0.00526466	0.00855876	0.0032941	down	ENSMUSG00000070576	Mn1	meningioma 1	Promoter	ENSMUST00000094463.4	472
chr8:123949153	RRBS	NA	TRUE	FALSE	FALSE	2.27e-05	0.0408249	0.832926	NA	NA	NA	NA	0.00809668	0.0118249	0.00372826	up	ENSMUSG00000039509	Nup133	nucleoporin 133	Promoter	ENSMUST00000212133.1	102
chr10:94942644	RRBS	NA	TRUE	FALSE	FALSE	2.27e-05	0.0408385	-1.0675	NA	NA	NA	NA	0.038926	0.0373752	-0.00155076	down	ENSMUSG00000074785	Plxnc1	plexin C1	Intron (ENSMUST00000099337.4/54712, intron 1 of 30)	ENSMUST00000099337.4	2191
chr2:105123158	RRBS	NA	TRUE	FALSE	TRUE	2.27e-05	0.0408385	0.946471	NA	NA	0.00547496	NA	0.0270668	0.0224844	-0.00458244	up	ENSMUSG00000074987	Wt1os	Wilms tumor 1 homolog, opposite strand	Exon (ENSMUST00000184528.1/ENSMUST00000184528.1, exon 1 of 1)	ENSMUST00000174870.1	3245
chr2:45109863	RRBS	NA	TRUE	FALSE	FALSE	2.29e-05	0.0409419	-0.906551	NA	NA	NA	NA	0.020821	0.0178697	-0.00295122	down	ENSMUSG00000026872	Zeb2	zinc finger E-box binding homeobox 2	Promoter	ENSMUST00000201298.1	213
chr5:105877013	RRBS	NA	TRUE	FALSE	TRUE	2.29e-05	0.0409419	0.888666	NA	NA	0.00833668	NA	0.0181578	0.0142616	-0.00389621	up	ENSMUSG00000029290	Zfp326	zinc finger protein 326	Promoter	ENSMUST00000133155.1	72
chr8:123254075	RRBS	NA	TRUE	FALSE	TRUE	2.29e-05	0.0409419	0.7975	NA	NA	0.0351861	NA	0.01111	0.0131429	0.00203295	up	ENSMUSG00000001062	Vps9d1	VPS9 domain containing 1	Promoter	ENSMUST00000118279.1	17
chr19:25673781	RRBS	NA	TRUE	FALSE	FALSE	2.3e-05	0.0409885	0.846593	NA	NA	NA	NA	0.0188036	0.0206095	0.0018058	up	ENSMUSG00000048138	Dmrt2	doublesex and mab-3 related transcription factor 2	Promoter	ENSMUST00000053068.6	1370
chr4:46451637	RRBS	NA	TRUE	FALSE	FALSE	2.31e-05	0.0409885	0.926039	NA	NA	NA	NA	0.00981315	0.0173912	0.00757806	up	ENSMUSG00000028333	Anp32b	acidic (leucine-rich) nuclear phosphoprotein 32 family, member B	Promoter	ENSMUST00000102926.4	735
chr16:10979322	RRBS	NA	TRUE	FALSE	FALSE	2.32e-05	0.0409885	1.34256	NA	NA	NA	NA	0.281526	0.30463	0.0231036	up	ENSMUSG00000022500	Litaf	LPS-induced TN factor	Intron (ENSMUST00000023143.13/56722, intron 1 of 3)	ENSMUST00000117360.7	-3743
chr11:115469963	RRBS	NA	TRUE	FALSE	FALSE	2.32e-05	0.0409885	0.888905	NA	NA	NA	NA	0.966368	0.966855	0.000487273	up	ENSMUSG00000045775	Slc16a5	solute carrier family 16 (monocarboxylic acid transporters), member 5	Exon (ENSMUST00000092445.11/217316, exon 3 of 4)	ENSMUST00000140739.1	5393
chr6:67533929	RRBS	NA	TRUE	FALSE	FALSE	2.32e-05	0.0409885	0.762209	NA	NA	NA	NA	0.151153	0.177425	0.026272	up	ENSMUSG00000051397	Tacstd2	tumor-associated calcium signal transducer 2	Intron (ENSMUST00000199480.1/ENSMUST00000199480.1, intron 1 of 4)	ENSMUST00000058178.5	1867
chr9:83240278	RRBS	NA	TRUE	FALSE	TRUE	2.32e-05	0.0409885	0.903634	NA	NA	0.00483535	NA	0.952421	0.941407	-0.0110135	up	ENSMUSG00000066456	Hmgn3	high mobility group nucleosomal binding domain 3	Distal Intergenic	ENSMUST00000162246.8	-93593
chr2:116061108	RRBS	NA	TRUE	FALSE	FALSE	2.32e-05	0.0409885	0.72241	NA	NA	NA	NA	0.176984	0.209276	0.0322919	up	ENSMUSG00000027210	Meis2	Meis homeobox 2	Promoter	ENSMUST00000140461.8	1252
chr8:12428561	RRBS	NA	TRUE	FALSE	TRUE	2.32e-05	0.0409885	1.02097	NA	NA	0.0312082	NA	0.105369	0.113911	0.00854195	up	ENSMUSG00000096014	Sox1	SRY (sex determining region Y)-box 1	Intron (ENSMUST00000080795.8/434280, intron 4 of 8)	ENSMUST00000174915.1	32158
chr12:102705000	RRBS	NA	TRUE	FALSE	TRUE	2.33e-05	0.0409885	-0.922851	NA	NA	0.0269092	NA	0.0153202	0.0132488	-0.00207141	down	ENSMUSG00000057963	Itpk1	inositol 1,3,4-triphosphate 5/6 kinase	Promoter	ENSMUST00000046518.11	-70
chr4:118476221	RRBS	NA	TRUE	FALSE	FALSE	2.33e-05	0.0409885	-1.05013	NA	NA	NA	NA	0.935797	0.924476	-0.0113212	down	ENSMUSG00000033191	Tie1	tyrosine kinase with immunoglobulin-like and EGF-like domains 1	3' UTR	ENSMUST00000184261.7	13534
chr4:140515244	RRBS	NA	TRUE	FALSE	FALSE	2.33e-05	0.0409885	-1.04405	NA	NA	NA	NA	0.840855	0.848177	0.00732135	down	ENSMUSG00000040964	Arhgef10l	Rho guanine nucleotide exchange factor (GEF) 10-like	3' UTR	ENSMUST00000140403.1	53137
chr4:148087736	RRBS	NA	TRUE	FALSE	TRUE	2.34e-05	0.0409885	1.21614	NA	NA	0.0250217	NA	0.167779	0.159232	-0.00854713	up	ENSMUSG00000029007	Agtrap	angiotensin II, type I receptor-associated protein	Promoter	ENSMUST00000030865.8	295
chr4:118436639	RRBS	NA	TRUE	FALSE	FALSE	2.34e-05	0.0409885	1.18373	NA	NA	NA	NA	0.139345	0.175054	0.0357098	up	ENSMUSG00000006398	Cdc20	cell division cycle 20	Promoter	ENSMUST00000183942.1	-61
chr1:71953202	RRBS	NA	TRUE	FALSE	FALSE	2.34e-05	0.0409885	1.42465	NA	NA	NA	NA	0.3781	0.39465	0.0165509	up	ENSMUSG00000101848	4933417E11Rik	RIKEN cDNA 4933417E11 gene	Distal Intergenic	ENSMUST00000188213.1	51993
chr3:108544094	RRBS	NA	TRUE	FALSE	FALSE	2.34e-05	0.0409885	1.70567	NA	NA	NA	NA	0.720272	0.815233	0.0949607	up	ENSMUSG00000027886	1700013F07Rik	RIKEN cDNA 1700013F07 gene	Exon (ENSMUST00000029485.5/75504, exon 4 of 5)	ENSMUST00000029485.5	6553
chr16:30421436	RRBS	NA	TRUE	FALSE	FALSE	2.35e-05	0.0409885	1.73035	NA	NA	NA	NA	0.642998	0.76572	0.122722	up	ENSMUSG00000022533	Atp13a3	ATPase type 13A3	Distal Intergenic	ENSMUST00000229616.1	-15461
chr15:78953532	RRBS	NA	TRUE	FALSE	TRUE	2.35e-05	0.0409885	0.99628	NA	NA	0.00757837	NA	0.891141	0.898798	0.00765713	up	ENSMUSG00000033088	Triobp	TRIO and F-actin binding protein	Intron (ENSMUST00000140228.7/110253, intron 3 of 7)	ENSMUST00000137934.1	5287
chr2:116060820	RRBS	NA	TRUE	FALSE	TRUE	2.35e-05	0.0409885	1.29664	NA	NA	0.0223771	NA	0.156944	0.179923	0.0229798	up	ENSMUSG00000027210	Meis2	Meis homeobox 2	Intron (ENSMUST00000028639.12/17536, intron 3 of 11)	ENSMUST00000140461.8	1540
chr17:30005094	RRBS	NA	TRUE	FALSE	FALSE	2.35e-05	0.0409885	-0.860286	NA	NA	NA	NA	0.0148589	0.0127704	-0.00208852	down	ENSMUSG00000044477	Zfand3	zinc finger, AN1-type domain 3	Promoter	ENSMUST00000057897.9	30
chr2:26122834	RRBS	NA	TRUE	FALSE	FALSE	2.36e-05	0.0410507	-0.891889	NA	NA	NA	NA	0.0141237	0.00881189	-0.00531179	down	ENSMUSG00000026932	Nacc2	nucleus accumbens associated 2, BEN and BTB (POZ) domain containing	Promoter	ENSMUST00000028300.5	-16
chr4:148087728	RRBS	NA	TRUE	FALSE	TRUE	2.37e-05	0.0412007	1.26074	NA	NA	0.0229527	NA	0.191356	0.17713	-0.0142259	up	ENSMUSG00000029007	Agtrap	angiotensin II, type I receptor-associated protein	Promoter	ENSMUST00000030865.8	303
chr8:12428556	RRBS	NA	TRUE	FALSE	TRUE	2.38e-05	0.0414004	1.02044	NA	NA	0.0317974	NA	0.104007	0.113275	0.00926761	up	ENSMUSG00000096014	Sox1	SRY (sex determining region Y)-box 1	Intron (ENSMUST00000080795.8/434280, intron 4 of 8)	ENSMUST00000174915.1	32153
chr11:32455768	RRBS	NA	TRUE	FALSE	TRUE	2.39e-05	0.0414004	-0.858277	NA	NA	0.0228324	NA	0.0152445	0.0155085	0.000264063	down	ENSMUSG00000044949	Ubtd2	ubiquitin domain containing 2	Promoter	ENSMUST00000051053.4	398
chr5:105876987	RRBS	NA	TRUE	FALSE	TRUE	2.39e-05	0.0414004	0.85966	NA	NA	0.00781228	NA	0.0160332	0.0112574	-0.00477584	up	ENSMUSG00000029290	Zfp326	zinc finger protein 326	Promoter	ENSMUST00000133155.1	46
chr16:73424759	RRBS	NA	TRUE	FALSE	FALSE	2.4e-05	0.0414004	1.03845	NA	NA	NA	NA	0.519038	0.645434	0.126396	up	ENSMUSG00000022883	Robo1	roundabout guidance receptor 1	Distal Intergenic	ENSMUST00000231566.1	441004
chr19:5448024	RRBS	NA	TRUE	FALSE	FALSE	2.4e-05	0.0414004	-0.895218	NA	NA	NA	NA	0.0148497	0.00960136	-0.00524831	down	ENSMUSG00000024912	Fosl1	fos-like antigen 1	Promoter	ENSMUST00000235958.1	103
chr10:94942656	RRBS	NA	TRUE	FALSE	FALSE	2.4e-05	0.0414004	-1.06781	NA	NA	NA	NA	0.0404919	0.0376664	-0.00282547	down	ENSMUSG00000074785	Plxnc1	plexin C1	Intron (ENSMUST00000099337.4/54712, intron 1 of 30)	ENSMUST00000099337.4	2179
chr10:29013771	RRBS	NA	TRUE	FALSE	TRUE	2.4e-05	0.0414004	0.982507	NA	NA	0.0247842	NA	0.97318	0.974898	0.00171827	up	ENSMUSG00000015519	2310057J18Rik	RIKEN cDNA 2310057J18 gene	Distal Intergenic	ENSMUST00000015663.6	-27468
chr8:12428552	RRBS	NA	TRUE	FALSE	TRUE	2.4e-05	0.0414004	1.0203	NA	NA	0.0317974	NA	0.103296	0.112596	0.00930053	up	ENSMUSG00000096014	Sox1	SRY (sex determining region Y)-box 1	Intron (ENSMUST00000080795.8/434280, intron 4 of 8)	ENSMUST00000174915.1	32149
chr5:25498339	RRBS	NA	TRUE	FALSE	FALSE	2.43e-05	0.0417225	-0.885375	NA	NA	NA	NA	0.0135706	0.0100796	-0.00349099	down	ENSMUSG00000038056	Kmt2c	lysine (K)-specific methyltransferase 2C	Promoter	ENSMUST00000173073.7	363
chr4:118476218	RRBS	NA	TRUE	FALSE	FALSE	2.43e-05	0.0417771	-1.05076	NA	NA	NA	NA	0.935366	0.923315	-0.0120508	down	ENSMUSG00000033191	Tie1	tyrosine kinase with immunoglobulin-like and EGF-like domains 1	3' UTR	ENSMUST00000184261.7	13537
chr11:32455783	RRBS	NA	TRUE	FALSE	TRUE	2.45e-05	0.0419258	-0.838845	NA	NA	0.0269092	NA	0.0146318	0.0144794	-0.000152431	down	ENSMUSG00000044949	Ubtd2	ubiquitin domain containing 2	Promoter	ENSMUST00000051053.4	413
chr16:73424743	RRBS	NA	TRUE	FALSE	FALSE	2.45e-05	0.0419258	1.0444	NA	NA	NA	NA	0.530957	0.655219	0.124262	up	ENSMUSG00000022883	Robo1	roundabout guidance receptor 1	Distal Intergenic	ENSMUST00000231566.1	440988
chr2:117229460	RRBS	NA	TRUE	FALSE	FALSE	2.45e-05	0.0419258	1.52114	NA	NA	NA	NA	0.682668	0.749857	0.0671884	up	ENSMUSG00000027349	Fam98b	family with sequence similarity 98, member B	Distal Intergenic	ENSMUST00000140936.1	-20279
chr13:57484564	RRBS	NA	TRUE	FALSE	TRUE	2.46e-05	0.0419744	1.87562	NA	NA	0.041043	NA	0.51766	0.572525	0.0548648	up	ENSMUSG00000056222	Spock1	sparc/osteonectin, cwcv and kazal-like domains proteoglycan 1	Intron (ENSMUST00000187852.6/20745, intron 6 of 9)	ENSMUST00000172326.2	423023
chr2:168812474	RRBS	NA	TRUE	FALSE	FALSE	2.46e-05	0.0419992	2.01487	NA	NA	NA	NA	0.383799	0.500816	0.117017	up	ENSMUSG00000027547	Sall4	spalt like transcription factor 4	Distal Intergenic	ENSMUST00000125138.1	-44531
chr2:27263623	RRBS	NA	TRUE	FALSE	TRUE	2.47e-05	0.042065	1.63749	NA	NA	0.0448081	NA	0.502971	0.536554	0.0335831	up	ENSMUSG00000009621	Vav2	vav 2 oncogene	3' UTR	ENSMUST00000146843.1	8175
chr15:102070954	RRBS	NA	TRUE	FALSE	TRUE	2.47e-05	0.042065	1.49796	NA	NA	0.0456003	NA	0.824759	0.837303	0.0125439	up	ENSMUSG00000058655	Eif4b	eukaryotic translation initiation factor 4B	Distal Intergenic	ENSMUST00000169681.2	-2819
chr17:30005096	RRBS	NA	TRUE	FALSE	FALSE	2.47e-05	0.042065	-0.859183	NA	NA	NA	NA	0.01491	0.0128333	-0.00207669	down	ENSMUSG00000044477	Zfand3	zinc finger, AN1-type domain 3	Promoter	ENSMUST00000057897.9	32
chr8:77549536	RRBS	NA	TRUE	FALSE	TRUE	2.48e-05	0.0421556	0.805464	NA	NA	0.00771529	NA	0.0121647	0.0102561	-0.00190858	up	ENSMUSG00000037134	Prmt9	protein arginine methyltransferase 9	Promoter	ENSMUST00000210040.1	82
chr2:178174989	RRBS	NA	TRUE	FALSE	FALSE	2.49e-05	0.0421616	-1.45829	NA	NA	NA	NA	0.16837	0.132174	-0.0361959	down	ENSMUSG00000027525	Phactr3	phosphatase and actin regulator 3	Promoter	ENSMUST00000108915.7	-360
chr8:34556745	RRBS	NA	TRUE	FALSE	TRUE	2.5e-05	0.0421616	1.26796	NA	NA	0.0359172	NA	0.64361	0.698153	0.0545435	up	ENSMUSG00000109819	B930018H19Rik	RIKEN cDNA B930018H19 gene	Distal Intergenic	ENSMUST00000211381.1	83571
chr2:26122849	RRBS	NA	TRUE	FALSE	FALSE	2.5e-05	0.0421616	-0.898367	NA	NA	NA	NA	0.0135881	0.00949855	-0.00408951	down	ENSMUSG00000026932	Nacc2	nucleus accumbens associated 2, BEN and BTB (POZ) domain containing	Promoter	ENSMUST00000028300.5	-31
chr15:99568489	RRBS	NA	TRUE	FALSE	TRUE	2.51e-05	0.0421616	2.23671	NA	NA	0.042404	NA	0.584818	0.626718	0.0419004	up	ENSMUSG00000023013	Aqp2	aquaporin 2	Distal Intergenic	ENSMUST00000023752.5	-10566
chrX:168674375	RRBS	NA	TRUE	FALSE	TRUE	2.51e-05	0.0421616	-1.21283	NA	NA	0.0384681	NA	0.0947285	0.0958038	0.00107529	down	ENSMUSG00000031358	Msl3	MSL complex subunit 3	Promoter	ENSMUST00000112137.1	-477
chr7:67469938	RRBS	NA	TRUE	FALSE	FALSE	2.51e-05	0.0421616	1.42824	NA	NA	NA	NA	0.822656	0.899785	0.0771283	up	ENSMUSG00000030556	Lrrc28	leucine rich repeat containing 28	Distal Intergenic	ENSMUST00000185818.1	65459
chr5:43782246	RRBS	NA	TRUE	FALSE	TRUE	2.51e-05	0.0421616	-0.774868	NA	NA	0.0380739	NA	0.0120676	0.0133045	0.00123686	down	ENSMUSG00000039753	Fbxl5	F-box and leucine-rich repeat protein 5	Promoter	ENSMUST00000047857.15	-96
chr11:35876090	RRBS	NA	TRUE	FALSE	TRUE	2.51e-05	0.0421616	1.56486	NA	NA	0.0439831	NA	0.47984	0.567571	0.0877316	up	ENSMUSG00000018849	Wwc1	WW, C2 and coiled-coil domain containing 1	Promoter	ENSMUST00000127086.1	-378
chr12:54065770	RRBS	NA	TRUE	FALSE	TRUE	2.51e-05	0.0421848	1.8662	NA	NA	0.016	NA	0.596705	0.608217	0.0115121	up	ENSMUSG00000035105	Egln3	egl-9 family hypoxia-inducible factor 3	Intron (ENSMUST00000223358.1/27386, intron 9 of 10)	ENSMUST00000039516.3	138090
chr17:33521770	RRBS	NA	TRUE	FALSE	FALSE	2.52e-05	0.0422135	1.40525	NA	NA	NA	NA	0.711889	0.778155	0.0662663	up	ENSMUSG00000024299	Adamts10	a disintegrin-like and metallopeptidase (reprolysin type) with thrombospondin type 1 motif, 10	Distal Intergenic	ENSMUST00000087623.12	-2434
chr7:28340944	RRBS	NA	TRUE	FALSE	FALSE	2.53e-05	0.0423102	-1.33964	NA	NA	NA	NA	0.772027	0.768337	-0.00368978	down	ENSMUSG00000003435	Supt5	suppressor of Ty 5, DSIF elongation factor subunit	Distal Intergenic	ENSMUST00000207563.1	-2198
chr6:83413431	RRBS	NA	TRUE	FALSE	FALSE	2.54e-05	0.0423674	-1.06671	NA	NA	NA	NA	0.171861	0.107693	-0.064168	down	ENSMUSG00000099045	Mir6374	microRNA 6374	Intron (ENSMUST00000089622.10/194388, intron 2 of 10)	ENSMUST00000184003.1	-12329
chr16:30421392	RRBS	NA	TRUE	FALSE	FALSE	2.54e-05	0.0423674	1.83897	NA	NA	NA	NA	0.477604	0.597987	0.120383	up	ENSMUSG00000022533	Atp13a3	ATPase type 13A3	Distal Intergenic	ENSMUST00000229616.1	-15417
chr3:5349944	Array	cg06352032	TRUE	FALSE	TRUE	2.54e-05	0.0240117	0.138584	NA	NA	0.00172473	NA	0.942308	0.943343	0.00103544	up	ENSMUSG00000025255	Zfhx4	zinc finger homeodomain 4	Intron (ENSMUST00000175866.7/80892, intron 4 of 10)	ENSMUST00000176383.2	108272
chr2:45109834	RRBS	NA	TRUE	FALSE	FALSE	2.54e-05	0.0423674	-0.889861	NA	NA	NA	NA	0.022119	0.0169573	-0.00516174	down	ENSMUSG00000026872	Zeb2	zinc finger E-box binding homeobox 2	Promoter	ENSMUST00000201298.1	242
chr6:125963941	RRBS	NA	TRUE	FALSE	FALSE	2.55e-05	0.0423674	1.91542	NA	NA	NA	NA	0.637411	0.761437	0.124027	up	ENSMUSG00000038115	Ano2	anoctamin 2	Intron (ENSMUST00000160496.7/243634, intron 17 of 25)	ENSMUST00000159984.1	148406
chr11:43491328	RRBS	NA	TRUE	FALSE	FALSE	2.55e-05	0.0423674	-0.796462	NA	NA	NA	NA	0.966029	0.954637	-0.0113912	down	ENSMUSG00000046491	C1qtnf2	C1q and tumor necrosis factor related protein 2	Exon (ENSMUST00000173002.7/69183, exon 3 of 3)	ENSMUST00000151912.1	10499
chr1:172053249	RRBS	NA	TRUE	FALSE	FALSE	2.55e-05	0.0423674	1.51584	NA	NA	NA	NA	0.203584	0.213936	0.010352	up	ENSMUSG00000051251	Nhlh1	nescient helix loop helix 1	3' UTR	ENSMUST00000059794.3	4324
chr3:51516410	RRBS	NA	TRUE	FALSE	FALSE	2.55e-05	0.0423674	0.954038	NA	NA	NA	NA	0.902593	0.926937	0.0243437	up	ENSMUSG00000037111	Setd7	SET domain containing (lysine methyltransferase) 7	3' UTR	ENSMUST00000195080.1	20237
chr17:51832530	RRBS	NA	TRUE	FALSE	TRUE	2.56e-05	0.0423865	-0.9539	NA	NA	0.0205945	NA	0.0189233	0.0197998	0.000876452	down	ENSMUSG00000023927	Satb1	special AT-rich sequence binding protein 1	Promoter	ENSMUST00000144331.7	142
chr1:75316490	RRBS	NA	TRUE	FALSE	FALSE	2.56e-05	0.0423865	-0.963387	NA	NA	NA	NA	0.210228	0.167182	-0.043046	down	ENSMUSG00000026209	Dnpep	aspartyl aminopeptidase	Promoter	ENSMUST00000189551.6	313
chr4:153975028	RRBS	NA	TRUE	FALSE	FALSE	2.57e-05	0.0425196	-0.910519	NA	NA	NA	NA	0.014797	0.00973701	-0.00505994	down	ENSMUSG00000029027	Dffb	DNA fragmentation factor, beta subunit	Promoter	ENSMUST00000133607.8	23
chr18:84163154	RRBS	NA	TRUE	FALSE	FALSE	2.57e-05	0.042536	-0.970035	NA	NA	NA	NA	0.900058	0.901885	0.00182719	down	ENSMUSG00000049090	Zadh2	zinc binding alcohol dehydrogenase, domain containing 2	Intron (ENSMUST00000125450.8/240476, intron 2 of 2)	ENSMUST00000235383.1	74483
chr9:15280306	RRBS	NA	TRUE	FALSE	FALSE	2.59e-05	0.0428115	-0.882777	NA	NA	NA	NA	0.0150177	0.00934198	-0.00567577	down	ENSMUSG00000031935	Med17	mediator complex subunit 17	Promoter	ENSMUST00000034411.9	-375
chr5:138850251	RRBS	NA	TRUE	FALSE	FALSE	2.61e-05	0.0429421	-1.45568	NA	NA	NA	NA	0.841001	0.746353	-0.0946479	down	ENSMUSG00000094504	Gm5294	predicted gene 5294	Distal Intergenic	ENSMUST00000179205.1	30171
chr1:152791869	RRBS	NA	TRUE	FALSE	TRUE	2.61e-05	0.0429421	-1.29656	NA	NA	0.042404	NA	0.863266	0.86561	0.00234478	down	ENSMUSG00000026480	Ncf2	neutrophil cytosolic factor 2	Distal Intergenic	ENSMUST00000186568.6	-8325
chrX:73053770	RRBS	NA	TRUE	FALSE	FALSE	2.61e-05	0.0429421	1.37632	NA	NA	NA	NA	0.442827	0.567003	0.124176	up	ENSMUSG00000046287	Pnma3	paraneoplastic antigen MA3	Distal Intergenic	ENSMUST00000060418.7	-11017
chr4:45144508	RRBS	NA	TRUE	FALSE	FALSE	2.61e-05	0.0429421	-1.79919	NA	NA	NA	NA	0.750813	0.715315	-0.0354977	down	ENSMUSG00000078713	Tomm5	translocase of outer mitochondrial membrane 5	Distal Intergenic	ENSMUST00000107810.2	-36394
chr2:29938304	RRBS	NA	TRUE	FALSE	FALSE	2.63e-05	0.0430138	0.836016	NA	NA	NA	NA	0.948981	0.960212	0.0112314	up	ENSMUSG00000019715	Gle1	GLE1 RNA export mediator (yeast)	Intron (ENSMUST00000019859.8/74412, intron 2 of 15)	ENSMUST00000148983.1	2781
chr2:160552702	RRBS	NA	TRUE	FALSE	TRUE	2.63e-05	0.0430138	1.03768	NA	NA	0.0277407	NA	0.927838	0.936004	0.00816605	up	ENSMUSG00000070544	Top1	topoisomerase (DNA) I	Distal Intergenic	ENSMUST00000109468.2	-93186
chr2:105123154	RRBS	NA	TRUE	FALSE	TRUE	2.64e-05	0.0431377	0.942567	NA	NA	0.00548709	NA	0.0265746	0.0222287	-0.00434585	up	ENSMUSG00000074987	Wt1os	Wilms tumor 1 homolog, opposite strand	Exon (ENSMUST00000184528.1/ENSMUST00000184528.1, exon 1 of 1)	ENSMUST00000174870.1	3249
chr1:185057516	RRBS	NA	TRUE	FALSE	TRUE	2.64e-05	0.0431584	-2.30939	NA	NA	0.0186612	NA	0.624128	0.633497	0.00936905	down	ENSMUSG00000026620	Mark1	MAP/microtubule affinity regulating kinase 1	Distal Intergenic	ENSMUST00000027929.9	-57946
chr7:81893807	RRBS	NA	TRUE	FALSE	FALSE	2.64e-05	0.0431588	-1.5819	NA	NA	NA	NA	0.719285	0.587427	-0.131858	down	ENSMUSG00000038623	Tm6sf1	transmembrane 6 superfamily member 1	Exon (ENSMUST00000107305.7/29877, exon 5 of 6)	ENSMUST00000130006.1	20314
chr10:46071332	RRBS	NA	TRUE	FALSE	FALSE	2.65e-05	0.0431588	0.738034	NA	NA	NA	NA	0.383641	0.443327	0.0596856	up	ENSMUSG00000110874	D030045P18Rik	RIKEN cDNA D030045P18 gene	Distal Intergenic	ENSMUST00000215085.1	233452
chr11:30052749	RRBS	NA	TRUE	FALSE	TRUE	2.65e-05	0.0431588	-1.07982	NA	NA	0.011096	NA	0.942065	0.953812	0.0117465	down	ENSMUSG00000044072	Eml6	echinoderm microtubule associated protein like 6	Distal Intergenic	ENSMUST00000058902.5	-26716
chr11:83429259	RRBS	NA	TRUE	FALSE	FALSE	2.66e-05	0.0431939	1.70347	NA	NA	NA	NA	0.54584	0.616854	0.0710145	up	ENSMUSG00000020686	Gas2l2	growth arrest-specific 2 like 2	Promoter	ENSMUST00000052521.8	196
chr7:107595462	RRBS	NA	TRUE	FALSE	FALSE	2.66e-05	0.0431939	-1.14166	NA	NA	NA	NA	0.0887192	0.0756106	-0.0131086	down	ENSMUSG00000036528	Ppfibp2	PTPRF interacting protein, binding protein 2 (liprin beta 2)	Promoter	ENSMUST00000208956.1	177
chr11:101174297	RRBS	NA	TRUE	FALSE	FALSE	2.67e-05	0.0433615	-0.968397	NA	NA	NA	NA	0.141496	0.112328	-0.0291679	down	ENSMUSG00000044052	Ccr10	chemokine (C-C motif) receptor 10	Promoter	ENSMUST00000062759.3	1146
chr5:117190674	RRBS	NA	TRUE	FALSE	FALSE	2.68e-05	0.0434816	-1.74936	NA	NA	NA	NA	0.83232	0.726987	-0.105334	down	ENSMUSG00000061288	Taok3	TAO kinase 3	Intron (ENSMUST00000111978.7/330177, intron 2 of 20)	ENSMUST00000127814.2	-12591
chr2:60495428	RRBS	NA	TRUE	FALSE	FALSE	2.69e-05	0.0435035	1.75253	NA	NA	NA	NA	0.517914	0.615558	0.0976436	up	ENSMUSG00000054580	Pla2r1	phospholipase A2 receptor 1	Intron (ENSMUST00000112525.4/18779, intron 9 of 29)	ENSMUST00000134583.1	-40174
chr7:29519400	RRBS	NA	TRUE	FALSE	FALSE	2.7e-05	0.0435958	-0.856098	NA	NA	NA	NA	0.0161227	0.0128673	-0.00325544	down	ENSMUSG00000030583	Sipa1l3	signal-induced proliferation-associated 1 like 3	Promoter	ENSMUST00000182702.7	-759
chr9:50759905	RRBS	NA	TRUE	FALSE	FALSE	2.7e-05	0.0435958	1.28215	NA	NA	NA	NA	0.795567	0.821573	0.026006	up	ENSMUSG00000037971	1110032A03Rik	RIKEN cDNA 1110032A03 gene	Downstream (2-3kb)	ENSMUST00000176682.1	4657
chr4:130175351	RRBS	NA	TRUE	FALSE	TRUE	2.7e-05	0.0435958	-1.17954	NA	NA	0.0285093	NA	0.0865516	0.0702975	-0.0162542	down	ENSMUSG00000028776	Tinagl1	tubulointerstitial nephritis antigen-like 1	Promoter	ENSMUST00000105998.7	-229
chr4:45923240	RRBS	NA	TRUE	FALSE	FALSE	2.72e-05	0.0437045	-0.96867	NA	NA	NA	NA	0.941833	0.917233	-0.0246	down	ENSMUSG00000035539	Ccdc180	coiled-coil domain containing 180	Exon (ENSMUST00000178561.7/381522, exon 23 of 38)	ENSMUST00000151024.1	8871
chr4:139449908	RRBS	NA	TRUE	FALSE	TRUE	2.72e-05	0.0437045	1.32077	NA	NA	0.0299594	NA	0.855832	0.882537	0.0267054	up	ENSMUSG00000066036	Ubr4	ubiquitin protein ligase E3 component n-recognin 4	Intron (ENSMUST00000147999.7/69116, intron 2 of 27)	ENSMUST00000136230.1	-13351
chr5:105877018	RRBS	NA	TRUE	FALSE	TRUE	2.72e-05	0.0437075	0.894053	NA	NA	0.0086693	NA	0.0189418	0.0153248	-0.00361708	up	ENSMUSG00000029290	Zfp326	zinc finger protein 326	Promoter	ENSMUST00000133155.1	77
chr7:80336529	RRBS	NA	TRUE	FALSE	FALSE	2.72e-05	0.0437075	1.90889	NA	NA	NA	NA	0.79586	0.916419	0.120559	up	ENSMUSG00000030533	Unc45a	unc-45 myosin chaperone A	Intron (ENSMUST00000154428.8/101869, intron 7 of 21)	ENSMUST00000206363.1	3037
chr8:121761868	RRBS	NA	TRUE	FALSE	FALSE	2.73e-05	0.0437136	1.71415	NA	NA	NA	NA	0.683546	0.735409	0.0518627	up	ENSMUSG00000025318	Jph3	junctophilin 3	Intron (ENSMUST00000127664.1/108148, intron 1 of 15)	ENSMUST00000172209.1	8392
chr14:35157165	RRBS	NA	TRUE	FALSE	FALSE	2.73e-05	0.0437445	0.829813	NA	NA	NA	NA	0.78328	0.843375	0.0600956	up	ENSMUSG00000065481	Mir346	microRNA 346	Intron (ENSMUST00000043349.6/14803, intron 4 of 15)	ENSMUST00000083547.1	262556
chr1:91838250	RRBS	NA	TRUE	FALSE	FALSE	2.74e-05	0.0437445	1.33939	NA	NA	NA	NA	0.530091	0.562274	0.0321826	up	ENSMUSG00000007805	Twist2	twist basic helix-loop-helix transcription factor 2	Intron (ENSMUST00000007949.3/13345, intron 1 of 1)	ENSMUST00000007949.3	36789
chr8:123883069	RRBS	NA	TRUE	FALSE	TRUE	2.74e-05	0.0437903	-2.66157	NA	NA	0.0387531	NA	0.485048	0.412008	-0.0730395	down	ENSMUSG00000031972	Acta1	actin, alpha 1, skeletal muscle	Intron (ENSMUST00000127664.1/108148, intron 1 of 15)	ENSMUST00000034453.5	11682
chr5:117190684	RRBS	NA	TRUE	FALSE	FALSE	2.75e-05	0.0437932	-1.74528	NA	NA	NA	NA	0.831409	0.726963	-0.104447	down	ENSMUSG00000061288	Taok3	TAO kinase 3	Intron (ENSMUST00000111978.7/330177, intron 2 of 20)	ENSMUST00000127814.2	-12581
chr7:35591978	RRBS	NA	TRUE	FALSE	FALSE	2.76e-05	0.0437932	-1.36674	NA	NA	NA	NA	0.866691	0.681981	-0.18471	down	ENSMUSG00000034867	Ankrd27	ankyrin repeat domain 27 (VPS9 domain)	Intron (ENSMUST00000040844.15/245886, intron 2 of 28)	ENSMUST00000190503.6	5701
chrX:79287417	RRBS	NA	TRUE	FALSE	FALSE	2.76e-05	0.0437932	1.33819	NA	NA	NA	NA	0.731881	0.819818	0.087937	up	ENSMUSG00000073077	Cfap47	cilia and flagella associated protein 47	Intron (ENSMUST00000197180.5/636104, intron 63 of 64)	ENSMUST00000199433.1	62893
chr8:18790196	RRBS	NA	TRUE	FALSE	TRUE	2.77e-05	0.0437932	1.83163	NA	NA	0.00555702	NA	0.434163	0.347505	-0.086658	up	ENSMUSG00000031465	Angpt2	angiopoietin 2	Intron (ENSMUST00000039412.14/244329, intron 13 of 13)	ENSMUST00000033846.6	-48634
chr14:33351123	RRBS	NA	TRUE	FALSE	FALSE	2.77e-05	0.0437932	-1.17026	NA	NA	NA	NA	0.0605322	0.0630666	0.0025344	down	ENSMUSG00000063506	Arhgap22	Rho GTPase activating protein 22	Promoter	ENSMUST00000140711.2	-189
chr8:12428583	RRBS	NA	TRUE	FALSE	TRUE	2.77e-05	0.0437932	1.00542	NA	NA	0.0318742	NA	0.110382	0.115116	0.00473426	up	ENSMUSG00000096014	Sox1	SRY (sex determining region Y)-box 1	Intron (ENSMUST00000080795.8/434280, intron 4 of 8)	ENSMUST00000174915.1	32180
chr2:34373767	RRBS	NA	TRUE	FALSE	FALSE	2.77e-05	0.0437932	-1.15534	NA	NA	NA	NA	0.288011	0.254492	-0.0335189	down	ENSMUSG00000038718	Pbx3	pre B cell leukemia homeobox 3	Promoter	ENSMUST00000138021.3	-625
chr1:24584184	RRBS	NA	TRUE	FALSE	FALSE	2.77e-05	0.0437932	1.32937	NA	NA	NA	NA	0.48503	0.595059	0.110028	up	ENSMUSG00000026141	Col19a1	collagen, type XIX, alpha 1	Intron (ENSMUST00000115244.8/12823, intron 1 of 50)	ENSMUST00000051344.5	3227
chr17:30005100	RRBS	NA	TRUE	FALSE	FALSE	2.77e-05	0.0437932	-0.85758	NA	NA	NA	NA	0.0151037	0.0130506	-0.00205311	down	ENSMUSG00000044477	Zfand3	zinc finger, AN1-type domain 3	Promoter	ENSMUST00000057897.9	36
chr2:131909917	RRBS	NA	TRUE	TRUE	FALSE	2.77e-05	0.0437932	0.697215	6.37e-10	2.42e-05	NA	0.0469007	0.0134627	0.113841	0.100378	up	ENSMUSG00000079037	Prnp	prion protein	Promoter	ENSMUST00000091288.12	-11
chr13:55976799	RRBS	NA	TRUE	FALSE	TRUE	2.78e-05	0.0438145	1.45184	NA	NA	0.0404033	NA	0.717595	0.740808	0.0232127	up	ENSMUSG00000015937	Macroh2a1	macroH2A.1 histone	Intron (ENSMUST00000237678.1/ENSMUST00000237678.1, intron 4 of 5)	ENSMUST00000137835.7	107722
chr1:39249147	RRBS	NA	TRUE	FALSE	FALSE	2.78e-05	0.0438249	1.27002	NA	NA	NA	NA	0.825896	0.876101	0.050205	up	ENSMUSG00000026077	Npas2	neuronal PAS domain protein 2	Intron (ENSMUST00000173050.7/18143, intron 1 of 2)	ENSMUST00000056815.8	54935
chr2:135999547	RRBS	NA	TRUE	FALSE	FALSE	2.79e-05	0.0438249	2.04685	NA	NA	NA	NA	0.53843	0.626982	0.0885519	up	ENSMUSG00000039943	Plcb4	phospholipase C, beta 4	Intron (ENSMUST00000184371.7/18798, intron 32 of 36)	ENSMUST00000147122.1	-7683
chr14:54444066	RRBS	NA	TRUE	FALSE	FALSE	2.79e-05	0.0438993	0.943961	NA	NA	NA	NA	0.396124	0.447554	0.0514308	up	ENSMUSG00000000957	Mmp14	matrix metallopeptidase 14 (membrane-inserted)	3' UTR	ENSMUST00000226710.1	5474
chr6:52259999	RRBS	NA	TRUE	FALSE	FALSE	2.8e-05	0.0439213	-1.05728	NA	NA	NA	NA	0.0458991	0.0289855	-0.0169136	down	ENSMUSG00000038203	Hoxa13	homeobox A13	Promoter	ENSMUST00000114416.1	803
chr18:82902692	RRBS	NA	TRUE	FALSE	FALSE	2.83e-05	0.0443166	-1.06664	NA	NA	NA	NA	0.0649177	0.0534588	-0.0114589	down	ENSMUSG00000058881	Zfp516	zinc finger protein 516	Intron (ENSMUST00000236957.1/ENSMUST00000236957.1, intron 1 of 2)	ENSMUST00000235793.1	-7971
chr4:45923251	RRBS	NA	TRUE	FALSE	FALSE	2.84e-05	0.0444676	-0.975944	NA	NA	NA	NA	0.94079	0.912124	-0.0286659	down	ENSMUSG00000035539	Ccdc180	coiled-coil domain containing 180	Exon (ENSMUST00000178561.7/381522, exon 23 of 38)	ENSMUST00000151024.1	8882
chr3:100925244	RRBS	NA	TRUE	FALSE	FALSE	2.84e-05	0.0444676	1.85518	NA	NA	NA	NA	0.672752	0.807897	0.135145	up	ENSMUSG00000033233	Trim45	tripartite motif-containing 45	Exon (ENSMUST00000094048.9/229644, exon 3 of 7)	ENSMUST00000134993.2	2332
chr2:165417147	RRBS	NA	TRUE	FALSE	FALSE	2.85e-05	0.044477	-1.39732	NA	NA	NA	NA	0.175669	0.115606	-0.0600628	down	ENSMUSG00000018459	Slc13a3	solute carrier family 13 (sodium-dependent dicarboxylate transporter), member 3	Intron (ENSMUST00000029208.14/114644, intron 10 of 12)	ENSMUST00000143136.1	3146
chr6:93678953	RRBS	NA	TRUE	FALSE	FALSE	2.86e-05	0.0445482	1.14202	NA	NA	NA	NA	0.884852	0.912057	0.027205	up	ENSMUSG00000045095	Magi1	membrane associated guanylate kinase, WW and PDZ domain containing 1	Exon (ENSMUST00000055224.14/14924, exon 22 of 22)	ENSMUST00000204788.1	113586
chr6:128439124	RRBS	NA	TRUE	FALSE	TRUE	2.86e-05	0.0445482	1.11213	NA	NA	0.0353391	NA	0.194142	0.202477	0.0083357	up	ENSMUSG00000059659	Gm10069	predicted gene 10069	Promoter	ENSMUST00000204081.1	-215
chrX:101697130	RRBS	NA	TRUE	FALSE	FALSE	2.87e-05	0.0445482	-0.765416	NA	NA	NA	NA	0.925623	0.921417	-0.00420559	down	ENSMUSG00000050232	Cxcr3	chemokine (C-X-C motif) receptor 3	Distal Intergenic	ENSMUST00000056614.6	37139
chr4:152358473	RRBS	NA	TRUE	FALSE	FALSE	2.87e-05	0.0445482	-1.00604	NA	NA	NA	NA	0.721838	0.727155	0.00531661	down	ENSMUSG00000005045	Chd5	chromodomain helicase DNA binding protein 5	Intron (ENSMUST00000030775.11/269610, intron 5 of 41)	ENSMUST00000124423.1	-13669
chr17:10038371	RRBS	NA	TRUE	FALSE	FALSE	2.87e-05	0.0445482	1.28891	NA	NA	NA	NA	0.218248	0.308338	0.0900897	up	ENSMUSG00000062078	Qk	quaking	Distal Intergenic	ENSMUST00000232721.1	175203
chr5:8057552	RRBS	NA	TRUE	FALSE	TRUE	2.87e-05	0.0445482	1.74694	NA	NA	0.0262007	NA	0.531041	0.54763	0.0165887	up	ENSMUSG00000003161	Sri	sorcin	Promoter	ENSMUST00000149420.7	944
chr2:122285226	RRBS	NA	TRUE	FALSE	TRUE	2.88e-05	0.0445482	-1.49146	NA	NA	0.0294828	NA	0.699047	0.665319	-0.0337276	down	ENSMUSG00000068452	Duox2	dual oxidase 2	Promoter	ENSMUST00000155820.1	343
chr2:26122843	RRBS	NA	TRUE	FALSE	FALSE	2.88e-05	0.0445482	-0.886061	NA	NA	NA	NA	0.0137813	0.00920553	-0.00457576	down	ENSMUSG00000026932	Nacc2	nucleus accumbens associated 2, BEN and BTB (POZ) domain containing	Promoter	ENSMUST00000028300.5	-25
chr18:43686724	RRBS	NA	TRUE	FALSE	FALSE	2.88e-05	0.0445482	1.45243	NA	NA	NA	NA	0.1481	0.269568	0.121468	up	ENSMUSG00000024502	Jakmip2	janus kinase and microtubule interacting protein 2	Promoter	ENSMUST00000237069.1	901
chr2:26122847	RRBS	NA	TRUE	FALSE	FALSE	2.88e-05	0.0445482	-0.889805	NA	NA	NA	NA	0.0136727	0.00947689	-0.00419576	down	ENSMUSG00000026932	Nacc2	nucleus accumbens associated 2, BEN and BTB (POZ) domain containing	Promoter	ENSMUST00000028300.5	-29
chr7:138209731	RRBS	NA	TRUE	FALSE	FALSE	2.89e-05	0.0445482	-1.53149	NA	NA	NA	NA	0.667625	0.602976	-0.0646497	down	ENSMUSG00000091002	Tcerg1l	transcription elongation regulator 1-like	Exon (ENSMUST00000160436.1/70571, exon 12 of 12)	ENSMUST00000161213.2	61598
chr2:157434258	RRBS	NA	TRUE	FALSE	FALSE	2.89e-05	0.0445722	-1.44855	NA	NA	NA	NA	0.159982	0.13379	-0.0261927	down	ENSMUSG00000027646	Src	Rous sarcoma oncogene	Intron (ENSMUST00000109533.7/20779, intron 1 of 13)	ENSMUST00000129770.1	9866
chr2:160552706	RRBS	NA	TRUE	FALSE	TRUE	2.9e-05	0.0445747	1.02895	NA	NA	0.0293164	NA	0.928735	0.936989	0.00825409	up	ENSMUSG00000070544	Top1	topoisomerase (DNA) I	Distal Intergenic	ENSMUST00000109468.2	-93182
chr2:71786811	RRBS	NA	TRUE	FALSE	FALSE	2.9e-05	0.0446068	-0.921419	NA	NA	NA	NA	0.0176623	0.0104679	-0.00719441	down	ENSMUSG00000027111	Itga6	integrin alpha 6	Promoter	ENSMUST00000152009.1	-118
chr1:133293987	RRBS	NA	TRUE	FALSE	TRUE	2.91e-05	0.0446868	-1.37626	NA	NA	0.0143128	NA	0.845136	0.876655	0.0315185	down	ENSMUSG00000041757	Plekha6	pleckstrin homology domain containing, family A member 6	Exon (ENSMUST00000187285.6/240753, exon 20 of 23)	ENSMUST00000190208.1	-3964
chr17:37051180	RRBS	NA	TRUE	FALSE	TRUE	2.92e-05	0.0446868	1.07125	NA	NA	0.0462223	NA	0.0531947	0.0759786	0.0227839	up	ENSMUSG00000024462	Gabbr1	gamma-aminobutyric acid (GABA) B receptor, 1	Promoter	ENSMUST00000174347.1	506
chr7:27391486	RRBS	NA	TRUE	FALSE	FALSE	2.93e-05	0.0446868	1.82522	NA	NA	NA	NA	0.5903	0.614431	0.0241312	up	ENSMUSG00000011751	Sptbn4	spectrin beta, non-erythrocytic 4	Exon (ENSMUST00000108362.7/80297, exon 2 of 18)	ENSMUST00000108362.7	3020
chr7:27391477	RRBS	NA	TRUE	FALSE	FALSE	2.93e-05	0.0446868	1.83343	NA	NA	NA	NA	0.569555	0.60113	0.0315747	up	ENSMUSG00000011751	Sptbn4	spectrin beta, non-erythrocytic 4	Exon (ENSMUST00000108362.7/80297, exon 2 of 18)	ENSMUST00000108362.7	3029
chr2:152931906	RRBS	NA	TRUE	FALSE	FALSE	2.93e-05	0.0446868	1.32973	NA	NA	NA	NA	0.308259	0.405271	0.0970118	up	ENSMUSG00000074676	Foxs1	forkhead box S1	Promoter	ENSMUST00000099200.2	1302
chr6:52217604	RRBS	NA	TRUE	FALSE	FALSE	2.93e-05	0.0446868	-0.933994	NA	NA	NA	NA	0.0198522	0.0127229	-0.00712928	down	ENSMUSG00000038236	Hoxa7	homeobox A7	Promoter	ENSMUST00000048715.8	-99
chr2:122285229	RRBS	NA	TRUE	FALSE	TRUE	2.93e-05	0.0446868	-1.49138	NA	NA	0.0298097	NA	0.698968	0.664836	-0.0341323	down	ENSMUSG00000068452	Duox2	dual oxidase 2	Promoter	ENSMUST00000155820.1	340
chr8:123254071	RRBS	NA	TRUE	FALSE	TRUE	2.94e-05	0.0446868	0.789211	NA	NA	0.0368384	NA	0.0117786	0.0137163	0.00193772	up	ENSMUSG00000001062	Vps9d1	VPS9 domain containing 1	Promoter	ENSMUST00000129591.1	-21
chr2:32587079	RRBS	NA	TRUE	FALSE	FALSE	2.94e-05	0.0446868	-0.848816	NA	NA	NA	NA	0.0273547	0.0190045	-0.00835021	down	ENSMUSG00000079442	St6galnac4	ST6 (alpha-N-acetyl-neuraminyl-2,3-beta-galactosyl-1,3)-N-acetylgalactosaminide alpha-2,6-sialyltransferase 4	Promoter	ENSMUST00000102818.10	-16
chr2:35557884	RRBS	NA	TRUE	FALSE	FALSE	2.95e-05	0.044874	0.868306	NA	NA	NA	NA	0.301163	0.376102	0.0749385	up	ENSMUSG00000026883	Dab2ip	disabled 2 interacting protein	Promoter	ENSMUST00000112986.8	-382
chr9:57261640	RRBS	NA	TRUE	FALSE	FALSE	2.96e-05	0.044874	-0.741966	NA	NA	NA	NA	0.0281534	0.0204727	-0.00768071	down	ENSMUSG00000032300	1700017B05Rik	RIKEN cDNA 1700017B05 gene	Promoter	ENSMUST00000217657.1	-131
chr5:115987545	RRBS	NA	TRUE	FALSE	FALSE	2.96e-05	0.0449498	1.61923	NA	NA	NA	NA	0.580852	0.669883	0.0890311	up	ENSMUSG00000029516	Cit	citron	Promoter	ENSMUST00000134609.1	371
chr15:76370052	RRBS	NA	TRUE	FALSE	FALSE	2.97e-05	0.0450068	1.94457	NA	NA	NA	NA	0.461683	0.564482	0.102799	up	ENSMUSG00000022554	Hgh1	HGH1 homolog	Promoter	ENSMUST00000230320.1	570
chr5:142340346	RRBS	NA	TRUE	FALSE	TRUE	2.98e-05	0.0450424	-1.25885	NA	NA	0.0229838	NA	0.0908069	0.0880055	-0.00280138	down	ENSMUSG00000056493	Foxk1	forkhead box K1	Distal Intergenic	ENSMUST00000198422.1	-61151
chr5:25498294	RRBS	NA	TRUE	FALSE	TRUE	2.99e-05	0.045198	-0.775552	NA	NA	0.0395372	NA	0.0151046	0.0137931	-0.00131154	down	ENSMUSG00000038056	Kmt2c	lysine (K)-specific methyltransferase 2C	Promoter	ENSMUST00000173073.7	408
chr8:123893275	RRBS	NA	TRUE	FALSE	FALSE	3e-05	0.0452292	1.25335	NA	NA	NA	NA	0.452147	0.559769	0.107622	up	ENSMUSG00000031972	Acta1	actin, alpha 1, skeletal muscle	Promoter	ENSMUST00000034453.5	1476
chr6:146878984	RRBS	NA	TRUE	FALSE	FALSE	3e-05	0.0452292	1.52359	NA	NA	NA	NA	0.156819	0.272314	0.115495	up	ENSMUSG00000016487	Ppfibp1	PTPRF interacting protein, binding protein 1 (liprin beta 1)	Distal Intergenic	ENSMUST00000016631.13	-9503
chr16:85677662	RRBS	NA	TRUE	FALSE	FALSE	3.01e-05	0.0452292	1.51573	NA	NA	NA	NA	0.378036	0.56231	0.184273	up	ENSMUSG00000022893	Adamts1	a disintegrin-like and metallopeptidase (reprolysin type) with thrombospondin type 1 motif, 1	Distal Intergenic	ENSMUST00000138474.1	121976
chr11:85831840	RRBS	NA	TRUE	FALSE	TRUE	3.01e-05	0.0452292	-1.09732	NA	NA	0.00757837	NA	0.0702012	0.0908154	0.0206142	down	ENSMUSG00000087013	2610027K06Rik	RIKEN cDNA 2610027K06 gene	Promoter	ENSMUST00000140673.7	369
chr7:45083538	RRBS	NA	TRUE	FALSE	FALSE	3.01e-05	0.0452292	1.67588	NA	NA	NA	NA	0.621328	0.753881	0.132553	up	ENSMUSG00000019539	Rcn3	reticulocalbin 3, EF-hand calcium binding domain	Promoter	ENSMUST00000210615.1	340
chr11:101174294	RRBS	NA	TRUE	FALSE	FALSE	3.02e-05	0.0452292	-0.963842	NA	NA	NA	NA	0.146911	0.117535	-0.0293759	down	ENSMUSG00000044052	Ccr10	chemokine (C-C motif) receptor 10	Promoter	ENSMUST00000062759.3	1149
chr6:146613211	RRBS	NA	TRUE	FALSE	FALSE	3.02e-05	0.0452292	-1.33388	NA	NA	NA	NA	0.773448	0.800515	0.0270677	down	ENSMUSG00000040234	Tm7sf3	transmembrane 7 superfamily member 3	Intron (ENSMUST00000037709.15/67623, intron 7 of 11)	ENSMUST00000127529.1	21287
chr4:45144493	RRBS	NA	TRUE	FALSE	FALSE	3.02e-05	0.0452292	-1.77595	NA	NA	NA	NA	0.759817	0.72431	-0.0355076	down	ENSMUSG00000078713	Tomm5	translocase of outer mitochondrial membrane 5	Distal Intergenic	ENSMUST00000107810.2	-36379
chr15:100578717	RRBS	NA	TRUE	FALSE	FALSE	3.03e-05	0.0452292	1.75678	NA	NA	NA	NA	0.553811	0.629916	0.0761047	up	ENSMUSG00000009739	Pou6f1	POU domain, class 6, transcription factor 1	Intron (ENSMUST00000176271.8/19009, intron 5 of 5)	ENSMUST00000177335.1	1514
chr6:85473353	RRBS	NA	TRUE	FALSE	FALSE	3.03e-05	0.0452292	1.65348	NA	NA	NA	NA	0.562493	0.610263	0.0477695	up	ENSMUSG00000030007	Cct7	chaperonin containing Tcp1, subunit 7 (eta)	Intron (ENSMUST00000159062.7/330369, intron 11 of 12)	ENSMUST00000204612.2	11201
chr2:167974122	RRBS	NA	TRUE	FALSE	TRUE	3.05e-05	0.0453118	2.04312	NA	NA	0.0088881	NA	0.641594	0.644849	0.00325551	up	ENSMUSG00000074577	Ripor3	RIPOR family member 3	Exon (ENSMUST00000147210.7/19246, exon 6 of 7)	ENSMUST00000131572.1	12633
chr7:135716258	RRBS	NA	TRUE	FALSE	FALSE	3.05e-05	0.0453118	0.827102	NA	NA	NA	NA	0.015337	0.0220936	0.00675656	up	ENSMUSG00000031004	Mki67	antigen identified by monoclonal antibody Ki 67	Promoter	ENSMUST00000033310.8	103
chr9:62643197	RRBS	NA	TRUE	FALSE	FALSE	3.05e-05	0.0453118	1.16048	NA	NA	NA	NA	0.940033	0.951453	0.0114204	up	ENSMUSG00000032243	Itga11	integrin alpha 11	Distal Intergenic	ENSMUST00000034774.8	-34629
chr7:30810773	RRBS	NA	TRUE	FALSE	FALSE	3.05e-05	0.0453118	1.65389	NA	NA	NA	NA	0.713595	0.817013	0.103417	up	ENSMUSG00000051314	Ffar2	free fatty acid receptor 2	Distal Intergenic	ENSMUST00000186534.1	10204
chr2:116061088	RRBS	NA	TRUE	FALSE	FALSE	3.05e-05	0.0453118	0.670363	NA	NA	NA	NA	0.172969	0.198755	0.0257861	up	ENSMUSG00000027210	Meis2	Meis homeobox 2	Promoter	ENSMUST00000140461.8	1272
chr6:28423983	RRBS	NA	TRUE	FALSE	FALSE	3.06e-05	0.0453118	-0.928076	NA	NA	NA	NA	0.0228191	0.0123242	-0.0104949	down	ENSMUSG00000020440	Arf5	ADP-ribosylation factor 5	Promoter	ENSMUST00000169841.1	393
chr9:121642173	RRBS	NA	TRUE	FALSE	TRUE	3.07e-05	0.0453118	-0.850796	NA	NA	0.0318742	NA	0.0114611	0.0141917	0.00273064	down	ENSMUSG00000032530	Lyzl4	lysozyme-like 4	Promoter	ENSMUST00000120918.7	-77
chr7:133105372	RRBS	NA	TRUE	FALSE	FALSE	3.07e-05	0.0453118	1.50191	NA	NA	NA	NA	0.555784	0.675229	0.119445	up	ENSMUSG00000030970	Ctbp2	C-terminal binding protein 2	Intron (ENSMUST00000124096.7/14183, intron 1 of 6)	ENSMUST00000155996.8	6419
chr14:51989202	RRBS	NA	TRUE	FALSE	TRUE	3.07e-05	0.0453118	1.01896	NA	NA	0.0185048	NA	0.847839	0.853096	0.00525685	up	ENSMUSG00000097633	Gm16617	predicted gene, 16617	Promoter	ENSMUST00000181008.2	-375
chr5:122678056	RRBS	NA	TRUE	FALSE	FALSE	3.08e-05	0.0453118	-1.35254	NA	NA	NA	NA	0.758541	0.741022	-0.0175188	down	ENSMUSG00000029468	P2rx7	purinergic receptor P2X, ligand-gated ion channel, 7	Intron (ENSMUST00000100737.9/18439, intron 12 of 12)	ENSMUST00000197102.1	-3886
chr1:178338203	RRBS	NA	TRUE	FALSE	TRUE	3.08e-05	0.0453118	-0.99558	NA	NA	0.0430066	NA	0.0317113	0.0316384	-7.29e-05	down	ENSMUSG00000039630	Hnrnpu	heterogeneous nuclear ribonucleoprotein U	Promoter	ENSMUST00000037748.8	-406
chr12:102705003	RRBS	NA	TRUE	FALSE	TRUE	3.08e-05	0.0453118	-0.910614	NA	NA	0.0317974	NA	0.0151367	0.0131277	-0.00200906	down	ENSMUSG00000057963	Itpk1	inositol 1,3,4-triphosphate 5/6 kinase	Promoter	ENSMUST00000046518.11	-73
chr11:43491307	RRBS	NA	TRUE	FALSE	FALSE	3.09e-05	0.0453118	-0.77297	NA	NA	NA	NA	0.969266	0.954811	-0.0144546	down	ENSMUSG00000046491	C1qtnf2	C1q and tumor necrosis factor related protein 2	Exon (ENSMUST00000173002.7/69183, exon 3 of 3)	ENSMUST00000151912.1	10478
chr17:51832532	RRBS	NA	TRUE	FALSE	TRUE	3.09e-05	0.0453118	-0.944139	NA	NA	0.0228324	NA	0.0188301	0.0196967	0.000866551	down	ENSMUSG00000023927	Satb1	special AT-rich sequence binding protein 1	Promoter	ENSMUST00000144331.7	140
chr1:71953154	RRBS	NA	TRUE	FALSE	FALSE	3.09e-05	0.0453118	1.43791	NA	NA	NA	NA	0.396356	0.417493	0.021137	up	ENSMUSG00000101848	4933417E11Rik	RIKEN cDNA 4933417E11 gene	Distal Intergenic	ENSMUST00000188213.1	52041
chr8:4206269	RRBS	NA	TRUE	FALSE	TRUE	3.09e-05	0.0453118	-0.857632	NA	NA	0.0150709	NA	0.337752	0.33804	0.00028774	down	ENSMUSG00000011832	Evi5l	ecotropic viral integration site 5 like	Promoter	ENSMUST00000176645.1	20
chr10:94151751	RRBS	NA	TRUE	FALSE	FALSE	3.09e-05	0.0453118	0.74015	NA	NA	NA	NA	0.700449	0.794014	0.0935654	up	ENSMUSG00000005897	Nr2c1	nuclear receptor subfamily 2, group C, member 1	Intron (ENSMUST00000105290.8/22025, intron 1 of 13)	ENSMUST00000092213.10	3332
chr1:185057489	RRBS	NA	TRUE	FALSE	TRUE	3.09e-05	0.0453118	-2.35584	NA	NA	0.0194982	NA	0.452454	0.471436	0.0189821	down	ENSMUSG00000026620	Mark1	MAP/microtubule affinity regulating kinase 1	Distal Intergenic	ENSMUST00000027929.9	-57919
chr15:76003809	RRBS	NA	TRUE	FALSE	FALSE	3.1e-05	0.0453118	0.918703	NA	NA	NA	NA	0.107726	0.124036	0.01631	up	ENSMUSG00000063704	Mapk15	mitogen-activated protein kinase 15	Exon (ENSMUST00000170153.1/105732, exon 5 of 5)	ENSMUST00000230929.1	5438
chr7:135716255	RRBS	NA	TRUE	FALSE	FALSE	3.11e-05	0.0453514	0.823176	NA	NA	NA	NA	0.0152365	0.0214586	0.00622213	up	ENSMUSG00000031004	Mki67	antigen identified by monoclonal antibody Ki 67	Promoter	ENSMUST00000033310.8	106
chr19:16038370	RRBS	NA	TRUE	FALSE	FALSE	3.11e-05	0.0453514	1.22099	NA	NA	NA	NA	0.679618	0.741112	0.0614941	up	ENSMUSG00000097557	C130060C02Rik	RIKEN cDNA C130060C02 gene	Distal Intergenic	ENSMUST00000181731.2	53292
chr16:24392025	RRBS	NA	TRUE	FALSE	FALSE	3.11e-05	0.0453514	0.989953	NA	NA	NA	NA	0.946574	0.975682	0.0291079	up	ENSMUSG00000033306	Lpp	LIM domain containing preferred translocation partner in lipoma	Promoter	ENSMUST00000231352.1	-1482
chr3:131236594	RRBS	NA	TRUE	FALSE	FALSE	3.11e-05	0.0453514	-1.3077	NA	NA	NA	NA	0.894316	0.895105	0.000789527	down	ENSMUSG00000027984	Hadh	hydroxyacyl-Coenzyme A dehydrogenase	Intron (ENSMUST00000029610.8/15107, intron 6 of 7)	ENSMUST00000152427.1	35430
chr8:18790238	RRBS	NA	TRUE	FALSE	TRUE	3.12e-05	0.0454072	1.91566	NA	NA	0.00757837	NA	0.490384	0.427665	-0.0627189	up	ENSMUSG00000031465	Angpt2	angiopoietin 2	Intron (ENSMUST00000039412.14/244329, intron 13 of 13)	ENSMUST00000033846.6	-48676
chr7:30810757	RRBS	NA	TRUE	FALSE	FALSE	3.14e-05	0.0456219	1.66515	NA	NA	NA	NA	0.710664	0.820887	0.110223	up	ENSMUSG00000051314	Ffar2	free fatty acid receptor 2	Distal Intergenic	ENSMUST00000186534.1	10220
chr6:117871380	RRBS	NA	TRUE	FALSE	FALSE	3.15e-05	0.0457054	1.31519	NA	NA	NA	NA	0.551112	0.582639	0.0315268	up	ENSMUSG00000042097	Zfp239	zinc finger protein 239	Exon (ENSMUST00000172088.7/22685, exon 4 of 4)	ENSMUST00000112857.2	8296
chr5:149462955	RRBS	NA	TRUE	FALSE	TRUE	3.16e-05	0.0458074	-1.19487	NA	NA	0.0439055	NA	0.894372	0.892836	-0.00153529	down	ENSMUSG00000029660	Tex26	testis expressed 26	Intron (ENSMUST00000031667.7/75860, intron 5 of 6)	ENSMUST00000201610.1	23236
chr8:87785191	RRBS	NA	TRUE	FALSE	TRUE	3.18e-05	0.0461232	1.72834	NA	NA	0.0479618	NA	0.576347	0.681793	0.105446	up	ENSMUSG00000045333	Zfp423	zinc finger protein 423	Intron (ENSMUST00000165770.8/94187, intron 1 of 5)	ENSMUST00000174249.1	18632
chr2:116061060	RRBS	NA	TRUE	FALSE	FALSE	3.19e-05	0.0461263	0.654699	NA	NA	NA	NA	0.162674	0.19097	0.0282964	up	ENSMUSG00000027210	Meis2	Meis homeobox 2	Promoter	ENSMUST00000140461.8	1300
chr16:91320457	RRBS	NA	TRUE	FALSE	FALSE	3.19e-05	0.0461763	-1.37395	NA	NA	NA	NA	0.265771	0.225503	-0.040268	down	ENSMUSG00000046160	Olig1	oligodendrocyte transcription factor 1	Exon (ENSMUST00000232206.1/ENSMUST00000232206.1, exon 2 of 3)	ENSMUST00000056882.6	50685
chr15:86222500	RRBS	NA	TRUE	FALSE	TRUE	3.2e-05	0.0461763	-1.35206	NA	NA	0.042404	NA	0.910428	0.884906	-0.0255223	down	ENSMUSG00000051864	Tbc1d22a	TBC1 domain family, member 22a	Intron (ENSMUST00000063414.8/223754, intron 1 of 12)	ENSMUST00000063414.8	8041
chr4:45144499	RRBS	NA	TRUE	FALSE	FALSE	3.2e-05	0.0461763	-1.77623	NA	NA	NA	NA	0.755571	0.720751	-0.0348202	down	ENSMUSG00000078713	Tomm5	translocase of outer mitochondrial membrane 5	Distal Intergenic	ENSMUST00000107810.2	-36385
chr9:78177371	RRBS	NA	TRUE	FALSE	FALSE	3.21e-05	0.0462007	1.45489	NA	NA	NA	NA	0.199607	0.301259	0.101652	up	ENSMUSG00000097574	C920006O11Rik	RIKEN cDNA C920006O11 gene	Promoter	ENSMUST00000180974.1	1457
chr12:53180773	RRBS	NA	TRUE	FALSE	FALSE	3.22e-05	0.0462007	1.10235	NA	NA	NA	NA	0.799366	0.890694	0.091328	up	ENSMUSG00000021010	Npas3	neuronal PAS domain protein 3	Distal Intergenic	ENSMUST00000223358.1	-67904
chr8:12428588	RRBS	NA	TRUE	FALSE	TRUE	3.22e-05	0.0462007	1.0038	NA	NA	0.0334681	NA	0.11359	0.117912	0.00432131	up	ENSMUSG00000096014	Sox1	SRY (sex determining region Y)-box 1	Intron (ENSMUST00000080795.8/434280, intron 4 of 8)	ENSMUST00000174915.1	32185
chr15:99125815	RRBS	NA	TRUE	FALSE	FALSE	3.22e-05	0.0462007	1.19673	NA	NA	NA	NA	0.0804598	0.0680084	-0.0124514	up	ENSMUSG00000051934	Spats2	spermatogenesis associated, serine-rich 2	Promoter	ENSMUST00000230628.1	-101
chr1:87070923	RRBS	NA	TRUE	FALSE	TRUE	3.22e-05	0.0462007	-1.41336	NA	NA	0.0131637	NA	0.139307	0.187698	0.0483906	down	ENSMUSG00000026246	Alppl2	alkaline phosphatase, placental-like 2	Exon (ENSMUST00000212812.1/ENSMUST00000212812.1, exon 11 of 11)	ENSMUST00000190082.1	18882
chr16:27918169	RRBS	NA	TRUE	FALSE	TRUE	3.22e-05	0.0462007	-0.903999	NA	NA	0.0422464	NA	0.961861	0.965062	0.0032006	down	ENSMUSG00000116654	Gm10823	predicted gene 10823	Intron (ENSMUST00000231532.1/100038623, intron 4 of 4)	ENSMUST00000231532.1	68239
chr4:6971153	RRBS	NA	TRUE	FALSE	FALSE	3.23e-05	0.0462007	0.62919	NA	NA	NA	NA	0.899245	0.919322	0.0200765	up	ENSMUSG00000041272	Tox	thymocyte selection-associated high mobility group box	Intron (ENSMUST00000039987.3/252838, intron 1 of 8)	ENSMUST00000150082.1	19330
chr5:147411176	RRBS	NA	TRUE	FALSE	TRUE	3.23e-05	0.0462744	1.1413	NA	NA	0.0325216	NA	0.746051	0.732519	-0.013532	up	ENSMUSG00000106820	D5Ertd605e	DNA segment, Chr 5, ERATO Doi 605, expressed	Distal Intergenic	ENSMUST00000201128.1	-7425
chr2:45109867	RRBS	NA	TRUE	FALSE	FALSE	3.25e-05	0.0463097	-0.897567	NA	NA	NA	NA	0.0200692	0.0178013	-0.00226791	down	ENSMUSG00000026872	Zeb2	zinc finger E-box binding homeobox 2	Promoter	ENSMUST00000201298.1	209
chr8:123949120	RRBS	NA	TRUE	FALSE	FALSE	3.25e-05	0.0463097	0.788217	NA	NA	NA	NA	0.00736734	0.0108284	0.0034611	up	ENSMUSG00000039509	Nup133	nucleoporin 133	Promoter	ENSMUST00000212133.1	135
chr15:29500995	RRBS	NA	TRUE	FALSE	FALSE	3.25e-05	0.0463097	-1.11118	NA	NA	NA	NA	0.818529	0.791304	-0.0272243	down	ENSMUSG00000092639	Mir3964	microRNA 3964	Distal Intergenic	ENSMUST00000174898.1	212409
chr8:11227031	RRBS	NA	TRUE	FALSE	TRUE	3.26e-05	0.0463097	1.25031	NA	NA	0.033895	NA	0.855857	0.890056	0.0341996	up	ENSMUSG00000031502	Col4a1	collagen, type IV, alpha 1	Exon (ENSMUST00000033898.9/12826, exon 25 of 52)	ENSMUST00000208386.1	5408
chr19:25673784	RRBS	NA	TRUE	FALSE	FALSE	3.26e-05	0.0463097	0.833469	NA	NA	NA	NA	0.01888	0.0201846	0.00130465	up	ENSMUSG00000048138	Dmrt2	doublesex and mab-3 related transcription factor 2	Promoter	ENSMUST00000053068.6	1373
chr10:71159526	RRBS	NA	TRUE	FALSE	TRUE	3.27e-05	0.0463097	0.905523	NA	NA	0.0292539	NA	0.0210948	0.0237833	0.00268845	up	ENSMUSG00000014329	Bicc1	BicC family RNA binding protein 1	Promoter	ENSMUST00000014473.5	164
chr4:46451649	RRBS	NA	TRUE	FALSE	FALSE	3.27e-05	0.0463097	0.896647	NA	NA	NA	NA	0.00916399	0.0157364	0.00657241	up	ENSMUSG00000028333	Anp32b	acidic (leucine-rich) nuclear phosphoprotein 32 family, member B	Promoter	ENSMUST00000102926.4	747
chr11:119134578	RRBS	NA	TRUE	FALSE	FALSE	3.27e-05	0.0463097	0.697227	NA	NA	NA	NA	0.302367	0.372129	0.0697621	up	ENSMUSG00000098704	Mir6934	microRNA 6934	Intron (ENSMUST00000144096.1/ENSMUST00000144096.1, intron 2 of 5)	ENSMUST00000183965.1	19559
chr2:49787503	RRBS	NA	TRUE	FALSE	TRUE	3.27e-05	0.0463097	-0.833533	NA	NA	0.0144461	NA	0.0122457	0.0150797	0.00283394	down	ENSMUSG00000026765	Lypd6b	LY6/PLAUR domain containing 6B	Promoter	ENSMUST00000028103.12	-185
chr13:109324705	RRBS	NA	TRUE	FALSE	FALSE	3.29e-05	0.0463097	1.37724	NA	NA	NA	NA	0.815036	0.898245	0.0832087	up	ENSMUSG00000076946	Mir582	microRNA 582	Promoter	ENSMUST00000103758.2	-39
chr8:77549506	RRBS	NA	TRUE	FALSE	TRUE	3.29e-05	0.0463097	0.814159	NA	NA	0.00752112	NA	0.0127704	0.0108786	-0.00189185	up	ENSMUSG00000037134	Prmt9	protein arginine methyltransferase 9	Promoter	ENSMUST00000210040.1	52
chr11:22971982	RRBS	NA	TRUE	FALSE	TRUE	3.29e-05	0.0463097	1.10642	NA	NA	0.0368235	NA	0.39462	0.375716	-0.018904	up	ENSMUSG00000044068	Zrsr1	zinc finger (CCCH type), RNA binding motif and serine/arginine rich 1	Promoter	ENSMUST00000049506.7	-23
chr14:118236470	RRBS	NA	TRUE	FALSE	FALSE	3.29e-05	0.0463097	-0.872819	NA	NA	NA	NA	0.0365307	0.0277928	-0.00873792	down	ENSMUSG00000090534	LOC105245869	uncharacterized LOC105245869	Promoter	ENSMUST00000164755.1	238
chr1:155032099	RRBS	NA	TRUE	FALSE	TRUE	3.3e-05	0.0463097	1.44885	NA	NA	0.0298097	NA	0.795875	0.793375	-0.00250004	up	ENSMUSG00000096950	Gm9530	predicted gene 9530	Intron (ENSMUST00000190720.1/ENSMUST00000190720.1, intron 1 of 3)	ENSMUST00000181160.2	51167
chr4:89295391	RRBS	NA	TRUE	FALSE	FALSE	3.31e-05	0.0463097	-0.760094	NA	NA	NA	NA	0.0245174	0.0195314	-0.00498604	down	ENSMUSG00000044303	Cdkn2a	cyclin dependent kinase inhibitor 2A	Promoter	ENSMUST00000107131.1	-738
chr1:34291891	RRBS	NA	TRUE	FALSE	FALSE	3.31e-05	0.0463097	1.63063	NA	NA	NA	NA	0.527478	0.658894	0.131416	up	ENSMUSG00000026131	Dst	dystonin	Exon (ENSMUST00000183034.4/13518, exon 92 of 103)	ENSMUST00000183100.7	-1564
chr11:116434160	RRBS	NA	TRUE	FALSE	FALSE	3.31e-05	0.0463097	-0.784585	NA	NA	NA	NA	0.00670027	0.00486403	-0.00183624	down	ENSMUSG00000050628	Ubald2	UBA-like domain containing 2	Promoter	ENSMUST00000057676.6	66
chr15:22533522	RRBS	NA	TRUE	FALSE	TRUE	3.31e-05	0.0463097	0.8642	NA	NA	0.0165767	NA	0.947588	0.951247	0.00365911	up	ENSMUSG00000040420	Cdh18	cadherin 18	Distal Intergenic	ENSMUST00000163361.7	-15500
chr12:69486867	RRBS	NA	TRUE	FALSE	TRUE	3.31e-05	0.0463097	1.43839	NA	NA	0.0141017	NA	0.351326	0.324935	-0.0263905	up	ENSMUSG00000113035	5830428M24Rik	RIKEN cDNA 5830428M24 gene	Distal Intergenic	ENSMUST00000222980.1	-11317
chr11:16752728	RRBS	NA	TRUE	FALSE	TRUE	3.31e-05	0.0463097	-0.790756	NA	NA	0.0153809	NA	0.015848	0.0187345	0.00288655	down	ENSMUSG00000020122	Egfr	epidermal growth factor receptor	Promoter	ENSMUST00000139722.1	498
chrX:113500873	RRBS	NA	TRUE	FALSE	FALSE	3.31e-05	0.0463097	1.58468	NA	NA	NA	NA	0.672355	0.761035	0.0886804	up	ENSMUSG00000025592	Dach2	dachshund family transcription factor 2	Intron (ENSMUST00000113380.7/93837, intron 4 of 15)	ENSMUST00000141552.1	202239
chr5:119265531	RRBS	NA	TRUE	FALSE	FALSE	3.31e-05	0.0463097	1.01596	NA	NA	NA	NA	0.190399	0.229534	0.0391352	up	ENSMUSG00000107334	Gm7538	predicted gene 7538	Distal Intergenic	ENSMUST00000200918.1	-65513
chr5:43782244	RRBS	NA	TRUE	FALSE	TRUE	3.32e-05	0.0463097	-0.755669	NA	NA	0.046296	NA	0.0119712	0.0131473	0.00117603	down	ENSMUSG00000039753	Fbxl5	F-box and leucine-rich repeat protein 5	Promoter	ENSMUST00000047857.15	-94
chr6:113109872	Array	cg05629730	TRUE	FALSE	TRUE	3.32e-05	0.0289238	-0.216004	NA	NA	0.0137051	NA	0.78175	0.774551	-0.007199	down	ENSMUSG00000034269	Setd5	SET domain containing 5	Promoter	ENSMUST00000149584.7	7
chr5:113703490	RRBS	NA	TRUE	FALSE	TRUE	3.32e-05	0.0463343	1.77084	NA	NA	0.0107667	NA	0.56017	0.483532	-0.0766372	up	ENSMUSG00000042184	1700069L16Rik	RIKEN cDNA 1700069L16 gene	Intron (ENSMUST00000162388.7/381707, intron 2 of 2)	ENSMUST00000047891.5	21259
chr10:108162227	RRBS	NA	TRUE	FALSE	TRUE	3.32e-05	0.0463343	-0.884717	NA	NA	0.0484205	NA	0.0155469	0.012062	-0.00348493	down	ENSMUSG00000019907	Ppp1r12a	protein phosphatase 1, regulatory subunit 12A	Promoter	ENSMUST00000219263.1	34
chr17:30005088	RRBS	NA	TRUE	FALSE	FALSE	3.35e-05	0.0465909	-0.83908	NA	NA	NA	NA	0.0146769	0.0126586	-0.00201834	down	ENSMUSG00000044477	Zfand3	zinc finger, AN1-type domain 3	Promoter	ENSMUST00000057897.9	24
chr17:46553677	Array	cg08911427	TRUE	FALSE	TRUE	3.36e-05	0.0289238	-0.19094	NA	NA	9.32e-05	NA	0.429229	0.441414	0.0121846	down	ENSMUSG00000106514	Mir6976	microRNA 6976	Promoter	ENSMUST00000199897.1	212
chr1:34291872	RRBS	NA	TRUE	FALSE	FALSE	3.37e-05	0.0468371	1.64385	NA	NA	NA	NA	0.531747	0.662479	0.130732	up	ENSMUSG00000026131	Dst	dystonin	Exon (ENSMUST00000183034.4/13518, exon 92 of 103)	ENSMUST00000183100.7	-1583
chr6:146613166	RRBS	NA	TRUE	FALSE	FALSE	3.38e-05	0.0469345	-1.28392	NA	NA	NA	NA	0.78975	0.809826	0.0200766	down	ENSMUSG00000040234	Tm7sf3	transmembrane 7 superfamily member 3	Intron (ENSMUST00000037709.15/67623, intron 7 of 11)	ENSMUST00000127529.1	21332
chr13:57394024	RRBS	NA	TRUE	FALSE	FALSE	3.38e-05	0.0469345	1.5515	NA	NA	NA	NA	0.773597	0.832404	0.058807	up	ENSMUSG00000021541	Trpc7	transient receptor potential cation channel, subfamily C, member 7	Distal Intergenic	ENSMUST00000173817.8	-498031
chr3:51516387	RRBS	NA	TRUE	FALSE	FALSE	3.39e-05	0.0469345	0.922166	NA	NA	NA	NA	0.90259	0.92677	0.0241799	up	ENSMUSG00000037111	Setd7	SET domain containing (lysine methyltransferase) 7	3' UTR	ENSMUST00000195080.1	20260
chr11:101174290	RRBS	NA	TRUE	FALSE	FALSE	3.39e-05	0.0469345	-0.96088	NA	NA	NA	NA	0.153683	0.123817	-0.0298658	down	ENSMUSG00000044052	Ccr10	chemokine (C-C motif) receptor 10	Promoter	ENSMUST00000062759.3	1153
chr10:80050998	RRBS	NA	TRUE	FALSE	TRUE	3.39e-05	0.0469345	1.66765	NA	NA	0.0324106	NA	0.614684	0.646044	0.03136	up	ENSMUSG00000075706	Gpx4	glutathione peroxidase 4	Intron (ENSMUST00000144698.7/625249, intron 2 of 6)	ENSMUST00000105372.7	-2490
chrX:12081005	RRBS	NA	TRUE	FALSE	FALSE	3.41e-05	0.0469926	-0.960445	NA	NA	NA	NA	0.043009	0.0354172	-0.00759178	down	ENSMUSG00000040363	Bcor	BCL6 interacting corepressor	Promoter	ENSMUST00000124033.7	-452
chr2:172549913	RRBS	NA	TRUE	FALSE	FALSE	3.41e-05	0.0469926	-1.05513	NA	NA	NA	NA	0.0580104	0.0386346	-0.0193758	down	ENSMUSG00000028640	Tfap2c	transcription factor AP-2, gamma	Promoter	ENSMUST00000030391.8	320
chr5:34660545	RRBS	NA	TRUE	FALSE	FALSE	3.41e-05	0.0469926	-0.848047	NA	NA	NA	NA	0.0195879	0.0163573	-0.0032306	down	ENSMUSG00000052783	Grk4	G protein-coupled receptor kinase 4	Promoter	ENSMUST00000001112.13	166
chr18:33271365	RRBS	NA	TRUE	FALSE	FALSE	3.42e-05	0.0469926	-1.37276	NA	NA	NA	NA	0.902926	0.807149	-0.095777	down	ENSMUSG00000024378	Stard4	StAR-related lipid transfer (START) domain containing 4	Distal Intergenic	ENSMUST00000025236.8	-57503
chr2:158639796	RRBS	NA	TRUE	FALSE	FALSE	3.42e-05	0.0469926	1.84014	NA	NA	NA	NA	0.796372	0.848099	0.0517263	up	ENSMUSG00000093120	Mir3474	microRNA 3474	Promoter	ENSMUST00000175379.1	1213
chr1:59584881	RRBS	NA	TRUE	FALSE	TRUE	3.42e-05	0.0469926	1.21836	NA	NA	0.0194982	NA	0.178609	0.202378	0.0237682	up	ENSMUSG00000047361	Gm973	predicted gene 973	Intron (ENSMUST00000114243.7/381260, intron 12 of 19)	ENSMUST00000212835.1	2485
chr11:97995177	RRBS	NA	TRUE	FALSE	FALSE	3.42e-05	0.0469926	-1.03973	NA	NA	NA	NA	0.090576	0.0496645	-0.0409114	down	ENSMUSG00000038352	Arl5c	ADP-ribosylation factor-like 5C	Promoter	ENSMUST00000107563.1	752
chr10:5163992	RRBS	NA	TRUE	FALSE	TRUE	3.43e-05	0.0469968	1.46615	NA	NA	0.0204825	NA	0.536368	0.492302	-0.0440658	up	ENSMUSG00000096054	Syne1	spectrin repeat containing, nuclear envelope 1	Intron (ENSMUST00000215295.1/64009, intron 97 of 145)	ENSMUST00000215021.1	-21464
chr5:105876979	RRBS	NA	TRUE	FALSE	TRUE	3.43e-05	0.0469968	0.843505	NA	NA	0.00916514	NA	0.0158655	0.0108474	-0.0050181	up	ENSMUSG00000029290	Zfp326	zinc finger protein 326	Promoter	ENSMUST00000133155.1	38
chr5:105876972	RRBS	NA	TRUE	FALSE	TRUE	3.43e-05	0.0469968	0.834044	NA	NA	0.00833668	NA	0.0142496	0.00973983	-0.00450977	up	ENSMUSG00000029290	Zfp326	zinc finger protein 326	Promoter	ENSMUST00000133155.1	31
chr13:58777745	RRBS	NA	TRUE	FALSE	FALSE	3.43e-05	0.0469968	1.03849	NA	NA	NA	NA	0.869254	0.902287	0.0330321	up	ENSMUSG00000114384	4930455J16Rik	RIKEN cDNA 4930455J16 gene	Exon (ENSMUST00000223670.1/ENSMUST00000223670.1, exon 4 of 4)	ENSMUST00000224184.1	-15385
chr18:22344282	RRBS	NA	TRUE	FALSE	FALSE	3.45e-05	0.0471783	-0.904345	NA	NA	NA	NA	0.0145701	0.00961798	-0.00495208	down	ENSMUSG00000045215	Asxl3	additional sex combs like 3, transcriptional regulator	Promoter	ENSMUST00000153836.1	-601
chr17:30005106	RRBS	NA	TRUE	FALSE	FALSE	3.48e-05	0.0474273	-0.854531	NA	NA	NA	NA	0.0155517	0.0135076	-0.00204406	down	ENSMUSG00000044477	Zfand3	zinc finger, AN1-type domain 3	Promoter	ENSMUST00000057897.9	42
chr4:105449480	RRBS	NA	TRUE	FALSE	TRUE	3.48e-05	0.0474273	-1.62034	NA	NA	0.0144254	NA	0.314844	0.334767	0.0199229	down	ENSMUSG00000028517	Plpp3	phospholipid phosphatase 3	Distal Intergenic	ENSMUST00000064139.7	292133
chr2:127922023	RRBS	NA	TRUE	FALSE	FALSE	3.48e-05	0.0474273	-1.08938	NA	NA	NA	NA	0.861848	0.840748	-0.0210998	down	ENSMUSG00000027380	Acoxl	acyl-Coenzyme A oxidase-like	Intron (ENSMUST00000028859.7/74121, intron 9 of 17)	ENSMUST00000110344.1	12965
chr7:144738393	RRBS	NA	TRUE	FALSE	FALSE	3.48e-05	0.0474273	-0.935116	NA	NA	NA	NA	0.0233129	0.0190607	-0.00425216	down	ENSMUSG00000031075	Ano1	anoctamin 1, calcium activated chloride channel	Promoter	ENSMUST00000121758.7	150
chr10:94942677	RRBS	NA	TRUE	FALSE	FALSE	3.49e-05	0.0474554	-1.02822	NA	NA	NA	NA	0.0364533	0.033946	-0.00250729	down	ENSMUSG00000074785	Plxnc1	plexin C1	Intron (ENSMUST00000099337.4/54712, intron 1 of 30)	ENSMUST00000099337.4	2158
chr5:93274213	RRBS	NA	TRUE	FALSE	FALSE	3.5e-05	0.0474794	1.14973	NA	NA	NA	NA	0.816087	0.858672	0.0425854	up	ENSMUSG00000029385	Ccng2	cyclin G2	Intron (ENSMUST00000031331.12/12452, intron 7 of 7)	ENSMUST00000149329.1	5505
chr5:105876975	RRBS	NA	TRUE	FALSE	TRUE	3.5e-05	0.0474794	0.836986	NA	NA	0.008828	NA	0.0149027	0.0101886	-0.00471407	up	ENSMUSG00000029290	Zfp326	zinc finger protein 326	Promoter	ENSMUST00000133155.1	34
chr2:26122768	RRBS	NA	TRUE	FALSE	FALSE	3.5e-05	0.0474991	-0.784959	NA	NA	NA	NA	0.0172545	0.0125366	-0.00471788	down	ENSMUSG00000026932	Nacc2	nucleus accumbens associated 2, BEN and BTB (POZ) domain containing	Promoter	ENSMUST00000140993.1	15
chr10:112473524	RRBS	NA	TRUE	FALSE	FALSE	3.51e-05	0.0474991	1.77509	NA	NA	NA	NA	0.764472	0.807563	0.0430902	up	ENSMUSG00000035681	Kcnc2	potassium voltage gated channel, Shaw-related subfamily, member 2	Distal Intergenic	ENSMUST00000218827.1	17181
chr18:22344279	RRBS	NA	TRUE	FALSE	TRUE	3.52e-05	0.0475224	-0.900168	NA	NA	0.0484205	NA	0.0145416	0.00960524	-0.00493633	down	ENSMUSG00000045215	Asxl3	additional sex combs like 3, transcriptional regulator	Promoter	ENSMUST00000153836.1	-604
chr2:172549918	RRBS	NA	TRUE	FALSE	FALSE	3.52e-05	0.0475224	-1.05316	NA	NA	NA	NA	0.0572536	0.0381943	-0.0190593	down	ENSMUSG00000028640	Tfap2c	transcription factor AP-2, gamma	Promoter	ENSMUST00000030391.8	325
chr5:25498292	RRBS	NA	TRUE	FALSE	TRUE	3.52e-05	0.0475224	-0.768094	NA	NA	0.0405463	NA	0.0149423	0.0138206	-0.00112174	down	ENSMUSG00000038056	Kmt2c	lysine (K)-specific methyltransferase 2C	Promoter	ENSMUST00000173073.7	410
chr4:130175356	RRBS	NA	TRUE	FALSE	TRUE	3.53e-05	0.0475224	-1.17166	NA	NA	0.0319464	NA	0.0883429	0.0714315	-0.0169114	down	ENSMUSG00000028776	Tinagl1	tubulointerstitial nephritis antigen-like 1	Promoter	ENSMUST00000105998.7	-234
chr2:29938312	RRBS	NA	TRUE	FALSE	FALSE	3.53e-05	0.0475224	0.827507	NA	NA	NA	NA	0.950058	0.960327	0.0102693	up	ENSMUSG00000019715	Gle1	GLE1 RNA export mediator (yeast)	Intron (ENSMUST00000019859.8/74412, intron 2 of 15)	ENSMUST00000148983.1	2789
chr17:56894985	RRBS	NA	TRUE	FALSE	TRUE	3.53e-05	0.0475224	-1.35511	NA	NA	0.0314105	NA	0.839079	0.864597	0.0255178	down	ENSMUSG00000024212	Mllt1	myeloid/lymphoid or mixed-lineage leukemia; translocated to, 1	Intron (ENSMUST00000025053.9/64144, intron 9 of 11)	ENSMUST00000233829.1	1689
chrX:113500878	RRBS	NA	TRUE	FALSE	FALSE	3.53e-05	0.0475224	1.58441	NA	NA	NA	NA	0.681538	0.76779	0.0862519	up	ENSMUSG00000025592	Dach2	dachshund family transcription factor 2	Intron (ENSMUST00000113380.7/93837, intron 4 of 15)	ENSMUST00000141552.1	202244
chr8:9207717	RRBS	NA	TRUE	FALSE	FALSE	3.54e-05	0.0475407	0.860004	NA	NA	NA	NA	0.963283	0.966353	0.00306975	up	ENSMUSG00000109215	4930453L07Rik	RIKEN cDNA 4930453L07 gene	3' UTR	ENSMUST00000209053.1	63048
chr12:102704936	RRBS	NA	TRUE	FALSE	TRUE	3.55e-05	0.047663	-0.776459	NA	NA	0.0424924	NA	0.0127625	0.0110452	-0.00171735	down	ENSMUSG00000057963	Itpk1	inositol 1,3,4-triphosphate 5/6 kinase	Promoter	ENSMUST00000046518.11	-6
chr8:123893288	RRBS	NA	TRUE	FALSE	FALSE	3.56e-05	0.0477546	1.39491	NA	NA	NA	NA	0.513375	0.612336	0.0989607	up	ENSMUSG00000031972	Acta1	actin, alpha 1, skeletal muscle	Promoter	ENSMUST00000034453.5	1463
chr7:110124598	RRBS	NA	TRUE	FALSE	FALSE	3.56e-05	0.0477546	1.14817	NA	NA	NA	NA	0.464139	0.512839	0.0486999	up	ENSMUSG00000031016	Wee1	WEE 1 homolog 1 (S. pombe)	Exon (ENSMUST00000033326.9/22390, exon 2 of 11)	ENSMUST00000033326.9	2552
chr7:30810782	RRBS	NA	TRUE	FALSE	FALSE	3.57e-05	0.0478421	1.63829	NA	NA	NA	NA	0.713892	0.813807	0.0999142	up	ENSMUSG00000051314	Ffar2	free fatty acid receptor 2	Distal Intergenic	ENSMUST00000186534.1	10195
chr14:30716218	RRBS	NA	TRUE	FALSE	FALSE	3.59e-05	0.0478639	-0.62899	NA	NA	NA	NA	0.0121742	0.00934157	-0.00283258	down	ENSMUSG00000006527	Sfmbt1	Scm-like with four mbt domains 1	Promoter	ENSMUST00000228006.1	-273
chr5:142340357	RRBS	NA	TRUE	FALSE	TRUE	3.6e-05	0.0478639	-1.24888	NA	NA	0.0250217	NA	0.0914035	0.0882227	-0.00318085	down	ENSMUSG00000056493	Foxk1	forkhead box K1	Distal Intergenic	ENSMUST00000198422.1	-61140
chr10:5163977	RRBS	NA	TRUE	FALSE	TRUE	3.6e-05	0.0478639	1.46875	NA	NA	0.0200175	NA	0.53235	0.485637	-0.0467137	up	ENSMUSG00000096054	Syne1	spectrin repeat containing, nuclear envelope 1	Intron (ENSMUST00000215295.1/64009, intron 97 of 145)	ENSMUST00000215021.1	-21449
chr2:105123178	RRBS	NA	TRUE	FALSE	TRUE	3.6e-05	0.0478639	0.921134	NA	NA	0.00548709	NA	0.0287705	0.0240029	-0.00476763	up	ENSMUSG00000074987	Wt1os	Wilms tumor 1 homolog, opposite strand	Exon (ENSMUST00000184528.1/ENSMUST00000184528.1, exon 1 of 1)	ENSMUST00000174870.1	3225
chr5:143157541	RRBS	NA	TRUE	FALSE	FALSE	3.6e-05	0.0478639	1.12775	NA	NA	NA	NA	0.196667	0.23111	0.034443	up	ENSMUSG00000104529	Rbakdn	RB-associated KRAB zinc finger downstream neighbor (non-protein coding)	Exon (ENSMUST00000199147.1/ENSMUST00000199147.1, exon 1 of 1)	ENSMUST00000200314.4	8162
chr11:97995167	RRBS	NA	TRUE	FALSE	FALSE	3.6e-05	0.0478639	-1.02445	NA	NA	NA	NA	0.0865308	0.0471334	-0.0393974	down	ENSMUSG00000038352	Arl5c	ADP-ribosylation factor-like 5C	Promoter	ENSMUST00000107563.1	762
chr1:59584876	RRBS	NA	TRUE	FALSE	TRUE	3.6e-05	0.0478639	1.20919	NA	NA	0.0207015	NA	0.177314	0.201394	0.0240791	up	ENSMUSG00000047361	Gm973	predicted gene 973	Intron (ENSMUST00000114243.7/381260, intron 12 of 19)	ENSMUST00000212835.1	2480
chr17:37051186	RRBS	NA	TRUE	FALSE	FALSE	3.6e-05	0.0478745	1.06974	NA	NA	NA	NA	0.0520283	0.0768408	0.0248125	up	ENSMUSG00000024462	Gabbr1	gamma-aminobutyric acid (GABA) B receptor, 1	Promoter	ENSMUST00000174347.1	512
chr14:21850135	RRBS	NA	TRUE	FALSE	TRUE	3.61e-05	0.0478897	1.12727	NA	NA	0.00946179	NA	0.947562	0.930856	-0.0167063	up	ENSMUSG00000021773	Comtd1	catechol-O-methyltransferase domain containing 1	Promoter	ENSMUST00000124549.8	-1158
chr17:6777747	RRBS	NA	TRUE	FALSE	FALSE	3.61e-05	0.0478897	1.86843	NA	NA	NA	NA	0.50988	0.569169	0.0592897	up	ENSMUSG00000052397	Ezr	ezrin	Intron (ENSMUST00000064234.6/22350, intron 1 of 12)	ENSMUST00000064234.6	5037
chr1:34291912	RRBS	NA	TRUE	FALSE	FALSE	3.62e-05	0.0479575	1.61327	NA	NA	NA	NA	0.528109	0.65994	0.131831	up	ENSMUSG00000026131	Dst	dystonin	Exon (ENSMUST00000183034.4/13518, exon 92 of 103)	ENSMUST00000183100.7	-1543
chr16:97356434	RRBS	NA	TRUE	FALSE	TRUE	3.63e-05	0.0479575	0.994319	NA	NA	0.0150709	NA	0.106225	0.079313	-0.0269122	up	ENSMUSG00000040605	Bace2	beta-site APP-cleaving enzyme 2	Promoter	ENSMUST00000047275.7	-308
chr6:146613178	RRBS	NA	TRUE	FALSE	FALSE	3.64e-05	0.0479575	-1.29378	NA	NA	NA	NA	0.784751	0.804183	0.0194314	down	ENSMUSG00000040234	Tm7sf3	transmembrane 7 superfamily member 3	Intron (ENSMUST00000037709.15/67623, intron 7 of 11)	ENSMUST00000127529.1	21320
chr3:154333788	RRBS	NA	TRUE	FALSE	FALSE	3.64e-05	0.0479575	0.934817	NA	NA	NA	NA	0.0313891	0.0462929	0.0149038	up	ENSMUSG00000093738	AI606473	expressed sequence AI606473	Exon (ENSMUST00000177201.1/99686, exon 3 of 3)	ENSMUST00000177201.1	2967
chr1:34291907	RRBS	NA	TRUE	FALSE	FALSE	3.65e-05	0.0479575	1.61717	NA	NA	NA	NA	0.52923	0.659975	0.130745	up	ENSMUSG00000026131	Dst	dystonin	Exon (ENSMUST00000183034.4/13518, exon 92 of 103)	ENSMUST00000183100.7	-1548
chr10:80050975	RRBS	NA	TRUE	FALSE	TRUE	3.65e-05	0.0479575	1.66462	NA	NA	0.0298097	NA	0.596279	0.617345	0.0210659	up	ENSMUSG00000075706	Gpx4	glutathione peroxidase 4	Intron (ENSMUST00000144698.7/625249, intron 2 of 6)	ENSMUST00000105372.7	-2513
chr15:80635594	RRBS	NA	TRUE	FALSE	TRUE	3.65e-05	0.0479575	1.04299	NA	NA	0.0245677	NA	0.866461	0.884992	0.0185317	up	ENSMUSG00000098631	Mir6957	microRNA 6957	Intron (ENSMUST00000229980.1/17444, intron 3 of 7)	ENSMUST00000183708.1	-10479
chr14:60587311	RRBS	NA	TRUE	FALSE	FALSE	3.65e-05	0.0479575	1.23443	NA	NA	NA	NA	0.347609	0.378645	0.0310369	up	ENSMUSG00000021990	Spata13	spermatogenesis associated 13	Intron (ENSMUST00000190392.1/ENSMUST00000190392.1, intron 2 of 2)	ENSMUST00000159169.1	-46690
chr2:26122827	RRBS	NA	TRUE	FALSE	FALSE	3.66e-05	0.0479575	-0.872128	NA	NA	NA	NA	0.0147115	0.00901902	-0.00569249	down	ENSMUSG00000026932	Nacc2	nucleus accumbens associated 2, BEN and BTB (POZ) domain containing	Promoter	ENSMUST00000028300.5	-9
chr1:87070931	RRBS	NA	TRUE	FALSE	TRUE	3.66e-05	0.0479575	-1.4074	NA	NA	0.0136717	NA	0.138676	0.191018	0.0523418	down	ENSMUSG00000026246	Alppl2	alkaline phosphatase, placental-like 2	Exon (ENSMUST00000212812.1/ENSMUST00000212812.1, exon 11 of 11)	ENSMUST00000190082.1	18874
chrX:56123568	RRBS	NA	TRUE	FALSE	TRUE	3.66e-05	0.0479575	-0.96098	NA	NA	0.0298097	NA	0.94038	0.953265	0.0128856	down	ENSMUSG00000031125	3830403N18Rik	RIKEN cDNA 3830403N18 gene	Distal Intergenic	ENSMUST00000033458.2	-13004
chr5:25498359	RRBS	NA	TRUE	FALSE	FALSE	3.67e-05	0.0480136	-0.814973	NA	NA	NA	NA	0.0111559	0.00745251	-0.00370339	down	ENSMUSG00000038056	Kmt2c	lysine (K)-specific methyltransferase 2C	Promoter	ENSMUST00000173073.7	343
chr14:121878514	RRBS	NA	TRUE	FALSE	TRUE	3.67e-05	0.0480629	0.833005	NA	NA	0.0380049	NA	0.0138722	0.0131774	-0.000694804	up	ENSMUSG00000102112	1810041H14Rik	RIKEN cDNA 1810041H14 gene	Promoter	ENSMUST00000187773.1	-10
chr7:28340938	RRBS	NA	TRUE	FALSE	FALSE	3.68e-05	0.0480629	-1.3204	NA	NA	NA	NA	0.772764	0.767245	-0.00551864	down	ENSMUSG00000003435	Supt5	suppressor of Ty 5, DSIF elongation factor subunit	Distal Intergenic	ENSMUST00000207563.1	-2192
chr11:97995171	RRBS	NA	TRUE	FALSE	FALSE	3.68e-05	0.0480629	-1.02681	NA	NA	NA	NA	0.087426	0.0475775	-0.0398485	down	ENSMUSG00000038352	Arl5c	ADP-ribosylation factor-like 5C	Promoter	ENSMUST00000107563.1	758
chr17:51832534	RRBS	NA	TRUE	FALSE	TRUE	3.68e-05	0.0480629	-0.935243	NA	NA	0.0250076	NA	0.0187679	0.0196322	0.000864243	down	ENSMUSG00000023927	Satb1	special AT-rich sequence binding protein 1	Promoter	ENSMUST00000144331.7	138
chr15:45667417	RRBS	NA	TRUE	FALSE	TRUE	3.69e-05	0.0480629	-0.850117	NA	NA	0.0181806	NA	0.962184	0.960712	-0.00147165	down	ENSMUSG00000022342	Kcnv1	potassium channel, subfamily V, member 1	Distal Intergenic	ENSMUST00000228536.1	-552497
chr2:172549922	RRBS	NA	TRUE	FALSE	FALSE	3.69e-05	0.0480744	-1.05042	NA	NA	NA	NA	0.0565623	0.0380895	-0.0184728	down	ENSMUSG00000028640	Tfap2c	transcription factor AP-2, gamma	Promoter	ENSMUST00000030391.8	329
chr7:67952181	RRBS	NA	TRUE	FALSE	FALSE	3.7e-05	0.0481337	0.660819	NA	NA	NA	NA	0.00954017	0.0116194	0.00207922	up	ENSMUSG00000005533	Igf1r	insulin-like growth factor I receptor	Promoter	ENSMUST00000005671.9	-646
chr12:76709982	RRBS	NA	TRUE	FALSE	TRUE	3.71e-05	0.048182	0.809621	NA	NA	0.0390477	NA	0.0130721	0.0165182	0.0034461	up	ENSMUSG00000021061	Sptb	spectrin beta, erythrocytic	Promoter	ENSMUST00000166101.1	41
chr7:67952186	RRBS	NA	TRUE	FALSE	FALSE	3.71e-05	0.048182	0.666755	NA	NA	NA	NA	0.00980394	0.0119672	0.00216325	up	ENSMUSG00000005533	Igf1r	insulin-like growth factor I receptor	Promoter	ENSMUST00000005671.9	-641
chr16:90664145	RRBS	NA	TRUE	FALSE	FALSE	3.72e-05	0.048182	1.20509	NA	NA	NA	NA	0.128464	0.183482	0.0550177	up	ENSMUSG00000022978	Mis18a	MIS18 kinetochore protein A	Distal Intergenic	ENSMUST00000147546.1	62994
chr1:17097357	RRBS	NA	TRUE	FALSE	TRUE	3.72e-05	0.048182	-0.91515	NA	NA	0.0198379	NA	0.025423	0.0175265	-0.00789647	down	ENSMUSG00000042686	Jph1	junctophilin 1	Promoter	ENSMUST00000038382.4	532
chr1:59584878	RRBS	NA	TRUE	FALSE	TRUE	3.72e-05	0.048182	1.21066	NA	NA	0.0206907	NA	0.178113	0.202025	0.0239127	up	ENSMUSG00000047361	Gm973	predicted gene 973	Intron (ENSMUST00000114243.7/381260, intron 12 of 19)	ENSMUST00000212835.1	2482
chr12:54065796	RRBS	NA	TRUE	FALSE	TRUE	3.73e-05	0.0481892	1.83175	NA	NA	0.0207152	NA	0.602583	0.626566	0.0239831	up	ENSMUSG00000035105	Egln3	egl-9 family hypoxia-inducible factor 3	Exon (ENSMUST00000223358.1/27386, exon 10 of 11)	ENSMUST00000039516.3	138064
chr12:54065750	RRBS	NA	TRUE	FALSE	TRUE	3.73e-05	0.0481892	1.86514	NA	NA	0.0182185	NA	0.587475	0.587457	-1.79e-05	up	ENSMUSG00000035105	Egln3	egl-9 family hypoxia-inducible factor 3	Intron (ENSMUST00000223358.1/27386, intron 9 of 10)	ENSMUST00000039516.3	138110
chrX:16440596	RRBS	NA	TRUE	FALSE	FALSE	3.74e-05	0.0483297	-0.996278	NA	NA	NA	NA	0.844037	0.796074	-0.0479635	down	ENSMUSG00000023257	Cypt1	cysteine-rich perinuclear theca 1	Distal Intergenic	ENSMUST00000115422.1	-82273
chr1:156041641	RRBS	NA	TRUE	FALSE	FALSE	3.76e-05	0.0484038	-1.21806	NA	NA	NA	NA	0.118561	0.0986394	-0.0199219	down	ENSMUSG00000050565	Tor1aip2	torsin A interacting protein 2	Promoter	ENSMUST00000097526.2	724
chrX:141475375	RRBS	NA	TRUE	FALSE	FALSE	3.76e-05	0.0484038	1.13315	NA	NA	NA	NA	0.195234	0.246978	0.0517438	up	ENSMUSG00000031274	Col4a5	collagen, type IV, alpha 5	Promoter	ENSMUST00000112931.7	-10
chr9:117566322	RRBS	NA	TRUE	FALSE	FALSE	3.76e-05	0.0484038	1.65477	NA	NA	NA	NA	0.284872	0.471627	0.186756	up	ENSMUSG00000039607	Rbms3	RNA binding motif, single stranded interacting protein	Intron (ENSMUST00000164018.8/207181, intron 1 of 14)	ENSMUST00000164018.8	63591
chr11:95337056	RRBS	NA	TRUE	FALSE	TRUE	3.77e-05	0.0484038	-0.835796	NA	NA	0.0260865	NA	0.0148116	0.016114	0.00130245	down	ENSMUSG00000038893	Fam117a	family with sequence similarity 117, member A	Promoter	ENSMUST00000132357.7	36
chr3:146117592	RRBS	NA	TRUE	FALSE	TRUE	3.77e-05	0.0484038	-0.904023	NA	NA	0.0250217	NA	0.113159	0.10522	-0.00793875	down	ENSMUSG00000036853	Mcoln3	mucolipin 3	Promoter	ENSMUST00000140214.2	142
chr4:117317622	Array	cg21148230	TRUE	FALSE	TRUE	3.78e-05	0.0289238	-0.17102	NA	NA	0.00183866	NA	0.485286	0.480828	-0.0044581	down	ENSMUSG00000028677	Rnf220	ring finger protein 220	Intron (ENSMUST00000030439.14/66743, intron 2 of 14)	ENSMUST00000150148.1	-17594
chr5:149462965	RRBS	NA	TRUE	FALSE	FALSE	3.79e-05	0.0485726	-1.19908	NA	NA	NA	NA	0.89079	0.885124	-0.00566652	down	ENSMUSG00000029660	Tex26	testis expressed 26	Intron (ENSMUST00000031667.7/75860, intron 5 of 6)	ENSMUST00000201610.1	23246
chr12:112664174	RRBS	NA	TRUE	FALSE	FALSE	3.79e-05	0.0485726	1.20207	NA	NA	NA	NA	0.262052	0.299067	0.0370146	up	ENSMUSG00000001729	Akt1	thymoma viral proto-oncogene 1	Intron (ENSMUST00000001780.9/11651, intron 2 of 13)	ENSMUST00000139388.2	3940
chr4:106200073	RRBS	NA	TRUE	FALSE	FALSE	3.79e-05	0.0486157	1.33305	NA	NA	NA	NA	0.168488	0.189761	0.0212732	up	NA	Gm12724	predicted gene 12724	Distal Intergenic	ENSMUST00000140196.1	-41143
chr11:69888036	RRBS	NA	TRUE	FALSE	FALSE	3.8e-05	0.0486303	1.73929	NA	NA	NA	NA	0.748118	0.857358	0.109241	up	ENSMUSG00000001588	Acap1	ArfGAP with coiled-coil, ankyrin repeat and PH domains 1	Promoter	ENSMUST00000127238.1	381
chr5:147947856	RRBS	NA	TRUE	FALSE	TRUE	3.8e-05	0.0486303	-1.12085	NA	NA	0.0305507	NA	0.875423	0.871094	-0.00432898	down	ENSMUSG00000029651	Mtus2	microtubule associated tumor suppressor candidate 2	Distal Intergenic	ENSMUST00000085558.10	-9464
chr8:12428607	RRBS	NA	TRUE	FALSE	TRUE	3.81e-05	0.0486583	0.994369	NA	NA	0.034786	NA	0.113523	0.116628	0.00310546	up	ENSMUSG00000096014	Sox1	SRY (sex determining region Y)-box 1	Intron (ENSMUST00000080795.8/434280, intron 4 of 8)	ENSMUST00000174915.1	32204
chr1:75458058	Array	cg17037231	TRUE	TRUE	TRUE	3.81e-05	0.0289238	-0.111234	6.04e-05	0.00246405	5.05e-07	0.00481568	0.364891	0.384242	0.0193511	down	ENSMUSG00000033007	Asic4	acid-sensing (proton-gated) ion channel family member 4	Intron (ENSMUST00000113577.7/241118, intron 1 of 8)	ENSMUST00000037708.9	7359
chr4:150132861	RRBS	NA	TRUE	FALSE	FALSE	3.82e-05	0.0487409	1.2072	NA	NA	NA	NA	0.340683	0.410604	0.0699211	up	ENSMUSG00000028976	Slc2a5	solute carrier family 2 (facilitated glucose transporter), member 5	Intron (ENSMUST00000030826.3/56485, intron 6 of 13)	ENSMUST00000136610.7	3915
chr14:60587332	RRBS	NA	TRUE	FALSE	FALSE	3.83e-05	0.0487913	1.26827	NA	NA	NA	NA	0.35853	0.3992	0.0406699	up	ENSMUSG00000021990	Spata13	spermatogenesis associated 13	Intron (ENSMUST00000190392.1/ENSMUST00000190392.1, intron 2 of 2)	ENSMUST00000159169.1	-46669
chr17:45897255	RRBS	NA	TRUE	FALSE	FALSE	3.83e-05	0.0488181	2.05856	NA	NA	NA	NA	0.586804	0.641417	0.0546128	up	ENSMUSG00000117085	4930542M03Rik	RIKEN cDNA 4930542M03 gene	Distal Intergenic	ENSMUST00000233801.1	-15803
chr4:46451629	RRBS	NA	TRUE	FALSE	FALSE	3.84e-05	0.0488243	0.900415	NA	NA	NA	NA	0.00994985	0.0174887	0.00753887	up	ENSMUSG00000028333	Anp32b	acidic (leucine-rich) nuclear phosphoprotein 32 family, member B	Promoter	ENSMUST00000102926.4	727
chr17:30005108	RRBS	NA	TRUE	FALSE	FALSE	3.84e-05	0.0488462	-0.852738	NA	NA	NA	NA	0.0157132	0.0136924	-0.00202082	down	ENSMUSG00000044477	Zfand3	zinc finger, AN1-type domain 3	Promoter	ENSMUST00000057897.9	44
chr2:168438289	RRBS	NA	TRUE	FALSE	FALSE	3.84e-05	0.0488462	-1.56695	NA	NA	NA	NA	0.725381	0.663175	-0.0622054	down	ENSMUSG00000027544	Nfatc2	nuclear factor of activated T cells, cytoplasmic, calcineurin dependent 2	Distal Intergenic	ENSMUST00000151292.7	113987
chr5:34660528	RRBS	NA	TRUE	FALSE	FALSE	3.85e-05	0.0488693	-0.885046	NA	NA	NA	NA	0.0216752	0.0177481	-0.00392711	down	ENSMUSG00000052783	Grk4	G protein-coupled receptor kinase 4	Promoter	ENSMUST00000001112.13	149
chr1:74579525	RRBS	NA	TRUE	FALSE	FALSE	3.86e-05	0.0488931	1.16479	NA	NA	NA	NA	0.83894	0.883163	0.0442231	up	ENSMUSG00000026135	Zfp142	zinc finger protein 142	Exon (ENSMUST00000113737.7/77264, exon 3 of 9)	ENSMUST00000127921.1	6138
chr8:93967004	Array	cg01890425	TRUE	TRUE	TRUE	3.86e-05	0.0289238	-0.773091	0.000399728	0.00949466	5.66e-06	0.028208	0.662413	0.735851	0.0734379	down	ENSMUSG00000031748	Gnao1	guanine nucleotide binding protein, alpha O	3' UTR	ENSMUST00000155245.1	4160
chr3:31094320	RRBS	NA	TRUE	FALSE	TRUE	3.86e-05	0.0488931	-0.845704	NA	NA	0.0406854	NA	0.00938466	0.0105244	0.00113973	down	ENSMUSG00000027660	Skil	SKI-like	Promoter	ENSMUST00000118470.7	-738
chr1:189363868	RRBS	NA	TRUE	FALSE	FALSE	3.86e-05	0.0489075	1.60807	NA	NA	NA	NA	0.325659	0.335323	0.00966421	up	ENSMUSG00000037624	Kcnk2	potassium channel, subfamily K, member 2	Intron (ENSMUST00000180044.7/16526, intron 1 of 5)	ENSMUST00000195016.1	-16887
chr19:25673732	RRBS	NA	TRUE	FALSE	FALSE	3.87e-05	0.0489076	0.705672	NA	NA	NA	NA	0.0153606	0.0205176	0.00515698	up	ENSMUSG00000048138	Dmrt2	doublesex and mab-3 related transcription factor 2	Promoter	ENSMUST00000053068.6	1321
chr5:66974445	RRBS	NA	TRUE	FALSE	TRUE	3.87e-05	0.0489078	1.41616	NA	NA	0.0198379	NA	0.809852	0.821292	0.0114398	up	ENSMUSG00000037736	Limch1	LIM and calponin homology domains 1	Promoter	ENSMUST00000119854.7	-98
chr11:119549134	RRBS	NA	TRUE	FALSE	FALSE	3.88e-05	0.0489336	-1.04496	NA	NA	NA	NA	0.0547719	0.0372582	-0.0175137	down	ENSMUSG00000087675	Gm11762	predicted gene 11762	Promoter	ENSMUST00000135630.1	504
chr16:90664134	RRBS	NA	TRUE	FALSE	FALSE	3.9e-05	0.0492226	1.19195	NA	NA	NA	NA	0.127417	0.179982	0.0525642	up	ENSMUSG00000022978	Mis18a	MIS18 kinetochore protein A	Distal Intergenic	ENSMUST00000147546.1	63005
chr11:49901863	RRBS	NA	TRUE	FALSE	FALSE	3.91e-05	0.0492522	-0.737219	NA	NA	NA	NA	0.0128185	0.00858821	-0.00423028	down	ENSMUSG00000020374	Rasgef1c	RasGEF domain family, member 1C	Promoter	ENSMUST00000093142.11	8
chr19:46314518	Array	cg14140337	TRUE	FALSE	TRUE	3.91e-05	0.0289238	0.2542	NA	NA	0.00193459	NA	0.401785	0.405262	0.00347734	up	ENSMUSG00000037126	Psd	pleckstrin and Sec7 domain containing	Promoter	ENSMUST00000226062.1	-214
chr10:94942625	RRBS	NA	TRUE	FALSE	FALSE	3.91e-05	0.0492629	-1.04377	NA	NA	NA	NA	0.0378228	0.0377735	-4.94e-05	down	ENSMUSG00000074785	Plxnc1	plexin C1	Intron (ENSMUST00000099337.4/54712, intron 1 of 30)	ENSMUST00000099337.4	2210
chr1:118054828	RRBS	NA	TRUE	FALSE	TRUE	3.93e-05	0.0493718	0.654693	NA	NA	0.0414467	NA	0.936917	0.946586	0.00966909	up	ENSMUSG00000026374	Tsn	translin	Distal Intergenic	ENSMUST00000188512.6	255158
chr17:67006847	RRBS	NA	TRUE	FALSE	TRUE	3.94e-05	0.0494057	1.36271	NA	NA	0.0488156	NA	0.320033	0.371238	0.051205	up	ENSMUSG00000093508	Mir5709	microRNA 5709	Intron (ENSMUST00000037974.9/19274, intron 7 of 32)	ENSMUST00000176783.1	19388
chr7:81453856	RRBS	NA	TRUE	FALSE	FALSE	3.94e-05	0.0494057	-1.09831	NA	NA	NA	NA	0.06658	0.055353	-0.0112271	down	ENSMUSG00000025586	Cpeb1	cytoplasmic polyadenylation element binding protein 1	Promoter	ENSMUST00000178892.2	819
chr2:71786808	RRBS	NA	TRUE	FALSE	FALSE	3.94e-05	0.0494057	-0.910822	NA	NA	NA	NA	0.0178066	0.0107774	-0.0070292	down	ENSMUSG00000027111	Itga6	integrin alpha 6	Promoter	ENSMUST00000152009.1	-121
chr14:39472396	RRBS	NA	TRUE	FALSE	FALSE	3.96e-05	0.0495692	-0.945258	NA	NA	NA	NA	0.0258394	0.0292525	0.00341315	down	ENSMUSG00000041014	Nrg3	neuregulin 3	Promoter	ENSMUST00000176122.1	270
chr12:69486854	RRBS	NA	TRUE	FALSE	TRUE	3.96e-05	0.0495695	1.43947	NA	NA	0.0146421	NA	0.353892	0.325709	-0.0281832	up	ENSMUSG00000113035	5830428M24Rik	RIKEN cDNA 5830428M24 gene	Distal Intergenic	ENSMUST00000222980.1	-11304
chr12:110877433	RRBS	NA	TRUE	FALSE	FALSE	3.97e-05	0.0495918	-1.57243	NA	NA	NA	NA	0.572105	0.574825	0.00271966	down	ENSMUSG00000021276	Cinp	cyclin-dependent kinase 2 interacting protein	Promoter	ENSMUST00000221414.1	-89
chr19:33056443	RRBS	NA	TRUE	FALSE	TRUE	3.98e-05	0.0496902	1.06406	NA	NA	0.0337398	NA	0.428988	0.442389	0.0134011	up	ENSMUSG00000106278	Mir3970	microRNA 3970	Distal Intergenic	ENSMUST00000199287.1	-100669
chr19:3333883	RRBS	NA	TRUE	FALSE	FALSE	3.98e-05	0.0496902	1.70416	NA	NA	NA	NA	0.683532	0.682507	-0.00102516	up	ENSMUSG00000024900	Cpt1a	carnitine palmitoyltransferase 1a, liver	Promoter	ENSMUST00000237562.1	158
chr11:86707185	Array	cg18942175	TRUE	FALSE	TRUE	3.99e-05	0.0289238	-0.240789	NA	NA	0.00377931	NA	0.916083	0.914576	-0.00150714	down	ENSMUSG00000047126	Cltc	clathrin, heavy polypeptide (Hc)	Exon (ENSMUST00000103186.10/67300, exon 20 of 32)	ENSMUST00000124385.1	-3488
chr15:80635626	RRBS	NA	TRUE	FALSE	TRUE	3.99e-05	0.0496902	1.1468	NA	NA	0.0340721	NA	0.815573	0.85105	0.0354772	up	ENSMUSG00000098631	Mir6957	microRNA 6957	Intron (ENSMUST00000229980.1/17444, intron 3 of 7)	ENSMUST00000183708.1	-10447
chr10:80131437	RRBS	NA	TRUE	FALSE	TRUE	3.99e-05	0.0496902	-1.24566	NA	NA	0.0166504	NA	0.225774	0.255431	0.0296578	down	ENSMUSG00000035640	Cbarp	calcium channel, voltage-dependent, beta subunit associated regulatory protein	3' UTR	ENSMUST00000146180.1	3244
chr6:114969727	RRBS	NA	TRUE	FALSE	TRUE	3.99e-05	0.0496902	-1.07828	NA	NA	0.0322255	NA	0.035115	0.033746	-0.00136907	down	ENSMUSG00000030315	Vgll4	vestigial like family member 4	Promoter	ENSMUST00000139640.1	267
chr6:52217599	RRBS	NA	TRUE	FALSE	FALSE	4e-05	0.0496902	-0.912451	NA	NA	NA	NA	0.0187423	0.0118134	-0.00692892	down	ENSMUSG00000038236	Hoxa7	homeobox A7	Promoter	ENSMUST00000048715.8	-94
chrX:57501130	RRBS	NA	TRUE	FALSE	FALSE	4.01e-05	0.0497269	-0.995785	NA	NA	NA	NA	0.95501	0.943779	-0.0112312	down	ENSMUSG00000036357	Gpr101	G protein-coupled receptor 101	Exon (ENSMUST00000057645.5/245424, exon 2 of 2)	ENSMUST00000057645.5	2627
chr5:34660547	RRBS	NA	TRUE	FALSE	FALSE	4.01e-05	0.0497269	-0.834615	NA	NA	NA	NA	0.0195204	0.0163299	-0.00319052	down	ENSMUSG00000052783	Grk4	G protein-coupled receptor kinase 4	Promoter	ENSMUST00000001112.13	168
chr10:121534543	RRBS	NA	TRUE	FALSE	FALSE	4.02e-05	0.0497269	0.731965	NA	NA	NA	NA	0.818837	0.873037	0.0542	up	ENSMUSG00000020115	Tbk1	TANK-binding kinase 1	Distal Intergenic	ENSMUST00000219439.1	17906
chrX:57501140	RRBS	NA	TRUE	FALSE	FALSE	4.02e-05	0.0497269	-0.990553	NA	NA	NA	NA	0.956784	0.945461	-0.0113232	down	ENSMUSG00000036357	Gpr101	G protein-coupled receptor 101	Exon (ENSMUST00000057645.5/245424, exon 2 of 2)	ENSMUST00000057645.5	2617
chr4:154346846	RRBS	NA	TRUE	FALSE	TRUE	4.02e-05	0.0497269	-1.42422	NA	NA	0.0150709	NA	0.791128	0.778042	-0.0130866	down	ENSMUSG00000039410	Prdm16	PR domain containing 16	Intron (ENSMUST00000181143.1/ENSMUST00000181143.1, intron 2 of 3)	ENSMUST00000131762.1	1611
chr5:123037848	RRBS	NA	TRUE	FALSE	TRUE	4.02e-05	0.0497269	-1.15027	NA	NA	0.0384681	NA	0.924885	0.913264	-0.0116213	down	ENSMUSG00000029477	Morn3	MORN repeat containing 3	Promoter	ENSMUST00000137490.1	-136
chr11:85831846	RRBS	NA	TRUE	FALSE	TRUE	4.03e-05	0.0497269	-1.07974	NA	NA	0.00863877	NA	0.0693799	0.0912413	0.0218613	down	ENSMUSG00000087013	2610027K06Rik	RIKEN cDNA 2610027K06 gene	Promoter	ENSMUST00000140673.7	363
chr11:69361190	Array	cg01670963	TRUE	FALSE	FALSE	4.04e-05	0.0289238	-0.195292	NA	NA	NA	NA	0.803659	0.779118	-0.0245406	down	ENSMUSG00000018474	Chd3	chromodomain helicase DNA binding protein 3	Promoter	ENSMUST00000154046.7	531
chr9:44778646	RRBS	NA	TRUE	FALSE	FALSE	4.04e-05	0.0498546	-1.23627	NA	NA	NA	NA	0.823251	0.802554	-0.0206971	down	ENSMUSG00000002031	Ift46	intraflagellar transport 46	Promoter	ENSMUST00000133167.1	704
chr7:81453858	RRBS	NA	TRUE	FALSE	FALSE	4.05e-05	0.0498546	-1.10216	NA	NA	NA	NA	0.0684285	0.0567043	-0.0117242	down	ENSMUSG00000025586	Cpeb1	cytoplasmic polyadenylation element binding protein 1	Promoter	ENSMUST00000178892.2	817
chr11:97995181	RRBS	NA	TRUE	FALSE	FALSE	4.05e-05	0.0498546	-1.03495	NA	NA	NA	NA	0.0917843	0.0504879	-0.0412964	down	ENSMUSG00000038352	Arl5c	ADP-ribosylation factor-like 5C	Promoter	ENSMUST00000107563.1	748
chr14:51989196	RRBS	NA	TRUE	FALSE	TRUE	4.06e-05	0.0498882	1.00336	NA	NA	0.0207015	NA	0.846761	0.853272	0.00651178	up	ENSMUSG00000097633	Gm16617	predicted gene, 16617	Promoter	ENSMUST00000181008.2	-369
chr11:68556274	RRBS	NA	TRUE	FALSE	FALSE	4.06e-05	0.0498882	1.09949	NA	NA	NA	NA	0.118052	0.15747	0.0394189	up	ENSMUSG00000048329	Mfsd6l	major facilitator superfamily domain containing 6-like	Promoter	ENSMUST00000053211.7	88
chr1:171195237	RRBS	NA	TRUE	FALSE	FALSE	4.06e-05	0.0498882	1.47202	NA	NA	NA	NA	0.381758	0.436624	0.0548659	up	ENSMUSG00000038370	Pcp4l1	Purkinje cell protein 4-like 1	Promoter	ENSMUST00000111332.1	1031
chr13:29363399	RRBS	NA	TRUE	FALSE	FALSE	4.06e-05	0.0498882	0.71609	NA	NA	NA	NA	0.720814	0.745868	0.025054	up	ENSMUSG00000006191	Cdkal1	CDK5 regulatory subunit associated protein 1-like 1	Intron (ENSMUST00000140278.7/68916, intron 13 of 16)	ENSMUST00000110323.2	111208
chr7:27160344	Array	cg24003894	TRUE	FALSE	TRUE	4.18e-05	0.0290607	-0.179945	NA	NA	0.000514461	NA	0.526985	0.535055	0.00806995	down	ENSMUSG00000078787	Cyp2t4	cytochrome P450, family 2, subfamily t, polypeptide 4	Exon (ENSMUST00000080058.10/112406, exon 3 of 6)	ENSMUST00000108385.2	5262
chr12:109712531	Array	cg11968701	TRUE	TRUE	TRUE	4.58e-05	0.0309472	-0.243701	0.000324635	0.0080772	5.31e-05	0.00857001	0.733438	0.747033	0.013595	down	ENSMUSG00000065617	Mir323	microRNA 323	Promoter	ENSMUST00000083683.1	23
chr16:4137523	Array	cg00976917	TRUE	FALSE	FALSE	4.95e-05	0.0315702	-0.360364	NA	NA	NA	NA	0.75179	0.715058	-0.0367316	down	ENSMUSG00000022521	Crebbp	CREB binding protein	Intron (ENSMUST00000023165.8/12914, intron 4 of 30)	ENSMUST00000205344.1	-8902
chr11:117749289	Array	cg14962578	TRUE	FALSE	TRUE	4.96e-05	0.0315702	-0.359388	NA	NA	0.00109494	NA	0.764822	0.775114	0.0102923	down	ENSMUSG00000025571	Tnrc6c	trinucleotide repeat containing 6C	Promoter	ENSMUST00000141287.1	58
chr6:127471549	Array	cg10663766	TRUE	FALSE	TRUE	5.08e-05	0.0315702	-0.392095	NA	NA	0.0121566	NA	0.864564	0.852274	-0.0122905	down	ENSMUSG00000037997	Parp11	poly (ADP-ribose) polymerase family, member 11	Exon (ENSMUST00000112195.7/101187, exon 4 of 7)	ENSMUST00000136945.2	-2597
chr3:97215396	Array	cg19291010	TRUE	FALSE	TRUE	5.25e-05	0.0318166	0.414146	NA	NA	0.00108629	NA	0.890997	0.889572	-0.00142522	up	ENSMUSG00000038256	Bcl9	B cell CLL/lymphoma 9	Promoter	ENSMUST00000166341.1	1111
chr12:109712361	Array	cg20796695	TRUE	FALSE	TRUE	5.55e-05	0.0327975	-0.266171	NA	NA	0.00170437	NA	0.660899	0.65707	-0.00382871	down	ENSMUSG00000080687	Mir1197	microRNA 1197	Promoter	ENSMUST00000117037.1	44
chr7:131554348	Array	cg12464120	TRUE	FALSE	TRUE	5.71e-05	0.0329146	-0.173657	NA	NA	0.00191663	NA	0.147077	0.145757	-0.00131916	down	ENSMUSG00000050100	Hmx2	H6 homeobox 2	Promoter	ENSMUST00000051997.8	287
chr6:14720393	Array	cg27309241	TRUE	FALSE	TRUE	6.04e-05	0.0340018	-0.361997	NA	NA	0.0109454	NA	0.525178	0.504906	-0.0202726	down	ENSMUSG00000042717	Ppp1r3a	protein phosphatase 1, regulatory subunit 3A	Intron (ENSMUST00000045096.5/140491, intron 3 of 3)	ENSMUST00000045096.5	34881
chr11:19713551	Array	cg26143218	TRUE	FALSE	TRUE	6.34e-05	0.0348534	-0.329489	NA	NA	0.000177646	NA	0.498721	0.518099	0.0193784	down	ENSMUSG00000045671	Spred2	sprouty-related EVH1 domain containing 2	Distal Intergenic	ENSMUST00000093299.12	-210824
chr2:30001121	Array	cg21121975	TRUE	FALSE	TRUE	6.98e-05	0.0371379	-0.362419	NA	NA	0.00150953	NA	0.74862	0.754823	0.00620273	down	ENSMUSG00000057738	Sptan1	spectrin alpha, non-erythrocytic 1	Promoter	ENSMUST00000149038.2	-763
chr19:59458696	Array	cg24974225	TRUE	FALSE	TRUE	7.07e-05	0.0371379	-0.278386	NA	NA	0.0481077	NA	0.0853253	0.0714865	-0.0138388	down	ENSMUSG00000087095	Emx2os	Emx2 opposite strand/antisense transcript (non-protein coding)	Promoter	ENSMUST00000136990.2	-61
chr9:99874971	Array	cg03945566	TRUE	FALSE	TRUE	8.09e-05	0.0415805	-0.186819	NA	NA	0.00220478	NA	0.336293	0.339996	0.00370367	down	ENSMUSG00000053747	Sox14	SRY (sex determining region Y)-box 14	Promoter	ENSMUST00000054819.9	1199
chr1:106173315	Array	cg08630735	FALSE	TRUE	FALSE	NA	NA	NA	0.00287946	0.0362348	NA	0.011112	0.154049	0.176205	0.0221565	up	ENSMUSG00000044340	Phlpp1	PH domain and leucine rich repeat protein phosphatase 1	Exon (ENSMUST00000061047.6/98432, exon 1 of 17)	ENSMUST00000061047.6	1563
chr1:108189835	RRBS	NA	FALSE	TRUE	FALSE	NA	NA	NA	0.000176461	0.0479443	NA	0.02753	0.945017	0.959248	0.0142311	up	ENSMUSG00000100457	D830032E09Rik	RIKEN cDNA D830032E09 gene	Distal Intergenic	ENSMUST00000189497.1	253126
chr1:110429663	RRBS	NA	FALSE	TRUE	FALSE	NA	NA	NA	0.000170673	0.0472517	NA	-0.0328012	0.940779	0.892401	-0.0483787	down	ENSMUSG00000026312	Cdh7	cadherin 7, type 2	Distal Intergenic	ENSMUST00000134301.1	330368
chr1:119077399	RRBS	NA	FALSE	TRUE	FALSE	NA	NA	NA	0.000119116	0.0393513	NA	-0.0372466	0.549117	0.568324	0.0192071	down	ENSMUSG00000048402	Gli2	GLI-Kruppel family member GLI2	Distal Intergenic	ENSMUST00000062483.14	-23780
chr1:119077415	RRBS	NA	FALSE	TRUE	FALSE	NA	NA	NA	5.4e-05	0.0272994	NA	-0.037642	0.522213	0.539166	0.0169531	down	ENSMUSG00000048402	Gli2	GLI-Kruppel family member GLI2	Distal Intergenic	ENSMUST00000062483.14	-23796
chr1:119077444	RRBS	NA	FALSE	TRUE	FALSE	NA	NA	NA	3.71e-05	0.022477	NA	-0.0375409	0.493069	0.509364	0.0162946	down	ENSMUSG00000048402	Gli2	GLI-Kruppel family member GLI2	Distal Intergenic	ENSMUST00000062483.14	-23825
chr1:119238738	Array	cg16948502	FALSE	TRUE	FALSE	NA	NA	NA	0.000645519	0.0135102	NA	-0.0104087	0.731585	0.704632	-0.0269528	down	ENSMUSG00000037035	Inhbb	inhibin beta-B	Distal Intergenic	ENSMUST00000038765.5	183510
chr1:119329185	Array	cg14852839	FALSE	TRUE	FALSE	NA	NA	NA	0.000536028	0.0117603	NA	-0.00661689	0.457417	0.436757	-0.0206601	down	ENSMUSG00000037035	Inhbb	inhibin beta-B	Distal Intergenic	ENSMUST00000038765.5	93063
chr1:119415955	Array	cg07899808	FALSE	TRUE	FALSE	NA	NA	NA	1.06e-09	8.67e-07	NA	0.0203914	0.855415	0.900429	0.045014	up	ENSMUSG00000037035	Inhbb	inhibin beta-B	3' UTR	ENSMUST00000038765.5	6293
chr1:119444138	RRBS	NA	FALSE	TRUE	FALSE	NA	NA	NA	5.1e-06	0.00836064	NA	-0.0438462	0.534727	0.486923	-0.0478041	down	ENSMUSG00000037035	Inhbb	inhibin beta-B	Distal Intergenic	ENSMUST00000038765.5	-21890
chr1:119444152	RRBS	NA	FALSE	TRUE	FALSE	NA	NA	NA	2.25e-05	0.0174729	NA	-0.0403638	0.47992	0.448809	-0.0311113	down	ENSMUSG00000037035	Inhbb	inhibin beta-B	Distal Intergenic	ENSMUST00000038765.5	-21904
chr1:119802450	Array	cg05659128	FALSE	TRUE	FALSE	NA	NA	NA	0.00460945	0.0489314	NA	-0.00420168	0.886145	0.878325	-0.00781986	down	ENSMUSG00000026384	Ptpn4	protein tyrosine phosphatase, non-receptor type 4	Promoter	ENSMUST00000164086.7	-8
chr1:119996764	RRBS	NA	FALSE	TRUE	FALSE	NA	NA	NA	0.000132179	0.0414559	NA	-0.0340676	0.423818	0.421296	-0.00252242	down	ENSMUSG00000036962	Cfap221	cilia and flagella associated protein 221	Promoter	ENSMUST00000174370.7	426
chr1:119996768	RRBS	NA	FALSE	TRUE	FALSE	NA	NA	NA	0.000172604	0.0475057	NA	-0.0333341	0.421043	0.42007	-0.000972986	down	ENSMUSG00000036962	Cfap221	cilia and flagella associated protein 221	Promoter	ENSMUST00000174370.7	422
chr1:120427149	RRBS	NA	FALSE	TRUE	FALSE	NA	NA	NA	6.1e-07	0.00262549	NA	0.0523894	0.557341	0.663789	0.106448	up	ENSMUSG00000026390	Marco	macrophage receptor with collagenous structure	Distal Intergenic	ENSMUST00000186432.2	77607
chr1:120427175	RRBS	NA	FALSE	TRUE	FALSE	NA	NA	NA	4.07e-06	0.00747249	NA	0.0492214	0.582582	0.663529	0.0809462	up	ENSMUSG00000026390	Marco	macrophage receptor with collagenous structure	Distal Intergenic	ENSMUST00000186432.2	77581
chr1:120427187	RRBS	NA	FALSE	TRUE	FALSE	NA	NA	NA	1.2e-05	0.0131574	NA	0.0470602	0.601979	0.669322	0.0673425	up	ENSMUSG00000026390	Marco	macrophage receptor with collagenous structure	Distal Intergenic	ENSMUST00000186432.2	77569
chr1:120602318	Array	cg07279255	FALSE	TRUE	FALSE	NA	NA	NA	0.00207936	0.0290213	NA	0.00794922	0.0691613	0.0843034	0.0151422	up	ENSMUSG00000058665	En1	engrailed 1	Promoter	ENSMUST00000079721.8	-100
chr1:120614276	RRBS	NA	FALSE	TRUE	FALSE	NA	NA	NA	0.000178102	0.0481408	NA	0.0266195	0.0285583	0.0485255	0.0199673	up	ENSMUSG00000058665	En1	engrailed 1	Distal Intergenic	ENSMUST00000079721.8	11858
chr1:121431711	RRBS	NA	FALSE	TRUE	TRUE	NA	NA	NA	7.18e-05	0.0310555	0.0142365	0.0239894	0.012481	0.0198384	0.00735738	up	ENSMUSG00000026339	Ccdc93	coiled-coil domain containing 93	Promoter	ENSMUST00000112621.1	601
chr1:122041618	RRBS	NA	FALSE	TRUE	FALSE	NA	NA	NA	4.38e-06	0.00777167	NA	0.0363245	0.908839	0.949896	0.0410565	up	ENSMUSG00000099960	Gm28590	predicted gene 28590	Distal Intergenic	ENSMUST00000185679.1	-163527
chr1:122041659	RRBS	NA	FALSE	TRUE	FALSE	NA	NA	NA	1.52e-05	0.0145367	NA	0.0349701	0.903903	0.94725	0.0433468	up	ENSMUSG00000099960	Gm28590	predicted gene 28590	Distal Intergenic	ENSMUST00000185679.1	-163486
chr1:122041662	RRBS	NA	FALSE	TRUE	FALSE	NA	NA	NA	1.85e-05	0.015815	NA	0.0346884	0.903836	0.947371	0.0435351	up	ENSMUSG00000099960	Gm28590	predicted gene 28590	Distal Intergenic	ENSMUST00000185679.1	-163483
chr1:12689739	Array	cg04045776	FALSE	TRUE	FALSE	NA	NA	NA	6.31e-05	0.00252709	NA	0.00816909	0.376431	0.404063	0.0276323	up	ENSMUSG00000016918	Sulf1	sulfatase 1	Distal Intergenic	ENSMUST00000177608.7	-2538
chr1:128202375	Array	cg12642535	FALSE	TRUE	FALSE	NA	NA	NA	5.48e-05	0.00230715	NA	0.00991332	0.869542	0.889965	0.0204227	up	ENSMUSG00000065520	Mir128-1	microRNA 128-1	Promoter	ENSMUST00000083586.2	14
chr1:128202415	Array	cg17534919	FALSE	TRUE	FALSE	NA	NA	NA	4.64e-05	0.00206262	NA	0.00782938	0.874471	0.890197	0.0157262	up	ENSMUSG00000065520	Mir128-1	microRNA 128-1	Promoter	ENSMUST00000083586.2	54
chr1:130423034	RRBS	NA	FALSE	TRUE	FALSE	NA	NA	NA	9.27e-05	0.0348908	NA	0.05049	0.215154	0.272796	0.0576418	up	ENSMUSG00000026401	Cd55b	CD55 molecule, decay accelerating factor for complement B	Promoter	ENSMUST00000119432.1	-25
chr1:130423038	RRBS	NA	FALSE	TRUE	FALSE	NA	NA	NA	0.000107149	0.0373764	NA	0.0504218	0.219143	0.276671	0.0575279	up	ENSMUSG00000026401	Cd55b	CD55 molecule, decay accelerating factor for complement B	Promoter	ENSMUST00000119432.1	-29
chr1:131574049	RRBS	NA	FALSE	TRUE	FALSE	NA	NA	NA	2.8e-05	0.0195219	NA	-0.0401185	0.954853	0.920134	-0.0347192	down	ENSMUSG00000026432	Avpr1b	arginine vasopressin receptor 1B	Distal Intergenic	ENSMUST00000027690.6	-25190
chr1:131574060	RRBS	NA	FALSE	TRUE	FALSE	NA	NA	NA	2.12e-05	0.01694	NA	-0.0402771	0.957911	0.92218	-0.0357316	down	ENSMUSG00000026432	Avpr1b	arginine vasopressin receptor 1B	Distal Intergenic	ENSMUST00000027690.6	-25179
chr1:131978015	RRBS	NA	FALSE	TRUE	FALSE	NA	NA	NA	7.02e-05	0.0307531	NA	-0.031785	0.930904	0.920682	-0.0102222	down	ENSMUSG00000026435	Slc45a3	solute carrier family 45, member 3	Promoter	ENSMUST00000185387.1	-949
chr1:133085161	RRBS	NA	FALSE	TRUE	FALSE	NA	NA	NA	5.36e-05	0.0272075	NA	0.0480471	0.634486	0.718489	0.0840038	up	ENSMUSG00000026447	Pik3c2b	phosphatidylinositol-4-phosphate 3-kinase catalytic subunit type 2 beta	Intron (ENSMUST00000077730.6/240752, intron 13 of 32)	ENSMUST00000077730.6	39149
chr1:133210054	RRBS	NA	FALSE	TRUE	FALSE	NA	NA	NA	3.51e-05	0.0218879	NA	0.0597533	0.32141	0.450048	0.128637	up	ENSMUSG00000041757	Plekha6	pleckstrin homology domain containing, family A member 6	Intron (ENSMUST00000212252.1/240753, intron 3 of 9)	ENSMUST00000187285.6	28733
chr1:133210110	RRBS	NA	FALSE	TRUE	FALSE	NA	NA	NA	5.9e-05	0.0284805	NA	0.0584306	0.28262	0.416693	0.134072	up	ENSMUSG00000041757	Plekha6	pleckstrin homology domain containing, family A member 6	Intron (ENSMUST00000212252.1/240753, intron 3 of 9)	ENSMUST00000187285.6	28789
chr1:133386331	RRBS	NA	FALSE	TRUE	FALSE	NA	NA	NA	7.9e-05	0.0322627	NA	0.04398	0.180171	0.234633	0.0544612	up	ENSMUSG00000070643	Sox13	SRY (sex determining region Y)-box 13	Promoter	ENSMUST00000126530.1	103
chr1:133386378	RRBS	NA	FALSE	TRUE	FALSE	NA	NA	NA	5.22e-05	0.0269422	NA	0.0534268	0.167845	0.226065	0.05822	up	ENSMUSG00000070643	Sox13	SRY (sex determining region Y)-box 13	Promoter	ENSMUST00000126530.1	56
chr1:134344212	RRBS	NA	FALSE	TRUE	FALSE	NA	NA	NA	0.000115501	0.0387699	NA	0.0239606	0.0407065	0.0708352	0.0301287	up	ENSMUSG00000042305	Tmem183a	transmembrane protein 183A	Downstream (1-2kb)	ENSMUST00000189572.1	6093
chr1:134344235	RRBS	NA	FALSE	TRUE	FALSE	NA	NA	NA	2.41e-05	0.01824	NA	0.0273252	0.049947	0.0904205	0.0404734	up	ENSMUSG00000042305	Tmem183a	transmembrane protein 183A	Downstream (1-2kb)	ENSMUST00000189572.1	6070
chr1:134344239	RRBS	NA	FALSE	TRUE	FALSE	NA	NA	NA	2.36e-05	0.0180234	NA	0.0274315	0.0514091	0.0925573	0.0411482	up	ENSMUSG00000042305	Tmem183a	transmembrane protein 183A	Downstream (1-2kb)	ENSMUST00000189572.1	6066
chr1:134550281	RRBS	NA	FALSE	TRUE	FALSE	NA	NA	NA	0.000145219	0.0436531	NA	0.0464482	0.44563	0.556695	0.111065	up	ENSMUSG00000046367	Mgat4e	MGAT4 family, member E	Promoter	ENSMUST00000172898.1	-599
chr1:135460699	Array	cg07258946	FALSE	TRUE	FALSE	NA	NA	NA	0.00434612	0.0471076	NA	-0.008515	0.790335	0.769839	-0.020496	down	ENSMUSG00000093515	Mir1231	microRNA 1231	Exon (ENSMUST00000040599.14/215690, exon 14 of 30)	ENSMUST00000175639.1	-6016
chr1:135524490	RRBS	NA	FALSE	TRUE	FALSE	NA	NA	NA	6.93e-06	0.0097671	NA	0.055178	0.237081	0.394131	0.157051	up	ENSMUSG00000009418	Nav1	neuron navigator 1	Exon (ENSMUST00000192904.1/ENSMUST00000192904.1, exon 1 of 1)	ENSMUST00000190130.1	-14039
chr1:135664225	RRBS	NA	FALSE	TRUE	FALSE	NA	NA	NA	0.000146557	0.0438408	NA	0.0439791	0.416048	0.568174	0.152126	up	ENSMUSG00000009418	Nav1	neuron navigator 1	Intron (ENSMUST00000190298.7/215690, intron 1 of 30)	ENSMUST00000190298.7	23880
chr1:135664228	RRBS	NA	FALSE	TRUE	FALSE	NA	NA	NA	0.000158972	0.0457647	NA	0.0438339	0.417509	0.56887	0.15136	up	ENSMUSG00000009418	Nav1	neuron navigator 1	Intron (ENSMUST00000190298.7/215690, intron 1 of 30)	ENSMUST00000190298.7	23877
chr1:135698679	RRBS	NA	FALSE	TRUE	FALSE	NA	NA	NA	4.78e-05	0.0255477	NA	0.0276718	0.184625	0.273429	0.0888043	up	ENSMUSG00000009418	Nav1	neuron navigator 1	Distal Intergenic	ENSMUST00000190298.7	-10574
chr1:136628403	Array	cg00791213	FALSE	TRUE	FALSE	NA	NA	NA	0.00238508	0.0317505	NA	0.0122998	0.795367	0.84221	0.0468428	up	ENSMUSG00000041483	Zfp281	zinc finger protein 281	3' UTR	ENSMUST00000112046.1	3502
chr1:136789211	RRBS	NA	FALSE	TRUE	FALSE	NA	NA	NA	1.32e-05	0.0137769	NA	0.0532323	0.218385	0.289151	0.0707657	up	NA	Platr22	pluripotency associated transcript 22	Exon (ENSMUST00000193486.1/ENSMUST00000193486.1, exon 1 of 1)	ENSMUST00000181274.1	93000
chr1:138385367	Array	cg18056481	FALSE	TRUE	FALSE	NA	NA	NA	0.00186866	0.0274406	NA	-0.00755373	0.634759	0.588592	-0.0461671	down	ENSMUSG00000026394	Atp6v1g3	ATPase, H+ transporting, lysosomal V1 subunit G3	Distal Intergenic	ENSMUST00000027643.5	111629
chr1:138496976	Array	cg14557962	FALSE	TRUE	TRUE	NA	NA	NA	0.00020523	0.00582858	0.0124899	0.00984002	0.619059	0.651143	0.0320837	up	ENSMUSG00000026393	Nek7	NIMA (never in mitosis gene a)-related expressed kinase 7	Intron (ENSMUST00000186017.6/59125, intron 9 of 9)	ENSMUST00000027642.4	122698
chr1:139423477	Array	cg25473870	FALSE	TRUE	FALSE	NA	NA	NA	0.00424206	0.046366	NA	0.00709486	0.389727	0.416415	0.0266874	up	ENSMUSG00000033964	Zbtb41	zinc finger and BTB domain containing 41	Promoter	ENSMUST00000199011.1	-177
chr1:14306539	Array	cg05630810	FALSE	TRUE	FALSE	NA	NA	NA	0.00030693	0.00774835	NA	-0.0105581	0.860777	0.829835	-0.0309422	down	ENSMUSG00000025932	Eya1	EYA transcriptional coactivator and phosphatase 1	Intron (ENSMUST00000027066.12/14048, intron 1 of 17)	ENSMUST00000185453.6	-1911
chr1:143339029	RRBS	NA	FALSE	TRUE	FALSE	NA	NA	NA	2.27e-06	0.00554482	NA	0.0541486	0.165295	0.233016	0.0677209	up	ENSMUSG00000026361	Cdc73	cell division cycle 73, Paf1/RNA polymerase II complex component	Distal Intergenic	ENSMUST00000162638.1	301552
chr1:143503620	RRBS	NA	FALSE	TRUE	FALSE	NA	NA	NA	4.05e-05	0.0234534	NA	0.0206303	0.189882	0.265775	0.0758926	up	ENSMUSG00000026361	Cdc73	cell division cycle 73, Paf1/RNA polymerase II complex component	Distal Intergenic	ENSMUST00000162638.1	136961
chr1:143503659	RRBS	NA	FALSE	TRUE	FALSE	NA	NA	NA	0.000183068	0.0487709	NA	0.0176798	0.182442	0.241282	0.0588403	up	ENSMUSG00000026361	Cdc73	cell division cycle 73, Paf1/RNA polymerase II complex component	Distal Intergenic	ENSMUST00000162638.1	136922
chr1:14465062	Array	cg04589887	FALSE	TRUE	TRUE	NA	NA	NA	1.17e-06	0.00013895	0.0176901	-0.0132508	0.851724	0.812714	-0.0390101	down	ENSMUSG00000025932	Eya1	EYA transcriptional coactivator and phosphatase 1	Distal Intergenic	ENSMUST00000168081.8	-154827
chr1:151741632	RRBS	NA	FALSE	TRUE	FALSE	NA	NA	NA	1.35e-06	0.00409641	NA	0.0455029	0.403897	0.416683	0.0127866	up	ENSMUSG00000100594	2810414N06Rik	RIKEN cDNA 2810414N06 gene	Distal Intergenic	ENSMUST00000186444.1	13386
chr1:151741667	RRBS	NA	FALSE	TRUE	FALSE	NA	NA	NA	1.07e-05	0.0123744	NA	0.0382857	0.579843	0.601338	0.0214953	up	ENSMUSG00000100594	2810414N06Rik	RIKEN cDNA 2810414N06 gene	Distal Intergenic	ENSMUST00000186444.1	13351
chr1:153220108	Array	cg06994774	FALSE	TRUE	FALSE	NA	NA	NA	0.00389498	0.04412	NA	0.00450202	0.959554	0.965386	0.00583173	up	ENSMUSG00000026478	Lamc1	laminin, gamma 1	3' UTR	ENSMUST00000161744.1	9036
chr1:154436497	Array	cg14524396	FALSE	TRUE	FALSE	NA	NA	NA	0.00209046	0.0291075	NA	0.0099977	0.654718	0.697287	0.0425694	up	ENSMUSG00000004110	Cacna1e	calcium channel, voltage-dependent, R type, alpha 1E subunit	Exon (ENSMUST00000187541.6/12290, exon 34 of 47)	ENSMUST00000226546.1	-15342
chr1:154725958	Array	cg10735971	FALSE	TRUE	FALSE	NA	NA	NA	0.00181022	0.026899	NA	0.00793694	0.116566	0.139933	0.0233663	up	ENSMUSG00000004110	Cacna1e	calcium channel, voltage-dependent, R type, alpha 1E subunit	Promoter	ENSMUST00000004214.14	-38
chr1:154832366	RRBS	NA	FALSE	TRUE	FALSE	NA	NA	NA	4.8e-05	0.0256112	NA	0.0250559	0.395357	0.482133	0.0867757	up	ENSMUSG00000004110	Cacna1e	calcium channel, voltage-dependent, R type, alpha 1E subunit	Intron (ENSMUST00000211821.1/12290, intron 1 of 46)	ENSMUST00000238369.1	-15425
chr1:154832377	RRBS	NA	FALSE	TRUE	FALSE	NA	NA	NA	4.95e-05	0.0260533	NA	0.025109	0.391796	0.479285	0.0874895	up	ENSMUSG00000004110	Cacna1e	calcium channel, voltage-dependent, R type, alpha 1E subunit	Intron (ENSMUST00000211821.1/12290, intron 1 of 46)	ENSMUST00000238369.1	-15436
chr1:155636781	Array	cg18324267	FALSE	TRUE	FALSE	NA	NA	NA	0.00189179	0.0276103	NA	-0.00415412	0.957216	0.95295	-0.00426515	down	ENSMUSG00000033701	Acbd6	acyl-Coenzyme A binding domain containing 6	Intron (ENSMUST00000035560.8/72482, intron 6 of 7)	ENSMUST00000159339.1	69533
chr1:155636818	Array	cg25444005	FALSE	TRUE	FALSE	NA	NA	NA	0.000506525	0.0112912	NA	-0.00909657	0.931763	0.921661	-0.0101011	down	ENSMUSG00000033701	Acbd6	acyl-Coenzyme A binding domain containing 6	Intron (ENSMUST00000035560.8/72482, intron 6 of 7)	ENSMUST00000159339.1	69570
chr1:157243573	Array	cg06646690	FALSE	TRUE	TRUE	NA	NA	NA	0.00106189	0.0191101	0.00142326	0.0102325	0.55257	0.591185	0.0386141	up	ENSMUSG00000070565	Rasal2	RAS protein activator like 2	Promoter	ENSMUST00000129880.7	917
chr1:157799240	Array	cg23486717	FALSE	TRUE	FALSE	NA	NA	NA	1.66e-05	0.00097856	NA	0.0140763	0.744625	0.791254	0.0466291	up	ENSMUSG00000026589	Sec16b	SEC16 homolog B (S. cerevisiae)	Distal Intergenic	ENSMUST00000155665.1	261189
chr1:158246604	Array	cg24480575	FALSE	TRUE	FALSE	NA	NA	NA	0.00121618	0.0208834	NA	0.00833738	0.939059	0.949301	0.0102413	up	ENSMUSG00000004031	Brinp2	bone morphogenic protein/retinoic acid inducible neural-specific 2	3' UTR	ENSMUST00000194578.1	49860
chr1:158511049	Array	cg08123116	FALSE	TRUE	FALSE	NA	NA	NA	0.00124646	0.0212194	NA	-0.00821829	0.62184	0.577997	-0.0438429	down	ENSMUSG00000026587	Astn1	astrotactin 1	Promoter	ENSMUST00000192619.1	1172
chr1:159068656	Array	cg26764986	FALSE	TRUE	FALSE	NA	NA	NA	6.85e-06	0.00050856	NA	0.013296	0.90285	0.924189	0.0213392	up	ENSMUSG00000047661	1600012P17Rik	RIKEN cDNA 1600012P17 gene	Distal Intergenic	ENSMUST00000159892.1	-88166
chr1:162273635	Array	cg01810815	FALSE	TRUE	FALSE	NA	NA	NA	1.18e-05	0.000760306	NA	0.00970075	0.865427	0.890002	0.0245746	up	ENSMUSG00000040265	Dnm3	dynamin 3	Exon (ENSMUST00000162330.7/103967, exon 4 of 5)	ENSMUST00000160665.7	21945
chr1:165282237	RRBS	NA	FALSE	TRUE	FALSE	NA	NA	NA	0.000161105	0.0460062	NA	0.025726	0.0141392	0.0214308	0.00729157	up	ENSMUSG00000040836	Gpr161	G protein-coupled receptor 161	Distal Intergenic	ENSMUST00000178700.7	-13552
chr1:165282255	RRBS	NA	FALSE	TRUE	FALSE	NA	NA	NA	3.34e-05	0.0213095	NA	0.0278882	0.0126489	0.0195964	0.00694757	up	ENSMUSG00000040836	Gpr161	G protein-coupled receptor 161	Distal Intergenic	ENSMUST00000178700.7	-13534
chr1:165282258	RRBS	NA	FALSE	TRUE	FALSE	NA	NA	NA	3.05e-05	0.0203978	NA	0.0279419	0.0124568	0.0193714	0.00691464	up	ENSMUSG00000040836	Gpr161	G protein-coupled receptor 161	Distal Intergenic	ENSMUST00000178700.7	-13531
chr1:165282272	RRBS	NA	FALSE	TRUE	FALSE	NA	NA	NA	2.64e-05	0.019044	NA	0.0279346	0.0116983	0.0184992	0.00680084	up	ENSMUSG00000040836	Gpr161	G protein-coupled receptor 161	Distal Intergenic	ENSMUST00000178700.7	-13517
chr1:165282281	RRBS	NA	FALSE	TRUE	FALSE	NA	NA	NA	1.64e-05	0.0149832	NA	0.0281936	0.0102209	0.017448	0.00722716	up	ENSMUSG00000040836	Gpr161	G protein-coupled receptor 161	Distal Intergenic	ENSMUST00000178700.7	-13508
chr1:165282283	RRBS	NA	FALSE	TRUE	FALSE	NA	NA	NA	1.67e-05	0.0150816	NA	0.0280876	0.00996702	0.0171676	0.0072006	up	ENSMUSG00000040836	Gpr161	G protein-coupled receptor 161	Distal Intergenic	ENSMUST00000178700.7	-13506
chr1:165282306	RRBS	NA	FALSE	TRUE	FALSE	NA	NA	NA	5.15e-05	0.0266868	NA	0.0256803	0.00796939	0.0135252	0.00555585	up	ENSMUSG00000040836	Gpr161	G protein-coupled receptor 161	Distal Intergenic	ENSMUST00000178700.7	-13483
chr1:165667602	RRBS	NA	FALSE	TRUE	FALSE	NA	NA	NA	1.61e-05	0.0148869	NA	-0.066732	0.363659	0.304698	-0.0589603	down	ENSMUSG00000026566	Mpzl1	myelin protein zero-like 1	Intron (ENSMUST00000097474.8/226594, intron 1 of 5)	ENSMUST00000193023.1	-33064
chr1:165667606	RRBS	NA	FALSE	TRUE	FALSE	NA	NA	NA	1.5e-05	0.0145367	NA	-0.0670357	0.367926	0.309632	-0.0582947	down	ENSMUSG00000026566	Mpzl1	myelin protein zero-like 1	Intron (ENSMUST00000097474.8/226594, intron 1 of 5)	ENSMUST00000193023.1	-33068
chr1:165667609	RRBS	NA	FALSE	TRUE	FALSE	NA	NA	NA	1.82e-05	0.0157502	NA	-0.0664386	0.363939	0.309067	-0.054872	down	ENSMUSG00000026566	Mpzl1	myelin protein zero-like 1	Intron (ENSMUST00000097474.8/226594, intron 1 of 5)	ENSMUST00000193023.1	-33071
chr1:167245377	RRBS	NA	FALSE	TRUE	FALSE	NA	NA	NA	1.21e-05	0.0131689	NA	-0.0529848	0.5908	0.514968	-0.0758318	down	ENSMUSG00000026558	Uck2	uridine-cytidine kinase 2	Intron (ENSMUST00000193076.1/ENSMUST00000193076.1, intron 2 of 3)	ENSMUST00000027839.13	-2219
chr1:167245381	RRBS	NA	FALSE	TRUE	FALSE	NA	NA	NA	1.35e-05	0.0138469	NA	-0.0523073	0.578668	0.504013	-0.0746549	down	ENSMUSG00000026558	Uck2	uridine-cytidine kinase 2	Intron (ENSMUST00000193076.1/ENSMUST00000193076.1, intron 2 of 3)	ENSMUST00000027839.13	-2223
chr1:167245426	RRBS	NA	FALSE	TRUE	FALSE	NA	NA	NA	6.88e-05	0.0304356	NA	-0.0441269	0.436857	0.377625	-0.059232	down	ENSMUSG00000026558	Uck2	uridine-cytidine kinase 2	Intron (ENSMUST00000193076.1/ENSMUST00000193076.1, intron 2 of 3)	ENSMUST00000027839.13	-2268
chr1:167245432	RRBS	NA	FALSE	TRUE	FALSE	NA	NA	NA	8.03e-05	0.032558	NA	-0.0437752	0.432568	0.367798	-0.0647706	down	ENSMUSG00000026558	Uck2	uridine-cytidine kinase 2	Intron (ENSMUST00000193076.1/ENSMUST00000193076.1, intron 2 of 3)	ENSMUST00000027839.13	-2274
chr1:168246943	Array	cg13488629	FALSE	TRUE	TRUE	NA	NA	NA	0.000591095	0.0126742	0.00150872	0.0123458	0.612773	0.661496	0.0487239	up	ENSMUSG00000052534	Pbx1	pre B cell leukemia homeobox 1	Intron (ENSMUST00000188912.6/18514, intron 2 of 7)	ENSMUST00000097471.3	-82281
chr1:168247122	Array	cg00474060	FALSE	TRUE	FALSE	NA	NA	NA	1.02e-05	0.000679519	NA	0.0118753	0.245213	0.289823	0.0446093	up	ENSMUSG00000052534	Pbx1	pre B cell leukemia homeobox 1	Intron (ENSMUST00000188912.6/18514, intron 2 of 7)	ENSMUST00000097471.3	-82460
chr1:168269205	Array	cg08609368	FALSE	TRUE	FALSE	NA	NA	NA	0.000467961	0.0105813	NA	0.0144038	0.489517	0.527544	0.0380273	up	ENSMUSG00000052534	Pbx1	pre B cell leukemia homeobox 1	Intron (ENSMUST00000188912.6/18514, intron 2 of 7)	ENSMUST00000097471.3	-104543
chr1:168288522	Array	cg19693518	FALSE	TRUE	FALSE	NA	NA	NA	0.000220323	0.00611035	NA	0.00703388	0.53161	0.569494	0.0378846	up	ENSMUSG00000052534	Pbx1	pre B cell leukemia homeobox 1	Intron (ENSMUST00000188912.6/18514, intron 2 of 7)	ENSMUST00000097471.3	-123860
chr1:168288545	Array	cg03834148	FALSE	TRUE	FALSE	NA	NA	NA	0.000106623	0.00365659	NA	0.00735214	0.513601	0.542705	0.0291037	up	ENSMUSG00000052534	Pbx1	pre B cell leukemia homeobox 1	Intron (ENSMUST00000188912.6/18514, intron 2 of 7)	ENSMUST00000097471.3	-123883
chr1:168342097	Array	cg09520301	FALSE	TRUE	TRUE	NA	NA	NA	2.05e-06	0.000220495	0.00150953	0.0139342	0.412398	0.458928	0.0465296	up	ENSMUSG00000052534	Pbx1	pre B cell leukemia homeobox 1	Intron (ENSMUST00000188912.6/18514, intron 2 of 7)	ENSMUST00000064438.10	89407
chr1:168342113	Array	cg12370954	FALSE	TRUE	TRUE	NA	NA	NA	5.47e-05	0.00230715	0.00191663	0.00950945	0.496821	0.53547	0.0386489	up	ENSMUSG00000052534	Pbx1	pre B cell leukemia homeobox 1	Intron (ENSMUST00000188912.6/18514, intron 2 of 7)	ENSMUST00000064438.10	89391
chr1:168676773	RRBS	NA	FALSE	TRUE	FALSE	NA	NA	NA	4.37e-06	0.00777167	NA	0.0225751	0.258447	0.323516	0.0650686	up	ENSMUSG00000098407	Mir6348	microRNA 6348	Distal Intergenic	ENSMUST00000183804.1	186130
chr1:168676798	RRBS	NA	FALSE	TRUE	FALSE	NA	NA	NA	1.67e-05	0.0150886	NA	0.0245859	0.228985	0.301159	0.0721743	up	ENSMUSG00000098407	Mir6348	microRNA 6348	Distal Intergenic	ENSMUST00000183804.1	186155
chr1:168676806	RRBS	NA	FALSE	TRUE	FALSE	NA	NA	NA	2.36e-05	0.0180234	NA	0.0254768	0.220053	0.295766	0.0757132	up	ENSMUSG00000098407	Mir6348	microRNA 6348	Distal Intergenic	ENSMUST00000183804.1	186163
chr1:168676813	RRBS	NA	FALSE	TRUE	FALSE	NA	NA	NA	1.83e-05	0.0157975	NA	0.0255833	0.211902	0.28851	0.0766089	up	ENSMUSG00000098407	Mir6348	microRNA 6348	Distal Intergenic	ENSMUST00000183804.1	186170
chr1:168676888	Array	cg19827223	FALSE	TRUE	FALSE	NA	NA	NA	2.15e-08	6.94e-06	NA	0.0159085	0.33083	0.376827	0.0459973	up	ENSMUSG00000098407	Mir6348	microRNA 6348	Distal Intergenic	ENSMUST00000183804.1	186245
chr1:168676904	Array	cg26177197	FALSE	TRUE	FALSE	NA	NA	NA	3.65e-06	0.000325848	NA	0.0160116	0.359308	0.431108	0.0717997	up	ENSMUSG00000098407	Mir6348	microRNA 6348	Distal Intergenic	ENSMUST00000183804.1	186261
chr1:168676922	Array	cg24043916	FALSE	TRUE	FALSE	NA	NA	NA	4.57e-09	2.45e-06	NA	0.018048	0.422199	0.489791	0.0675926	up	ENSMUSG00000098407	Mir6348	microRNA 6348	Distal Intergenic	ENSMUST00000183804.1	186279
chr1:168676965	Array	cg23619357	FALSE	TRUE	FALSE	NA	NA	NA	0.00014814	0.00458167	NA	0.0132746	0.489793	0.542355	0.0525621	up	ENSMUSG00000098407	Mir6348	microRNA 6348	Distal Intergenic	ENSMUST00000183804.1	186322
chr1:168676984	Array	cg09871685	FALSE	TRUE	FALSE	NA	NA	NA	2.95e-07	4.87e-05	NA	0.016723	0.539172	0.608595	0.0694234	up	ENSMUSG00000098407	Mir6348	microRNA 6348	Distal Intergenic	ENSMUST00000183804.1	186341
chr1:168676996	Array	cg11767291	FALSE	TRUE	FALSE	NA	NA	NA	7.6e-05	0.00288953	NA	0.0116867	0.550683	0.590904	0.0402216	up	ENSMUSG00000098407	Mir6348	microRNA 6348	Distal Intergenic	ENSMUST00000183804.1	186353
chr1:168677040	Array	cg11272860	FALSE	TRUE	FALSE	NA	NA	NA	0.00184379	0.0271778	NA	0.0116203	0.509414	0.561103	0.0516885	up	ENSMUSG00000098407	Mir6348	microRNA 6348	Distal Intergenic	ENSMUST00000183804.1	186397
chr1:168677047	Array	cg14181386	FALSE	TRUE	FALSE	NA	NA	NA	0.000266034	0.00696772	NA	0.0140938	0.589621	0.634062	0.0444414	up	ENSMUSG00000098407	Mir6348	microRNA 6348	Distal Intergenic	ENSMUST00000183804.1	186404
chr1:168991651	Array	cg12756792	FALSE	TRUE	FALSE	NA	NA	NA	0.000812836	0.0157317	NA	0.00963016	0.335476	0.377815	0.0423393	up	ENSMUSG00000098829	Mir6354	microRNA 6354	Distal Intergenic	ENSMUST00000184979.1	27438
chr1:168991688	Array	cg09660748	FALSE	TRUE	TRUE	NA	NA	NA	2.28e-08	7.3e-06	0.00595822	0.0139268	0.475077	0.530953	0.0558759	up	ENSMUSG00000098829	Mir6354	microRNA 6354	Distal Intergenic	ENSMUST00000184979.1	27401
chr1:169812882	RRBS	NA	FALSE	TRUE	FALSE	NA	NA	NA	1.27e-05	0.0134924	NA	0.0529327	0.240792	0.344178	0.103386	up	ENSMUSG00000038530	Rgs4	regulator of G-protein signaling 4	Distal Intergenic	ENSMUST00000111357.1	-65240
chr1:169812886	RRBS	NA	FALSE	TRUE	FALSE	NA	NA	NA	1.53e-05	0.0145804	NA	0.0525057	0.244806	0.34694	0.102134	up	ENSMUSG00000038530	Rgs4	regulator of G-protein signaling 4	Distal Intergenic	ENSMUST00000111357.1	-65244
chr1:169812911	RRBS	NA	FALSE	TRUE	FALSE	NA	NA	NA	1.25e-05	0.0133678	NA	0.0525945	0.238625	0.341066	0.102441	up	ENSMUSG00000038530	Rgs4	regulator of G-protein signaling 4	Distal Intergenic	ENSMUST00000111357.1	-65269
chr1:171269584	RRBS	NA	FALSE	TRUE	FALSE	NA	NA	NA	0.000113056	0.0384185	NA	0.0413772	0.433195	0.495701	0.0625066	up	ENSMUSG00000052423	B4galt3	UDP-Gal:betaGlcNAc beta 1,4-galactosyltransferase, polypeptide 3	Promoter	ENSMUST00000064272.9	-744
chr1:171283680	Array	cg27596519	FALSE	TRUE	FALSE	NA	NA	NA	7.75e-07	9.8e-05	NA	-0.0101121	0.773166	0.736129	-0.0370368	down	ENSMUSG00000053483	Usp21	ubiquitin specific peptidase 21	Promoter	ENSMUST00000126557.1	306
chr1:172026705	RRBS	NA	FALSE	TRUE	FALSE	NA	NA	NA	0.000185717	0.0490771	NA	0.0257069	0.018758	0.0273172	0.00855925	up	ENSMUSG00000026556	Vangl2	VANGL planar cell polarity 2	Promoter	ENSMUST00000153662.7	6
chr1:172026719	RRBS	NA	FALSE	TRUE	FALSE	NA	NA	NA	0.000188817	0.0494391	NA	0.0261998	0.0199851	0.0294366	0.0094515	up	ENSMUSG00000026556	Vangl2	VANGL planar cell polarity 2	Promoter	ENSMUST00000153662.7	-8
chr1:175994037	Array	cg07257404	FALSE	TRUE	FALSE	NA	NA	NA	0.000105189	0.00362319	NA	0.00981612	0.820983	0.853327	0.0323447	up	ENSMUSG00000104158	Becn2	beclin 2	3' UTR	ENSMUST00000201297.1	73708
chr1:176946289	Array	cg18275891	FALSE	TRUE	FALSE	NA	NA	NA	0.00287264	0.0362014	NA	0.0103235	0.610656	0.648644	0.0379879	up	ENSMUSG00000026504	Sdccag8	serologically defined colon cancer antigen 8	Intron (ENSMUST00000133305.7/76816, intron 15 of 16)	ENSMUST00000139589.1	-51720
chr1:176946337	Array	cg02851990	FALSE	TRUE	TRUE	NA	NA	NA	7.13e-06	0.000520894	0.0135157	0.00894382	0.499678	0.54872	0.0490416	up	ENSMUSG00000026504	Sdccag8	serologically defined colon cancer antigen 8	Intron (ENSMUST00000133305.7/76816, intron 15 of 16)	ENSMUST00000139589.1	-51672
chr1:176946362	Array	cg20218251	FALSE	TRUE	TRUE	NA	NA	NA	0.000137055	0.00435553	0.0155047	0.00739751	0.469973	0.510981	0.0410074	up	ENSMUSG00000026504	Sdccag8	serologically defined colon cancer antigen 8	Intron (ENSMUST00000133305.7/76816, intron 15 of 16)	ENSMUST00000139589.1	-51647
chr1:176946502	Array	cg19163499	FALSE	TRUE	TRUE	NA	NA	NA	0.0032133	0.0391578	0.0274101	0.0102571	0.296814	0.34635	0.0495358	up	ENSMUSG00000026504	Sdccag8	serologically defined colon cancer antigen 8	Intron (ENSMUST00000133305.7/76816, intron 15 of 16)	ENSMUST00000139589.1	-51507
chr1:176946827	Array	cg20626434	FALSE	TRUE	TRUE	NA	NA	NA	0.000612679	0.0130423	0.00507697	0.00977194	0.477243	0.516275	0.0390324	up	ENSMUSG00000026504	Sdccag8	serologically defined colon cancer antigen 8	Intron (ENSMUST00000133305.7/76816, intron 15 of 16)	ENSMUST00000139589.1	-51182
chr1:177097031	Array	cg08534137	FALSE	TRUE	FALSE	NA	NA	NA	0.000114142	0.00385847	NA	0.00650249	0.929536	0.940182	0.0106455	up	ENSMUSG00000026504	Sdccag8	serologically defined colon cancer antigen 8	Exon (ENSMUST00000019843.14/23797, exon 5 of 13)	ENSMUST00000139589.1	99022
chr1:177150491	Array	cg06436715	FALSE	TRUE	FALSE	NA	NA	NA	0.00187439	0.0274412	NA	0.00703822	0.221657	0.248056	0.0263993	up	ENSMUSG00000019699	Akt3	thymoma viral proto-oncogene 3	Intron (ENSMUST00000019843.14/23797, intron 1 of 12)	ENSMUST00000111160.8	98276
chr1:177150507	Array	cg07928068	FALSE	TRUE	TRUE	NA	NA	NA	0.00406812	0.045087	0.039056	0.00743828	0.187235	0.211932	0.0246968	up	ENSMUSG00000019699	Akt3	thymoma viral proto-oncogene 3	Intron (ENSMUST00000019843.14/23797, intron 1 of 12)	ENSMUST00000111160.8	98260
chr1:177150598	Array	cg04221461	FALSE	TRUE	TRUE	NA	NA	NA	0.000359337	0.0086729	0.00409265	0.0102281	0.189851	0.225203	0.0353526	up	ENSMUSG00000019699	Akt3	thymoma viral proto-oncogene 3	Intron (ENSMUST00000019843.14/23797, intron 1 of 12)	ENSMUST00000111160.8	98169
chr1:177150857	Array	cg01122770	FALSE	TRUE	FALSE	NA	NA	NA	5.47e-07	7.51e-05	NA	0.0109654	0.276485	0.322113	0.0456275	up	ENSMUSG00000019699	Akt3	thymoma viral proto-oncogene 3	Intron (ENSMUST00000019843.14/23797, intron 1 of 12)	ENSMUST00000111160.8	97910
chr1:177151009	Array	cg17133045	FALSE	TRUE	TRUE	NA	NA	NA	8.62e-06	0.000595824	0.000306134	0.00818413	0.52018	0.544202	0.0240217	up	ENSMUSG00000019699	Akt3	thymoma viral proto-oncogene 3	Intron (ENSMUST00000019843.14/23797, intron 1 of 12)	ENSMUST00000111160.8	97758
chr1:17728402	RRBS	NA	FALSE	TRUE	FALSE	NA	NA	NA	1.31e-07	0.00107439	NA	0.0405702	0.532957	0.608796	0.0758382	up	ENSMUSG00000085125	Gm16070	predicted gene 16070	Promoter	ENSMUST00000127328.1	-756
chr1:17728418	RRBS	NA	FALSE	TRUE	FALSE	NA	NA	NA	2.46e-07	0.00158227	NA	0.0402722	0.525255	0.599993	0.0747379	up	ENSMUSG00000085125	Gm16070	predicted gene 16070	Promoter	ENSMUST00000127328.1	-772
chr1:177429546	Array	cg13913063	FALSE	TRUE	FALSE	NA	NA	NA	2.39e-05	0.00126706	NA	0.00911243	0.891989	0.908785	0.0167963	up	ENSMUSG00000063659	Zbtb18	zinc finger and BTB domain containing 18	Exon (ENSMUST00000180591.1/ENSMUST00000180591.1, exon 2 of 2)	ENSMUST00000195002.1	-12805
chr1:177517051	Array	cg21965280	FALSE	TRUE	TRUE	NA	NA	NA	0.00104438	0.0189101	0.00243438	0.0107373	0.824618	0.851928	0.0273095	up	ENSMUSG00000063659	Zbtb18	zinc finger and BTB domain containing 18	Distal Intergenic	ENSMUST00000077225.7	71230
chr1:178143401	RRBS	NA	FALSE	TRUE	FALSE	NA	NA	NA	1.58e-05	0.0147636	NA	0.0350199	0.919014	0.955955	0.0369402	up	ENSMUSG00000026502	Desi2	desumoylating isopeptidase 2	Exon (ENSMUST00000194128.1/ENSMUST00000194128.1, exon 1 of 2)	ENSMUST00000161075.7	-44016
chr1:178143450	RRBS	NA	FALSE	TRUE	FALSE	NA	NA	NA	0.000165996	0.0465784	NA	0.0301502	0.933327	0.944998	0.0116709	up	ENSMUSG00000026502	Desi2	desumoylating isopeptidase 2	Exon (ENSMUST00000194128.1/ENSMUST00000194128.1, exon 1 of 2)	ENSMUST00000161075.7	-43967
chr1:179999394	Array	cg07705119	FALSE	TRUE	FALSE	NA	NA	NA	0.00153307	0.0241983	NA	-0.00676254	0.94282	0.933632	-0.00918826	down	ENSMUSG00000026490	Cdc42bpa	CDC42 binding protein kinase alpha	Exon (ENSMUST00000097453.8/226751, exon 2 of 35)	ENSMUST00000132894.2	8654
chr1:180465075	RRBS	NA	FALSE	TRUE	FALSE	NA	NA	NA	4.99e-07	0.00229437	NA	0.0306906	0.322113	0.455459	0.133346	up	ENSMUSG00000053963	Stum	mechanosensory transduction mediator	Promoter	ENSMUST00000211782.1	806
chr1:180640476	RRBS	NA	FALSE	TRUE	FALSE	NA	NA	NA	1.68e-05	0.0151127	NA	0.0177777	0.0943756	0.126001	0.0316253	up	ENSMUSG00000058729	Lin9	lin-9 homolog (C. elegans)	Promoter	ENSMUST00000192561.5	-674
chr1:180640489	RRBS	NA	FALSE	TRUE	FALSE	NA	NA	NA	3.03e-06	0.00649374	NA	0.0190266	0.0931137	0.130409	0.0372954	up	ENSMUSG00000058729	Lin9	lin-9 homolog (C. elegans)	Promoter	ENSMUST00000192561.5	-661
chr1:180640519	RRBS	NA	FALSE	TRUE	FALSE	NA	NA	NA	2.02e-05	0.0165004	NA	0.0163764	0.0716702	0.102364	0.0306942	up	ENSMUSG00000058729	Lin9	lin-9 homolog (C. elegans)	Promoter	ENSMUST00000192561.5	-631
chr1:181038518	RRBS	NA	FALSE	TRUE	FALSE	NA	NA	NA	7.54e-05	0.0316416	NA	0.0415452	0.678895	0.820087	0.141192	up	ENSMUSG00000038768	9130409I23Rik	RIKEN cDNA 9130409I23 gene	Distal Intergenic	ENSMUST00000036819.6	-12719
chr1:181285549	RRBS	NA	FALSE	TRUE	FALSE	NA	NA	NA	0.000167734	0.0468772	NA	0.0258624	0.6082	0.695998	0.0877981	up	ENSMUSG00000026514	Cnih3	cornichon family AMPA receptor auxiliary protein 3	Distal Intergenic	ENSMUST00000161880.7	-67079
chr1:181285580	RRBS	NA	FALSE	TRUE	FALSE	NA	NA	NA	0.000106181	0.0372192	NA	0.0248289	0.601648	0.687933	0.0862845	up	ENSMUSG00000026514	Cnih3	cornichon family AMPA receptor auxiliary protein 3	Distal Intergenic	ENSMUST00000161880.7	-67048
chr1:182064413	RRBS	NA	FALSE	TRUE	FALSE	NA	NA	NA	2.46e-05	0.0184549	NA	0.0313124	0.91399	0.937952	0.0239612	up	ENSMUSG00000022995	Enah	ENAH actin regulator	Distal Intergenic	ENSMUST00000111024.9	-44423
chr1:182101999	RRBS	NA	FALSE	TRUE	TRUE	NA	NA	NA	7.8e-05	0.0320211	0.0364729	0.0580541	0.477845	0.496036	0.0181915	up	ENSMUSG00000026511	Srp9	signal recognition particle 9	Distal Intergenic	ENSMUST00000111018.1	-22738
chr1:18307755	Array	cg26951921	FALSE	TRUE	FALSE	NA	NA	NA	0.00206332	0.0289804	NA	0.00882431	0.733262	0.764232	0.0309699	up	ENSMUSG00000067773	Defb41	defensin beta 41	Distal Intergenic	ENSMUST00000088463.1	-42617
chr1:18307836	Array	cg23797553	FALSE	TRUE	FALSE	NA	NA	NA	0.00110729	0.0196387	NA	0.00755714	0.812059	0.827711	0.0156515	up	ENSMUSG00000067773	Defb41	defensin beta 41	Distal Intergenic	ENSMUST00000088463.1	-42698
chr1:18307934	Array	cg10024790	FALSE	TRUE	FALSE	NA	NA	NA	0.00360345	0.0420125	NA	0.00671033	0.651691	0.676658	0.0249672	up	ENSMUSG00000067773	Defb41	defensin beta 41	Distal Intergenic	ENSMUST00000088463.1	-42796
chr1:18308020	Array	cg04812757	FALSE	TRUE	FALSE	NA	NA	NA	0.00206851	0.0289804	NA	0.00894497	0.575563	0.610647	0.0350843	up	ENSMUSG00000067773	Defb41	defensin beta 41	Distal Intergenic	ENSMUST00000088463.1	-42882
chr1:184037445	Array	cg16744764	FALSE	TRUE	FALSE	NA	NA	NA	0.000679883	0.0139661	NA	-0.00967948	0.733251	0.717273	-0.0159779	down	ENSMUSG00000039384	Dusp10	dual specificity phosphatase 10	Exon (ENSMUST00000048655.7/63953, exon 2 of 4)	ENSMUST00000048655.7	3064
chr1:184244802	RRBS	NA	FALSE	TRUE	FALSE	NA	NA	NA	4.78e-06	0.00814731	NA	0.0482674	0.438879	0.496757	0.0578784	up	ENSMUSG00000039384	Dusp10	dual specificity phosphatase 10	Distal Intergenic	ENSMUST00000048655.7	210421
chr1:184735312	Array	cg25437099	FALSE	TRUE	FALSE	NA	NA	NA	0.000730635	0.0146555	NA	0.0110956	0.111707	0.133154	0.0214471	up	ENSMUSG00000039377	Hlx	H2.0-like homeobox	Distal Intergenic	ENSMUST00000048572.6	-2693
chr1:184776967	RRBS	NA	FALSE	TRUE	FALSE	NA	NA	NA	0.000101358	0.0363608	NA	0.0275771	0.310788	0.42773	0.116942	up	ENSMUSG00000026621	2001-03-01	mitochondrial amidoxime reducing component 1	Distal Intergenic	ENSMUST00000189492.1	31886
chr1:184958760	RRBS	NA	FALSE	TRUE	FALSE	NA	NA	NA	0.000193716	0.0499483	NA	0.0160471	0.384185	0.44603	0.0618446	up	ENSMUSG00000026620	Mark1	MAP/microtubule affinity regulating kinase 1	Intron (ENSMUST00000027929.9/226778, intron 1 of 17)	ENSMUST00000192657.1	40715
chr1:185099413	RRBS	NA	FALSE	TRUE	FALSE	NA	NA	NA	0.000154609	0.0451456	NA	-0.0480204	0.501351	0.435089	-0.0662623	down	ENSMUSG00000026620	Mark1	MAP/microtubule affinity regulating kinase 1	Exon (ENSMUST00000195649.1/ENSMUST00000195649.1, exon 3 of 3)	ENSMUST00000027929.9	-99843
chr1:185515962	RRBS	NA	FALSE	TRUE	FALSE	NA	NA	NA	0.000111617	0.0381474	NA	0.0197875	0.279535	0.335948	0.0564124	up	ENSMUSG00000102185	5033404E19Rik	NSA2 ribosome biogenesis homolog pseudogene	Distal Intergenic	ENSMUST00000192616.1	18574
chr1:185866139	Array	cg02770318	FALSE	TRUE	FALSE	NA	NA	NA	5.21e-07	7.2e-05	NA	-0.0154339	0.801541	0.743837	-0.0577039	down	ENSMUSG00000039246	Lyplal1	lysophospholipase-like 1	Distal Intergenic	ENSMUST00000195481.1	251149
chr1:186968282	RRBS	NA	FALSE	TRUE	FALSE	NA	NA	NA	9.32e-05	0.0349466	NA	-0.0256727	0.930475	0.909136	-0.0213388	down	ENSMUSG00000039224	D1Pas1	DNA segment, Chr 1, Pasteur Institute 1	Promoter	ENSMUST00000045108.1	866
chr1:186968288	RRBS	NA	FALSE	TRUE	FALSE	NA	NA	NA	8.76e-05	0.0340466	NA	-0.0257181	0.934088	0.913616	-0.0204715	down	ENSMUSG00000039224	D1Pas1	DNA segment, Chr 1, Pasteur Institute 1	Promoter	ENSMUST00000045108.1	872
chr1:186968301	RRBS	NA	FALSE	TRUE	FALSE	NA	NA	NA	0.000101141	0.0363236	NA	-0.0238414	0.942055	0.92271	-0.0193452	down	ENSMUSG00000039224	D1Pas1	DNA segment, Chr 1, Pasteur Institute 1	Promoter	ENSMUST00000045108.1	885
chr1:186968305	RRBS	NA	FALSE	TRUE	FALSE	NA	NA	NA	0.000113347	0.0384687	NA	-0.0238903	0.944175	0.92514	-0.0190349	down	ENSMUSG00000039224	D1Pas1	DNA segment, Chr 1, Pasteur Institute 1	Promoter	ENSMUST00000045108.1	889
chr1:186988786	Array	cg09147313	FALSE	TRUE	FALSE	NA	NA	NA	0.00171495	0.0261024	NA	0.0111029	0.618308	0.656653	0.0383451	up	ENSMUSG00000039224	D1Pas1	DNA segment, Chr 1, Pasteur Institute 1	Distal Intergenic	ENSMUST00000045108.1	21370
chr1:186988806	Array	cg09184119	FALSE	TRUE	FALSE	NA	NA	NA	0.000281563	0.00726317	NA	0.00904717	0.7913	0.810352	0.0190526	up	ENSMUSG00000039224	D1Pas1	DNA segment, Chr 1, Pasteur Institute 1	Distal Intergenic	ENSMUST00000045108.1	21390
chr1:187378104	Array	cg12207784	FALSE	TRUE	TRUE	NA	NA	NA	0.000919627	0.0172323	0.0299821	0.00912448	0.433127	0.469398	0.0362708	up	ENSMUSG00000039210	Gpatch2	G patch domain containing 2	Distal Intergenic	ENSMUST00000160570.1	151924
chr1:187378155	Array	cg24460327	FALSE	TRUE	FALSE	NA	NA	NA	0.0025975	0.0336848	NA	0.00885528	0.372324	0.394988	0.022664	up	ENSMUSG00000039210	Gpatch2	G patch domain containing 2	Distal Intergenic	ENSMUST00000160570.1	151975
chr1:187378227	Array	cg26770198	FALSE	TRUE	FALSE	NA	NA	NA	1.36e-05	0.000837557	NA	0.0093121	0.404717	0.439741	0.035024	up	ENSMUSG00000039210	Gpatch2	G patch domain containing 2	Distal Intergenic	ENSMUST00000160570.1	152047
chr1:187609312	RRBS	NA	FALSE	TRUE	FALSE	NA	NA	NA	0.000179012	0.0482621	NA	0.0255132	0.0238419	0.0262082	0.00236627	up	ENSMUSG00000026610	Esrrg	estrogen-related receptor gamma	Promoter	ENSMUST00000110939.7	283
chr1:187609316	RRBS	NA	FALSE	TRUE	FALSE	NA	NA	NA	0.000143363	0.0433581	NA	0.0260737	0.0243741	0.0267417	0.00236752	up	ENSMUSG00000026610	Esrrg	estrogen-related receptor gamma	Promoter	ENSMUST00000110939.7	287
chr1:188154788	Array	cg26923224	FALSE	TRUE	TRUE	NA	NA	NA	2.37e-05	0.00126482	0.0151464	0.00944895	0.382002	0.418892	0.0368901	up	ENSMUSG00000026609	Ush2a	usherin	Intron (ENSMUST00000110939.7/26381, intron 6 of 7)	ENSMUST00000142189.7	-107235
chr1:188884538	Array	cg01918956	FALSE	TRUE	FALSE	NA	NA	NA	0.0033103	0.0397734	NA	0.00566557	0.865624	0.879256	0.0136328	up	ENSMUSG00000026609	Ush2a	usherin	Intron (ENSMUST00000060479.13/22283, intron 60 of 70)	ENSMUST00000127077.1	-69206
chr1:188884546	Array	cg12864786	FALSE	TRUE	FALSE	NA	NA	NA	0.00335732	0.0401062	NA	0.00808774	0.887167	0.897769	0.0106015	up	ENSMUSG00000026609	Ush2a	usherin	Intron (ENSMUST00000060479.13/22283, intron 60 of 70)	ENSMUST00000127077.1	-69198
chr1:188904205	RRBS	NA	FALSE	TRUE	FALSE	NA	NA	NA	2.97e-05	0.020156	NA	0.0208389	0.0688174	0.120858	0.0520405	up	ENSMUSG00000026609	Ush2a	usherin	Intron (ENSMUST00000060479.13/22283, intron 60 of 70)	ENSMUST00000127077.1	-49539
chr1:189787520	RRBS	NA	FALSE	TRUE	FALSE	NA	NA	NA	7.86e-06	0.0103884	NA	0.0437439	0.290272	0.35685	0.0665782	up	ENSMUSG00000026604	Ptpn14	protein tyrosine phosphatase, non-receptor type 14	Promoter	ENSMUST00000027898.6	848
chr1:189787556	RRBS	NA	FALSE	TRUE	FALSE	NA	NA	NA	2.35e-06	0.00557897	NA	0.047114	0.217395	0.282424	0.0650291	up	ENSMUSG00000026604	Ptpn14	protein tyrosine phosphatase, non-receptor type 14	Promoter	ENSMUST00000027898.6	884
chr1:189873886	RRBS	NA	FALSE	TRUE	FALSE	NA	NA	NA	8.04e-05	0.0325937	NA	0.0276931	0.331853	0.429016	0.0971626	up	ENSMUSG00000026603	Smyd2	SET and MYND domain containing 2	3' UTR	ENSMUST00000132289.1	8486
chr1:190018294	RRBS	NA	FALSE	TRUE	FALSE	NA	NA	NA	0.000119747	0.0394748	NA	-0.0396213	0.21737	0.212557	-0.00481301	down	ENSMUSG00000026603	Smyd2	SET and MYND domain containing 2	Distal Intergenic	ENSMUST00000027897.7	-95931
chr1:190131077	Array	cg00952468	FALSE	TRUE	FALSE	NA	NA	NA	0.000900767	0.0170713	NA	0.00638799	0.631152	0.657343	0.026191	up	ENSMUSG00000010175	Prox1	prospero homeobox 1	Intron (ENSMUST00000175916.7/19130, intron 4 of 4)	ENSMUST00000010319.13	38322
chr1:190148708	Array	cg25340680	FALSE	TRUE	FALSE	NA	NA	NA	9.82e-07	0.000117772	NA	-0.015343	0.916585	0.893265	-0.02332	down	ENSMUSG00000010175	Prox1	prospero homeobox 1	Intron (ENSMUST00000175916.7/19130, intron 3 of 4)	ENSMUST00000010319.13	20691
chr1:190669295	RRBS	NA	FALSE	TRUE	FALSE	NA	NA	NA	0.000139209	0.0426249	NA	0.0455089	0.515101	0.623866	0.108765	up	ENSMUSG00000089872	Rps6kc1	ribosomal protein S6 kinase polypeptide 1	Distal Intergenic	ENSMUST00000160891.1	141168
chr1:190853897	Array	cg07081182	FALSE	TRUE	FALSE	NA	NA	NA	0.00159031	0.0248148	NA	0.0132226	0.762521	0.814942	0.0524212	up	ENSMUSG00000089872	Rps6kc1	ribosomal protein S6 kinase polypeptide 1	Intron (ENSMUST00000159624.7/320119, intron 6 of 12)	ENSMUST00000159823.7	-9313
chr1:19231934	Array	cg03159396	FALSE	TRUE	FALSE	NA	NA	NA	0.00249001	0.0327051	NA	0.0091051	0.142101	0.16366	0.0215587	up	ENSMUSG00000025927	Tfap2b	transcription factor AP-2 beta	Intron (ENSMUST00000027059.10/21419, intron 6 of 6)	ENSMUST00000186972.1	18055
chr1:19245229	Array	cg13908214	FALSE	TRUE	FALSE	NA	NA	NA	0.000812917	0.0157317	NA	-0.00885368	0.571757	0.536791	-0.0349667	down	ENSMUSG00000025927	Tfap2b	transcription factor AP-2 beta	Distal Intergenic	ENSMUST00000186972.1	31350
chr1:19245270	Array	cg11729436	FALSE	TRUE	FALSE	NA	NA	NA	2.6e-08	7.89e-06	NA	-0.0188618	0.724554	0.658486	-0.0660675	down	ENSMUSG00000025927	Tfap2b	transcription factor AP-2 beta	Distal Intergenic	ENSMUST00000186972.1	31391
chr1:193330434	RRBS	NA	FALSE	TRUE	FALSE	NA	NA	NA	0.000108099	0.0376121	NA	0.0234667	0.076543	0.122945	0.0464022	up	ENSMUSG00000026639	Lamb3	laminin, beta 3	Intron (ENSMUST00000194677.5/16780, intron 15 of 26)	ENSMUST00000161526.2	9739
chr1:19700056	Array	cg10393810	FALSE	TRUE	FALSE	NA	NA	NA	0.000547411	0.0119307	NA	-0.00885331	0.670796	0.632949	-0.0378471	down	ENSMUSG00000025927	Tfap2b	transcription factor AP-2 beta	Distal Intergenic	ENSMUST00000186972.1	486177
chr1:19700062	Array	cg08317941	FALSE	TRUE	FALSE	NA	NA	NA	0.00101657	0.0185875	NA	-0.00894132	0.754992	0.716686	-0.0383062	down	ENSMUSG00000025927	Tfap2b	transcription factor AP-2 beta	Distal Intergenic	ENSMUST00000186972.1	486183
chr1:20303123	Array	cg11735942	FALSE	TRUE	FALSE	NA	NA	NA	2.37e-09	1.4e-06	NA	0.0127461	0.282798	0.329499	0.0467011	up	ENSMUSG00000089914	4930486I03Rik	RIKEN cDNA 4930486I03 gene	Intron (ENSMUST00000088448.11/241035, intron 50 of 66)	ENSMUST00000161509.2	-53329
chr1:22296903	RRBS	NA	FALSE	TRUE	FALSE	NA	NA	NA	0.000185366	0.0490375	NA	-0.0375103	0.330503	0.252978	-0.0775251	down	ENSMUSG00000041670	Rims1	regulating synaptic membrane exocytosis 1	Exon (ENSMUST00000081544.12/116837, exon 28 of 32)	ENSMUST00000164877.7	18902
chr1:25553723	Array	cg26992565	FALSE	TRUE	FALSE	NA	NA	NA	0.00293539	0.0367375	NA	-0.00903045	0.907371	0.893197	-0.0141747	down	ENSMUSG00000033569	Adgrb3	adhesion G protein-coupled receptor B3	Exon (ENSMUST00000146592.7/210933, exon 3 of 29)	ENSMUST00000146592.7	272416
chr1:25559747	Array	cg10237567	FALSE	TRUE	FALSE	NA	NA	NA	0.000755431	0.0149749	NA	0.0103014	0.832457	0.867248	0.034791	up	ENSMUSG00000033569	Adgrb3	adhesion G protein-coupled receptor B3	Intron (ENSMUST00000146592.7/210933, intron 2 of 28)	ENSMUST00000146592.7	266392
chr1:25828598	Array	cg16906339	FALSE	TRUE	TRUE	NA	NA	NA	0.000437874	0.0101337	0.00231625	0.00713622	0.535334	0.570917	0.0355827	up	ENSMUSG00000033569	Adgrb3	adhesion G protein-coupled receptor B3	Promoter	ENSMUST00000135518.7	913
chr1:29930027	RRBS	NA	FALSE	TRUE	FALSE	NA	NA	NA	7.45e-07	0.00288186	NA	0.0408754	0.888912	0.935824	0.0469118	up	ENSMUSG00000099257	Mir6342	microRNA 6342	Distal Intergenic	ENSMUST00000183870.1	508539
chr1:29930043	RRBS	NA	FALSE	TRUE	FALSE	NA	NA	NA	6.59e-07	0.0026843	NA	0.0411353	0.886992	0.932397	0.045405	up	ENSMUSG00000099257	Mir6342	microRNA 6342	Distal Intergenic	ENSMUST00000183870.1	508555
chr1:34011615	RRBS	NA	FALSE	TRUE	FALSE	NA	NA	NA	0.000181262	0.0485781	NA	-0.0244647	0.0224923	0.021066	-0.00142627	down	ENSMUSG00000026131	Dst	dystonin	Promoter	ENSMUST00000097786.9	-198
chr1:36068799	RRBS	NA	FALSE	TRUE	FALSE	NA	NA	NA	7.69e-05	0.0318555	NA	-0.0240938	0.0153006	0.00990029	-0.00540036	down	ENSMUSG00000045216	Hs6st1	heparan sulfate 6-O-sulfotransferase 1	Promoter	ENSMUST00000088174.3	399
chr1:36068801	RRBS	NA	FALSE	TRUE	FALSE	NA	NA	NA	7.43e-05	0.0314812	NA	-0.02413	0.0154417	0.0102712	-0.00517047	down	ENSMUSG00000045216	Hs6st1	heparan sulfate 6-O-sulfotransferase 1	Promoter	ENSMUST00000088174.3	401
chr1:36068810	RRBS	NA	FALSE	TRUE	FALSE	NA	NA	NA	0.000148597	0.0442036	NA	-0.0221978	0.0159425	0.012009	-0.00393345	down	ENSMUSG00000045216	Hs6st1	heparan sulfate 6-O-sulfotransferase 1	Promoter	ENSMUST00000088174.3	410
chr1:36569785	RRBS	NA	FALSE	TRUE	FALSE	NA	NA	NA	0.000122161	0.0397817	NA	-0.0347654	0.243156	0.193476	-0.0496805	down	ENSMUSG00000026121	Sema4c	sema domain, immunoglobulin domain (Ig), transmembrane domain (TM) and short cytoplasmic domain, (semaphorin) 4C	Intron (ENSMUST00000170295.7/381337, intron 12 of 14)	ENSMUST00000114991.7	-11436
chr1:36785140	RRBS	NA	FALSE	TRUE	FALSE	NA	NA	NA	6.67e-05	0.0299946	NA	0.0139419	0.0205544	0.0309463	0.0103919	up	ENSMUSG00000026117	Zap70	zeta-chain (TCR) associated protein kinase	Distal Intergenic	ENSMUST00000190128.1	6156
chr1:36785164	RRBS	NA	FALSE	TRUE	FALSE	NA	NA	NA	0.000135822	0.0420001	NA	0.0140007	0.017614	0.0271535	0.00953952	up	ENSMUSG00000026117	Zap70	zeta-chain (TCR) associated protein kinase	Distal Intergenic	ENSMUST00000190128.1	6180
chr1:37081846	RRBS	NA	FALSE	TRUE	FALSE	NA	NA	NA	1.39e-05	0.0140314	NA	0.0304658	0.207797	0.29059	0.0827934	up	ENSMUSG00000050122	Vwa3b	von Willebrand factor A domain containing 3B	Intron (ENSMUST00000238425.1/70853, intron 7 of 28)	ENSMUST00000194890.1	-18685
chr1:37081852	RRBS	NA	FALSE	TRUE	FALSE	NA	NA	NA	1.02e-05	0.0120111	NA	0.0304361	0.206931	0.288006	0.0810752	up	ENSMUSG00000050122	Vwa3b	von Willebrand factor A domain containing 3B	Intron (ENSMUST00000238425.1/70853, intron 7 of 28)	ENSMUST00000194890.1	-18679
chr1:37081870	RRBS	NA	FALSE	TRUE	FALSE	NA	NA	NA	1.31e-06	0.00402556	NA	0.0308165	0.197582	0.275154	0.0775718	up	ENSMUSG00000050122	Vwa3b	von Willebrand factor A domain containing 3B	Intron (ENSMUST00000238425.1/70853, intron 7 of 28)	ENSMUST00000194890.1	-18661
chr1:37390606	RRBS	NA	FALSE	TRUE	FALSE	NA	NA	NA	1.55e-05	0.0146215	NA	-0.0586484	0.686698	0.652753	-0.0339451	down	ENSMUSG00000026113	Inpp4a	inositol polyphosphate-4-phosphatase, type I	Intron (ENSMUST00000027287.10/269180, intron 22 of 25)	ENSMUST00000123124.1	12934
chr1:37517193	RRBS	NA	FALSE	TRUE	FALSE	NA	NA	NA	2.03e-05	0.016554	NA	0.0363755	0.75972	0.773471	0.013751	up	ENSMUSG00000026110	Mgat4a	mannoside acetylglucosaminyltransferase 4, isoenzyme A	Intron (ENSMUST00000042161.14/269181, intron 1 of 14)	ENSMUST00000042161.14	19042
chr1:37866324	RRBS	NA	FALSE	TRUE	FALSE	NA	NA	NA	0.000159537	0.0458126	NA	0.0133923	0.354111	0.417486	0.0633749	up	ENSMUSG00000060771	Tsga10	testis specific 10	Promoter	ENSMUST00000088072.9	105
chr1:37866363	RRBS	NA	FALSE	TRUE	FALSE	NA	NA	NA	3.89e-05	0.0230241	NA	0.0153232	0.386184	0.459915	0.073731	up	ENSMUSG00000060771	Tsga10	testis specific 10	Promoter	ENSMUST00000088072.9	66
chr1:38384712	RRBS	NA	FALSE	TRUE	FALSE	NA	NA	NA	7.77e-05	0.0319413	NA	0.0214798	0.200109	0.291525	0.0914161	up	ENSMUSG00000037138	Aff3	AF4/FMR2 family, member 3	Intron (ENSMUST00000095027.8/16764, intron 5 of 21)	ENSMUST00000136641.2	-187269
chr1:38418378	RRBS	NA	FALSE	TRUE	FALSE	NA	NA	NA	1.65e-05	0.0150383	NA	0.0240482	0.299524	0.428887	0.129363	up	ENSMUSG00000037138	Aff3	AF4/FMR2 family, member 3	Intron (ENSMUST00000095027.8/16764, intron 4 of 21)	ENSMUST00000095027.8	208807
chr1:38418384	RRBS	NA	FALSE	TRUE	FALSE	NA	NA	NA	1.15e-05	0.0128653	NA	0.023918	0.299239	0.426857	0.127618	up	ENSMUSG00000037138	Aff3	AF4/FMR2 family, member 3	Intron (ENSMUST00000095027.8/16764, intron 4 of 21)	ENSMUST00000095027.8	208801
chr1:39326194	RRBS	NA	FALSE	TRUE	FALSE	NA	NA	NA	0.000127691	0.0406976	NA	-0.0509269	0.879225	0.816614	-0.0626111	down	ENSMUSG00000026077	Npas2	neuronal PAS domain protein 2	Exon (ENSMUST00000056815.8/18143, exon 10 of 21)	ENSMUST00000172825.1	-15361
chr1:39326203	RRBS	NA	FALSE	TRUE	FALSE	NA	NA	NA	0.000158947	0.0457647	NA	-0.0503623	0.879969	0.817819	-0.0621494	down	ENSMUSG00000026077	Npas2	neuronal PAS domain protein 2	Intron (ENSMUST00000056815.8/18143, intron 10 of 20)	ENSMUST00000172825.1	-15352
chr1:39326218	RRBS	NA	FALSE	TRUE	FALSE	NA	NA	NA	0.000161043	0.0460062	NA	-0.0512102	0.878617	0.80515	-0.0734662	down	ENSMUSG00000026077	Npas2	neuronal PAS domain protein 2	Intron (ENSMUST00000056815.8/18143, intron 10 of 20)	ENSMUST00000172825.1	-15337
chr1:39326223	RRBS	NA	FALSE	TRUE	FALSE	NA	NA	NA	0.000168854	0.0470213	NA	-0.0510871	0.879432	0.805712	-0.0737195	down	ENSMUSG00000026077	Npas2	neuronal PAS domain protein 2	Intron (ENSMUST00000056815.8/18143, intron 10 of 20)	ENSMUST00000172825.1	-15332
chr1:39478310	RRBS	NA	FALSE	TRUE	FALSE	NA	NA	NA	0.000158902	0.0457647	NA	0.0222813	0.00889223	0.0156421	0.00674991	up	ENSMUSG00000003134	Tbc1d8	TBC1 domain family, member 8	Promoter	ENSMUST00000192531.5	351
chr1:40000640	Array	cg18808650	FALSE	TRUE	FALSE	NA	NA	NA	5.68e-09	2.8e-06	NA	0.00850984	0.460706	0.497719	0.0370132	up	ENSMUSG00000026074	Map4k4	mitogen-activated protein kinase kinase kinase kinase 4	Promoter	ENSMUST00000191865.1	-37
chr1:40011704	Array	cg09374907	FALSE	TRUE	FALSE	NA	NA	NA	0.00313442	0.0385144	NA	-0.0074525	0.799571	0.779772	-0.0197995	down	ENSMUSG00000026074	Map4k4	mitogen-activated protein kinase kinase kinase kinase 4	Exon (ENSMUST00000193682.5/26921, exon 22 of 31)	ENSMUST00000192884.1	-2148
chr1:40955326	RRBS	NA	FALSE	TRUE	FALSE	NA	NA	NA	0.000125949	0.0404307	NA	0.0230688	0.465883	0.570724	0.104841	up	ENSMUSG00000079588	Tmem182	transmembrane protein 182	Distal Intergenic	ENSMUST00000114765.3	149725
chr1:40955330	RRBS	NA	FALSE	TRUE	FALSE	NA	NA	NA	0.000116096	0.0389018	NA	0.0231111	0.463589	0.567834	0.104245	up	ENSMUSG00000079588	Tmem182	transmembrane protein 182	Distal Intergenic	ENSMUST00000114765.3	149729
chr1:41158034	Array	cg10779728	FALSE	TRUE	FALSE	NA	NA	NA	2.42e-05	0.00127527	NA	0.0130298	0.255741	0.297711	0.0419698	up	ENSMUSG00000104072	4930448I06Rik	RIKEN cDNA 4930448I06 gene	Distal Intergenic	ENSMUST00000194002.1	23218
chr1:41275290	Array	cg05678488	FALSE	TRUE	FALSE	NA	NA	NA	7.51e-05	0.00287125	NA	-0.00937125	0.33328	0.284479	-0.0488013	down	ENSMUSG00000104072	4930448I06Rik	RIKEN cDNA 4930448I06 gene	Distal Intergenic	ENSMUST00000194002.1	-94038
chr1:41919049	Array	cg21777134	FALSE	TRUE	FALSE	NA	NA	NA	7.93e-05	0.00296516	NA	-0.00931591	0.722734	0.684669	-0.0380646	down	ENSMUSG00000060424	Pantr1	POU domain, class 3, transcription factor 3 adjacent noncoding transcript 1	Intron (ENSMUST00000186391.1/ENSMUST00000186391.1, intron 4 of 5)	ENSMUST00000176977.7	732630
chr1:41981730	Array	cg13357278	FALSE	TRUE	FALSE	NA	NA	NA	0.00307715	0.0379686	NA	0.00613774	0.661359	0.666464	0.00510474	up	ENSMUSG00000060424	Pantr1	POU domain, class 3, transcription factor 3 adjacent noncoding transcript 1	Distal Intergenic	ENSMUST00000176977.7	669949
chr1:41982040	Array	cg16350775	FALSE	TRUE	TRUE	NA	NA	NA	0.000623438	0.0132234	0.0272861	0.0116376	0.749502	0.786418	0.0369168	up	ENSMUSG00000060424	Pantr1	POU domain, class 3, transcription factor 3 adjacent noncoding transcript 1	Distal Intergenic	ENSMUST00000176977.7	669639
chr1:42259596	Array	cg23118330	FALSE	TRUE	FALSE	NA	NA	NA	7.49e-09	3.11e-06	NA	0.0132034	0.603237	0.654625	0.0513875	up	ENSMUSG00000060424	Pantr1	POU domain, class 3, transcription factor 3 adjacent noncoding transcript 1	Distal Intergenic	ENSMUST00000176977.7	392083
chr1:42472559	Array	cg17495299	FALSE	TRUE	FALSE	NA	NA	NA	0.000218645	0.00609336	NA	-0.00795799	0.706338	0.673166	-0.0331717	down	ENSMUSG00000060424	Pantr1	POU domain, class 3, transcription factor 3 adjacent noncoding transcript 1	Distal Intergenic	ENSMUST00000176977.7	179120
chr1:42540306	Array	cg15644076	FALSE	TRUE	FALSE	NA	NA	NA	0.0017014	0.0259705	NA	0.0120604	0.340197	0.385337	0.0451397	up	ENSMUSG00000060424	Pantr1	POU domain, class 3, transcription factor 3 adjacent noncoding transcript 1	Distal Intergenic	ENSMUST00000176977.7	111373
chr1:42540345	Array	cg03738778	FALSE	TRUE	FALSE	NA	NA	NA	0.00447356	0.0480918	NA	0.0113439	0.361491	0.40092	0.0394283	up	ENSMUSG00000060424	Pantr1	POU domain, class 3, transcription factor 3 adjacent noncoding transcript 1	Distal Intergenic	ENSMUST00000176977.7	111334
chr1:42540351	Array	cg08271353	FALSE	TRUE	FALSE	NA	NA	NA	2.57e-06	0.000258411	NA	0.0154149	0.267708	0.321411	0.0537032	up	ENSMUSG00000060424	Pantr1	POU domain, class 3, transcription factor 3 adjacent noncoding transcript 1	Distal Intergenic	ENSMUST00000176977.7	111328
chr1:42540508	Array	cg22760542	FALSE	TRUE	TRUE	NA	NA	NA	5.74e-05	0.00238992	0.0133125	0.0128321	0.357735	0.418628	0.0608923	up	ENSMUSG00000060424	Pantr1	POU domain, class 3, transcription factor 3 adjacent noncoding transcript 1	Distal Intergenic	ENSMUST00000176977.7	111171
chr1:42540521	Array	cg11234786	FALSE	TRUE	FALSE	NA	NA	NA	0.00438688	0.0474405	NA	0.00920859	0.551796	0.578095	0.0262988	up	ENSMUSG00000060424	Pantr1	POU domain, class 3, transcription factor 3 adjacent noncoding transcript 1	Distal Intergenic	ENSMUST00000176977.7	111158
chr1:42651415	RRBS	NA	FALSE	TRUE	FALSE	NA	NA	NA	0.000177209	0.0479981	NA	0.047852	0.38194	0.551758	0.169817	up	ENSMUSG00000060424	Pantr1	POU domain, class 3, transcription factor 3 adjacent noncoding transcript 1	Promoter	ENSMUST00000176977.7	264
chr1:45331758	RRBS	NA	FALSE	TRUE	FALSE	NA	NA	NA	1.5e-07	0.00117266	NA	0.048994	0.682059	0.755855	0.0737955	up	ENSMUSG00000026043	Col3a1	collagen, type III, alpha 1	Exon (ENSMUST00000087883.12/12825, exon 18 of 51)	ENSMUST00000190943.1	-2442
chr1:45331765	RRBS	NA	FALSE	TRUE	FALSE	NA	NA	NA	1.31e-07	0.00107439	NA	0.0495307	0.672327	0.746239	0.0739117	up	ENSMUSG00000026043	Col3a1	collagen, type III, alpha 1	Exon (ENSMUST00000087883.12/12825, exon 18 of 51)	ENSMUST00000190943.1	-2435
chr1:45331784	RRBS	NA	FALSE	TRUE	FALSE	NA	NA	NA	8.2e-08	0.000777644	NA	0.0518932	0.627553	0.702581	0.0750276	up	ENSMUSG00000026043	Col3a1	collagen, type III, alpha 1	Intron (ENSMUST00000087883.12/12825, intron 18 of 50)	ENSMUST00000190943.1	-2416
chr1:53064055	Array	cg26352402	FALSE	TRUE	TRUE	NA	NA	NA	0.000146039	0.00453451	0.00190475	0.0104503	0.898465	0.916496	0.0180318	up	ENSMUSG00000026100	Mstn	myostatin	Exon (ENSMUST00000027269.6/17700, exon 2 of 3)	ENSMUST00000191197.1	2398
chr1:53064077	Array	cg02053367	FALSE	TRUE	FALSE	NA	NA	NA	0.000220726	0.00611435	NA	0.00679501	0.878911	0.894087	0.0151758	up	ENSMUSG00000026100	Mstn	myostatin	Exon (ENSMUST00000027269.6/17700, exon 2 of 3)	ENSMUST00000191197.1	2420
chr1:55016420	Array	cg17325394	FALSE	TRUE	FALSE	NA	NA	NA	0.00371787	0.0428116	NA	0.00553862	0.932671	0.942084	0.00941277	up	ENSMUSG00000025982	Sf3b1	splicing factor 3b, subunit 1	Promoter	ENSMUST00000188419.1	509
chr1:55019382	Array	cg12315430	FALSE	TRUE	FALSE	NA	NA	NA	0.00176664	0.0265378	NA	-0.0081972	0.817243	0.798783	-0.0184606	down	ENSMUSG00000025982	Sf3b1	splicing factor 3b, subunit 1	Exon (ENSMUST00000027127.13/81898, exon 2 of 25)	ENSMUST00000188419.1	-2453
chr1:55087348	RRBS	NA	FALSE	TRUE	FALSE	NA	NA	NA	9e-07	0.003258	NA	0.0315648	0.0195142	0.0301084	0.0105942	up	ENSMUSG00000025980	Hspd1	heat shock protein 1 (chaperonin)	Promoter	ENSMUST00000027123.14	676
chr1:55087356	RRBS	NA	FALSE	TRUE	FALSE	NA	NA	NA	3.14e-06	0.00662163	NA	0.02865	0.0173372	0.025967	0.00862985	up	ENSMUSG00000025980	Hspd1	heat shock protein 1 (chaperonin)	Promoter	ENSMUST00000027123.14	668
chr1:55087380	RRBS	NA	FALSE	TRUE	FALSE	NA	NA	NA	3.62e-05	0.022236	NA	0.0240975	0.0144334	0.0202977	0.0058643	up	ENSMUSG00000025980	Hspd1	heat shock protein 1 (chaperonin)	Promoter	ENSMUST00000027123.14	644
chr1:57213645	Array	cg16034279	FALSE	TRUE	FALSE	NA	NA	NA	0.00144162	0.0233797	NA	0.00878496	0.293053	0.316843	0.0237902	up	ENSMUSG00000101429	BC055402	cDNA sequence BC055402	Promoter	ENSMUST00000190488.1	1348
chr1:58307337	RRBS	NA	FALSE	TRUE	FALSE	NA	NA	NA	0.000190807	0.0496238	NA	0.0334307	0.787465	0.856777	0.0693125	up	ENSMUSG00000079554	Aox2	aldehyde oxidase 2	Intron (ENSMUST00000114366.2/213043, intron 15 of 35)	ENSMUST00000114366.2	29011
chr1:59155446	RRBS	NA	FALSE	TRUE	FALSE	NA	NA	NA	2.51e-05	0.0185287	NA	-0.0325847	0.972207	0.944219	-0.0279879	down	ENSMUSG00000079550	Mpp4	membrane protein, palmitoylated 4 (MAGUK p55 subfamily member 4)	Intron (ENSMUST00000190598.1/ENSMUST00000190598.1, intron 1 of 1)	ENSMUST00000189884.6	-3099
chr1:59155451	RRBS	NA	FALSE	TRUE	FALSE	NA	NA	NA	1.59e-05	0.0147906	NA	-0.0332487	0.97292	0.944243	-0.0286775	down	ENSMUSG00000079550	Mpp4	membrane protein, palmitoylated 4 (MAGUK p55 subfamily member 4)	Intron (ENSMUST00000190598.1/ENSMUST00000190598.1, intron 1 of 1)	ENSMUST00000189884.6	-3104
chr1:59327235	Array	cg21794012	FALSE	TRUE	FALSE	NA	NA	NA	0.00474991	0.0497719	NA	-0.00793087	0.858743	0.827804	-0.0309393	down	ENSMUSG00000026023	Cdk15	cyclin-dependent kinase 15	Intron (ENSMUST00000160662.7/271697, intron 11 of 13)	ENSMUST00000162906.1	28299
chr1:60180562	RRBS	NA	FALSE	TRUE	FALSE	NA	NA	NA	0.000105465	0.037035	NA	0.0192657	0.0121155	0.0144907	0.00237521	up	ENSMUSG00000073664	Nbeal1	neurobeachin like 1	Promoter	ENSMUST00000160834.7	-37
chr1:60180570	RRBS	NA	FALSE	TRUE	FALSE	NA	NA	NA	3.69e-05	0.0224296	NA	0.0203418	0.0122451	0.0146372	0.0023921	up	ENSMUSG00000073664	Nbeal1	neurobeachin like 1	Promoter	ENSMUST00000160834.7	-29
chr1:60180576	RRBS	NA	FALSE	TRUE	FALSE	NA	NA	NA	1.89e-05	0.0159283	NA	0.021184	0.0124534	0.0148848	0.00243135	up	ENSMUSG00000073664	Nbeal1	neurobeachin like 1	Promoter	ENSMUST00000160834.7	-23
chr1:60180582	RRBS	NA	FALSE	TRUE	FALSE	NA	NA	NA	1.18e-05	0.0129948	NA	0.0221058	0.0127298	0.0152219	0.0024921	up	ENSMUSG00000073664	Nbeal1	neurobeachin like 1	Promoter	ENSMUST00000160834.7	-17
chr1:60180589	RRBS	NA	FALSE	TRUE	FALSE	NA	NA	NA	9.2e-06	0.0113142	NA	0.0229587	0.0134597	0.0158849	0.0024252	up	ENSMUSG00000073664	Nbeal1	neurobeachin like 1	Promoter	ENSMUST00000160834.7	-10
chr1:60180593	RRBS	NA	FALSE	TRUE	FALSE	NA	NA	NA	1.44e-05	0.014315	NA	0.0219039	0.0143068	0.0165241	0.0022173	up	ENSMUSG00000073664	Nbeal1	neurobeachin like 1	Promoter	ENSMUST00000160834.7	-6
chr1:60180599	RRBS	NA	FALSE	TRUE	FALSE	NA	NA	NA	2.01e-05	0.0164773	NA	0.0210752	0.0144828	0.0164509	0.0019681	up	ENSMUSG00000073664	Nbeal1	neurobeachin like 1	Promoter	ENSMUST00000160834.7	0
chr1:60180609	RRBS	NA	FALSE	TRUE	FALSE	NA	NA	NA	6.68e-05	0.0299992	NA	0.019448	0.0148065	0.0161568	0.00135031	up	ENSMUSG00000073664	Nbeal1	neurobeachin like 1	Promoter	ENSMUST00000160834.7	10
chr1:60180617	RRBS	NA	FALSE	TRUE	FALSE	NA	NA	NA	0.000152095	0.0446633	NA	0.0184348	0.0149139	0.0158642	0.000950253	up	ENSMUSG00000073664	Nbeal1	neurobeachin like 1	Promoter	ENSMUST00000160834.7	18
chr1:60206335	Array	cg16425669	FALSE	TRUE	FALSE	NA	NA	NA	0.00448198	0.0481604	NA	0.00748958	0.88283	0.901269	0.0184392	up	ENSMUSG00000073664	Nbeal1	neurobeachin like 1	Exon (ENSMUST00000160834.7/269198, exon 7 of 55)	ENSMUST00000160980.2	-15867
chr1:60490299	Array	cg14871095	FALSE	TRUE	TRUE	NA	NA	NA	0.000763082	0.0150423	0.00380547	0.00763618	0.655124	0.687494	0.0323697	up	ENSMUSG00000026014	Raph1	Ras association (RalGDS/AF-6) and pleckstrin homology domains 1	Exon (ENSMUST00000140485.7/77300, exon 14 of 14)	ENSMUST00000188511.1	5982
chr1:61179660	Array	cg21555517	FALSE	TRUE	FALSE	NA	NA	NA	0.00466131	0.0492622	NA	0.00741754	0.588906	0.628544	0.0396377	up	ENSMUSG00000085447	9530026F06Rik	RIKEN cDNA 9530026F06 gene	Distal Intergenic	ENSMUST00000141000.1	-198772
chr1:61198136	Array	cg00039469	FALSE	TRUE	FALSE	NA	NA	NA	0.00287989	0.0362348	NA	-0.00593047	0.824183	0.807598	-0.0165848	down	ENSMUSG00000085447	9530026F06Rik	RIKEN cDNA 9530026F06 gene	Distal Intergenic	ENSMUST00000141000.1	-180296
chr1:61472652	Array	cg14930197	FALSE	TRUE	FALSE	NA	NA	NA	0.00206643	0.0289804	NA	0.0159536	0.653453	0.727148	0.0736948	up	ENSMUSG00000085447	9530026F06Rik	RIKEN cDNA 9530026F06 gene	Distal Intergenic	ENSMUST00000141000.1	94220
chr1:61782823	Array	cg25821931	FALSE	TRUE	FALSE	NA	NA	NA	0.00228062	0.0309349	NA	0.00409977	0.545806	0.568401	0.0225952	up	ENSMUSG00000052062	Pard3b	par-3 family cell polarity regulator beta	Intron (ENSMUST00000138768.7/72823, intron 2 of 4)	ENSMUST00000094906.3	143580
chr1:62749801	RRBS	NA	FALSE	TRUE	FALSE	NA	NA	NA	0.000131267	0.0412838	NA	0.0384289	0.0568541	0.118584	0.0617297	up	ENSMUSG00000025969	Nrp2	neuropilin 2	Intron (ENSMUST00000075144.11/18187, intron 7 of 15)	ENSMUST00000114157.2	46099
chr1:62749805	RRBS	NA	FALSE	TRUE	FALSE	NA	NA	NA	0.000132965	0.0415848	NA	0.0384207	0.0575303	0.118401	0.0608709	up	ENSMUSG00000025969	Nrp2	neuropilin 2	Intron (ENSMUST00000075144.11/18187, intron 7 of 15)	ENSMUST00000114157.2	46103
chr1:62749824	RRBS	NA	FALSE	TRUE	FALSE	NA	NA	NA	0.000135953	0.0420014	NA	0.0390088	0.0618489	0.12336	0.0615107	up	ENSMUSG00000025969	Nrp2	neuropilin 2	Intron (ENSMUST00000075144.11/18187, intron 7 of 15)	ENSMUST00000114157.2	46122
chr1:62749838	RRBS	NA	FALSE	TRUE	FALSE	NA	NA	NA	0.000159116	0.0457948	NA	0.0391276	0.0656217	0.127385	0.0617634	up	ENSMUSG00000025969	Nrp2	neuropilin 2	Intron (ENSMUST00000075144.11/18187, intron 7 of 15)	ENSMUST00000114157.2	46136
chr1:62749845	RRBS	NA	FALSE	TRUE	FALSE	NA	NA	NA	0.000149173	0.0442458	NA	0.0393096	0.0655146	0.126861	0.0613467	up	ENSMUSG00000025969	Nrp2	neuropilin 2	Intron (ENSMUST00000075144.11/18187, intron 7 of 15)	ENSMUST00000114157.2	46143
chr1:62749851	RRBS	NA	FALSE	TRUE	FALSE	NA	NA	NA	0.000147355	0.0439785	NA	0.0394951	0.0662577	0.12806	0.0618028	up	ENSMUSG00000025969	Nrp2	neuropilin 2	Intron (ENSMUST00000075144.11/18187, intron 7 of 15)	ENSMUST00000114157.2	46149
chr1:63074451	Array	cg24827343	FALSE	TRUE	FALSE	NA	NA	NA	0.00330262	0.039734	NA	-0.00537684	0.958666	0.951925	-0.00674107	down	ENSMUSG00000040865	Ino80d	INO80 complex subunit D	Exon (ENSMUST00000133236.7/227195, exon 4 of 13)	ENSMUST00000133236.7	17478
chr1:63848568	Array	cg07955910	FALSE	TRUE	FALSE	NA	NA	NA	0.00153473	0.0242084	NA	-0.00915541	0.779622	0.749818	-0.0298044	down	ENSMUSG00000025961	4933402D24Rik	RIKEN cDNA 4933402D24 gene	Distal Intergenic	ENSMUST00000027102.1	-79301
chr1:64078767	Array	cg27484547	FALSE	TRUE	FALSE	NA	NA	NA	0.00152594	0.024155	NA	-0.00790981	0.712181	0.682803	-0.0293777	down	ENSMUSG00000098487	Mir6899	microRNA 6899	Exon (ENSMUST00000114086.7/93691, exon 2 of 4)	ENSMUST00000184798.1	-36266
chr1:64087964	Array	cg06916059	FALSE	TRUE	FALSE	NA	NA	NA	0.000126282	0.00417917	NA	0.0119298	0.169607	0.216059	0.0464518	up	ENSMUSG00000025959	Klf7	Kruppel-like factor 7 (ubiquitous)	Intron (ENSMUST00000149820.1/ENSMUST00000149820.1, intron 3 of 3)	ENSMUST00000055001.9	33518
chr1:64691417	RRBS	NA	FALSE	TRUE	FALSE	NA	NA	NA	2.1e-05	0.0168257	NA	0.0286719	0.0100672	0.015255	0.00518779	up	ENSMUSG00000070871	Ccnyl1	cyclin Y-like 1	Promoter	ENSMUST00000094898.4	72
chr1:64691419	RRBS	NA	FALSE	TRUE	FALSE	NA	NA	NA	2.08e-05	0.016747	NA	0.0286073	0.00990827	0.0150742	0.00516593	up	ENSMUSG00000070871	Ccnyl1	cyclin Y-like 1	Promoter	ENSMUST00000094898.4	74
chr1:64691423	RRBS	NA	FALSE	TRUE	FALSE	NA	NA	NA	1.94e-05	0.0161709	NA	0.0285874	0.0096702	0.0149043	0.00523405	up	ENSMUSG00000070871	Ccnyl1	cyclin Y-like 1	Promoter	ENSMUST00000094898.4	78
chr1:64735106	Array	cg11851831	FALSE	TRUE	FALSE	NA	NA	NA	0.00248657	0.0326929	NA	0.00755186	0.345176	0.369479	0.0243032	up	ENSMUSG00000045005	Fzd5	frizzled class receptor 5	Exon (ENSMUST00000063982.6/14367, exon 2 of 2)	ENSMUST00000116133.3	2643
chr1:64917132	Array	cg12372536	FALSE	TRUE	FALSE	NA	NA	NA	0.000742657	0.0148212	NA	-0.00845709	0.794315	0.773655	-0.0206599	down	ENSMUSG00000051344	Plekhm3	pleckstrin homology domain containing, family M, member 3	Intron (ENSMUST00000139649.7/241075, intron 3 of 8)	ENSMUST00000140857.1	10965
chr1:65224229	Array	cg25067005	FALSE	TRUE	FALSE	NA	NA	NA	0.00197209	0.0281903	NA	0.00641035	0.913829	0.924212	0.0103824	up	ENSMUSG00000025949	Pikfyve	phosphoinositide kinase, FYVE type zinc finger containing	3' UTR	ENSMUST00000190847.1	27469
chr1:6730026	Array	cg27153217	FALSE	TRUE	FALSE	NA	NA	NA	0.000912486	0.0171777	NA	0.00757925	0.512013	0.532106	0.0200934	up	ENSMUSG00000033740	St18	suppression of tumorigenicity 18	Promoter	ENSMUST00000043578.12	-25
chr1:6757691	Array	cg18623536	FALSE	TRUE	FALSE	NA	NA	NA	0.0014589	0.0235628	NA	-0.00902121	0.864418	0.845197	-0.0192211	down	ENSMUSG00000033740	St18	suppression of tumorigenicity 18	Intron (ENSMUST00000140079.7/240690, intron 4 of 23)	ENSMUST00000163727.3	20116
chr1:68046876	Array	cg15290048	FALSE	TRUE	FALSE	NA	NA	NA	2.05e-07	3.67e-05	NA	0.0150412	0.162335	0.19752	0.0351845	up	ENSMUSG00000062209	Erbb4	erb-b2 receptor tyrosine kinase 4	Intron (ENSMUST00000119142.7/13869, intron 25 of 27)	ENSMUST00000131148.1	251442
chr1:68290272	Array	cg11729098	FALSE	TRUE	FALSE	NA	NA	NA	0.00214856	0.0295853	NA	0.00559536	0.931355	0.942993	0.0116379	up	ENSMUSG00000062209	Erbb4	erb-b2 receptor tyrosine kinase 4	Exon (ENSMUST00000119142.7/13869, exon 16 of 28)	ENSMUST00000131148.1	8046
chr1:70726155	RRBS	NA	FALSE	TRUE	FALSE	NA	NA	NA	5.74e-05	0.0281372	NA	0.0353789	0.144626	0.214661	0.0700357	up	ENSMUSG00000045648	Vwc2l	von Willebrand factor C domain-containing protein 2-like	Promoter	ENSMUST00000162182.1	232
chr1:70840220	Array	cg24876219	FALSE	TRUE	FALSE	NA	NA	NA	0.000273059	0.00711369	NA	-0.00885894	0.891878	0.873846	-0.0180323	down	ENSMUSG00000045648	Vwc2l	von Willebrand factor C domain-containing protein 2-like	Intron (ENSMUST00000053922.11/320460, intron 3 of 3)	ENSMUST00000162182.1	114297
chr1:70852091	RRBS	NA	FALSE	TRUE	FALSE	NA	NA	NA	0.000136144	0.0420194	NA	0.0365972	0.248373	0.335223	0.0868502	up	ENSMUSG00000045648	Vwc2l	von Willebrand factor C domain-containing protein 2-like	Intron (ENSMUST00000053922.11/320460, intron 3 of 3)	ENSMUST00000162182.1	126168
chr1:71613965	Array	cg07800749	FALSE	TRUE	FALSE	NA	NA	NA	0.00407312	0.0451001	NA	0.00353024	0.963598	0.96702	0.00342251	up	ENSMUSG00000026193	Fn1	fibronectin 1	Exon (ENSMUST00000055226.12/14268, exon 25 of 46)	ENSMUST00000185408.6	-4398
chr1:71640933	RRBS	NA	FALSE	TRUE	FALSE	NA	NA	NA	0.00018488	0.049021	NA	-0.0522101	0.920906	0.884659	-0.0362464	down	ENSMUSG00000026193	Fn1	fibronectin 1	Promoter	ENSMUST00000186613.1	355
chr1:73270948	Array	cg02558751	FALSE	TRUE	TRUE	NA	NA	NA	1.87e-10	2.11e-07	0.00191663	-0.0169462	0.702991	0.637726	-0.0652653	down	ENSMUSG00000101812	D530049I02Rik	RIKEN cDNA D530049I02 gene	Intron (ENSMUST00000190578.1/ENSMUST00000190578.1, intron 2 of 2)	ENSMUST00000186582.1	-128020
chr1:73957397	RRBS	NA	FALSE	TRUE	FALSE	NA	NA	NA	9.52e-05	0.0352233	NA	0.0336089	0.708858	0.812035	0.103177	up	ENSMUSG00000055322	Tns1	tensin 1	Intron (ENSMUST00000169786.7/21961, intron 18 of 34)	ENSMUST00000191367.1	5646
chr1:73957420	RRBS	NA	FALSE	TRUE	FALSE	NA	NA	NA	0.000116186	0.0389126	NA	0.0340084	0.713644	0.82225	0.108606	up	ENSMUSG00000055322	Tns1	tensin 1	Intron (ENSMUST00000169786.7/21961, intron 18 of 34)	ENSMUST00000191367.1	5623
chr1:74900715	Array	cg22306928	FALSE	TRUE	FALSE	NA	NA	NA	0.000453181	0.0103762	NA	0.0116991	0.00725874	0.00895946	0.00170071	up	ENSMUSG00000065616	Mir375	microRNA 375	Promoter	ENSMUST00000083682.3	6
chr1:74948325	RRBS	NA	FALSE	TRUE	FALSE	NA	NA	NA	0.000184293	0.0489482	NA	-0.0250866	0.037486	0.0233312	-0.0141548	down	ENSMUSG00000006538	Ihh	Indian hedgehog	Exon (ENSMUST00000164097.3/16147, exon 2 of 3)	ENSMUST00000189364.1	3117
chr1:74948340	RRBS	NA	FALSE	TRUE	FALSE	NA	NA	NA	5.28e-06	0.00850077	NA	-0.0292914	0.0382978	0.0224403	-0.0158576	down	ENSMUSG00000006538	Ihh	Indian hedgehog	Exon (ENSMUST00000164097.3/16147, exon 2 of 3)	ENSMUST00000189364.1	3102
chr1:74948355	RRBS	NA	FALSE	TRUE	FALSE	NA	NA	NA	4.81e-07	0.00223636	NA	-0.0325799	0.0375649	0.0224568	-0.0151081	down	ENSMUSG00000006538	Ihh	Indian hedgehog	Exon (ENSMUST00000164097.3/16147, exon 2 of 3)	ENSMUST00000189364.1	3087
chr1:74948361	RRBS	NA	FALSE	TRUE	FALSE	NA	NA	NA	1.29e-06	0.00400086	NA	-0.0317146	0.037609	0.022596	-0.015013	down	ENSMUSG00000006538	Ihh	Indian hedgehog	Exon (ENSMUST00000164097.3/16147, exon 2 of 3)	ENSMUST00000189364.1	3081
chr1:75257442	RRBS	NA	FALSE	TRUE	FALSE	NA	NA	NA	0.000108298	0.0376468	NA	0.04377	0.619949	0.690434	0.0704849	up	ENSMUSG00000026204	Ptprn	protein tyrosine phosphatase, receptor type, N	Promoter	ENSMUST00000187216.1	555
chr1:75264321	RRBS	NA	FALSE	TRUE	FALSE	NA	NA	NA	3.21e-05	0.0209323	NA	-0.0270233	0.0412173	0.0319904	-0.0092269	down	ENSMUSG00000026204	Ptprn	protein tyrosine phosphatase, receptor type, N	Promoter	ENSMUST00000027404.11	-108
chr1:75264332	RRBS	NA	FALSE	TRUE	FALSE	NA	NA	NA	7.48e-05	0.0315264	NA	-0.0262688	0.043325	0.0349696	-0.0083554	down	ENSMUSG00000026204	Ptprn	protein tyrosine phosphatase, receptor type, N	Promoter	ENSMUST00000027404.11	-119
chr1:75345030	RRBS	NA	FALSE	TRUE	FALSE	NA	NA	NA	1.3e-06	0.00400086	NA	-0.0413119	0.21267	0.134067	-0.078603	down	ENSMUSG00000026208	Des	desmin	Distal Intergenic	ENSMUST00000027409.9	-15299
chr1:75345067	RRBS	NA	FALSE	TRUE	FALSE	NA	NA	NA	4.57e-06	0.00798118	NA	-0.0354467	0.130546	0.0808704	-0.0496757	down	ENSMUSG00000026208	Des	desmin	Distal Intergenic	ENSMUST00000027409.9	-15262
chr1:75422783	RRBS	NA	FALSE	TRUE	FALSE	NA	NA	NA	0.000101285	0.0363443	NA	-0.0366445	0.229215	0.174885	-0.0543297	down	ENSMUSG00000026207	Speg	SPEG complex locus	Promoter	ENSMUST00000143679.1	-727
chr1:75422799	RRBS	NA	FALSE	TRUE	FALSE	NA	NA	NA	4.59e-05	0.0250124	NA	-0.0389351	0.249981	0.181512	-0.0684688	down	ENSMUSG00000026207	Speg	SPEG complex locus	Promoter	ENSMUST00000143679.1	-711
chr1:75422801	RRBS	NA	FALSE	TRUE	FALSE	NA	NA	NA	4.37e-05	0.0245439	NA	-0.039104	0.251697	0.181937	-0.0697603	down	ENSMUSG00000026207	Speg	SPEG complex locus	Promoter	ENSMUST00000143679.1	-709
chr1:75422809	RRBS	NA	FALSE	TRUE	FALSE	NA	NA	NA	3.93e-05	0.0230984	NA	-0.0397656	0.260269	0.184124	-0.0761449	down	ENSMUSG00000026207	Speg	SPEG complex locus	Promoter	ENSMUST00000143679.1	-701
chr1:75549581	Array	cg24310367	FALSE	TRUE	FALSE	NA	NA	NA	0.000687323	0.0140557	NA	0.00561663	0.60414	0.628775	0.0246352	up	ENSMUSG00000006576	Slc4a3	solute carrier family 4 (anion exchanger), member 3	Promoter	ENSMUST00000154101.7	-18
chr1:78102851	Array	cg25533209	FALSE	TRUE	FALSE	NA	NA	NA	0.000568215	0.0122839	NA	-0.00992528	0.87548	0.853972	-0.0215079	down	ENSMUSG00000004872	Pax3	paired box 3	3' UTR	ENSMUST00000004994.15	93987
chr1:78310575	RRBS	NA	FALSE	TRUE	FALSE	NA	NA	NA	3.77e-05	0.0226789	NA	0.0207311	0.0149901	0.0281958	0.0132057	up	ENSMUSG00000032908	Sgpp2	sphingosine-1-phosphate phosphotase 2	Promoter	ENSMUST00000036172.9	230
chr1:78310582	RRBS	NA	FALSE	TRUE	FALSE	NA	NA	NA	1.48e-05	0.0145051	NA	0.0207032	0.014339	0.0268897	0.0125508	up	ENSMUSG00000032908	Sgpp2	sphingosine-1-phosphate phosphotase 2	Promoter	ENSMUST00000036172.9	237
chr1:78310592	RRBS	NA	FALSE	TRUE	FALSE	NA	NA	NA	7.31e-06	0.0100334	NA	0.0205771	0.0138711	0.0258925	0.0120214	up	ENSMUSG00000032908	Sgpp2	sphingosine-1-phosphate phosphotase 2	Promoter	ENSMUST00000036172.9	247
chr1:78310607	RRBS	NA	FALSE	TRUE	FALSE	NA	NA	NA	2.61e-05	0.0189459	NA	0.0191875	0.0140962	0.0250945	0.0109984	up	ENSMUSG00000032908	Sgpp2	sphingosine-1-phosphate phosphotase 2	Promoter	ENSMUST00000036172.9	262
chr1:78310610	RRBS	NA	FALSE	TRUE	FALSE	NA	NA	NA	4.62e-05	0.0251015	NA	0.0187804	0.0142744	0.0251125	0.0108381	up	ENSMUSG00000032908	Sgpp2	sphingosine-1-phosphate phosphotase 2	Promoter	ENSMUST00000036172.9	265
chr1:78310614	RRBS	NA	FALSE	TRUE	FALSE	NA	NA	NA	0.000127568	0.0406976	NA	0.0181778	0.0147268	0.0253966	0.0106698	up	ENSMUSG00000032908	Sgpp2	sphingosine-1-phosphate phosphotase 2	Promoter	ENSMUST00000036172.9	269
chr1:78532325	RRBS	NA	FALSE	TRUE	FALSE	NA	NA	NA	3.89e-05	0.0230163	NA	-0.0400369	0.893989	0.843469	-0.0505204	down	ENSMUSG00000012187	Mogat1	monoacylglycerol O-acyltransferase 1	Intron (ENSMUST00000113524.7/68393, intron 6 of 6)	ENSMUST00000125458.1	-5303
chr1:78532335	RRBS	NA	FALSE	TRUE	FALSE	NA	NA	NA	4.52e-05	0.0248574	NA	-0.0393069	0.900227	0.850346	-0.0498815	down	ENSMUSG00000012187	Mogat1	monoacylglycerol O-acyltransferase 1	Intron (ENSMUST00000113524.7/68393, intron 6 of 6)	ENSMUST00000125458.1	-5293
chr1:78532339	RRBS	NA	FALSE	TRUE	FALSE	NA	NA	NA	4.72e-05	0.025331	NA	-0.0391464	0.901794	0.852053	-0.0497411	down	ENSMUSG00000012187	Mogat1	monoacylglycerol O-acyltransferase 1	Intron (ENSMUST00000113524.7/68393, intron 6 of 6)	ENSMUST00000125458.1	-5289
chr1:78532341	RRBS	NA	FALSE	TRUE	FALSE	NA	NA	NA	5.11e-05	0.0266159	NA	-0.0389734	0.902026	0.852806	-0.0492198	down	ENSMUSG00000012187	Mogat1	monoacylglycerol O-acyltransferase 1	Intron (ENSMUST00000113524.7/68393, intron 6 of 6)	ENSMUST00000125458.1	-5287
chr1:78532351	RRBS	NA	FALSE	TRUE	FALSE	NA	NA	NA	7.06e-05	0.030827	NA	-0.0382764	0.901992	0.854803	-0.0471893	down	ENSMUSG00000012187	Mogat1	monoacylglycerol O-acyltransferase 1	Intron (ENSMUST00000113524.7/68393, intron 6 of 6)	ENSMUST00000125458.1	-5277
chr1:7861604	RRBS	NA	FALSE	TRUE	FALSE	NA	NA	NA	0.000180335	0.0484643	NA	-0.0517897	0.847599	0.817815	-0.0297838	down	ENSMUSG00000025909	Sntg1	syntrophin, gamma 1	Distal Intergenic	ENSMUST00000135046.3	608875
chr1:80267232	Array	cg10920740	FALSE	TRUE	FALSE	NA	NA	NA	0.0032989	0.0397206	NA	0.00628502	0.897716	0.91101	0.013294	up	ENSMUSG00000004364	Cul3	cullin 3	Exon (ENSMUST00000163119.7/26554, exon 16 of 16)	ENSMUST00000167794.1	9334
chr1:82840047	RRBS	NA	FALSE	TRUE	FALSE	NA	NA	NA	1.37e-05	0.013927	NA	0.0256009	0.0126087	0.0155214	0.00291271	up	ENSMUSG00000026159	Agfg1	ArfGAP with FG repeats 1	Promoter	ENSMUST00000186043.1	-26
chr1:82840060	RRBS	NA	FALSE	TRUE	FALSE	NA	NA	NA	5.38e-06	0.00856433	NA	0.0255267	0.0106939	0.0124125	0.00171867	up	ENSMUSG00000026159	Agfg1	ArfGAP with FG repeats 1	Promoter	ENSMUST00000186043.1	-13
chr1:82840064	RRBS	NA	FALSE	TRUE	FALSE	NA	NA	NA	2.16e-05	0.0170114	NA	0.0222166	0.0105505	0.0120773	0.00152676	up	ENSMUSG00000026159	Agfg1	ArfGAP with FG repeats 1	Promoter	ENSMUST00000186043.1	-9
chr1:82840069	RRBS	NA	FALSE	TRUE	FALSE	NA	NA	NA	4.56e-05	0.0249696	NA	0.020247	0.0109071	0.0124599	0.00155283	up	ENSMUSG00000026159	Agfg1	ArfGAP with FG repeats 1	Promoter	ENSMUST00000186043.1	-4
chr1:82840082	RRBS	NA	FALSE	TRUE	FALSE	NA	NA	NA	0.000131823	0.0413872	NA	0.0188862	0.01124	0.0129099	0.00166985	up	ENSMUSG00000026159	Agfg1	ArfGAP with FG repeats 1	Promoter	ENSMUST00000186043.1	9
chr1:82880068	Array	cg11297878	FALSE	TRUE	FALSE	NA	NA	NA	0.00125311	0.0212866	NA	0.00858211	0.651629	0.696484	0.0448551	up	ENSMUSG00000026159	Agfg1	ArfGAP with FG repeats 1	Exon (ENSMUST00000189220.6/15463, exon 6 of 13)	ENSMUST00000186043.1	39995
chr1:84696793	RRBS	NA	FALSE	TRUE	FALSE	NA	NA	NA	6.55e-05	0.0297401	NA	0.0697067	0.397746	0.670716	0.27297	up	ENSMUSG00000036766	Dner	delta/notch-like EGF repeat containing	Promoter	ENSMUST00000049126.12	-572
chr1:84696826	RRBS	NA	FALSE	TRUE	FALSE	NA	NA	NA	0.00019204	0.0497632	NA	0.0659141	0.406989	0.622441	0.215452	up	ENSMUSG00000036766	Dner	delta/notch-like EGF repeat containing	Promoter	ENSMUST00000049126.12	-605
chr1:86532030	RRBS	NA	FALSE	TRUE	FALSE	NA	NA	NA	0.000150813	0.0444711	NA	0.0145066	0.0614077	0.0776982	0.0162905	up	ENSMUSG00000026238	Ptma	prothymosin alpha	Distal Intergenic	ENSMUST00000188533.1	5223
chr1:87481254	RRBS	NA	FALSE	TRUE	FALSE	NA	NA	NA	3.07e-05	0.0204287	NA	0.0448648	0.536161	0.590616	0.0544543	up	ENSMUSG00000026259	Ngef	neuronal guanine nucleotide exchange factor	Exon (ENSMUST00000027477.14/53972, exon 9 of 13)	ENSMUST00000168235.1	4923
chr1:87481277	RRBS	NA	FALSE	TRUE	FALSE	NA	NA	NA	3.62e-05	0.0222239	NA	0.0450823	0.525518	0.5911	0.0655819	up	ENSMUSG00000026259	Ngef	neuronal guanine nucleotide exchange factor	Exon (ENSMUST00000027477.14/53972, exon 9 of 13)	ENSMUST00000168235.1	4900
chr1:87481297	RRBS	NA	FALSE	TRUE	FALSE	NA	NA	NA	3.75e-05	0.0226281	NA	0.0451573	0.53889	0.614182	0.0752915	up	ENSMUSG00000026259	Ngef	neuronal guanine nucleotide exchange factor	Intron (ENSMUST00000027477.14/53972, intron 8 of 12)	ENSMUST00000168235.1	4880
chr1:88446584	RRBS	NA	FALSE	TRUE	FALSE	NA	NA	NA	6.91e-05	0.0305057	NA	0.0582698	0.140666	0.292174	0.151508	up	ENSMUSG00000026295	Spp2	secreted phosphoprotein 2	Intron (ENSMUST00000190783.1/ENSMUST00000190783.1, intron 1 of 2)	ENSMUST00000189225.1	39178
chr1:88446628	RRBS	NA	FALSE	TRUE	FALSE	NA	NA	NA	0.000106843	0.0373241	NA	0.057718	0.171157	0.324827	0.153671	up	ENSMUSG00000026295	Spp2	secreted phosphoprotein 2	Intron (ENSMUST00000190783.1/ENSMUST00000190783.1, intron 1 of 2)	ENSMUST00000189225.1	39222
chr1:89714196	Array	cg27360245	FALSE	TRUE	FALSE	NA	NA	NA	0.000130508	0.00427512	NA	0.00934515	0.756239	0.780457	0.0242184	up	NA	4933400F21Rik	RIKEN cDNA 4933400F21 gene	Intron (ENSMUST00000027521.14/347722, intron 9 of 17)	ENSMUST00000186098.6	-30288
chr1:89848817	RRBS	NA	FALSE	TRUE	FALSE	NA	NA	NA	0.000149321	0.044267	NA	0.0244697	0.375241	0.482658	0.107417	up	ENSMUSG00000055013	Agap1	ArfGAP with GTPase domain, ankyrin repeat and PH domain 1	Intron (ENSMUST00000027521.14/347722, intron 16 of 17)	ENSMUST00000212924.1	59654
chr1:89880358	RRBS	NA	FALSE	TRUE	FALSE	NA	NA	NA	7.49e-06	0.0101483	NA	-0.0594485	0.47431	0.3472	-0.12711	down	ENSMUSG00000034486	Gbx2	gastrulation brain homeobox 2	Intron (ENSMUST00000027521.14/347722, intron 16 of 17)	ENSMUST00000036954.8	50821
chr1:89880390	RRBS	NA	FALSE	TRUE	FALSE	NA	NA	NA	1.06e-05	0.0122958	NA	-0.0578488	0.435202	0.309489	-0.125714	down	ENSMUSG00000034486	Gbx2	gastrulation brain homeobox 2	Intron (ENSMUST00000027521.14/347722, intron 16 of 17)	ENSMUST00000036954.8	50789
chr1:89880407	RRBS	NA	FALSE	TRUE	FALSE	NA	NA	NA	1.13e-05	0.0127863	NA	-0.0578646	0.440874	0.319423	-0.121451	down	ENSMUSG00000034486	Gbx2	gastrulation brain homeobox 2	Intron (ENSMUST00000027521.14/347722, intron 16 of 17)	ENSMUST00000036954.8	50772
chr1:91760315	Array	cg19128960	FALSE	TRUE	FALSE	NA	NA	NA	2.66e-05	0.00136762	NA	0.0112266	0.522819	0.563935	0.0411161	up	ENSMUSG00000007805	Twist2	twist basic helix-loop-helix transcription factor 2	Distal Intergenic	ENSMUST00000007949.3	-41146
chr1:92195295	Array	cg27504803	FALSE	TRUE	FALSE	NA	NA	NA	0.0021172	0.0293629	NA	0.00753071	0.869217	0.886919	0.0177025	up	ENSMUSG00000026313	Hdac4	histone deacetylase 4	Promoter	ENSMUST00000212867.1	399
chr1:92473628	RRBS	NA	FALSE	TRUE	FALSE	NA	NA	NA	0.000145928	0.0437721	NA	-0.0211747	0.0117532	0.00796092	-0.00379226	down	ENSMUSG00000026260	Ndufa10	NADH:ubiquinone oxidoreductase subunit A10	Promoter	ENSMUST00000185251.1	119
chr1:92881849	RRBS	NA	FALSE	TRUE	FALSE	NA	NA	NA	2.99e-05	0.0202034	NA	-0.0361619	0.910449	0.864892	-0.0455576	down	ENSMUSG00000034212	Ankmy1	ankyrin repeat and MYND domain containing 1	Exon (ENSMUST00000112998.1/241158, exon 10 of 18)	ENSMUST00000212504.1	-10129
chr1:92881864	RRBS	NA	FALSE	TRUE	FALSE	NA	NA	NA	8.87e-05	0.0342356	NA	-0.0336059	0.914696	0.871916	-0.0427795	down	ENSMUSG00000034212	Ankmy1	ankyrin repeat and MYND domain containing 1	Exon (ENSMUST00000112998.1/241158, exon 10 of 18)	ENSMUST00000212504.1	-10144
chr1:92881874	RRBS	NA	FALSE	TRUE	FALSE	NA	NA	NA	0.000169228	0.0470552	NA	-0.0324135	0.914771	0.873802	-0.0409691	down	ENSMUSG00000034212	Ankmy1	ankyrin repeat and MYND domain containing 1	Exon (ENSMUST00000112998.1/241158, exon 10 of 18)	ENSMUST00000212504.1	-10154
chr1:9601717	RRBS	NA	FALSE	TRUE	FALSE	NA	NA	NA	0.000113773	0.0384974	NA	0.0239596	0.190201	0.236591	0.0463904	up	ENSMUSG00000067879	Vxn	vexin	Promoter	ENSMUST00000088666.3	518
chr1:9601726	RRBS	NA	FALSE	TRUE	FALSE	NA	NA	NA	7.76e-05	0.0319413	NA	0.0245296	0.187017	0.232942	0.0459256	up	ENSMUSG00000067879	Vxn	vexin	Promoter	ENSMUST00000088666.3	527
chr1:97571064	RRBS	NA	FALSE	TRUE	FALSE	NA	NA	NA	7.71e-05	0.0318594	NA	-0.0374822	0.457914	0.480964	0.0230501	down	ENSMUSG00000044768	D1Ertd622e	DNA segment, Chr 1, ERATO Doi 622, expressed	Intron (ENSMUST00000187538.1/ENSMUST00000187538.1, intron 4 of 4)	ENSMUST00000153115.7	90612
chr1:97571106	RRBS	NA	FALSE	TRUE	FALSE	NA	NA	NA	0.00011913	0.0393513	NA	-0.0400089	0.530997	0.579459	0.048462	down	ENSMUSG00000044768	D1Ertd622e	DNA segment, Chr 1, ERATO Doi 622, expressed	Intron (ENSMUST00000187538.1/ENSMUST00000187538.1, intron 4 of 4)	ENSMUST00000153115.7	90570
chr1:97571110	RRBS	NA	FALSE	TRUE	FALSE	NA	NA	NA	0.000127123	0.0406237	NA	-0.0401038	0.531912	0.581975	0.0500632	down	ENSMUSG00000044768	D1Ertd622e	DNA segment, Chr 1, ERATO Doi 622, expressed	Intron (ENSMUST00000187538.1/ENSMUST00000187538.1, intron 4 of 4)	ENSMUST00000153115.7	90566
chr1:97716537	Array	cg23464958	FALSE	TRUE	FALSE	NA	NA	NA	6.24e-05	0.00251073	NA	-0.00941497	0.926787	0.910958	-0.0158281	down	ENSMUSG00000040648	Ppip5k2	diphosphoinositol pentakisphosphate kinase 2	Promoter	ENSMUST00000191556.1	9
chr1:97716556	Array	cg11023891	FALSE	TRUE	TRUE	NA	NA	NA	9.65e-06	0.000647522	0.0218629	-0.00780378	0.966484	0.958391	-0.00809251	down	ENSMUSG00000040648	Ppip5k2	diphosphoinositol pentakisphosphate kinase 2	Promoter	ENSMUST00000191556.1	-10
chr10:100017890	Array	cg00061684	FALSE	TRUE	FALSE	NA	NA	NA	0.00261074	0.0337838	NA	0.00860943	0.395608	0.436449	0.0408401	up	ENSMUSG00000019966	Kitl	kit ligand	Intron (ENSMUST00000105283.8/17311, intron 1 of 9)	ENSMUST00000020129.7	1974
chr10:100094310	RRBS	NA	FALSE	TRUE	FALSE	NA	NA	NA	7.45e-05	0.0314817	NA	0.0576916	0.474494	0.720869	0.246376	up	ENSMUSG00000019966	Kitl	kit ligand	Intron (ENSMUST00000105283.8/17311, intron 9 of 9)	ENSMUST00000219881.1	6254
chr10:105490738	RRBS	NA	FALSE	TRUE	FALSE	NA	NA	NA	4.86e-05	0.0258332	NA	0.0515478	0.392187	0.509427	0.11724	up	ENSMUSG00000036019	Tmtc2	transmembrane and tetratricopeptide repeat containing 2	Intron (ENSMUST00000061506.8/278279, intron 1 of 11)	ENSMUST00000139741.1	45250
chr10:107271892	Array	cg17061244	FALSE	TRUE	FALSE	NA	NA	NA	0.000233897	0.00641932	NA	0.00678071	0.0650559	0.0734729	0.00841704	up	ENSMUSG00000019906	Lin7a	lin-7 homolog A (C. elegans)	Promoter	ENSMUST00000105280.4	186
chr10:108500214	Array	cg04567893	FALSE	TRUE	FALSE	NA	NA	NA	0.00245392	0.0323931	NA	0.00930163	0.695202	0.739031	0.0438293	up	ENSMUSG00000112532	Gm36283	predicted gene, 36283	3' UTR	ENSMUST00000220211.1	53612
chr10:110336539	RRBS	NA	FALSE	TRUE	FALSE	NA	NA	NA	6.61e-05	0.0298688	NA	0.031178	0.682304	0.727923	0.0456191	up	ENSMUSG00000020181	Nav3	neuron navigator 3	Intron (ENSMUST00000160159.2/260315, intron 1 of 4)	ENSMUST00000160159.2	119665
chr10:110336575	RRBS	NA	FALSE	TRUE	FALSE	NA	NA	NA	5.36e-06	0.0085588	NA	0.0376725	0.62926	0.712227	0.0829672	up	ENSMUSG00000020181	Nav3	neuron navigator 3	Intron (ENSMUST00000160159.2/260315, intron 1 of 4)	ENSMUST00000160159.2	119629
chr10:110945173	RRBS	NA	FALSE	TRUE	FALSE	NA	NA	NA	0.000150638	0.0444389	NA	0.0211606	0.560416	0.634879	0.0744635	up	ENSMUSG00000035798	Zdhhc17	zinc finger, DHHC domain containing 17	Intron (ENSMUST00000041723.14/320150, intron 16 of 16)	ENSMUST00000217982.1	2524
chr10:111049307	RRBS	NA	FALSE	TRUE	FALSE	NA	NA	NA	5.35e-05	0.0271726	NA	0.0351267	0.833246	0.866657	0.0334107	up	ENSMUSG00000035798	Zdhhc17	zinc finger, DHHC domain containing 17	Distal Intergenic	ENSMUST00000217698.1	-39167
chr10:111049341	RRBS	NA	FALSE	TRUE	FALSE	NA	NA	NA	0.000108745	0.0377148	NA	0.0360068	0.796276	0.831213	0.0349372	up	ENSMUSG00000035798	Zdhhc17	zinc finger, DHHC domain containing 17	Distal Intergenic	ENSMUST00000217698.1	-39201
chr10:115830810	RRBS	NA	FALSE	TRUE	FALSE	NA	NA	NA	3.87e-05	0.022981	NA	-0.0496345	0.463358	0.399054	-0.064304	down	ENSMUSG00000034127	Tspan8	tetraspanin 8	Intron (ENSMUST00000217900.1/216350, intron 3 of 3)	ENSMUST00000035563.14	13526
chr10:115830839	RRBS	NA	FALSE	TRUE	FALSE	NA	NA	NA	2.78e-05	0.0194468	NA	-0.0512192	0.482678	0.434966	-0.0477118	down	ENSMUSG00000034127	Tspan8	tetraspanin 8	Intron (ENSMUST00000217900.1/216350, intron 3 of 3)	ENSMUST00000035563.14	13555
chr10:115830878	RRBS	NA	FALSE	TRUE	FALSE	NA	NA	NA	2.66e-05	0.0191228	NA	-0.0532112	0.515275	0.461173	-0.0541021	down	ENSMUSG00000034127	Tspan8	tetraspanin 8	Intron (ENSMUST00000217900.1/216350, intron 3 of 3)	ENSMUST00000035563.14	13594
chr10:116192439	RRBS	NA	FALSE	TRUE	FALSE	NA	NA	NA	2.56e-06	0.00584332	NA	0.0380124	0.628402	0.68388	0.0554778	up	ENSMUSG00000020151	Ptprr	protein tyrosine phosphatase, receptor type, R	Intron (ENSMUST00000063470.10/19279, intron 6 of 13)	ENSMUST00000124369.1	-3957
chr10:116310748	Array	cg13932370	FALSE	TRUE	TRUE	NA	NA	NA	4.91e-09	2.53e-06	0.000112916	-0.0145278	0.766305	0.713546	-0.0527596	down	ENSMUSG00000020154	Ptprb	protein tyrosine phosphatase, receptor type, B	Intron (ENSMUST00000217925.1/19263, intron 4 of 7)	ENSMUST00000092167.6	9376
chr10:116458163	RRBS	NA	FALSE	TRUE	FALSE	NA	NA	NA	5.73e-05	0.0281024	NA	-0.0511683	0.701877	0.670622	-0.0312546	down	ENSMUSG00000054934	Kcnmb4	potassium large conductance calcium-activated channel, subfamily M, beta member 4	Intron (ENSMUST00000068233.10/58802, intron 1 of 2)	ENSMUST00000091477.3	-11755
chr10:116458195	RRBS	NA	FALSE	TRUE	FALSE	NA	NA	NA	8.66e-05	0.033854	NA	-0.0500336	0.72884	0.709888	-0.0189518	down	ENSMUSG00000054934	Kcnmb4	potassium large conductance calcium-activated channel, subfamily M, beta member 4	Intron (ENSMUST00000068233.10/58802, intron 1 of 2)	ENSMUST00000091477.3	-11787
chr10:116472919	RRBS	NA	FALSE	TRUE	FALSE	NA	NA	NA	1.18e-05	0.0129948	NA	-0.0314668	0.0470168	0.0336448	-0.013372	down	ENSMUSG00000085837	Kcnmb4os2	potassium large conductance calcium-activated channel, subfamily M, beta member 4, opposite strand 2	Promoter	ENSMUST00000080943.8	-244
chr10:116472925	RRBS	NA	FALSE	TRUE	FALSE	NA	NA	NA	8.81e-06	0.011024	NA	-0.0318962	0.0476698	0.0341234	-0.0135464	down	ENSMUSG00000085837	Kcnmb4os2	potassium large conductance calcium-activated channel, subfamily M, beta member 4, opposite strand 2	Promoter	ENSMUST00000080943.8	-238
chr10:116472944	RRBS	NA	FALSE	TRUE	FALSE	NA	NA	NA	6.57e-06	0.00951375	NA	-0.0325953	0.0508005	0.0363735	-0.014427	down	ENSMUSG00000085837	Kcnmb4os2	potassium large conductance calcium-activated channel, subfamily M, beta member 4, opposite strand 2	Promoter	ENSMUST00000080943.8	-219
chr10:116485506	Array	cg24304767	FALSE	TRUE	FALSE	NA	NA	NA	0.000194557	0.00561318	NA	0.0144273	0.906612	0.927491	0.02088	up	ENSMUSG00000085837	Kcnmb4os2	potassium large conductance calcium-activated channel, subfamily M, beta member 4, opposite strand 2	3' UTR	ENSMUST00000123348.1	11161
chr10:116963906	RRBS	NA	FALSE	TRUE	FALSE	NA	NA	NA	7.59e-05	0.0317191	NA	0.0322945	0.85529	0.933261	0.0779713	up	ENSMUSG00000031294	D630029K05Rik	RIKEN cDNA D630029K05 gene	Promoter	ENSMUST00000176050.7	-801
chr10:116963927	RRBS	NA	FALSE	TRUE	FALSE	NA	NA	NA	7.16e-05	0.0310434	NA	0.0328409	0.855461	0.934759	0.0792983	up	ENSMUSG00000031294	D630029K05Rik	RIKEN cDNA D630029K05 gene	Promoter	ENSMUST00000176050.7	-780
chr10:116992876	RRBS	NA	FALSE	TRUE	FALSE	NA	NA	NA	4.39e-05	0.0245891	NA	-0.0329585	0.839268	0.808828	-0.0304397	down	ENSMUSG00000020169	Best3	bestrophin 3	Intron (ENSMUST00000020378.4/382427, intron 3 of 9)	ENSMUST00000020378.4	6562
chr10:117077646	Array	cg03153971	FALSE	TRUE	FALSE	NA	NA	NA	0.000650715	0.0135828	NA	0.0116228	0.849858	0.874844	0.0249868	up	ENSMUSG00000034024	Cct2	chaperonin containing Tcp1, subunit 2 (beta)	Exon (ENSMUST00000020381.4/327826, exon 8 of 10)	ENSMUST00000047672.8	-13832
chr10:117150769	RRBS	NA	FALSE	TRUE	FALSE	NA	NA	NA	3.29e-05	0.0211484	NA	0.0513066	0.4156	0.496927	0.0813276	up	ENSMUSG00000020170	Frs2	fibroblast growth factor receptor substrate 2	Distal Intergenic	ENSMUST00000219104.1	-2235
chr10:117150798	RRBS	NA	FALSE	TRUE	FALSE	NA	NA	NA	7.06e-06	0.00983035	NA	0.0538998	0.437508	0.53985	0.102343	up	ENSMUSG00000020170	Frs2	fibroblast growth factor receptor substrate 2	Distal Intergenic	ENSMUST00000219104.1	-2264
chr10:117860544	RRBS	NA	FALSE	TRUE	FALSE	NA	NA	NA	0.000191851	0.0497453	NA	-0.0498512	0.495819	0.380305	-0.115514	down	ENSMUSG00000052681	Rap1b	RAS related protein 1b	Distal Intergenic	ENSMUST00000064667.8	-14509
chr10:118781872	RRBS	NA	FALSE	TRUE	FALSE	NA	NA	NA	3.19e-05	0.0208907	NA	0.0592658	0.183816	0.344497	0.160681	up	ENSMUSG00000112029	Gm33337	predicted gene, 33337	Distal Intergenic	ENSMUST00000219594.1	-66146
chr10:118781894	RRBS	NA	FALSE	TRUE	FALSE	NA	NA	NA	2.16e-05	0.017014	NA	0.0604189	0.190856	0.353408	0.162552	up	ENSMUSG00000112029	Gm33337	predicted gene, 33337	Distal Intergenic	ENSMUST00000219594.1	-66168
chr10:118781897	RRBS	NA	FALSE	TRUE	FALSE	NA	NA	NA	2.15e-05	0.0170114	NA	0.0603882	0.191745	0.352355	0.160609	up	ENSMUSG00000112029	Gm33337	predicted gene, 33337	Distal Intergenic	ENSMUST00000219594.1	-66171
chr10:118990006	RRBS	NA	FALSE	TRUE	FALSE	NA	NA	NA	0.00011907	0.0393513	NA	0.0457618	0.554427	0.657129	0.102701	up	ENSMUSG00000112778	Gm33677	predicted gene, 33677	Distal Intergenic	ENSMUST00000220074.1	60493
chr10:118990019	RRBS	NA	FALSE	TRUE	FALSE	NA	NA	NA	0.000153949	0.0450114	NA	0.0449981	0.569933	0.672084	0.102151	up	ENSMUSG00000112778	Gm33677	predicted gene, 33677	Distal Intergenic	ENSMUST00000220074.1	60480
chr10:120410857	RRBS	NA	FALSE	TRUE	FALSE	NA	NA	NA	3.26e-05	0.0210591	NA	0.0309581	0.716201	0.763877	0.0476754	up	ENSMUSG00000090191	9230105E05Rik	RIKEN cDNA 9230105E05 gene	Intron (ENSMUST00000072777.13/15364, intron 3 of 4)	ENSMUST00000161291.1	21334
chr10:120410877	RRBS	NA	FALSE	TRUE	FALSE	NA	NA	NA	4.8e-05	0.0256112	NA	0.0302243	0.717917	0.762722	0.0448045	up	ENSMUSG00000090191	9230105E05Rik	RIKEN cDNA 9230105E05 gene	Intron (ENSMUST00000072777.13/15364, intron 3 of 4)	ENSMUST00000161291.1	21354
chr10:120410884	RRBS	NA	FALSE	TRUE	FALSE	NA	NA	NA	6.07e-05	0.0287808	NA	0.0300341	0.7171	0.761546	0.0444458	up	ENSMUSG00000090191	9230105E05Rik	RIKEN cDNA 9230105E05 gene	Intron (ENSMUST00000072777.13/15364, intron 3 of 4)	ENSMUST00000161291.1	21361
chr10:120418685	RRBS	NA	FALSE	TRUE	FALSE	NA	NA	NA	4.43e-05	0.024691	NA	0.0246318	0.563149	0.675141	0.111992	up	ENSMUSG00000090191	9230105E05Rik	RIKEN cDNA 9230105E05 gene	Intron (ENSMUST00000072777.13/15364, intron 3 of 4)	ENSMUST00000161291.1	29162
chr10:121083943	RRBS	NA	FALSE	TRUE	FALSE	NA	NA	NA	6.37e-05	0.0294074	NA	-0.0131575	0.967662	0.956277	-0.011385	down	ENSMUSG00000020218	Wif1	Wnt inhibitory factor 1	Promoter	ENSMUST00000145691.1	188
chr10:121083951	RRBS	NA	FALSE	TRUE	FALSE	NA	NA	NA	3.88e-05	0.0230163	NA	-0.0138357	0.969148	0.956897	-0.0122517	down	ENSMUSG00000020218	Wif1	Wnt inhibitory factor 1	Promoter	ENSMUST00000145691.1	196
chr10:121083964	RRBS	NA	FALSE	TRUE	FALSE	NA	NA	NA	7.31e-05	0.0313146	NA	-0.0149978	0.971659	0.957884	-0.0137754	down	ENSMUSG00000020218	Wif1	Wnt inhibitory factor 1	Promoter	ENSMUST00000145691.1	209
chr10:121096405	RRBS	NA	FALSE	TRUE	FALSE	NA	NA	NA	0.000140963	0.0429003	NA	0.0364888	0.202582	0.278337	0.0757554	up	ENSMUSG00000020218	Wif1	Wnt inhibitory factor 1	Intron (ENSMUST00000020439.10/24117, intron 8 of 9)	ENSMUST00000145691.1	12650
chr10:121096408	RRBS	NA	FALSE	TRUE	FALSE	NA	NA	NA	0.000130834	0.0412176	NA	0.0366439	0.202459	0.277677	0.0752185	up	ENSMUSG00000020218	Wif1	Wnt inhibitory factor 1	Intron (ENSMUST00000020439.10/24117, intron 8 of 9)	ENSMUST00000145691.1	12653
chr10:121267166	RRBS	NA	FALSE	TRUE	FALSE	NA	NA	NA	8.72e-06	0.0109627	NA	0.0393685	0.582592	0.633261	0.0506692	up	ENSMUSG00000052302	Tbc1d30	TBC1 domain family, member 30	3' UTR	ENSMUST00000218111.1	27482
chr10:121267169	RRBS	NA	FALSE	TRUE	FALSE	NA	NA	NA	7.34e-06	0.0100511	NA	0.0395379	0.58275	0.635074	0.0523235	up	ENSMUSG00000052302	Tbc1d30	TBC1 domain family, member 30	3' UTR	ENSMUST00000218111.1	27479
chr10:121267172	RRBS	NA	FALSE	TRUE	FALSE	NA	NA	NA	8.25e-06	0.0106066	NA	0.0388475	0.590321	0.641235	0.0509142	up	ENSMUSG00000052302	Tbc1d30	TBC1 domain family, member 30	3' UTR	ENSMUST00000218111.1	27476
chr10:121267197	RRBS	NA	FALSE	TRUE	FALSE	NA	NA	NA	2.81e-06	0.0061447	NA	0.0385733	0.620654	0.688974	0.0683201	up	ENSMUSG00000052302	Tbc1d30	TBC1 domain family, member 30	3' UTR	ENSMUST00000218111.1	27451
chr10:121267211	RRBS	NA	FALSE	TRUE	FALSE	NA	NA	NA	3.01e-05	0.0202247	NA	0.0315973	0.641904	0.712926	0.0710225	up	ENSMUSG00000052302	Tbc1d30	TBC1 domain family, member 30	3' UTR	ENSMUST00000218111.1	27437
chr10:121267215	RRBS	NA	FALSE	TRUE	FALSE	NA	NA	NA	4.84e-05	0.025775	NA	0.0301517	0.649588	0.720393	0.0708051	up	ENSMUSG00000052302	Tbc1d30	TBC1 domain family, member 30	3' UTR	ENSMUST00000218111.1	27433
chr10:121267221	RRBS	NA	FALSE	TRUE	FALSE	NA	NA	NA	7.57e-05	0.0316615	NA	0.0286837	0.661873	0.730807	0.0689341	up	ENSMUSG00000052302	Tbc1d30	TBC1 domain family, member 30	3' UTR	ENSMUST00000218111.1	27427
chr10:121750936	RRBS	NA	FALSE	TRUE	FALSE	NA	NA	NA	3.1e-06	0.00658469	NA	-0.0411139	0.981322	0.938627	-0.042695	down	ENSMUSG00000053684	BC048403	cDNA sequence BC048403	Exon (ENSMUST00000065600.7/270802, exon 3 of 3)	ENSMUST00000136432.1	10998
chr10:121750939	RRBS	NA	FALSE	TRUE	FALSE	NA	NA	NA	4.04e-06	0.00747249	NA	-0.0406268	0.980962	0.939271	-0.0416914	down	ENSMUSG00000053684	BC048403	cDNA sequence BC048403	Exon (ENSMUST00000065600.7/270802, exon 3 of 3)	ENSMUST00000136432.1	11001
chr10:121750970	RRBS	NA	FALSE	TRUE	FALSE	NA	NA	NA	1.21e-05	0.0131688	NA	-0.035852	0.981616	0.959567	-0.0220492	down	ENSMUSG00000053684	BC048403	cDNA sequence BC048403	Exon (ENSMUST00000065600.7/270802, exon 3 of 3)	ENSMUST00000136432.1	11032
chr10:121750974	RRBS	NA	FALSE	TRUE	FALSE	NA	NA	NA	1.46e-05	0.0144025	NA	-0.035287	0.981508	0.96124	-0.0202678	down	ENSMUSG00000053684	BC048403	cDNA sequence BC048403	Exon (ENSMUST00000065600.7/270802, exon 3 of 3)	ENSMUST00000136432.1	11036
chr10:122046272	RRBS	NA	FALSE	TRUE	FALSE	NA	NA	NA	5.3e-05	0.0270716	NA	0.0255306	0.0598196	0.0761137	0.0162941	up	ENSMUSG00000020121	Srgap1	SLIT-ROBO Rho GTPase activating protein 1	Promoter	ENSMUST00000020322.11	1036
chr10:122738407	RRBS	NA	FALSE	TRUE	FALSE	NA	NA	NA	0.000135267	0.0419521	NA	0.0367305	0.514556	0.594739	0.080183	up	ENSMUSG00000034613	Ppm1h	protein phosphatase 1H (PP2C domain containing)	Intron (ENSMUST00000162853.7/319468, intron 1 of 5)	ENSMUST00000160315.1	-18791
chr10:122738445	RRBS	NA	FALSE	TRUE	FALSE	NA	NA	NA	0.000179972	0.048396	NA	0.0380611	0.470721	0.563443	0.0927217	up	ENSMUSG00000034613	Ppm1h	protein phosphatase 1H (PP2C domain containing)	Intron (ENSMUST00000162853.7/319468, intron 1 of 5)	ENSMUST00000160315.1	-18753
chr10:122878280	RRBS	NA	FALSE	TRUE	FALSE	NA	NA	NA	4.59e-05	0.0250144	NA	0.0394487	0.30489	0.416533	0.111643	up	ENSMUSG00000034613	Ppm1h	protein phosphatase 1H (PP2C domain containing)	Intron (ENSMUST00000162853.7/319468, intron 5 of 5)	ENSMUST00000162969.1	-17088
chr10:122878292	RRBS	NA	FALSE	TRUE	FALSE	NA	NA	NA	3.71e-05	0.022477	NA	0.0388932	0.301275	0.415832	0.114557	up	ENSMUSG00000034613	Ppm1h	protein phosphatase 1H (PP2C domain containing)	Intron (ENSMUST00000162853.7/319468, intron 5 of 5)	ENSMUST00000162969.1	-17076
chr10:122878311	RRBS	NA	FALSE	TRUE	FALSE	NA	NA	NA	7.2e-05	0.0311071	NA	0.0359555	0.290875	0.399648	0.108773	up	ENSMUSG00000034613	Ppm1h	protein phosphatase 1H (PP2C domain containing)	Intron (ENSMUST00000162853.7/319468, intron 5 of 5)	ENSMUST00000162969.1	-17057
chr10:126169255	RRBS	NA	FALSE	TRUE	FALSE	NA	NA	NA	9.54e-05	0.0352654	NA	0.0475457	0.512455	0.666636	0.154181	up	ENSMUSG00000020105	Lrig3	leucine-rich repeats and immunoglobulin-like domains 3	Distal Intergenic	ENSMUST00000219974.1	156830
chr10:126169260	RRBS	NA	FALSE	TRUE	FALSE	NA	NA	NA	0.000117119	0.0390117	NA	0.0471576	0.513935	0.667229	0.153294	up	ENSMUSG00000020105	Lrig3	leucine-rich repeats and immunoglobulin-like domains 3	Distal Intergenic	ENSMUST00000219974.1	156835
chr10:127077605	RRBS	NA	FALSE	TRUE	FALSE	NA	NA	NA	2.98e-05	0.0201651	NA	0.0420771	0.10512	0.138425	0.0333047	up	ENSMUSG00000025422	Agap2	ArfGAP with GTPase domain, ankyrin repeat and PH domain 2	Promoter	ENSMUST00000039259.6	-1302
chr10:127077639	RRBS	NA	FALSE	TRUE	FALSE	NA	NA	NA	1.99e-05	0.016354	NA	0.04445	0.120465	0.151751	0.0312863	up	ENSMUSG00000025422	Agap2	ArfGAP with GTPase domain, ankyrin repeat and PH domain 2	Promoter	ENSMUST00000039259.6	-1268
chr10:127079732	RRBS	NA	FALSE	TRUE	FALSE	NA	NA	NA	7.23e-05	0.0311438	NA	0.0227888	0.0152762	0.0242565	0.00898029	up	ENSMUSG00000025422	Agap2	ArfGAP with GTPase domain, ankyrin repeat and PH domain 2	Promoter	ENSMUST00000217941.1	825
chr10:127079738	RRBS	NA	FALSE	TRUE	FALSE	NA	NA	NA	7.17e-05	0.031055	NA	0.0229808	0.0165295	0.0257952	0.00926568	up	ENSMUSG00000025422	Agap2	ArfGAP with GTPase domain, ankyrin repeat and PH domain 2	Promoter	ENSMUST00000217941.1	831
chr10:127079747	RRBS	NA	FALSE	TRUE	FALSE	NA	NA	NA	4.72e-05	0.025339	NA	0.0235787	0.0175933	0.0272949	0.00970157	up	ENSMUSG00000025422	Agap2	ArfGAP with GTPase domain, ankyrin repeat and PH domain 2	Promoter	ENSMUST00000217941.1	840
chr10:127079762	RRBS	NA	FALSE	TRUE	FALSE	NA	NA	NA	0.000102649	0.036592	NA	0.0213449	0.0188629	0.0288113	0.00994834	up	ENSMUSG00000025422	Agap2	ArfGAP with GTPase domain, ankyrin repeat and PH domain 2	Promoter	ENSMUST00000217941.1	855
chr10:127080127	RRBS	NA	FALSE	TRUE	FALSE	NA	NA	NA	3e-05	0.0202056	NA	0.0249631	0.0396637	0.069753	0.0300893	up	ENSMUSG00000025422	Agap2	ArfGAP with GTPase domain, ankyrin repeat and PH domain 2	Promoter	ENSMUST00000217941.1	1220
chr10:127080140	RRBS	NA	FALSE	TRUE	FALSE	NA	NA	NA	5.93e-06	0.00905785	NA	0.0262927	0.0368418	0.0686556	0.0318138	up	ENSMUSG00000025422	Agap2	ArfGAP with GTPase domain, ankyrin repeat and PH domain 2	Promoter	ENSMUST00000217941.1	1233
chr10:127080147	RRBS	NA	FALSE	TRUE	FALSE	NA	NA	NA	1.64e-06	0.00455801	NA	0.0268231	0.0359267	0.0685973	0.0326706	up	ENSMUSG00000025422	Agap2	ArfGAP with GTPase domain, ankyrin repeat and PH domain 2	Promoter	ENSMUST00000217941.1	1240
chr10:127080163	RRBS	NA	FALSE	TRUE	FALSE	NA	NA	NA	7.77e-08	0.000757993	NA	0.0282725	0.03805	0.0733287	0.0352787	up	ENSMUSG00000025422	Agap2	ArfGAP with GTPase domain, ankyrin repeat and PH domain 2	Promoter	ENSMUST00000217941.1	1256
chr10:127080197	RRBS	NA	FALSE	TRUE	FALSE	NA	NA	NA	2.63e-07	0.00159039	NA	0.0272406	0.0452965	0.0759541	0.0306576	up	ENSMUSG00000025422	Agap2	ArfGAP with GTPase domain, ankyrin repeat and PH domain 2	Promoter	ENSMUST00000217941.1	1290
chr10:127080221	RRBS	NA	FALSE	TRUE	FALSE	NA	NA	NA	5.27e-05	0.0270586	NA	0.0261653	0.0490959	0.0729268	0.0238309	up	ENSMUSG00000025422	Agap2	ArfGAP with GTPase domain, ankyrin repeat and PH domain 2	Promoter	ENSMUST00000217941.1	1314
chr10:127080224	RRBS	NA	FALSE	TRUE	FALSE	NA	NA	NA	8.84e-05	0.0342177	NA	0.0257026	0.0496528	0.0727725	0.0231197	up	ENSMUSG00000025422	Agap2	ArfGAP with GTPase domain, ankyrin repeat and PH domain 2	Promoter	ENSMUST00000217941.1	1317
chr10:127080627	Array	cg18019455	FALSE	TRUE	FALSE	NA	NA	NA	0.000659287	0.0136857	NA	0.00537361	0.440519	0.463725	0.0232067	up	ENSMUSG00000025422	Agap2	ArfGAP with GTPase domain, ankyrin repeat and PH domain 2	Exon (ENSMUST00000039259.6/216439, exon 1 of 19)	ENSMUST00000217941.1	1720
chr10:127326953	RRBS	NA	FALSE	TRUE	FALSE	NA	NA	NA	8.57e-05	0.0336959	NA	0.0191665	0.0703591	0.0980407	0.0276817	up	ENSMUSG00000040345	Arhgap9	Rho GTPase activating protein 9	Exon (ENSMUST00000219511.1/216445, exon 9 of 16)	ENSMUST00000218656.1	2630
chr10:127326964	RRBS	NA	FALSE	TRUE	FALSE	NA	NA	NA	3.42e-05	0.0215843	NA	0.0192376	0.0668549	0.0961575	0.0293025	up	ENSMUSG00000040345	Arhgap9	Rho GTPase activating protein 9	Exon (ENSMUST00000219511.1/216445, exon 9 of 16)	ENSMUST00000218656.1	2641
chr10:127326970	RRBS	NA	FALSE	TRUE	FALSE	NA	NA	NA	2.67e-05	0.019165	NA	0.019204	0.0648929	0.0951236	0.0302307	up	ENSMUSG00000040345	Arhgap9	Rho GTPase activating protein 9	Exon (ENSMUST00000219511.1/216445, exon 9 of 16)	ENSMUST00000218656.1	2647
chr10:127510332	Array	cg00666549	FALSE	TRUE	FALSE	NA	NA	NA	3.58e-06	0.000320761	NA	0.0144751	0.268556	0.31423	0.0456739	up	ENSMUSG00000040287	Stac3	SH3 and cysteine rich domain 3	Distal Intergenic	ENSMUST00000162302.1	3107
chr10:127574994	RRBS	NA	FALSE	TRUE	FALSE	NA	NA	NA	0.000174204	0.0476884	NA	-0.0239524	0.906387	0.892102	-0.0142854	down	ENSMUSG00000040249	Lrp1	low density lipoprotein receptor-related protein 1	Exon (ENSMUST00000049149.14/16971, exon 26 of 89)	ENSMUST00000129877.1	6891
chr10:127575003	RRBS	NA	FALSE	TRUE	FALSE	NA	NA	NA	6.97e-05	0.0306832	NA	-0.0258817	0.910923	0.895301	-0.0156221	down	ENSMUSG00000040249	Lrp1	low density lipoprotein receptor-related protein 1	Exon (ENSMUST00000049149.14/16971, exon 26 of 89)	ENSMUST00000129877.1	6882
chr10:128378126	Array	cg19478904	FALSE	TRUE	TRUE	NA	NA	NA	4.07e-11	8.01e-08	0.00839164	0.011654	0.261918	0.289528	0.0276095	up	ENSMUSG00000014498	Ankrd52	ankyrin repeat domain 52	Promoter	ENSMUST00000014642.9	1007
chr10:128378132	Array	cg13983233	FALSE	TRUE	TRUE	NA	NA	NA	1.22e-06	0.000142941	0.0025649	0.0111194	0.281985	0.31046	0.0284748	up	ENSMUSG00000014498	Ankrd52	ankyrin repeat domain 52	Promoter	ENSMUST00000014642.9	1013
chr10:128491734	Array	cg03867607	FALSE	TRUE	TRUE	NA	NA	NA	0.00364284	0.0422981	0.0365772	0.00839657	0.362678	0.387578	0.0249007	up	ENSMUSG00000090841	Myl6	myosin, light polypeptide 6, alkali, smooth muscle and non-muscle	Promoter	ENSMUST00000219655.1	1297
chr10:128497261	RRBS	NA	FALSE	TRUE	FALSE	NA	NA	NA	1.51e-05	0.0145367	NA	0.0489641	0.147777	0.245275	0.0974984	up	ENSMUSG00000039824	Myl6b	myosin, light polypeptide 6B	Promoter	ENSMUST00000026428.3	1424
chr10:128886276	Array	cg05791576	FALSE	TRUE	FALSE	NA	NA	NA	0.00214494	0.02958	NA	-0.0109142	0.746763	0.709511	-0.0372516	down	ENSMUSG00000025352	Gdf11	growth differentiation factor 11	Exon (ENSMUST00000026408.6/14561, exon 2 of 3)	ENSMUST00000026408.6	5442
chr10:13080932	RRBS	NA	FALSE	TRUE	FALSE	NA	NA	NA	0.000157859	0.0456101	NA	0.0390311	0.500775	0.4844	-0.0163744	up	ENSMUSG00000019817	Plagl1	pleiomorphic adenoma gene-like 1	Intron (ENSMUST00000193426.5/22634, intron 1 of 7)	ENSMUST00000123135.7	-9759
chr10:13193165	RRBS	NA	FALSE	TRUE	FALSE	NA	NA	NA	0.000157339	0.0455379	NA	0.0224362	0.0136427	0.0246917	0.011049	up	ENSMUSG00000019814	Ltv1	LTV1 ribosome biogenesis factor	Promoter	ENSMUST00000019950.5	3
chr10:13193187	RRBS	NA	FALSE	TRUE	FALSE	NA	NA	NA	5.77e-05	0.0281871	NA	0.0256413	0.0156427	0.0276515	0.0120088	up	ENSMUSG00000019814	Ltv1	LTV1 ribosome biogenesis factor	Promoter	ENSMUST00000019950.5	-19
chr10:13193196	RRBS	NA	FALSE	TRUE	FALSE	NA	NA	NA	3.72e-05	0.0224785	NA	0.0261153	0.0153028	0.0274528	0.0121501	up	ENSMUSG00000019814	Ltv1	LTV1 ribosome biogenesis factor	Promoter	ENSMUST00000019950.5	-28
chr10:13193204	RRBS	NA	FALSE	TRUE	FALSE	NA	NA	NA	2.42e-05	0.0182977	NA	0.0267678	0.0154953	0.0280828	0.0125875	up	ENSMUSG00000019814	Ltv1	LTV1 ribosome biogenesis factor	Promoter	ENSMUST00000019950.5	-36
chr10:13193206	RRBS	NA	FALSE	TRUE	FALSE	NA	NA	NA	2.21e-05	0.0172206	NA	0.026981	0.0157057	0.0285171	0.0128114	up	ENSMUSG00000019814	Ltv1	LTV1 ribosome biogenesis factor	Promoter	ENSMUST00000019950.5	-38
chr10:13193223	RRBS	NA	FALSE	TRUE	FALSE	NA	NA	NA	9.29e-06	0.0113386	NA	0.0300274	0.0193242	0.0341023	0.0147781	up	ENSMUSG00000019814	Ltv1	LTV1 ribosome biogenesis factor	Promoter	ENSMUST00000019950.5	-55
chr10:14150495	Array	cg18113940	FALSE	TRUE	TRUE	NA	NA	NA	0.000424736	0.00989789	0.00771957	0.00455594	0.95248	0.957146	0.00466549	up	ENSMUSG00000015501	Hivep2	human immunodeficiency virus type I enhancer binding protein 2	3' UTR	ENSMUST00000191464.1	183471
chr10:16974143	Array	cg04069056	FALSE	TRUE	FALSE	NA	NA	NA	0.00253333	0.0331084	NA	0.0041609	0.904844	0.910367	0.00552226	up	ENSMUSG00000101969	Gm20125	predicted gene, 20125	Intron (ENSMUST00000207720.1/100504235, intron 5 of 12)	ENSMUST00000209129.1	3005
chr10:17563162	Array	cg19372162	FALSE	TRUE	FALSE	NA	NA	NA	0.000190886	0.00552075	NA	0.0112757	0.160818	0.203332	0.0425144	up	ENSMUSG00000039910	Cited2	Cbp/p300-interacting transactivator, with Glu/Asp-rich carboxy-terminal domain, 2	Intron (ENSMUST00000219966.1/ENSMUST00000219966.1, intron 2 of 2)	ENSMUST00000038107.8	-160056
chr10:18320186	RRBS	NA	FALSE	TRUE	FALSE	NA	NA	NA	0.000164483	0.0463795	NA	0.0387818	0.577869	0.675434	0.0975649	up	ENSMUSG00000039835	Nhsl1	NHS-like 1	Promoter	ENSMUST00000207038.1	1201
chr10:18531516	RRBS	NA	FALSE	TRUE	FALSE	NA	NA	NA	4.05e-06	0.00747249	NA	0.0793091	0.535199	0.639125	0.103926	up	ENSMUSG00000019853	Hebp2	heme binding protein 2	Exon (ENSMUST00000207038.1/215819, exon 7 of 7)	ENSMUST00000213153.1	14371
chr10:18531524	RRBS	NA	FALSE	TRUE	FALSE	NA	NA	NA	2.92e-06	0.00630654	NA	0.0802479	0.53407	0.63595	0.10188	up	ENSMUSG00000019853	Hebp2	heme binding protein 2	Exon (ENSMUST00000207038.1/215819, exon 7 of 7)	ENSMUST00000213153.1	14363
chr10:18531543	RRBS	NA	FALSE	TRUE	FALSE	NA	NA	NA	1.1e-06	0.00369342	NA	0.0831071	0.520743	0.621096	0.100353	up	ENSMUSG00000019853	Hebp2	heme binding protein 2	Exon (ENSMUST00000207038.1/215819, exon 7 of 7)	ENSMUST00000213153.1	14344
chr10:18531552	RRBS	NA	FALSE	TRUE	FALSE	NA	NA	NA	6.1e-07	0.00262549	NA	0.0847274	0.515044	0.614916	0.0998715	up	ENSMUSG00000019853	Hebp2	heme binding protein 2	Exon (ENSMUST00000207038.1/215819, exon 7 of 7)	ENSMUST00000213153.1	14335
chr10:18531564	RRBS	NA	FALSE	TRUE	FALSE	NA	NA	NA	2.13e-07	0.00142927	NA	0.0875539	0.501591	0.606527	0.104936	up	ENSMUSG00000019853	Hebp2	heme binding protein 2	Exon (ENSMUST00000207038.1/215819, exon 7 of 7)	ENSMUST00000213153.1	14323
chr10:18627628	Array	cg14431689	FALSE	TRUE	TRUE	NA	NA	NA	4.11e-05	0.00188886	0.000596943	0.00975093	0.572794	0.606911	0.0341168	up	ENSMUSG00000019853	Hebp2	heme binding protein 2	Exon (ENSMUST00000215836.1/215821, exon 18 of 34)	ENSMUST00000020000.6	-81552
chr10:19361673	RRBS	NA	FALSE	TRUE	FALSE	NA	NA	NA	5.18e-06	0.00843917	NA	0.0364646	0.0750973	0.147154	0.0720567	up	ENSMUSG00000045591	Olig3	oligodendrocyte transcription factor 3	Distal Intergenic	ENSMUST00000053225.6	5140
chr10:19693380	RRBS	NA	FALSE	TRUE	FALSE	NA	NA	NA	4.2e-05	0.0240062	NA	-0.0308915	0.253493	0.226991	-0.0265013	down	ENSMUSG00000020007	Il20ra	interleukin 20 receptor, alpha	Distal Intergenic	ENSMUST00000020185.4	-19190
chr10:19693399	RRBS	NA	FALSE	TRUE	FALSE	NA	NA	NA	5.49e-05	0.027461	NA	-0.0305581	0.266743	0.247787	-0.0189559	down	ENSMUSG00000020007	Il20ra	interleukin 20 receptor, alpha	Distal Intergenic	ENSMUST00000020185.4	-19171
chr10:19711847	RRBS	NA	FALSE	TRUE	FALSE	NA	NA	NA	5.64e-05	0.0278685	NA	0.0418888	0.159803	0.289935	0.130132	up	ENSMUSG00000020007	Il20ra	interleukin 20 receptor, alpha	Promoter	ENSMUST00000020185.4	-723
chr10:19711894	RRBS	NA	FALSE	TRUE	FALSE	NA	NA	NA	4.49e-05	0.0248376	NA	0.0411436	0.155141	0.27461	0.119469	up	ENSMUSG00000020007	Il20ra	interleukin 20 receptor, alpha	Promoter	ENSMUST00000020185.4	-676
chr10:20327093	Array	cg05895577	FALSE	TRUE	FALSE	NA	NA	NA	2.05e-06	0.000220495	NA	0.0110857	0.834386	0.865251	0.0308645	up	ENSMUSG00000037608	Bclaf1	BCL2-associated transcription factor 1	Promoter	ENSMUST00000189158.1	1048
chr10:21994133	RRBS	NA	FALSE	TRUE	FALSE	NA	NA	NA	0.00018678	0.0492147	NA	0.019741	0.0124966	0.0196541	0.00715752	up	ENSMUSG00000019970	Sgk1	serum/glucocorticoid regulated kinase 1	Promoter	ENSMUST00000092673.10	243
chr10:21994137	RRBS	NA	FALSE	TRUE	FALSE	NA	NA	NA	0.000174056	0.0476815	NA	0.0193914	0.0125153	0.0197958	0.00728047	up	ENSMUSG00000019970	Sgk1	serum/glucocorticoid regulated kinase 1	Promoter	ENSMUST00000092673.10	247
chr10:26327732	Array	cg12034923	FALSE	TRUE	FALSE	NA	NA	NA	1.24e-05	0.000783631	NA	0.0135375	0.318861	0.373082	0.0542206	up	ENSMUSG00000039089	L3mbtl3	L3MBTL3 histone methyl-lysine binding protein	Exon (ENSMUST00000105519.9/237339, exon 11 of 21)	ENSMUST00000218665.1	-13118
chr10:26374113	RRBS	NA	FALSE	TRUE	FALSE	NA	NA	NA	0.000104647	0.0368491	NA	0.0197168	0.0152421	0.0243525	0.00911047	up	ENSMUSG00000039089	L3mbtl3	L3MBTL3 histone methyl-lysine binding protein	Promoter	ENSMUST00000040219.12	-157
chr10:26374120	RRBS	NA	FALSE	TRUE	FALSE	NA	NA	NA	4.71e-05	0.0253124	NA	0.0211153	0.0160432	0.0245753	0.00853212	up	ENSMUSG00000039089	L3mbtl3	L3MBTL3 histone methyl-lysine binding protein	Promoter	ENSMUST00000040219.12	-164
chr10:31608475	Array	cg24087686	FALSE	TRUE	TRUE	NA	NA	NA	0.0046949	0.0494807	0.0289717	0.00841357	0.196793	0.217898	0.0211048	up	ENSMUSG00000063760	Rnf217	ring finger protein 217	Promoter	ENSMUST00000081989.7	709
chr10:33200180	Array	cg21674390	FALSE	TRUE	FALSE	NA	NA	NA	4.67e-05	0.00207082	NA	0.00910177	0.866066	0.888889	0.0228232	up	ENSMUSG00000019787	Trdn	triadin	Exon (ENSMUST00000095762.4/76757, exon 9 of 38)	ENSMUST00000219211.1	4212
chr10:37138942	Array	cg09816912	FALSE	TRUE	FALSE	NA	NA	NA	0.00299985	0.0372875	NA	-0.00289287	0.0477781	0.0437121	-0.00406595	down	ENSMUSG00000069662	Marcks	myristoylated alanine rich protein kinase C substrate	Promoter	ENSMUST00000092584.5	-22
chr10:38553818	Array	cg08670666	FALSE	TRUE	FALSE	NA	NA	NA	0.00341266	0.0405011	NA	-0.0089671	0.58624	0.556127	-0.0301132	down	ENSMUSG00000094311	Rfpl4b	ret finger protein-like 4B	Distal Intergenic	ENSMUST00000179279.1	267961
chr10:41449688	RRBS	NA	FALSE	TRUE	FALSE	NA	NA	NA	2.09e-05	0.0168034	NA	0.0151587	0.205781	0.241491	0.0357106	up	ENSMUSG00000019826	Zbtb24	zinc finger and BTB domain containing 24	Promoter	ENSMUST00000080771.9	-695
chr10:42339860	Array	cg04702241	FALSE	TRUE	FALSE	NA	NA	NA	2.32e-05	0.00124781	NA	0.0144079	0.423894	0.486691	0.0627968	up	ENSMUSG00000048756	Foxo3	forkhead box O3	3' UTR	ENSMUST00000105501.1	-63105
chr10:42567547	Array	cg01678399	FALSE	TRUE	FALSE	NA	NA	NA	0.0020247	0.0286648	NA	-0.00756655	0.670364	0.630704	-0.0396596	down	ENSMUSG00000019803	Nr2e1	nuclear receptor subfamily 2, group E, member 1	Promoter	ENSMUST00000105498.2	1281
chr10:42578559	Array	cg18950746	FALSE	TRUE	FALSE	NA	NA	NA	0.00145452	0.0235404	NA	0.0109251	0.453809	0.497419	0.0436092	up	ENSMUSG00000019803	Nr2e1	nuclear receptor subfamily 2, group E, member 1	Intron (ENSMUST00000019938.10/21907, intron 1 of 8)	ENSMUST00000126848.1	1786
chr10:42767718	RRBS	NA	FALSE	TRUE	FALSE	NA	NA	NA	0.000130097	0.0411366	NA	-0.0190895	0.764694	0.717794	-0.0468996	down	ENSMUSG00000019802	Sec63	SEC63-like (S. cerevisiae)	Intron (ENSMUST00000019937.4/140740, intron 1 of 20)	ENSMUST00000144228.1	5912
chr10:42767726	RRBS	NA	FALSE	TRUE	FALSE	NA	NA	NA	5.7e-05	0.0280091	NA	-0.0207276	0.790528	0.744063	-0.0464649	down	ENSMUSG00000019802	Sec63	SEC63-like (S. cerevisiae)	Intron (ENSMUST00000019937.4/140740, intron 1 of 20)	ENSMUST00000144228.1	5920
chr10:42767729	RRBS	NA	FALSE	TRUE	FALSE	NA	NA	NA	6.1e-05	0.0288212	NA	-0.0210209	0.796659	0.750852	-0.0458064	down	ENSMUSG00000019802	Sec63	SEC63-like (S. cerevisiae)	Intron (ENSMUST00000019937.4/140740, intron 1 of 20)	ENSMUST00000144228.1	5923
chr10:42767733	RRBS	NA	FALSE	TRUE	FALSE	NA	NA	NA	4.12e-05	0.0236884	NA	-0.0217489	0.801724	0.75489	-0.0468342	down	ENSMUSG00000019802	Sec63	SEC63-like (S. cerevisiae)	Intron (ENSMUST00000019937.4/140740, intron 1 of 20)	ENSMUST00000144228.1	5927
chr10:43372539	RRBS	NA	FALSE	TRUE	FALSE	NA	NA	NA	7.39e-05	0.0314066	NA	-0.0406737	0.331811	0.246197	-0.0856137	down	ENSMUSG00000038240	Pdss2	prenyl (solanesyl) diphosphate synthase, subunit 2	Intron (ENSMUST00000160823.7/71365, intron 4 of 7)	ENSMUST00000162008.1	-21382
chr10:43421088	Array	cg10895049	FALSE	TRUE	FALSE	NA	NA	NA	1.28e-05	0.000798285	NA	0.0119748	0.509082	0.56327	0.054188	up	ENSMUSG00000038240	Pdss2	prenyl (solanesyl) diphosphate synthase, subunit 2	Intron (ENSMUST00000095725.10/71365, intron 7 of 7)	ENSMUST00000162008.1	27167
chr10:43666749	RRBS	NA	FALSE	TRUE	FALSE	NA	NA	NA	0.000105812	0.037128	NA	0.0524744	0.332344	0.451107	0.118763	up	ENSMUSG00000075184	F930017D23Rik	RIKEN cDNA F930017D23 gene	Intron (ENSMUST00000215599.1/414125, intron 3 of 4)	ENSMUST00000216735.1	43002
chr10:43666765	RRBS	NA	FALSE	TRUE	FALSE	NA	NA	NA	7.98e-05	0.0324464	NA	0.0528604	0.375265	0.502035	0.12677	up	ENSMUSG00000075184	F930017D23Rik	RIKEN cDNA F930017D23 gene	Intron (ENSMUST00000215599.1/414125, intron 3 of 4)	ENSMUST00000216735.1	43018
chr10:43666787	RRBS	NA	FALSE	TRUE	FALSE	NA	NA	NA	7.07e-05	0.0308291	NA	0.0519741	0.462058	0.598881	0.136823	up	ENSMUSG00000075184	F930017D23Rik	RIKEN cDNA F930017D23 gene	Intron (ENSMUST00000215599.1/414125, intron 3 of 4)	ENSMUST00000216735.1	43040
chr10:43695462	RRBS	NA	FALSE	TRUE	FALSE	NA	NA	NA	5.84e-05	0.0282928	NA	0.0536169	0.294418	0.469129	0.174711	up	ENSMUSG00000111422	1700027J07Rik	RIKEN cDNA 1700027J07 gene	Intron (ENSMUST00000215599.1/414125, intron 3 of 4)	ENSMUST00000213330.1	-50347
chr10:43695509	RRBS	NA	FALSE	TRUE	FALSE	NA	NA	NA	7.59e-05	0.0317191	NA	0.0487719	0.416934	0.577623	0.160689	up	ENSMUSG00000111422	1700027J07Rik	RIKEN cDNA 1700027J07 gene	Intron (ENSMUST00000215599.1/414125, intron 3 of 4)	ENSMUST00000213330.1	-50300
chr10:43695538	RRBS	NA	FALSE	TRUE	FALSE	NA	NA	NA	0.000176875	0.0479557	NA	0.0465326	0.482748	0.633198	0.15045	up	ENSMUSG00000111422	1700027J07Rik	RIKEN cDNA 1700027J07 gene	Intron (ENSMUST00000215599.1/414125, intron 3 of 4)	ENSMUST00000213330.1	-50271
chr10:44268604	RRBS	NA	FALSE	TRUE	FALSE	NA	NA	NA	3.71e-05	0.022477	NA	0.0275433	0.0142377	0.0232264	0.00898874	up	ENSMUSG00000038160	Atg5	autophagy related 5	Promoter	ENSMUST00000217412.1	189
chr10:44268608	RRBS	NA	FALSE	TRUE	FALSE	NA	NA	NA	4.42e-05	0.024655	NA	0.0276104	0.0149306	0.0245331	0.00960256	up	ENSMUSG00000038160	Atg5	autophagy related 5	Promoter	ENSMUST00000217412.1	193
chr10:44268623	RRBS	NA	FALSE	TRUE	FALSE	NA	NA	NA	0.00012631	0.0404581	NA	0.0274346	0.0175288	0.0289359	0.0114072	up	ENSMUSG00000038160	Atg5	autophagy related 5	Promoter	ENSMUST00000217412.1	208
chr10:45067008	RRBS	NA	FALSE	TRUE	FALSE	NA	NA	NA	0.000171492	0.047359	NA	0.0228948	0.00948263	0.0119273	0.00244469	up	ENSMUSG00000019849	Prep	prolyl endopeptidase	Promoter	ENSMUST00000099858.3	-195
chr10:45067012	RRBS	NA	FALSE	TRUE	FALSE	NA	NA	NA	0.000181316	0.0485801	NA	0.0226993	0.0094541	0.0117589	0.00230483	up	ENSMUSG00000019849	Prep	prolyl endopeptidase	Promoter	ENSMUST00000099858.3	-191
chr10:45470375	Array	cg19702779	FALSE	TRUE	FALSE	NA	NA	NA	1.98e-07	3.63e-05	NA	-0.0191938	0.300374	0.227323	-0.0730517	down	ENSMUSG00000063804	Lin28b	lin-28 homolog B (C. elegans)	Promoter	ENSMUST00000079390.6	-174
chr10:50793162	Array	cg07199887	FALSE	TRUE	FALSE	NA	NA	NA	0.00284631	0.0359655	NA	0.00733361	0.762647	0.784902	0.0222549	up	ENSMUSG00000038774	Ascc3	activating signal cointegrator 1 complex subunit 3	Intron (ENSMUST00000035606.9/77987, intron 36 of 41)	ENSMUST00000217725.1	29366
chr10:53597740	RRBS	NA	FALSE	TRUE	FALSE	NA	NA	NA	1.14e-05	0.0128373	NA	-0.0260377	0.0135201	0.00928764	-0.00423241	down	ENSMUSG00000019857	Asf1a	anti-silencing function 1A histone chaperone	Promoter	ENSMUST00000219282.1	-17
chr10:53597742	RRBS	NA	FALSE	TRUE	FALSE	NA	NA	NA	1.06e-05	0.0123065	NA	-0.0261195	0.0134759	0.00924711	-0.00422879	down	ENSMUSG00000019857	Asf1a	anti-silencing function 1A histone chaperone	Promoter	ENSMUST00000219282.1	-15
chr10:53597749	RRBS	NA	FALSE	TRUE	FALSE	NA	NA	NA	8.41e-06	0.0107309	NA	-0.0264393	0.0133755	0.00926478	-0.00411068	down	ENSMUSG00000019857	Asf1a	anti-silencing function 1A histone chaperone	Promoter	ENSMUST00000219282.1	-8
chr10:53597753	RRBS	NA	FALSE	TRUE	FALSE	NA	NA	NA	8.32e-06	0.010653	NA	-0.0265585	0.0134736	0.00938304	-0.00409052	down	ENSMUSG00000019857	Asf1a	anti-silencing function 1A histone chaperone	Promoter	ENSMUST00000219282.1	-4
chr10:53597762	RRBS	NA	FALSE	TRUE	FALSE	NA	NA	NA	1.63e-05	0.0149785	NA	-0.0260796	0.0140101	0.00984683	-0.00416331	down	ENSMUSG00000019857	Asf1a	anti-silencing function 1A histone chaperone	Promoter	ENSMUST00000219282.1	5
chr10:53597770	RRBS	NA	FALSE	TRUE	FALSE	NA	NA	NA	2.51e-05	0.0185287	NA	-0.0261458	0.0148789	0.0104886	-0.00439025	down	ENSMUSG00000019857	Asf1a	anti-silencing function 1A histone chaperone	Promoter	ENSMUST00000219282.1	13
chr10:53597773	RRBS	NA	FALSE	TRUE	FALSE	NA	NA	NA	3.59e-05	0.0221645	NA	-0.0258058	0.0152492	0.010783	-0.00446621	down	ENSMUSG00000019857	Asf1a	anti-silencing function 1A histone chaperone	Promoter	ENSMUST00000219282.1	16
chr10:54075174	RRBS	NA	FALSE	TRUE	FALSE	NA	NA	NA	7.76e-05	0.0319413	NA	0.0212018	0.0105599	0.0137706	0.00321077	up	ENSMUSG00000003746	Man1a	mannosidase 1, alpha	Promoter	ENSMUST00000105470.8	535
chr10:54075184	RRBS	NA	FALSE	TRUE	FALSE	NA	NA	NA	6.87e-05	0.0304177	NA	0.0210818	0.0109944	0.014021	0.00302659	up	ENSMUSG00000003746	Man1a	mannosidase 1, alpha	Promoter	ENSMUST00000105470.8	525
chr10:54075193	RRBS	NA	FALSE	TRUE	FALSE	NA	NA	NA	6.03e-05	0.0287245	NA	0.0215053	0.0115585	0.0145522	0.00299364	up	ENSMUSG00000003746	Man1a	mannosidase 1, alpha	Promoter	ENSMUST00000105470.8	516
chr10:54075204	RRBS	NA	FALSE	TRUE	FALSE	NA	NA	NA	7.02e-05	0.0307531	NA	0.0217449	0.0124748	0.0153989	0.00292405	up	ENSMUSG00000003746	Man1a	mannosidase 1, alpha	Promoter	ENSMUST00000105470.8	505
chr10:54075217	RRBS	NA	FALSE	TRUE	FALSE	NA	NA	NA	5.32e-05	0.0271298	NA	0.022636	0.0124761	0.015108	0.00263186	up	ENSMUSG00000003746	Man1a	mannosidase 1, alpha	Promoter	ENSMUST00000105470.8	492
chr10:54075222	RRBS	NA	FALSE	TRUE	FALSE	NA	NA	NA	9.08e-05	0.0346095	NA	0.0219823	0.0121171	0.0145039	0.00238688	up	ENSMUSG00000003746	Man1a	mannosidase 1, alpha	Promoter	ENSMUST00000105470.8	487
chr10:55769951	Array	cg17112690	FALSE	TRUE	FALSE	NA	NA	NA	1.1e-05	0.000716747	NA	-0.0159973	0.841853	0.789004	-0.0528491	down	ENSMUSG00000047669	Msl3l2	MSL3 like 2	Distal Intergenic	ENSMUST00000063138.7	-336966
chr10:60722726	RRBS	NA	FALSE	TRUE	FALSE	NA	NA	NA	5.5e-06	0.00866667	NA	-0.0262804	0.889612	0.856029	-0.0335831	down	ENSMUSG00000020100	Slc29a3	solute carrier family 29 (nucleoside transporters), member 3	Intron (ENSMUST00000117513.7/71279, intron 4 of 5)	ENSMUST00000127386.7	1590
chr10:61285637	RRBS	NA	FALSE	TRUE	TRUE	NA	NA	NA	2.48e-05	0.0184846	0.0382863	-0.0517297	0.709877	0.663828	-0.0460486	down	ENSMUSG00000037202	Prf1	perforin 1 (pore forming protein)	Distal Intergenic	ENSMUST00000219375.1	-12196
chr10:61285654	RRBS	NA	FALSE	TRUE	TRUE	NA	NA	NA	3.01e-05	0.0202212	0.0439055	-0.0512521	0.712128	0.668596	-0.0435323	down	ENSMUSG00000037202	Prf1	perforin 1 (pore forming protein)	Distal Intergenic	ENSMUST00000219375.1	-12179
chr10:61285662	RRBS	NA	FALSE	TRUE	TRUE	NA	NA	NA	3.46e-05	0.0217412	0.0477031	-0.0509993	0.71519	0.672677	-0.0425138	down	ENSMUSG00000037202	Prf1	perforin 1 (pore forming protein)	Distal Intergenic	ENSMUST00000219375.1	-12171
chr10:61285672	RRBS	NA	FALSE	TRUE	FALSE	NA	NA	NA	3.81e-05	0.022786	NA	-0.0508259	0.716165	0.675854	-0.040311	down	ENSMUSG00000037202	Prf1	perforin 1 (pore forming protein)	Distal Intergenic	ENSMUST00000219375.1	-12161
chr10:63116521	RRBS	NA	FALSE	TRUE	FALSE	NA	NA	NA	1.87e-05	0.0158751	NA	-0.0647018	0.85998	0.769901	-0.0900783	down	ENSMUSG00000020067	Mypn	myopalladin	3' UTR	ENSMUST00000218978.1	6163
chr10:63426947	RRBS	NA	FALSE	TRUE	FALSE	NA	NA	NA	2.47e-05	0.0184818	NA	-0.0575154	0.801743	0.736292	-0.0654511	down	ENSMUSG00000060843	Ctnna3	catenin (cadherin associated protein), alpha 3	Distal Intergenic	ENSMUST00000105441.7	-3151
chr10:63426960	RRBS	NA	FALSE	TRUE	FALSE	NA	NA	NA	2.52e-05	0.0185485	NA	-0.0575104	0.797521	0.733457	-0.0640637	down	ENSMUSG00000060843	Ctnna3	catenin (cadherin associated protein), alpha 3	Distal Intergenic	ENSMUST00000105441.7	-3138
chr10:64088812	RRBS	NA	FALSE	TRUE	FALSE	NA	NA	NA	0.000164231	0.0463474	NA	0.0282179	0.196407	0.250317	0.05391	up	ENSMUSG00000042846	Lrrtm3	leucine rich repeat transmembrane neuronal 3	Promoter	ENSMUST00000148712.1	1435
chr10:64088845	RRBS	NA	FALSE	TRUE	FALSE	NA	NA	NA	4.5e-05	0.0248376	NA	0.0178357	0.199129	0.238855	0.0397259	up	ENSMUSG00000042846	Lrrtm3	leucine rich repeat transmembrane neuronal 3	Promoter	ENSMUST00000148712.1	1402
chr10:64088863	RRBS	NA	FALSE	TRUE	FALSE	NA	NA	NA	7.05e-05	0.030811	NA	0.0161722	0.187216	0.22052	0.0333039	up	ENSMUSG00000042846	Lrrtm3	leucine rich repeat transmembrane neuronal 3	Promoter	ENSMUST00000148712.1	1384
chr10:64088868	RRBS	NA	FALSE	TRUE	FALSE	NA	NA	NA	0.000128773	0.0409198	NA	0.0157244	0.183481	0.215574	0.0320928	up	ENSMUSG00000042846	Lrrtm3	leucine rich repeat transmembrane neuronal 3	Promoter	ENSMUST00000148712.1	1379
chr10:66770722	RRBS	NA	FALSE	TRUE	FALSE	NA	NA	NA	4.45e-05	0.0247149	NA	0.0114255	0.236512	0.280902	0.0443896	up	NA	1110002J07Rik	RIKEN cDNA 1110002J07 gene	Distal Intergenic	ENSMUST00000219021.1	147017
chr10:67056287	RRBS	NA	FALSE	TRUE	FALSE	NA	NA	NA	0.000144928	0.0436008	NA	0.041774	0.0688762	0.133091	0.0642146	up	ENSMUSG00000019873	Reep3	receptor accessory protein 3	Intron (ENSMUST00000020023.8/28193, intron 2 of 7)	ENSMUST00000218920.1	-21655
chr10:67056773	RRBS	NA	FALSE	TRUE	FALSE	NA	NA	NA	0.000184859	0.049021	NA	0.0357784	0.0647484	0.124603	0.0598551	up	ENSMUSG00000019873	Reep3	receptor accessory protein 3	Intron (ENSMUST00000020023.8/28193, intron 2 of 7)	ENSMUST00000218920.1	-22141
chr10:67056785	RRBS	NA	FALSE	TRUE	FALSE	NA	NA	NA	0.000158369	0.0456887	NA	0.0361787	0.0627296	0.124694	0.0619645	up	ENSMUSG00000019873	Reep3	receptor accessory protein 3	Intron (ENSMUST00000020023.8/28193, intron 2 of 7)	ENSMUST00000218920.1	-22153
chr10:67224114	Array	cg23669055	FALSE	TRUE	FALSE	NA	NA	NA	0.000926355	0.0172898	NA	-0.00812198	0.636394	0.614433	-0.0219607	down	ENSMUSG00000037876	Jmjd1c	jumonji domain containing 1C	Exon (ENSMUST00000174317.7/108829, exon 9 of 10)	ENSMUST00000173187.1	6374
chr10:68430731	Array	cg10996763	FALSE	TRUE	FALSE	NA	NA	NA	1.39e-09	9.67e-07	NA	0.0123948	0.639631	0.690494	0.0508629	up	ENSMUSG00000019945	Cabcoco1	ciliary associated calcium binding coiled-coil 1	Downstream (<1kb)	ENSMUST00000166919.3	95036
chr10:69707274	RRBS	NA	FALSE	TRUE	FALSE	NA	NA	NA	0.000141777	0.0430898	NA	0.0311817	0.0546465	0.0724017	0.0177553	up	ENSMUSG00000069601	Ank3	ankyrin 3, epithelial	Promoter	ENSMUST00000182162.7	796
chr10:69710805	RRBS	NA	FALSE	TRUE	FALSE	NA	NA	NA	2.14e-06	0.00537142	NA	0.0648118	0.19963	0.305094	0.105463	up	ENSMUSG00000069601	Ank3	ankyrin 3, epithelial	Intron (ENSMUST00000218680.1/11735, intron 2 of 42)	ENSMUST00000182162.7	4327
chr10:69710828	RRBS	NA	FALSE	TRUE	FALSE	NA	NA	NA	1.36e-06	0.00410403	NA	0.0657652	0.200259	0.306521	0.106262	up	ENSMUSG00000069601	Ank3	ankyrin 3, epithelial	Intron (ENSMUST00000218680.1/11735, intron 2 of 42)	ENSMUST00000182162.7	4350
chr10:6979845	RRBS	NA	FALSE	TRUE	FALSE	NA	NA	NA	3.98e-06	0.00747249	NA	0.0190892	0.285119	0.344574	0.0594553	up	ENSMUSG00000064065	Ipcef1	interaction protein for cytohesin exchange factors 1	Promoter	ENSMUST00000078070.9	-134
chr10:6979860	RRBS	NA	FALSE	TRUE	FALSE	NA	NA	NA	1.54e-06	0.00440175	NA	0.0185413	0.270911	0.327244	0.056333	up	ENSMUSG00000064065	Ipcef1	interaction protein for cytohesin exchange factors 1	Promoter	ENSMUST00000078070.9	-149
chr10:69989899	RRBS	NA	FALSE	TRUE	FALSE	NA	NA	NA	0.000130493	0.0411844	NA	0.0334923	0.706829	0.724655	0.017826	up	ENSMUSG00000069601	Ank3	ankyrin 3, epithelial	Promoter	ENSMUST00000182665.7	-36
chr10:70097259	RRBS	NA	FALSE	TRUE	FALSE	NA	NA	NA	0.000185282	0.0490375	NA	0.0213609	0.00941364	0.0120965	0.00268286	up	ENSMUSG00000048701	Ccdc6	coiled-coil domain containing 6	Promoter	ENSMUST00000147545.7	138
chr10:70599983	RRBS	NA	FALSE	TRUE	FALSE	NA	NA	NA	7.7e-05	0.0318555	NA	0.0191908	0.0123817	0.0202405	0.00785876	up	ENSMUSG00000037747	Phyhipl	phytanoyl-CoA hydroxylase interacting protein-like	Promoter	ENSMUST00000046513.9	-692
chr10:70599985	RRBS	NA	FALSE	TRUE	FALSE	NA	NA	NA	3.54e-05	0.0219492	NA	0.0200635	0.0124467	0.0202013	0.00775455	up	ENSMUSG00000037747	Phyhipl	phytanoyl-CoA hydroxylase interacting protein-like	Promoter	ENSMUST00000046513.9	-694
chr10:71046461	RRBS	NA	FALSE	TRUE	FALSE	NA	NA	NA	5.49e-05	0.027461	NA	0.0328394	0.358866	0.51672	0.157854	up	ENSMUSG00000014329	Bicc1	BicC family RNA binding protein 1	Intron (ENSMUST00000143791.7/83675, intron 2 of 20)	ENSMUST00000144740.1	-97972
chr10:71046480	RRBS	NA	FALSE	TRUE	FALSE	NA	NA	NA	0.000136112	0.0420194	NA	0.0306056	0.358295	0.516259	0.157964	up	ENSMUSG00000014329	Bicc1	BicC family RNA binding protein 1	Intron (ENSMUST00000143791.7/83675, intron 2 of 20)	ENSMUST00000144740.1	-97991
chr10:71412835	RRBS	NA	FALSE	TRUE	FALSE	NA	NA	NA	0.000191309	0.0496971	NA	0.0215304	0.263839	0.358838	0.0949994	up	ENSMUSG00000060733	Ipmk	inositol polyphosphate multikinase	Intron (ENSMUST00000141984.1/ENSMUST00000141984.1, intron 2 of 2)	ENSMUST00000141153.1	64992
chr10:74991369	RRBS	NA	FALSE	TRUE	FALSE	NA	NA	NA	4.99e-07	0.00229437	NA	0.0466899	0.667312	0.719455	0.052144	up	ENSMUSG00000040009	Gnaz	guanine nucleotide binding protein, alpha z subunit	Promoter	ENSMUST00000159991.1	528
chr10:75797431	RRBS	NA	FALSE	TRUE	FALSE	NA	NA	NA	1.57e-05	0.0147098	NA	-0.0422759	0.304895	0.229286	-0.075609	down	ENSMUSG00000001663	Gstt1	glutathione S-transferase, theta 1	Promoter	ENSMUST00000120177.7	138
chr10:75797468	RRBS	NA	FALSE	TRUE	FALSE	NA	NA	NA	6.05e-05	0.0287329	NA	-0.0346581	0.169293	0.136544	-0.0327497	down	ENSMUSG00000001663	Gstt1	glutathione S-transferase, theta 1	Promoter	ENSMUST00000120177.7	101
chr10:76345409	RRBS	NA	FALSE	TRUE	FALSE	NA	NA	NA	0.000171807	0.0473928	NA	0.0207315	0.0121909	0.0195793	0.00738834	up	ENSMUSG00000020231	Dip2a	disco interacting protein 2 homolog A	Promoter	ENSMUST00000105417.9	-118
chr10:76354156	RRBS	NA	FALSE	TRUE	FALSE	NA	NA	NA	1.01e-05	0.0119956	NA	-0.0389388	0.958434	0.929416	-0.029018	down	ENSMUSG00000001151	Pcnt	pericentrin (kendrin)	Intron (ENSMUST00000220395.1/18541, intron 28 of 29)	ENSMUST00000219403.1	2066
chr10:76354161	RRBS	NA	FALSE	TRUE	FALSE	NA	NA	NA	7.17e-06	0.00991867	NA	-0.0395955	0.958931	0.92855	-0.0303807	down	ENSMUSG00000001151	Pcnt	pericentrin (kendrin)	Intron (ENSMUST00000220395.1/18541, intron 28 of 29)	ENSMUST00000219403.1	2061
chr10:76354184	RRBS	NA	FALSE	TRUE	FALSE	NA	NA	NA	6.51e-06	0.0095096	NA	-0.0406248	0.961405	0.925029	-0.036376	down	ENSMUSG00000001151	Pcnt	pericentrin (kendrin)	3' UTR	ENSMUST00000219403.1	2038
chr10:76728718	RRBS	NA	FALSE	TRUE	FALSE	NA	NA	NA	0.000151519	0.0445718	NA	0.0489504	0.258808	0.393473	0.134664	up	ENSMUSG00000001119	Col6a1	collagen, type VI, alpha 1	Intron (ENSMUST00000218963.1/ENSMUST00000218963.1, intron 1 of 1)	ENSMUST00000001147.4	-2550
chr10:7725639	RRBS	NA	FALSE	TRUE	FALSE	NA	NA	NA	3.85e-05	0.0228972	NA	-0.0297389	0.279561	0.263953	-0.0156081	down	ENSMUSG00000019794	Katna1	katanin p60 (ATPase-containing) subunit A1	Promoter	ENSMUST00000019929.12	-361
chr10:7725641	RRBS	NA	FALSE	TRUE	FALSE	NA	NA	NA	4.01e-05	0.0233713	NA	-0.0295254	0.27409	0.25853	-0.0155607	down	ENSMUSG00000019794	Katna1	katanin p60 (ATPase-containing) subunit A1	Promoter	ENSMUST00000019929.12	-359
chr10:7725685	RRBS	NA	FALSE	TRUE	FALSE	NA	NA	NA	9.65e-05	0.0354448	NA	-0.0241485	0.157324	0.149214	-0.00810974	down	ENSMUSG00000019794	Katna1	katanin p60 (ATPase-containing) subunit A1	Promoter	ENSMUST00000019929.12	-315
chr10:78043003	RRBS	NA	FALSE	TRUE	FALSE	NA	NA	NA	0.000172443	0.0474843	NA	0.040667	0.453595	0.548745	0.0951499	up	ENSMUSG00000000731	Aire	autoimmune regulator (autoimmune polyendocrinopathy candidiasis ectodermal dystrophy)	Promoter	ENSMUST00000143735.7	569
chr10:79862143	RRBS	NA	FALSE	TRUE	FALSE	NA	NA	NA	3.63e-05	0.0222668	NA	0.0182916	0.294654	0.378233	0.0835796	up	ENSMUSG00000006498	Ptbp1	polypyrimidine tract binding protein 1	Promoter	ENSMUST00000169580.1	126
chr10:79862148	RRBS	NA	FALSE	TRUE	FALSE	NA	NA	NA	4.56e-05	0.0249696	NA	0.0180909	0.292721	0.376205	0.0834841	up	ENSMUSG00000006498	Ptbp1	polypyrimidine tract binding protein 1	Promoter	ENSMUST00000169580.1	131
chr10:79862161	RRBS	NA	FALSE	TRUE	FALSE	NA	NA	NA	0.000114193	0.0385692	NA	0.0174025	0.292577	0.376262	0.0836855	up	ENSMUSG00000006498	Ptbp1	polypyrimidine tract binding protein 1	Promoter	ENSMUST00000169580.1	144
chr10:79862281	RRBS	NA	FALSE	TRUE	FALSE	NA	NA	NA	5.39e-06	0.00856433	NA	0.0584785	0.30978	0.476177	0.166397	up	ENSMUSG00000006498	Ptbp1	polypyrimidine tract binding protein 1	Promoter	ENSMUST00000169580.1	264
chr10:79931092	RRBS	NA	FALSE	TRUE	FALSE	NA	NA	NA	4.69e-05	0.0252847	NA	-0.024102	0.841092	0.788056	-0.0530364	down	ENSMUSG00000019564	Arid3a	AT rich interactive domain 3A (BRIGHT-like)	Promoter	ENSMUST00000131118.1	668
chr10:79931106	RRBS	NA	FALSE	TRUE	FALSE	NA	NA	NA	1.99e-05	0.0163744	NA	-0.0234848	0.829901	0.777199	-0.0527021	down	ENSMUSG00000019564	Arid3a	AT rich interactive domain 3A (BRIGHT-like)	Promoter	ENSMUST00000131118.1	682
chr10:79931120	RRBS	NA	FALSE	TRUE	FALSE	NA	NA	NA	3.99e-05	0.0232896	NA	-0.0220306	0.810409	0.757061	-0.0533477	down	ENSMUSG00000019564	Arid3a	AT rich interactive domain 3A (BRIGHT-like)	Promoter	ENSMUST00000131118.1	696
chr10:79989115	RRBS	NA	FALSE	TRUE	FALSE	NA	NA	NA	5.04e-05	0.0263662	NA	-0.0295073	0.0693577	0.0543157	-0.015042	down	ENSMUSG00000004665	Cnn2	calponin 2	Promoter	ENSMUST00000105374.1	492
chr10:80019179	RRBS	NA	FALSE	TRUE	FALSE	NA	NA	NA	9.45e-05	0.0351219	NA	-0.0326557	0.275125	0.195876	-0.0792494	down	ENSMUSG00000035697	Arhgap45	Rho GTPase activating protein 45	Promoter	ENSMUST00000043311.6	-474
chr10:80190082	RRBS	NA	FALSE	TRUE	FALSE	NA	NA	NA	9.39e-05	0.0349845	NA	0.0221127	0.197524	0.269584	0.0720595	up	ENSMUSG00000003070	Efna2	ephrin A2	Distal Intergenic	ENSMUST00000003154.6	10600
chr10:80190093	RRBS	NA	FALSE	TRUE	FALSE	NA	NA	NA	5.98e-05	0.0286241	NA	0.0238912	0.203777	0.283309	0.0795315	up	ENSMUSG00000003070	Efna2	ephrin A2	Distal Intergenic	ENSMUST00000003154.6	10611
chr10:80335458	RRBS	NA	FALSE	TRUE	FALSE	NA	NA	NA	0.000113305	0.0384643	NA	0.0282531	0.88494	0.90208	0.0171397	up	ENSMUSG00000035504	Reep6	receptor accessory protein 6	3' UTR	ENSMUST00000040081.6	5256
chr10:80340085	RRBS	NA	FALSE	TRUE	FALSE	NA	NA	NA	4.61e-06	0.00801193	NA	-0.0357793	0.394828	0.378096	-0.0167325	down	ENSMUSG00000043822	Adamtsl5	ADAMTS-like 5	Exon (ENSMUST00000137571.1/ENSMUST00000137571.1, exon 1 of 2)	ENSMUST00000138705.2	5153
chr10:80503606	RRBS	NA	FALSE	TRUE	FALSE	NA	NA	NA	4.17e-05	0.0238766	NA	-0.0197087	0.150331	0.094617	-0.0557141	down	ENSMUSG00000045518	Onecut3	one cut domain, family member 3	Intron (ENSMUST00000051773.8/246086, intron 1 of 1)	ENSMUST00000051773.8	8771
chr10:80503613	RRBS	NA	FALSE	TRUE	FALSE	NA	NA	NA	5.33e-05	0.0271666	NA	-0.0201254	0.156257	0.0977312	-0.0585256	down	ENSMUSG00000045518	Onecut3	one cut domain, family member 3	Intron (ENSMUST00000051773.8/246086, intron 1 of 1)	ENSMUST00000051773.8	8778
chr10:80503623	RRBS	NA	FALSE	TRUE	FALSE	NA	NA	NA	8.99e-05	0.034421	NA	-0.021187	0.166819	0.102645	-0.0641744	down	ENSMUSG00000045518	Onecut3	one cut domain, family member 3	Intron (ENSMUST00000051773.8/246086, intron 1 of 1)	ENSMUST00000051773.8	8788
chr10:80503626	RRBS	NA	FALSE	TRUE	FALSE	NA	NA	NA	0.000108441	0.0376774	NA	-0.0214541	0.170219	0.104424	-0.065795	down	ENSMUSG00000045518	Onecut3	one cut domain, family member 3	Intron (ENSMUST00000051773.8/246086, intron 1 of 1)	ENSMUST00000051773.8	8791
chr10:80514331	RRBS	NA	FALSE	TRUE	FALSE	NA	NA	NA	1.9e-05	0.0159798	NA	-0.042725	0.385967	0.358448	-0.0275182	down	ENSMUSG00000045518	Onecut3	one cut domain, family member 3	3' UTR	ENSMUST00000051773.8	19496
chr10:80576169	RRBS	NA	FALSE	TRUE	FALSE	NA	NA	NA	6.9e-05	0.0304977	NA	0.0113486	0.102328	0.127222	0.0248942	up	ENSMUSG00000035397	Klf16	Kruppel-like factor 16	Promoter	ENSMUST00000038558.8	1152
chr10:80808661	RRBS	NA	FALSE	TRUE	FALSE	NA	NA	NA	4.17e-05	0.0238766	NA	0.0385178	0.087583	0.14464	0.0570573	up	ENSMUSG00000020216	Jsrp1	junctional sarcoplasmic reticulum protein 1	3' UTR	ENSMUST00000020435.10	3224
chr10:80961330	RRBS	NA	FALSE	TRUE	FALSE	NA	NA	NA	9.12e-05	0.0346647	NA	-0.0269387	0.212992	0.225147	0.0121557	down	ENSMUSG00000015312	Gadd45b	growth arrest and DNA-damage-inducible 45 beta	Intron (ENSMUST00000099462.7/14708, intron 2 of 3)	ENSMUST00000219449.1	30518
chr10:81001762	RRBS	NA	FALSE	TRUE	FALSE	NA	NA	NA	5.03e-06	0.00830499	NA	0.0544512	0.526231	0.684571	0.158341	up	ENSMUSG00000048240	Gng7	guanine nucleotide binding protein (G protein), gamma 7	Promoter	ENSMUST00000118233.7	-384
chr10:81001769	RRBS	NA	FALSE	TRUE	FALSE	NA	NA	NA	5.25e-06	0.00849519	NA	0.0540771	0.526215	0.684825	0.15861	up	ENSMUSG00000048240	Gng7	guanine nucleotide binding protein (G protein), gamma 7	Promoter	ENSMUST00000118233.7	-391
chr10:81001776	RRBS	NA	FALSE	TRUE	FALSE	NA	NA	NA	4.92e-06	0.00823352	NA	0.0541719	0.516887	0.677026	0.16014	up	ENSMUSG00000048240	Gng7	guanine nucleotide binding protein (G protein), gamma 7	Promoter	ENSMUST00000118233.7	-398
chr10:81001796	RRBS	NA	FALSE	TRUE	FALSE	NA	NA	NA	9.31e-06	0.0113523	NA	0.0542057	0.465921	0.633784	0.167863	up	ENSMUSG00000048240	Gng7	guanine nucleotide binding protein (G protein), gamma 7	Promoter	ENSMUST00000118233.7	-418
chr10:81001804	RRBS	NA	FALSE	TRUE	FALSE	NA	NA	NA	1.53e-05	0.0145647	NA	0.0537599	0.454805	0.626056	0.171251	up	ENSMUSG00000048240	Gng7	guanine nucleotide binding protein (G protein), gamma 7	Promoter	ENSMUST00000118233.7	-426
chr10:81257209	RRBS	NA	FALSE	TRUE	FALSE	NA	NA	NA	2.7e-05	0.0192396	NA	0.0210576	0.0336328	0.0517333	0.0181005	up	ENSMUSG00000004933	Matk	megakaryocyte-associated tyrosine kinase	Promoter	ENSMUST00000117488.7	-90
chr10:81257233	RRBS	NA	FALSE	TRUE	FALSE	NA	NA	NA	0.000170699	0.0472517	NA	0.0190237	0.0299518	0.0445227	0.0145709	up	ENSMUSG00000004933	Matk	megakaryocyte-associated tyrosine kinase	Promoter	ENSMUST00000117488.7	-66
chr10:81258230	RRBS	NA	FALSE	TRUE	FALSE	NA	NA	NA	5.68e-06	0.00884036	NA	-0.0539711	0.388563	0.27054	-0.118023	down	ENSMUSG00000004933	Matk	megakaryocyte-associated tyrosine kinase	Promoter	ENSMUST00000151660.7	15
chr10:81258245	RRBS	NA	FALSE	TRUE	FALSE	NA	NA	NA	4.04e-06	0.00747249	NA	-0.0546238	0.394284	0.27041	-0.123874	down	ENSMUSG00000004933	Matk	megakaryocyte-associated tyrosine kinase	Promoter	ENSMUST00000151660.7	30
chr10:81258254	RRBS	NA	FALSE	TRUE	FALSE	NA	NA	NA	6.93e-06	0.0097671	NA	-0.0531028	0.373844	0.262705	-0.111139	down	ENSMUSG00000004933	Matk	megakaryocyte-associated tyrosine kinase	Promoter	ENSMUST00000151660.7	39
chr10:81261530	Array	cg13158365	FALSE	TRUE	FALSE	NA	NA	NA	0.00442197	0.0477109	NA	0.00766631	0.587632	0.612566	0.0249337	up	ENSMUSG00000004933	Matk	megakaryocyte-associated tyrosine kinase	Promoter	ENSMUST00000148735.1	360
chr10:81279508	RRBS	NA	FALSE	TRUE	FALSE	NA	NA	NA	0.000131725	0.0413805	NA	0.0453518	0.180686	0.228539	0.0478533	up	ENSMUSG00000034917	Tjp3	tight junction protein 3	Promoter	ENSMUST00000218520.1	609
chr10:81279526	RRBS	NA	FALSE	TRUE	FALSE	NA	NA	NA	3.15e-05	0.0207559	NA	0.0482245	0.171475	0.218848	0.0473728	up	ENSMUSG00000034917	Tjp3	tight junction protein 3	Promoter	ENSMUST00000218520.1	591
chr10:81279553	RRBS	NA	FALSE	TRUE	FALSE	NA	NA	NA	8.89e-05	0.0342356	NA	0.0468891	0.178644	0.23307	0.0544262	up	ENSMUSG00000034917	Tjp3	tight junction protein 3	Promoter	ENSMUST00000218520.1	564
chr10:81424760	RRBS	NA	FALSE	TRUE	FALSE	NA	NA	NA	2.33e-05	0.0178762	NA	0.0313539	0.086028	0.115274	0.029246	up	ENSMUSG00000055053	Nfic	nuclear factor I/C	Intron (ENSMUST00000105321.9/18029, intron 1 of 8)	ENSMUST00000078185.13	2354
chr10:81424772	RRBS	NA	FALSE	TRUE	FALSE	NA	NA	NA	3.57e-05	0.0220683	NA	0.0312101	0.0869206	0.117055	0.0301345	up	ENSMUSG00000055053	Nfic	nuclear factor I/C	Intron (ENSMUST00000105321.9/18029, intron 1 of 8)	ENSMUST00000078185.13	2342
chr10:81424779	RRBS	NA	FALSE	TRUE	FALSE	NA	NA	NA	4.33e-05	0.0244115	NA	0.0311637	0.0885164	0.118352	0.029836	up	ENSMUSG00000055053	Nfic	nuclear factor I/C	Intron (ENSMUST00000105321.9/18029, intron 1 of 8)	ENSMUST00000078185.13	2335
chr10:81424787	RRBS	NA	FALSE	TRUE	FALSE	NA	NA	NA	4.95e-05	0.0260533	NA	0.0311563	0.0897438	0.119277	0.0295333	up	ENSMUSG00000055053	Nfic	nuclear factor I/C	Intron (ENSMUST00000105321.9/18029, intron 1 of 8)	ENSMUST00000078185.13	2327
chr10:81432411	RRBS	NA	FALSE	TRUE	FALSE	NA	NA	NA	1.85e-05	0.015815	NA	-0.0695211	0.681422	0.530969	-0.150453	down	ENSMUSG00000055053	Nfic	nuclear factor I/C	Promoter	ENSMUST00000117966.1	-1406
chr10:81432434	RRBS	NA	FALSE	TRUE	FALSE	NA	NA	NA	3.39e-05	0.0214896	NA	-0.0679225	0.739153	0.614406	-0.124746	down	ENSMUSG00000055053	Nfic	nuclear factor I/C	Promoter	ENSMUST00000117966.1	-1429
chr10:81464653	RRBS	NA	FALSE	TRUE	FALSE	NA	NA	NA	6.56e-05	0.0297409	NA	-0.0230172	0.0772817	0.0810994	0.00381773	down	ENSMUSG00000034818	Celf5	CUGBP, Elav-like family member 5	Intron (ENSMUST00000118763.7/319586, intron 9 of 11)	ENSMUST00000145375.7	6154
chr10:81472761	RRBS	NA	FALSE	TRUE	FALSE	NA	NA	NA	5.47e-05	0.0274051	NA	0.0364538	0.0400898	0.0806585	0.0405687	up	ENSMUSG00000034818	Celf5	CUGBP, Elav-like family member 5	Promoter	ENSMUST00000147524.2	241
chr10:81473578	RRBS	NA	FALSE	TRUE	FALSE	NA	NA	NA	0.000132468	0.0415161	NA	0.0269532	0.0721951	0.0978453	0.0256502	up	ENSMUSG00000034818	Celf5	CUGBP, Elav-like family member 5	Promoter	ENSMUST00000141207.7	-200
chr10:81499648	RRBS	NA	FALSE	TRUE	FALSE	NA	NA	NA	0.000132769	0.0415717	NA	-0.0456863	0.64287	0.59447	-0.0483996	down	ENSMUSG00000044199	S1pr4	sphingosine-1-phosphate receptor 4	Promoter	ENSMUST00000053646.6	484
[truncated: 6,863 more rows]
