# Supplementary material for: Methylomic signatures of tau and amyloid-beta in transgenic mouse models of Alzheimer’s disease neuropathology
Source: NPJ Dement. 2026 Apr 7;2(1):23. doi: 10.1038/s44400-026-00074-y (PMC13056554; doi:10.1038/s44400-026-00074-y)
Supplement: Supplementary file 4 — Data S3 [file 44400_2026_74_MOESM4_ESM.xlsx]

## Sheet: TABLE S3
Gene	Top DMP	DMP P	DMP FDR	Expression beta	Expression Wald P
Mapt	chr11:104318231	1.58e-34	3.73e-30	0.496148	1.13e-28
Dcaf5	chr12:80436248	1.1e-16	1.3e-12	-0.0572064	0.335274
Arsi	chr18:60917760	8.77e-13	8.91e-07	0.770034	0.0176231
Prnp	chr2:131909856	1.32e-12	8.91e-07	1.53521	2.59e-142
Ugt2b37	chr5:87231917	1.71e-10	2.88e-05	NA	NA
Fgf14	chr14:124676565	2.4e-10	1.89e-06	-0.624447	3.43e-08
Creb3l4	chr3:90243866	8.01e-10	0.00011988	0.224182	0.596366
As3mt	chr19:46730304	3.17e-09	0.00038867	-0.0255185	0.802479
Dab2ip	chr2:35644229	4.11e-09	0.00042766	-0.238275	0.00754084
Ano6	chr15:95784212	7.62e-09	0.00063764	-0.0409143	0.612396
Ly86	chr13:37441847	1.6e-08	0.00097312	0.286371	0.0639142
Enpp6	chr8:46984864	1.66e-08	0.00097312	-0.408201	0.0670636
Mesp1	chr7:79783442	1.75e-08	0.00098152	0.0982336	0.933728
C130021I20Rik	chr2:33641956	1.99e-08	0.00103481	0.603849	0.55537
Cyhr1	chr15:76649121	2.07e-08	0.00012206	-0.0905935	0.0556731
Zswim6	chr13:107963522	2.99e-08	0.00134497	-0.0582339	0.487901
Rbfox3	chr11:118729496	3.2e-08	0.00134497	0.0473733	0.512854
Tbx3	chr5:119656462	3.85e-08	0.00157106	-0.19164	0.370125
Trabd	chr15:89076315	4.62e-08	0.00168136	-0.0770669	0.499322
Chd5	chr4:152358526	4.83e-08	0.00169389	-0.031653	0.566743
Cers5	chr15:99772052	5.12e-08	0.00172267	NA	NA
Tvp23a	chr16:10449252	9.79e-08	0.00265098	NA	NA
Mcoln3	chr3:146117557	9.84e-08	0.00265098	0.464046	0.832844
Igsf21	chr4:140246633	1.25e-07	0.00318236	0.0448488	0.7368
Crtac1	chr19:42298293	1.29e-07	0.00318236	0.095921	0.409069
Hsd3b6	chr3:98821272	1.57e-07	0.00369942	0.0678086	0.947977
Sh3tc2	chr18:62049943	1.76e-07	0.00408589	-0.143989	0.536376
Camp	chr9:109847562	1.98e-07	0.00451869	NA	NA
Sft2d1	chr17:8312583	2.05e-07	0.0045734	-0.126832	0.175058
Prn	chr2:131910180	2.35e-07	0.00507002	NA	NA
Cyp19a1	chr9:54213141	2.41e-07	0.00507002	1.72284	0.0365624
Acoxl	chr2:128008387	2.62e-07	0.00525758	-0.0619227	0.928597
Tex47	chr5:7145910	2.67e-07	0.00528669	NA	NA
Slc12a8	chr16:33587700	2.76e-07	0.0053046	0.414498	0.180404
Vav2	chr2:27263636	3.2e-07	0.00598318	-0.102397	0.364074
Cuedc1	chr11:88161490	3.25e-07	0.00599032	-0.0842658	0.357421
Dhx35	chr2:159002921	3.27e-07	0.00154725	-0.0097175	0.911703
Dcn	chr10:97456686	3.46e-07	0.00621995	-0.213747	0.456839
Snrpe	chr1:133548623	3.62e-07	0.00632922	-0.0803769	0.306723
Col4a1	chr8:11226994	3.67e-07	0.00632922	-0.186175	0.154328
Npas2	chr1:39249196	3.76e-07	0.00632922	-0.298295	6.22e-05
3830403N18Rik	chrX:56123515	4.18e-07	0.00694993	-0.944182	0.39149
2210408F21Rik	chr6:31333461	4.56e-07	0.00749412	-0.115737	0.265647
Asxl3	chr18:22344250	4.98e-07	0.00788963	0.0966634	0.318663
Skil	chr3:31094385	5.36e-07	0.00829824	0.130524	0.184855
Gm25018	chr8:123532868	5.62e-07	0.00841363	NA	NA
Tulp1	chr17:28379516	5.81e-07	0.00859764	-1.11573	0.461548
Lifr	chr15:7157617	5.96e-07	0.00872266	0.0703001	0.431328
Exo1	chr1:175901335	6.26e-07	0.00886639	0.492276	0.24019
Srgap1	chr10:121958591	6.46e-07	0.00893586	0.0140217	0.871052
5031434O11Rik	chr3:51562088	6.85e-07	0.00898622	-0.323574	0.302154
4930404N11Rik	chr10:81367519	6.87e-07	0.00898622	-0.138478	0.326505
Satb1	chr17:51832475	7.23e-07	0.00909732	0.195948	0.117692
Ankrd9	chr12:110976317	7.51e-07	0.00935312	0.00449609	0.975167
Trmt61b	chr17:71604104	7.57e-07	0.00935312	0.255082	0.0416002
Bsx	chr9:40876121	8.08e-07	0.00989275	NA	NA
4932435O22Rik	chr11:114430627	8.31e-07	0.0100762	-1.11199	0.484475
Zmynd8	chr2:165867205	8.42e-07	0.0101269	-0.148637	0.0251837
Rnf220	chr4:117276493	8.55e-07	0.00336666	0.0128864	0.793379
Ank1	chr8:23023240	8.67e-07	0.010327	0.0189999	0.851059
Foxs1	chr2:152931859	9.02e-07	0.0105054	-0.325889	0.443355
Ppfibp2	chr7:107595416	9.19e-07	0.0105054	0.112859	0.463326
Slc5a5	chr8:70892274	9.21e-07	0.0105054	-0.0820294	0.561315
Cdc42bpb	chr12:111323125	9.94e-07	0.0111543	-0.0046999	0.935238
Lyzl4	chr9:121642182	1e-06	0.0111663	-0.439257	0.184649
Smyd2	chr1:190007026	1.01e-06	0.0111815	-0.0358219	0.46803
Fgf9	chr14:58383141	1.05e-06	0.0114128	-0.007275	0.931486
Bicc1	chr10:71159565	1.06e-06	0.0114128	-0.0936437	0.69078
Piezo2	chr18:63253877	1.08e-06	0.0114849	NA	NA
Glul	chr1:154032818	1.14e-06	0.0118447	-0.294762	0.00551298
Mir7671	chr11:53762902	1.19e-06	0.0121356	NA	NA
Nacc2	chr2:26122794	1.19e-06	0.0121356	-0.0973907	0.188145
Tacc2	chr7:130621623	1.21e-06	0.0121356	0.0320971	0.567637
Slain1	chr14:103681566	1.21e-06	0.0121356	0.160377	0.0286541
Pate2	chr9:35676404	1.24e-06	0.0123118	0.0823973	0.896
Wwtr1	chr3:57516259	1.33e-06	0.0126907	-0.241101	0.047634
Mir212	chr11:75172582	1.42e-06	0.0130852	-0.202722	0.854664
Scn10a	chr9:119666462	1.53e-06	0.0137818	-0.399189	0.734242
Glce	chr9:62182253	1.54e-06	0.0137818	-0.04003	0.636611
Bsg	chr10:79699831	1.56e-06	0.0137818	-0.0377486	0.577385
D1Pas1	chr1:186967134	1.59e-06	0.0137818	0.0605018	0.969415
Susd5	chr9:114084038	1.6e-06	0.0137818	-0.333611	0.00015048
P2rx7	chr5:122678105	1.61e-06	0.0137818	0.318555	0.00464059
Atp6v1h	chr1:5170747	1.62e-06	0.0137818	0.0405585	0.60299
Hist1h4n	chr13:21830643	1.63e-06	0.0138419	0.103373	0.968746
Rpl41	chr10:128550177	1.69e-06	0.014031	-0.17583	0.140314
Calb2	chr8:110177088	1.74e-06	0.0141104	0.256304	0.483654
Gm16573	chr14:56629346	1.9e-06	0.0147762	NA	NA
Abhd14b	chr9:106449003	1.91e-06	0.0147762	-0.155318	0.451953
Itpk1	chr12:102704964	2.18e-06	0.0161995	0.0891338	0.249769
Fech	chr18:64428552	2.19e-06	0.0161995	0.129903	0.0177531
Tenm3	chr8:48349788	2.2e-06	0.0161995	NA	NA
Map7	chr10:20149516	2.23e-06	0.0163294	NA	NA
Cltc	chr11:86700466	2.25e-06	0.00709144	0.077059	0.346662
Slc2a5	chr4:150132905	2.25e-06	0.0163294	0.294125	0.187103
Pou6f1	chr15:100578749	2.29e-06	0.0163294	-0.116489	0.185565
Nomo1	chr7:46033614	2.39e-06	0.0165044	0.021587	0.77167
Lhx4	chr1:155751800	2.41e-06	0.00709144	0.464011	0.884782
Gpat3	chr5:100943938	2.45e-06	0.0166635	NA	NA
Zfand3	chr17:30242315	2.47e-06	0.0166635	-0.0355388	0.574651
E230016M11Rik	chr6:67035705	2.5e-06	0.016765	-0.0161761	0.958929
Bcar3	chr3:122420369	2.63e-06	0.0172814	0.0425526	0.800497
AU018091	chr7:3164100	2.7e-06	0.0173291	NA	NA
Slc16a5	chr11:115469980	2.72e-06	0.0173291	0.376302	0.100356
Dlgap1	chr17:70721229	2.81e-06	0.0173291	0.00857921	0.854768
Gm5084	chr13:60254992	2.84e-06	0.0173291	0.278594	0.825337
Msl3	chrX:168674416	2.87e-06	0.0173291	-0.0427131	0.541539
Slc2a6	chr2:27037050	2.87e-06	0.0173291	-0.0063394	0.947581
BC016579	chr16:45653991	2.87e-06	0.0173291	-0.416113	0.204804
Tinagl1	chr4:130175315	2.88e-06	0.0173291	-0.228293	0.141987
Clec4f	chr6:83626964	2.9e-06	0.0173718	-1.66638	0.261258
Boll	chr1:55363225	2.95e-06	0.0175783	0.51548	0.904755
Htra1	chr7:130953536	3.11e-06	0.0180134	-0.301148	0.00375188
Mdm1	chr10:118137736	3.14e-06	0.0180134	-0.0951633	0.53521
Osbp	chr19:11984417	3.15e-06	0.00709144	0.0217378	0.680987
Tent5b	chr4:133467652	3.15e-06	0.0180134	NA	NA
Neto2	chr8:85640993	3.17e-06	0.0180232	-0.160903	0.102901
Tfeb	chr17:47738642	3.2e-06	0.0181062	-0.179808	0.292744
5730522E02Rik	chr11:26100261	3.3e-06	0.00709144	-0.123108	0.563792
C2cd4d	chr3:94364524	3.32e-06	0.0184187	-0.148063	0.853264
Cfap410	chr10:77978492	3.39e-06	0.0186025	NA	NA
Pgd	chr4:149156412	3.4e-06	0.0186025	-0.0170424	0.797302
Ttc9	chr12:81664198	3.46e-06	0.0187857	0.0564328	0.530617
Bcor	chrX:12091255	3.46e-06	0.0187857	0.00520128	0.952458
Zfp143	chr7:110062262	3.52e-06	0.018866	-0.0054535	0.951906
Rfpl4b	chr10:38801251	3.53e-06	0.018866	NA	NA
Brinp1	chr4:69410254	3.58e-06	0.0190763	NA	NA
Zfp516	chr18:82902658	3.76e-06	0.019626	-0.0547669	0.585909
Wdr37	chr13:8871243	3.92e-06	0.0200838	0.0608211	0.408927
1700109G15Rik	chr11:84723439	3.95e-06	0.0200838	NA	NA
Xist	chrX:103475420	3.97e-06	0.0200838	-0.121317	0.665868
Rpia	chr6:70088424	4.05e-06	0.0203585	-0.0019597	0.984127
Evi5l	chr8:4206244	4.21e-06	0.0206914	-0.0767344	0.145404
Runx3	chr4:135131193	4.48e-06	0.0216691	-0.401561	0.743254
Cdh13	chr8:118733485	4.53e-06	0.0216691	-0.119972	0.315855
Zfp326	chr5:106050198	4.53e-06	0.0216691	-0.0488779	0.544329
Exosc1	chr19:41933433	4.59e-06	0.0216691	0.143613	0.0753563
P2ry2	chr7:101042762	4.6e-06	0.0216691	0.700033	0.0412823
Trpc7	chr13:57282502	4.65e-06	0.0216691	-0.0425979	0.847664
Adam12	chr7:134222852	4.65e-06	0.0216691	-0.0414466	0.851059
Zmat4	chr8:23817776	4.67e-06	0.0216691	-0.0863316	0.499598
Fbxl5	chr5:43782250	4.67e-06	0.0216691	0.064769	0.222168
Cep128	chr12:90932941	4.69e-06	0.0216691	NA	NA
Adrb2	chr18:62179893	4.72e-06	0.0216691	0.0756749	0.696075
Ccr4	chr9:114499621	4.85e-06	0.0220848	NA	NA
Wdr3	chr3:100124928	5.02e-06	0.0226669	-0.0143093	0.838026
Junb	chr8:84979714	5.04e-06	0.0226986	-0.261716	0.450529
Sfpq	chr4:127032613	5.15e-06	0.00969259	-0.252839	3.08e-05
Gata3	chr2:9872463	5.17e-06	0.0230511	0.97955	0.575541
Kif7	chr7:79710095	5.19e-06	0.0230608	-0.0083022	0.956165
Tns1	chr1:74027460	5.24e-06	0.0231215	-0.0698868	0.560927
Mtss1	chr15:59082314	5.27e-06	0.0231215	0.00047715	0.995264
Ppfia3	chr7:45343284	5.31e-06	0.0231223	-0.001115	0.98866
Osbpl3	chr6:50333256	5.33e-06	0.00969259	-0.34827	0.0012738
Il11	chr7:4777043	5.45e-06	0.0234619	0.316862	0.53105
Dpf3	chr12:83342015	5.51e-06	0.0235114	-0.31617	0.165654
Spaca3	chr11:80975278	5.52e-06	0.0235114	-1.48007	0.337762
Dmwd	chr7:19076153	5.61e-06	0.0236663	-0.0242448	0.734559
Syde2	chr3:145963575	5.65e-06	0.0237313	-0.109308	0.422785
Zeb2	chr2:45109905	5.7e-06	0.0237313	0.248186	0.0214241
Gm1993	chrX:25782219	5.71e-06	0.0237313	NA	NA
Tfap2b	chr1:19213930	5.77e-06	0.023923	-0.122438	0.757338
Ripply1	chrX:139773594	5.79e-06	0.0239335	NA	NA
Fes	chr7:80388394	5.92e-06	0.0242225	0.166484	0.377093
Rbfox1	chr16:7392003	6.01e-06	0.0101515	0.0290896	0.781208
Nynrin	chr14:55863334	6.02e-06	0.024505	-0.210403	0.0484169
1700018B08Rik	chr8:121507262	6.14e-06	0.0247498	NA	NA
Gm10823	chr16:27918146	6.27e-06	0.0249673	NA	NA
Prtg	chr9:72856850	6.4e-06	0.0252056	-0.0329427	0.876997
Sall3	chr18:81181100	6.4e-06	0.0252056	-0.394889	0.00579425
Tbk1	chr10:121534509	6.44e-06	0.0252713	0.0120614	0.865185
Scrn1	chr6:54564934	6.46e-06	0.0252713	0.102042	0.146968
Auts2	chr5:132729063	6.49e-06	0.0253226	0.0461564	0.698958
Ptprz1	chr6:22854194	6.55e-06	0.0255109	-0.149695	0.107675
Kirrel3	chr9:34618186	6.63e-06	0.0104493	-0.123839	0.210193
Ccdc177	chr12:80766520	6.75e-06	0.025932	NA	NA
Tob1	chr11:94189926	6.78e-06	0.025932	-0.0786517	0.440658
Src	chr2:157434072	6.79e-06	0.025932	-0.131848	0.0116284
Ano1	chr7:144738416	6.94e-06	0.025932	0.188321	0.280728
Mafb	chr2:160362048	7.02e-06	0.025932	-0.219944	0.127117
Dmrt2	chr19:25673748	7.15e-06	0.02603	0.152016	0.44135
Impa2	chr18:67290230	7.17e-06	0.0260322	-0.106149	0.473299
Lncbate1	chr8:108480659	7.26e-06	0.0262014	NA	NA
D030045P18Rik	chr10:46071322	7.32e-06	0.0262014	-0.488416	0.676995
C130060C02Rik	chr19:16038342	7.34e-06	0.0262014	-0.641484	0.207495
Apol7d	chr1:71649124	7.41e-06	0.0263913	-0.596953	0.419745
4930445N18Rik	chr18:82856795	7.59e-06	0.0265343	NA	NA
T	chr17:8431451	7.75e-06	0.0267231	-1.3754	0.252244
Gm10488	chrX:35627482	7.79e-06	0.0267231	NA	NA
Smndc1	chr19:53410099	7.8e-06	0.0267231	0.075097	0.302692
B630019K06Rik	chrX:8891817	7.8e-06	0.0267231	-0.0142615	0.856367
Supt5	chr7:28340960	7.83e-06	0.0267231	NA	NA
Agtr1b	chr3:20932388	7.84e-06	0.0267231	-0.51822	0.327438
Fgf6	chr6:127015273	7.96e-06	0.0269637	NA	NA
Orc2	chr1:58504802	8.2e-06	0.0271071	0.018511	0.80996
Dnpep	chr1:75316525	8.21e-06	0.0271071	0.0352213	0.594349
Katnal1	chr5:148978817	8.25e-06	0.0271071	0.00129575	0.98092
Mc5r	chr18:68340632	8.25e-06	0.0271071	-0.0873917	0.816558
Cox4i1	chr8:120694442	8.36e-06	0.0273211	-0.114108	0.213498
Tacstd2	chr6:67533911	8.66e-06	0.0280187	-0.799731	0.0631381
Etv1	chr12:39048140	8.88e-06	0.0117334	0.102881	0.451574
Barx1	chr13:48731515	9.03e-06	0.0285865	NA	NA
Gpatch3	chr4:133575496	9.04e-06	0.0285865	-0.0763429	0.546824
Nup133	chr8:123949130	9.08e-06	0.028649	0.0943421	0.136848
Tab2	chr10:8065899	9.11e-06	0.0286496	-0.0069757	0.890626
Mir182	chr6:30162521	9.17e-06	0.0287094	NA	NA
Egln3	chr12:54192446	9.23e-06	0.0287094	-0.0776535	0.651448
Ncapg2	chr12:116425797	9.27e-06	0.0117334	-0.992721	2.72e-10
Trim63	chr4:134315573	9.29e-06	0.0287094	0.0199493	0.965842
Kcnc2	chr10:112473571	9.29e-06	0.0287094	-0.149081	0.0542245
4930581F22Rik	chr9:35117972	9.35e-06	0.0287094	-0.0858307	0.763237
Cage1	chr13:38036552	9.36e-06	0.0287094	0.105043	0.581739
Kmt2c	chr5:25498352	9.41e-06	0.028803	NA	NA
Zmiz1	chr14:25421829	9.43e-06	0.0117334	-0.133781	0.0451848
Ciz1	chr2:32364017	9.52e-06	0.0289443	-0.116283	0.263797
Kcng1	chr2:168358071	9.62e-06	0.0290117	-0.695585	0.0055832
Pgghg	chr7:140943652	9.63e-06	0.0290117	NA	NA
Shank1	chr7:44350969	9.64e-06	0.0290117	-0.0710395	0.63764
Acta1	chr8:123883037	9.65e-06	0.0290117	-0.169416	0.166175
Magi1	chr6:93678970	9.84e-06	0.0293101	-0.0303867	0.727499
Akain1	chr17:69553227	9.94e-06	0.0294725	NA	NA
Cdkn2a	chr4:89295379	1e-05	0.0296151	0.103362	0.949041
Tmem150b	chr7:4725178	1.02e-05	0.0297281	0.935523	0.0532581
Spats2	chr15:99125778	1.02e-05	0.0297281	0.00260763	0.970997
Gm4846	chr1:166569290	1.02e-05	0.0297281	NA	NA
Carmil2	chr8:105686039	1.02e-05	0.0297281	NA	NA
Zfp142	chr1:74579477	1.05e-05	0.0302861	0.0397684	0.390036
Rassf10	chr7:112985854	1.06e-05	0.0303745	-0.546153	0.0216949
Ptgds	chr2:25465763	1.06e-05	0.0304319	-0.15232	0.71059
Smim24	chr10:81390250	1.07e-05	0.0304319	NA	NA
Vegfa	chr17:46056694	1.08e-05	0.0304805	-0.299028	0.0224031
Kcnn4	chr7:24387458	1.09e-05	0.0304805	0.270597	0.599595
Hnrnpk	chr13:58397550	1.1e-05	0.0130171	0.0973143	0.0763222
Unc119	chr11:78347817	1.11e-05	0.0308833	-0.116528	0.120879
Prmt9	chr8:77549522	1.11e-05	0.0309901	NA	NA
Sfmbt1	chr14:30716214	1.13e-05	0.0310559	0.0478942	0.42908
Adck2	chr6:39574763	1.14e-05	0.031178	0.049174	0.39895
Zadh2	chr18:84163143	1.16e-05	0.031299	-0.0315334	0.652594
Haus1	chr18:77766974	1.16e-05	0.0313463	0.0928297	0.485965
4930590L20Rik	chr1:140723123	1.18e-05	0.0317021	NA	NA
Cd83	chr13:43808668	1.19e-05	0.0317798	0.259749	0.0840188
Mir6374	chr6:83413455	1.19e-05	0.0317798	NA	NA
Rbms3	chr9:117566281	1.2e-05	0.0317995	0.00772003	0.935837
Kat6a	chr8:22850252	1.2e-05	0.0317995	NA	NA
Gpc6	chr14:117378535	1.21e-05	0.0317995	-0.116789	0.311176
Noto	chr6:85403664	1.21e-05	0.0317995	NA	NA
Grk4	chr5:34660562	1.21e-05	0.0317995	-0.136605	0.467938
Ide	chr19:37264018	1.23e-05	0.0319871	-0.0599526	0.277955
Dst	chr1:34189506	1.24e-05	0.0319871	0.0328762	0.740623
Mir1966	chr8:105615650	1.26e-05	0.0322171	NA	NA
Psmb7	chr2:38643888	1.26e-05	0.0322171	0.0695845	0.237183
Adamts17	chr7:67110457	1.27e-05	0.0322171	-0.313256	0.0382929
Selenom	chr11:3515065	1.27e-05	0.0322171	NA	NA
Dnajb1	chr8:83621914	1.27e-05	0.0322171	-0.454867	5.02e-07
Notch3	chr17:32153940	1.28e-05	0.0322171	-0.0160545	0.909949
Ano2	chr6:125963920	1.28e-05	0.0322171	0.0497163	0.871875
Prrx2	chr2:30875313	1.28e-05	0.0322171	-0.1516	0.609171
Lrrc18	chr14:32959141	1.3e-05	0.0324285	-0.0394028	0.93153
Gm7550	chr12:54505817	1.3e-05	0.0324285	NA	NA
Zscan4f	chr7:11481992	1.3e-05	0.0324285	NA	NA
Ifng	chr10:118472401	1.32e-05	0.0326526	NA	NA
Edn3	chr2:174779775	1.32e-05	0.0326526	-0.0847516	0.653248
Icos	chr1:61138672	1.34e-05	0.0329744	0.302415	0.727567
Zfp213	chr17:23557936	1.35e-05	0.0329744	-0.0004705	0.996523
Trafd1	chr5:121378772	1.35e-05	0.0329744	-0.0647375	0.399311
Bbs9	chr9:22853623	1.35e-05	0.033044	0.351861	3.91e-05
LOC105245869	chr14:118236461	1.38e-05	0.0334957	NA	NA
Smim23	chr11:32767753	1.39e-05	0.0334957	NA	NA
Thap1	chr8:26308815	1.39e-05	0.0334957	-0.178534	0.053569
Rbp4	chr19:38117227	1.43e-05	0.0343181	-0.353608	0.00223712
Ppp1r12a	chr10:108162238	1.44e-05	0.0343181	-0.0160223	0.824524
Pclo	chr5:14540509	1.45e-05	0.0343876	0.0988866	0.247371
Prdm12	chr2:31652925	1.45e-05	0.0344927	0.416047	0.782276
Top1	chr2:160552676	1.46e-05	0.0345488	-0.127975	0.0878297
Myo18b	chr5:112757512	1.47e-05	0.0345488	-0.430839	0.0127572
Ubald2	chr11:116434157	1.47e-05	0.0345488	NA	NA
Myo1g	chr11:6517710	1.49e-05	0.0346955	0.314051	0.393213
Lrrc28	chr7:67490191	1.51e-05	0.0347279	0.1612	0.00632908
Mtr	chr13:12173933	1.51e-05	0.0347279	0.0846969	0.230689
Unc45a	chr7:80336551	1.52e-05	0.034786	-0.0605876	0.496378
Rnf208	chr2:25243944	1.52e-05	0.034786	0.00878766	0.917572
Ptprn2	chr12:116641363	1.53e-05	0.0348164	-0.879016	4.02e-22
Prdm16	chr4:154640585	1.55e-05	0.0349355	-0.113553	0.335316
Mir1195	chr17:70918089	1.57e-05	0.0350973	0.463991	0.889075
Lpp	chr16:24392006	1.58e-05	0.0351763	0.012219	0.928563
Nfatc3	chr8:106058800	1.59e-05	0.0353578	0.062947	0.482578
Ccdc60	chr5:116232560	1.59e-05	0.0353578	-1.03485	0.00948796
Jmy	chr13:93566077	1.6e-05	0.0355126	0.0231623	0.720047
Twist2	chr1:91800703	1.6e-05	0.0355126	0.202694	0.586126
Myh9	chr15:77794490	1.63e-05	0.0357863	-0.112796	0.230458
Amot	chrX:145505269	1.65e-05	0.0358962	-0.179948	0.0615375
Thumpd2	chr17:81027308	1.65e-05	0.0358962	-0.0632794	0.613715
Bin3	chr14:70116405	1.65e-05	0.0358962	0.0456661	0.644233
Foxp1	chr6:98968333	1.66e-05	0.0358962	-0.120584	0.197041
4930563F08Rik	chr5:131897869	1.66e-05	0.0359117	0.831523	0.829235
Fosl1	chr19:5448008	1.68e-05	0.0359247	0.026073	0.983287
Gabra2	chr5:71094870	1.68e-05	0.0359247	0.115263	0.254527
Ncf2	chr1:152791907	1.69e-05	0.0359247	0.108016	0.492887
Sh3d19	chr3:85984761	1.69e-05	0.0359247	-0.0535802	0.626277
Hoxa7	chr6:52217659	1.7e-05	0.0359247	0.154781	0.978822
Zfp239	chr6:117871389	1.7e-05	0.0359247	0.0695238	0.304205
4930455J16Rik	chr13:58777724	1.71e-05	0.0361351	NA	NA
Mn1	chr5:111417909	1.72e-05	0.0361783	-0.116878	0.270756
Hgh1	chr15:76370074	1.73e-05	0.0361783	NA	NA
Pbx3	chr2:34373740	1.74e-05	0.0361919	-0.0070426	0.955311
Ankrd27	chr7:35592004	1.74e-05	0.0361919	-0.0426732	0.614003
Spock1	chr13:57436523	1.76e-05	0.0364858	0.156921	0.127657
Tbc1d22a	chr15:86222549	1.77e-05	0.0365301	-0.0742129	0.301981
Akap13	chr7:75615068	1.77e-05	0.0365301	-0.159921	0.304707
D430020J02Rik	chr12:116404565	1.77e-05	0.0365301	0.0410547	0.761489
Arid5a	chr1:36317286	1.79e-05	0.0195935	-0.0212806	0.858573
Minpp1	chr19:32452996	1.79e-05	0.0367789	0.0647109	0.402396
Tm6sf1	chr7:81893829	1.8e-05	0.0368015	-0.0175773	0.885849
Dlgap4	chr2:156615462	1.8e-05	0.0368015	-0.0696418	0.369243
Cxcr3	chrX:101697120	1.82e-05	0.0370977	0.0902422	0.906346
LOC102635661	chr8:105664906	1.82e-05	0.0195935	NA	NA
Sdad1	chr5:92309957	1.85e-05	0.037299	0.0191602	0.829433
Setd7	chr3:51516424	1.86e-05	0.0373252	0.109165	0.0966111
Kit	chr5:75597042	1.88e-05	0.0373664	0.236551	0.0207643
Moxd1	chr10:24317799	1.88e-05	0.0373664	-0.110404	0.411166
Fam129b	chr2:32929257	1.9e-05	0.0374813	-0.114147	0.294945
Hoxa13	chr6:52260011	1.93e-05	0.0378814	NA	NA
Itga6	chr2:71786816	1.93e-05	0.0379087	-0.0221441	0.844554
Cep152	chr2:125640725	1.94e-05	0.0379095	-0.20055	0.146389
Dffb	chr4:153975038	1.97e-05	0.0383795	-0.16092	0.471588
Ccng2	chr5:93274226	1.99e-05	0.0386739	-0.170046	0.0126254
Acap1	chr11:69888079	2e-05	0.0386739	1.11752	0.193604
Wt1os	chr2:105123163	2e-05	0.0386739	NA	NA
Gle1	chr2:29938300	2.01e-05	0.0388068	-0.0189466	0.660111
Pde6h	chr6:136990305	2.04e-05	0.0390646	-0.385787	0.699158
Wwc1	chr11:35876076	2.04e-05	0.0390722	-0.168854	0.0850437
Plxnc1	chr10:94793265	2.06e-05	0.0211879	0.00238501	0.982297
Pola2	chr19:5942628	2.06e-05	0.0391387	0.0999175	0.421242
Sipa1l3	chr7:29519395	2.06e-05	0.0391387	0.0989148	0.453115
Epn2	chr11:61584640	2.07e-05	0.0391387	-0.0242208	0.621921
Itgal	chr7:127314164	2.07e-05	0.0391387	0.146415	0.646282
Triobp	chr15:78953518	2.07e-05	0.0391387	-0.0612223	0.660643
Arhgap22	chr14:33351135	2.08e-05	0.0391387	0.0957783	0.501825
Anp32b	chr4:46451643	2.08e-05	0.0391387	0.0876323	0.119074
Mir346	chr14:35157182	2.08e-05	0.0391387	NA	NA
1700057H21Rik	chr2:51480474	2.09e-05	0.0391387	NA	NA
Adamts1	chr16:85677640	2.1e-05	0.0391587	0.0653476	0.585449
Ubtd2	chr11:32455780	2.11e-05	0.039224	-0.0448989	0.644315
Ftmt	chr18:52332016	2.12e-05	0.0394011	NA	NA
Mir3474	chr2:158639822	2.14e-05	0.0397016	NA	NA
Ripor3	chr2:167974130	2.15e-05	0.0397016	NA	NA
Acvr2a	chr2:48679629	2.17e-05	0.0213772	-0.0651299	0.609073
Ank	chr15:27477329	2.18e-05	0.040184	-0.0042672	0.936719
4921525O09Rik	chr13:52060200	2.2e-05	0.0401955	1.78238	0.164256
Lyzl1	chr18:3975873	2.2e-05	0.0401955	NA	NA
Mmp14	chr14:54434054	2.22e-05	0.0403345	-0.0291636	0.840535
4933417E11Rik	chr1:71953171	2.22e-05	0.0403345	-0.598439	0.675154
Gm7538	chr5:119265564	2.25e-05	0.0407505	NA	NA
Robo1	chr16:73424777	2.25e-05	0.0407634	-0.0557832	0.460369
Tie1	chr4:118476214	2.26e-05	0.0408249	-0.0882338	0.5495
Vps9d1	chr8:123254075	2.29e-05	0.0409419	NA	NA
Litaf	chr16:10979322	2.32e-05	0.0409885	0.396868	0.0277176
Hmgn3	chr9:83240278	2.32e-05	0.0409885	-0.055817	0.518953
Meis2	chr2:116061108	2.32e-05	0.0409885	-0.0828558	0.501116
Sox1	chr8:12428561	2.32e-05	0.0409885	0.128674	0.250485
Arhgef10l	chr4:140515244	2.33e-05	0.0409885	-0.0433797	0.706638
Agtrap	chr4:148087736	2.34e-05	0.0409885	0.128997	0.267837
Cdc20	chr4:118436639	2.34e-05	0.0409885	0.0589179	0.864669
1700013F07Rik	chr3:108544094	2.34e-05	0.0409885	0.490071	0.127145
Atp13a3	chr16:30421436	2.35e-05	0.0409885	0.091084	0.269226
2310057J18Rik	chr10:29013771	2.4e-05	0.0414004	NA	NA
Fam98b	chr2:117229460	2.45e-05	0.0419258	0.0109323	0.892169
Sall4	chr2:168812474	2.46e-05	0.0419992	1.89464	0.0575086
Eif4b	chr15:102070954	2.47e-05	0.042065	0.147357	0.0011942
Phactr3	chr2:178174989	2.49e-05	0.0421616	-0.107053	0.153309
B930018H19Rik	chr8:34556745	2.5e-05	0.0421616	NA	NA
Aqp2	chr15:99568489	2.51e-05	0.0421616	-0.709364	0.608463
Adamts10	chr17:33521770	2.52e-05	0.0422135	-0.248208	0.430457
Zfhx4	chr3:5349944	2.54e-05	0.0240117	-0.265356	0.225145
C1qtnf2	chr11:43491328	2.55e-05	0.0423674	0.474411	0.0608623
Nhlh1	chr1:172053249	2.55e-05	0.0423674	0.0687623	0.871345
Med17	chr9:15280306	2.59e-05	0.0428115	0.112369	0.0262355
Gm5294	chr5:138850251	2.61e-05	0.0429421	0.515445	0.890434
Pnma3	chrX:73053770	2.61e-05	0.0429421	0.0249412	0.817632
Tomm5	chr4:45144508	2.61e-05	0.0429421	-0.110011	0.170836
Mark1	chr1:185057516	2.64e-05	0.0431584	-0.11973	0.145139
Eml6	chr11:30052749	2.65e-05	0.0431588	-0.133405	0.242141
Gas2l2	chr11:83429259	2.66e-05	0.0431939	0.00444007	0.986384
Ccr10	chr11:101174297	2.67e-05	0.0433615	0.37908	0.377396
Taok3	chr5:117190674	2.68e-05	0.0434816	-0.0375833	0.520892
Pla2r1	chr2:60495428	2.69e-05	0.0435035	-0.31801	0.249116
1110032A03Rik	chr9:50759905	2.7e-05	0.0435958	-0.0310949	0.624595
Ccdc180	chr4:45923240	2.72e-05	0.0437045	NA	NA
Ubr4	chr4:139449908	2.72e-05	0.0437045	-0.0555888	0.332263
Jph3	chr8:121761868	2.73e-05	0.0437136	-0.0466273	0.672855
Cfap47	chrX:79287417	2.76e-05	0.0437932	NA	NA
Angpt2	chr8:18790196	2.77e-05	0.0437932	-0.25546	0.430281
Col19a1	chr1:24584184	2.77e-05	0.0437932	-0.452755	0.0546518
Macroh2a1	chr13:55976799	2.78e-05	0.0438145	NA	NA
Plcb4	chr2:135999547	2.79e-05	0.0438249	-0.176919	0.267925
Trim45	chr3:100925244	2.84e-05	0.0444676	-0.0411177	0.624409
Slc13a3	chr2:165417147	2.85e-05	0.044477	0.0670323	0.807668
Gm10069	chr6:128439124	2.86e-05	0.0445482	-0.325737	0.144385
Qk	chr17:10038371	2.87e-05	0.0445482	-0.0752699	0.456088
Sri	chr5:8057552	2.87e-05	0.0445482	0.0422952	0.410128
Duox2	chr2:122285226	2.88e-05	0.0445482	0.893063	0.428136
Jakmip2	chr18:43686724	2.88e-05	0.0445482	0.150647	0.183017
Tcerg1l	chr7:138209731	2.89e-05	0.0445482	-0.293083	0.0489638
Plekha6	chr1:133293987	2.91e-05	0.0446868	-0.0894878	0.319105
Gabbr1	chr17:37051180	2.92e-05	0.0446868	0.00179296	0.975114
Sptbn4	chr7:27391486	2.93e-05	0.0446868	NA	NA
St6galnac4	chr2:32587079	2.94e-05	0.0446868	-0.129472	0.0853852
1700017B05Rik	chr9:57261640	2.96e-05	0.044874	0.144385	0.211983
Cit	chr5:115987545	2.96e-05	0.0449498	-0.114285	0.244296
Foxk1	chr5:142340346	2.98e-05	0.0450424	0.0319276	0.656688
Ppfibp1	chr6:146878984	3e-05	0.0452292	-0.129786	0.213698
2610027K06Rik	chr11:85831840	3.01e-05	0.0452292	NA	NA
Rcn3	chr7:45083538	3.01e-05	0.0452292	-0.0821927	0.708062
Tm7sf3	chr6:146613211	3.02e-05	0.0452292	0.101296	0.165981
Cct7	chr6:85473353	3.03e-05	0.0452292	0.050664	0.39729
Mki67	chr7:135716258	3.05e-05	0.0453118	0.217852	0.41409
Itga11	chr9:62643197	3.05e-05	0.0453118	-0.121046	0.558488
Ffar2	chr7:30810773	3.05e-05	0.0453118	2.02	0.08699
Arf5	chr6:28423983	3.06e-05	0.0453118	-0.0831931	0.391577
Ctbp2	chr7:133105372	3.07e-05	0.0453118	-0.133592	0.193682
Gm16617	chr14:51989202	3.07e-05	0.0453118	0.317174	0.600039
Hnrnpu	chr1:178338203	3.08e-05	0.0453118	-0.0292779	0.651894
Nr2c1	chr10:94151751	3.09e-05	0.0453118	-0.0409479	0.685212
Mapk15	chr15:76003809	3.1e-05	0.0453118	-0.583175	0.189933
Hadh	chr3:131236594	3.11e-05	0.0453514	0.017199	0.879637
Tex26	chr5:149462955	3.16e-05	0.0458074	NA	NA
Zfp423	chr8:87785191	3.18e-05	0.0461232	-0.214515	0.198773
Olig1	chr16:91320457	3.19e-05	0.0461763	-0.0364237	0.797576
C920006O11Rik	chr9:78177371	3.21e-05	0.0462007	0.0585785	0.833425
Npas3	chr12:53180773	3.22e-05	0.0462007	-0.0292766	0.766786
Alppl2	chr1:87070923	3.22e-05	0.0462007	NA	NA
Tox	chr4:6971153	3.23e-05	0.0462007	-0.160157	0.231076
D5Ertd605e	chr5:147411176	3.23e-05	0.0462744	0.706962	0.399514
Mir3964	chr15:29500995	3.25e-05	0.0463097	NA	NA
Mir6934	chr11:119134578	3.27e-05	0.0463097	NA	NA
Lypd6b	chr2:49787503	3.27e-05	0.0463097	0.0254072	0.835967
Mir582	chr13:109324705	3.29e-05	0.0463097	NA	NA
Zrsr1	chr11:22971982	3.29e-05	0.0463097	0.0561198	0.544709
Gm9530	chr1:155032099	3.3e-05	0.0463097	NA	NA
Cdh18	chr15:22533522	3.31e-05	0.0463097	0.0683024	0.632031
5830428M24Rik	chr12:69486867	3.31e-05	0.0463097	NA	NA
Egfr	chr11:16752728	3.31e-05	0.0463097	-0.184306	0.0624951
Dach2	chrX:113500873	3.31e-05	0.0463097	0.0902765	0.807869
Setd5	chr6:113109872	3.32e-05	0.0289238	0.0862429	0.160693
1700069L16Rik	chr5:113703490	3.32e-05	0.0463344	NA	NA
Mir6976	chr17:46553677	3.36e-05	0.0289238	NA	NA
Gpx4	chr10:80050998	3.39e-05	0.0469345	-0.115924	0.2149
Tfap2c	chr2:172549913	3.41e-05	0.0469926	-0.990881	0.281629
Stard4	chr18:33271365	3.42e-05	0.0469926	0.0542109	0.562383
Gm973	chr1:59584881	3.42e-05	0.0469926	0.255956	0.125628
Arl5c	chr11:97995177	3.42e-05	0.0469926	-0.0954356	0.624772
Syne1	chr10:5163992	3.43e-05	0.0469968	-0.171911	0.0484903
Plpp3	chr4:105449480	3.48e-05	0.0474273	NA	NA
Mllt1	chr17:56894985	3.53e-05	0.0475225	-0.208704	0.0233041
4930453L07Rik	chr8:9207717	3.54e-05	0.0475407	NA	NA
Wee1	chr7:110124598	3.56e-05	0.0477546	-0.0126168	0.910533
Rbakdn	chr5:143157541	3.6e-05	0.0478639	NA	NA
Comtd1	chr14:21850135	3.61e-05	0.0478897	-0.0343887	0.825711
Ezr	chr17:6777747	3.61e-05	0.0478897	-0.156929	0.214857
Bace2	chr16:97356434	3.63e-05	0.0479575	-0.262965	0.164334
AI606473	chr3:154333788	3.64e-05	0.0479575	NA	NA
Mir6957	chr15:80635594	3.65e-05	0.0479575	NA	NA
Spata13	chr14:60587311	3.65e-05	0.0479575	0.0647156	0.603148
1810041H14Rik	chr14:121878514	3.67e-05	0.0480629	NA	NA
Kcnv1	chr15:45667417	3.69e-05	0.0480629	-0.197989	0.329987
Igf1r	chr7:67952181	3.7e-05	0.0481337	0.0162212	0.816948
Sptb	chr12:76709982	3.71e-05	0.048182	NA	NA
Mis18a	chr16:90664145	3.72e-05	0.048182	NA	NA
Jph1	chr1:17097357	3.72e-05	0.048182	0.220959	0.145656
Cypt1	chrX:16440596	3.74e-05	0.0483297	NA	NA
Tor1aip2	chr1:156041641	3.76e-05	0.0484038	0.0343936	0.578642
Col4a5	chrX:141475375	3.76e-05	0.0484038	-0.0726167	0.722655
Fam117a	chr11:95337056	3.77e-05	0.0484038	-0.0940279	0.479134
Akt1	chr12:112664174	3.79e-05	0.0485726	-0.0241489	0.66318
Gm12724	chr4:106200073	3.79e-05	0.0486157	NA	NA
Mtus2	chr5:147947856	3.8e-05	0.0486303	0.016181	0.805528
Asic4	chr1:75458058	3.81e-05	0.0289238	NA	NA
4930542M03Rik	chr17:45897255	3.83e-05	0.0488181	NA	NA
Nfatc2	chr2:168438289	3.84e-05	0.0488462	0.030488	0.802189
Gnao1	chr8:93967004	3.86e-05	0.0289238	0.0369227	0.398676
Kcnk2	chr1:189363868	3.86e-05	0.0489075	-0.039668	0.496546
Limch1	chr5:66974445	3.87e-05	0.0489078	0.0332852	0.645776
Gm11762	chr11:119549134	3.88e-05	0.0489336	0.113246	0.730526
Rasgef1c	chr11:49901863	3.91e-05	0.0492522	-0.34665	0.141849
Psd	chr19:46314518	3.91e-05	0.0289238	-0.189542	0.142518
Tsn	chr1:118054828	3.93e-05	0.0493718	0.0740599	0.253309
Mir5709	chr17:67006847	3.94e-05	0.0494057	NA	NA
Cpeb1	chr7:81453856	3.94e-05	0.0494057	-0.0042627	0.964086
Nrg3	chr14:39472396	3.96e-05	0.0495693	0.142442	0.0926227
Cinp	chr12:110877433	3.97e-05	0.0495918	-0.0251455	0.723333
Mir3970	chr19:33056443	3.98e-05	0.0496902	NA	NA
Cpt1a	chr19:3333883	3.98e-05	0.0496902	-0.128275	0.208658
Cbarp	chr10:80131437	3.99e-05	0.0496902	NA	NA
Vgll4	chr6:114969727	3.99e-05	0.0496902	-0.0628317	0.606926
Gpr101	chrX:57501130	4.01e-05	0.0497269	-1.91174	1.2e-06
Morn3	chr5:123037848	4.02e-05	0.0497269	-0.750187	0.323101
Chd3	chr11:69361190	4.04e-05	0.0289238	-0.0163147	0.855575
Ift46	chr9:44778646	4.04e-05	0.0498546	0.10318	0.0461071
Mfsd6l	chr11:68556274	4.06e-05	0.0498882	0.394471	0.759892
Pcp4l1	chr1:171195237	4.06e-05	0.0498882	-0.0082873	0.910832
Cdkal1	chr13:29363399	4.06e-05	0.0498882	0.0495681	0.586022
Cyp2t4	chr7:27160344	4.18e-05	0.0290607	-0.285266	0.148534
Mir323	chr12:109712531	4.58e-05	0.0309472	0.419484	0.937128
Crebbp	chr16:4137523	4.95e-05	0.0315702	0.0351547	0.756955
Tnrc6c	chr11:117749289	4.96e-05	0.0315702	0.00401152	0.968272
Parp11	chr6:127471549	5.08e-05	0.0315702	0.100447	0.141426
Bcl9	chr3:97215396	5.25e-05	0.0318166	0.0123215	0.836573
Mir1197	chr12:109712361	5.55e-05	0.0327975	NA	NA
Hmx2	chr7:131554348	5.71e-05	0.0329146	NA	NA
Ppp1r3a	chr6:14720393	6.04e-05	0.0340018	-0.308835	0.898688
Spred2	chr11:19713551	6.34e-05	0.0348534	0.0326137	0.650783
Sptan1	chr2:30001121	6.98e-05	0.0371379	NA	NA
Emx2os	chr19:59458696	7.07e-05	0.0371379	0.252577	0.441801
Sox14	chr9:99874971	8.09e-05	0.0415805	NA	NA
