# Supplementary material for: Methylomic signatures of tau and amyloid-beta in transgenic mouse models of Alzheimer’s disease neuropathology
Source: NPJ Dement. 2026 Apr 7;2(1):23. doi: 10.1038/s44400-026-00074-y (PMC13056554; doi:10.1038/s44400-026-00074-y)
Supplement: Supplementary file 5 — Data S4 [file 44400_2026_74_MOESM5_ESM.xlsx]

## Sheet: TABLE S4
# GREAT version 4.0.4	Species assembly: mm10	Association rule: Basal+extension: 5000 bp upstream, 1000 bp downstream, 1000000 bp max extension, curated regulatory domains included
Term Name	Mouse Model	Category	Hyper Rank	Hyper Raw P-Value	Hyper FDR Q-Val	Hyper Fold Enrichment	Hyper Foreground Region Hits	Hyper Total Regions	Hyper Region Set Coverage	Hyper Foreground Gene Hits	Total Genes Annotated
Loss of facial expression	rTg4510	Human Phenotype Ontology	1	1.89e-26	1.25e-22	368.778	11	22	0.009624	1	1
Extrapyramidal muscular rigidity	rTg4510	Human Phenotype Ontology	1	1.89e-26	1.25e-22	368.778	11	22	0.009624	1	1
Urinary retention	rTg4510	Human Phenotype Ontology	3	1.39e-17	3.06e-14	71.7974	11	113	0.009624	1	3
Insomnia	rTg4510	Human Phenotype Ontology	4	2.5e-17	4.13e-14	68.1774	11	119	0.009624	1	3
Anterior pituitary hypoplasia	rTg4510	Human Phenotype Ontology	5	7.56e-16	9.98e-13	13.7793	19	1017	0.016623	2	6
Pituitary dwarfism	rTg4510	Human Phenotype Ontology	6	1e-15	1.1e-12	19.0644	16	619	0.013998	2	3
Basal ganglia gliosis	rTg4510	Human Phenotype Ontology	7	7.46e-15	7.03e-12	40.9753	11	198	0.009624	1	3
Childhood onset	rTg4510	Human Phenotype Ontology	8	1.37e-14	1.13e-11	7.68287	25	2400	0.021872	7	45
Anterior pituitary dysgenesis	rTg4510	Human Phenotype Ontology	9	5.74e-14	4.21e-11	10.788	19	1299	0.016623	2	7
Perseveration	rTg4510	Human Phenotype Ontology	10	1.88e-13	1.24e-10	24.6537	12	359	0.010499	2	7
Wide nasal base	rTg4510	Human Phenotype Ontology	11	6.01e-13	3.6e-10	16.0838	14	642	0.012248	3	4
Aphasia	rTg4510	Human Phenotype Ontology	12	1.56e-12	8.56e-10	25.118	11	323	0.009624	1	6
Hyperalgesia	rTg4510	Human Phenotype Ontology	13	3.36e-12	1.71e-09	737.556	4	4	0.0035	1	1
Global brain atrophy	rTg4510	Human Phenotype Ontology	14	3.69e-12	1.74e-09	14.0296	14	736	0.012248	3	14
Gonadotropin deficiency	rTg4510	Human Phenotype Ontology	15	5.18e-12	2.28e-09	12.0779	15	916	0.013123	1	4
Neurofibrillary tangles	rTg4510	Human Phenotype Ontology	16	1.04e-11	4.3e-09	17.4569	12	507	0.010499	2	10
Abnormality of the autonomic nervous system	rTg4510	Human Phenotype Ontology	18	4.54e-11	1.66e-08	4.52297	29	4729	0.025372	10	58
Unilateral narrow palpebral fissure	rTg4510	Human Phenotype Ontology	19	6.17e-11	2.14e-08	17.7919	11	456	0.009624	1	2
Decreased facial expression	rTg4510	Human Phenotype Ontology	20	8.25e-11	2.72e-08	5.59307	23	3033	0.020122	5	40
Abnormality of the peripheral nervous system	rTg4510	Human Phenotype Ontology	21	1.52e-10	4.77e-08	4.29069	29	4985	0.025372	10	59
positive regulation of apoptotic process	rTg4510	GO Biological Process	8	3.52e-23	5.76e-20	2.5211	141	41250	0.12336	45	552
positive regulation of intrinsic apoptotic signaling pathway in response to DNA damage	rTg4510	GO Biological Process	9	4.87e-23	7.09e-20	16.4463	26	1166	0.022747	2	11
positive regulation of programmed cell death	rTg4510	GO Biological Process	10	6.07e-23	7.94e-20	2.50591	141	41500	0.12336	45	557
regulation of intracellular calcium activated chloride channel activity	rTg4510	GO Biological Process	11	7.54e-22	8.97e-19	165.574	11	49	0.009624	1	3
vasculature development	rTg4510	GO Biological Process	12	1.76e-21	1.92e-18	2.34941	148	46462	0.129484	61	531
positive regulation of cell death	rTg4510	GO Biological Process	14	3.42e-21	3.2e-18	2.36707	144	44869	0.125984	48	603
single fertilization	rTg4510	GO Biological Process	16	7.26e-21	5.94e-18	5.30539	50	6951	0.043745	11	119
cardiovascular system development	rTg4510	GO Biological Process	17	2.13e-20	1.64e-17	2.27716	149	48260	0.130359	62	546
fertilization	rTg4510	GO Biological Process	18	4.74e-20	3.45e-17	4.30083	59	10118	0.051619	16	163
negative regulation of G1/S transition of mitotic cell cycle by negative regulation of transcription from RNA polymerase II promoter	rTg4510	GO Biological Process	19	3.31e-19	2.28e-16	37.7588	15	293	0.013123	1	2
inositol trisphosphate metabolic process	rTg4510	GO Biological Process	20	4.96e-19	3.24e-16	36.7553	15	301	0.013123	1	5
medial motor column neuron differentiation	rTg4510	GO Biological Process	21	8.99e-19	5.6e-16	29.8757	16	395	0.013998	2	2
transcription from RNA polymerase II promoter	rTg4510	GO Biological Process	25	2.61e-18	1.37e-15	2.01701	172	62895	0.150481	58	577
positive regulation of myotome development	rTg4510	GO Biological Process	26	3.86e-18	1.94e-15	80.3278	11	101	0.009624	1	1
cell wall macromolecule catabolic process	rTg4510	GO Biological Process	27	7.79e-18	3.78e-15	36.6162	14	282	0.012248	4	15
defense response to Gram-positive bacterium	rTg4510	GO Biological Process	28	1.66e-17	7.77e-15	8.69539	28	2375	0.024497	8	97
cell wall macromolecule metabolic process	rTg4510	GO Biological Process	29	1.76e-17	7.96e-15	34.5344	14	299	0.012248	4	16
positive regulation of response to DNA damage stimulus	rTg4510	GO Biological Process	32	2.54e-17	1.04e-14	4.8011	45	6913	0.03937	12	86
blood vessel development	rTg4510	GO Biological Process	37	1.14e-16	4.03e-14	2.19003	131	44118	0.114611	58	502
regulation of intrinsic apoptotic signaling pathway in response to DNA damage	rTg4510	GO Biological Process	40	9.43e-16	3.09e-13	7.39139	28	2794	0.024497	4	35
inositol tetrakisphosphate 1-kinase activity	rTg4510	GO Molecular Function	2	5.37e-25	1.11e-21	89.9458	15	123	0.013123	1	1
inositol-1,3,4-trisphosphate 6-kinase activity	rTg4510	GO Molecular Function	2	5.37e-25	1.11e-21	89.9458	15	123	0.013123	1	1
inositol-1,3,4-trisphosphate 5-kinase activity	rTg4510	GO Molecular Function	2	5.37e-25	1.11e-21	89.9458	15	123	0.013123	1	1
inositol tetrakisphosphate kinase activity	rTg4510	GO Molecular Function	6	4.88e-20	3.36e-17	42.8811	15	258	0.013123	1	2
sphingosine N-acyltransferase activity	rTg4510	GO Molecular Function	8	1.59e-19	8.19e-17	39.6535	15	279	0.013123	1	7
lysozyme activity	rTg4510	GO Molecular Function	14	7.79e-18	2.3e-15	36.6162	14	282	0.012248	4	15
transcriptional activator activity, RNA polymerase II transcription regulatory region sequence-specific binding	rTg4510	GO Molecular Function	15	8.95e-18	2.46e-15	2.16719	143	48667	0.125109	46	418
cupric ion binding	rTg4510	GO Molecular Function	16	1.39e-17	3.59e-15	71.7974	11	113	0.009624	1	2
transcription factor activity, RNA polymerase II core promoter proximal region sequence-specific binding	rTg4510	GO Molecular Function	17	3.91e-17	9.49e-15	2.13571	142	49039	0.124235	48	424
peptidoglycan muralytic activity	rTg4510	GO Molecular Function	19	6.39e-17	1.39e-14	31.481	14	328	0.012248	4	19
core promoter proximal region sequence-specific DNA binding	rTg4510	GO Molecular Function	21	1.41e-15	2.77e-13	2.11788	131	45621	0.114611	46	405
core promoter proximal region DNA binding	rTg4510	GO Molecular Function	23	2.79e-15	5.01e-13	2.09829	131	46047	0.114611	46	408
arsenite methyltransferase activity	rTg4510	GO Molecular Function	25	4.54e-15	7.5e-13	737.556	5	5	0.004374	1	1
methylarsonite methyltransferase activity	rTg4510	GO Molecular Function	25	4.54e-15	7.5e-13	737.556	5	5	0.004374	1	1
RNA polymerase II core promoter proximal region sequence-specific DNA binding	rTg4510	GO Molecular Function	27	8.81e-15	1.35e-12	2.10995	125	43695	0.109361	43	392
cuprous ion binding	rTg4510	GO Molecular Function	30	2.38e-14	3.28e-12	36.8778	11	220	0.009624	1	7
transcriptional repressor activity, RNA polymerase II transcription regulatory region sequence-specific binding	rTg4510	GO Molecular Function	31	2.4e-14	3.2e-12	2.47937	88	26178	0.07699	25	234
inositol trisphosphate kinase activity	rTg4510	GO Molecular Function	32	4.76e-13	6.14e-11	14.3122	15	773	0.013123	1	8
isomerase activity	rTg4510	GO Molecular Function	33	6.23e-13	7.8e-11	4.05136	39	7100	0.034121	12	141
transcriptional repressor activity, RNA polymerase II core promoter proximal region sequence-specific binding	rTg4510	GO Molecular Function	34	4.68e-12	5.69e-10	2.71886	62	16819	0.054243	18	151
positive regulation of mitotic nuclear division	J20	GO Biological Process	2	1.7e-21	1.11e-17	4.73518	58	4096	0.023007	10	54
positive regulation of nuclear division	J20	GO Biological Process	5	4e-18	1.05e-14	3.77442	62	5493	0.024593	13	69
negative regulation of beta-catenin-TCF complex assembly	J20	GO Biological Process	8	3.01e-17	4.92e-14	39.5202	13	110	0.005157	1	1
cell chemotaxis	J20	GO Biological Process	10	2.7e-16	3.54e-13	3.15176	70	7427	0.027767	20	175
positive regulation of mesenchymal cell apoptotic process	J20	GO Biological Process	14	8.62e-16	8.06e-13	16.819	17	338	0.006743	2	3
positive regulation of catenin import into nucleus	J20	GO Biological Process	16	9.44e-16	7.73e-13	7.0631	29	1373	0.011503	5	12
positive regulation of growth rate	J20	GO Biological Process	20	3.18e-15	2.08e-12	34.0069	12	118	0.00476	2	3
positive regulation of natural killer cell chemotaxis	J20	GO Biological Process	22	1.86e-14	1.11e-11	36.7842	11	100	0.004363	2	6
negative regulation of ERK5 cascade	J20	GO Biological Process	27	3.9e-14	1.89e-11	44.5869	10	75	0.003967	1	1
muscle fiber development	J20	GO Biological Process	29	4.7e-14	2.12e-11	4.14058	42	3392	0.01666	12	51
interferon-gamma secretion	J20	GO Biological Process	36	9.42e-14	3.42e-11	11.4217	18	527	0.00714	1	5
regulation of lymphocyte chemotaxis	J20	GO Biological Process	37	1.33e-13	4.7e-11	10.2478	19	620	0.007537	5	23
regulation of natural killer cell chemotaxis	J20	GO Biological Process	38	1.44e-13	4.97e-11	30.6535	11	120	0.004363	2	9
B cell proliferation involved in immune response	J20	GO Biological Process	39	2.48e-13	8.32e-11	17.0241	14	275	0.005553	1	5
circumferential growth involved in left ventricle morphogenesis	J20	GO Biological Process	43	3.32e-13	1.01e-10	48.5421	9	62	0.00357	1	1
mitochondrial calcium ion homeostasis	J20	GO Biological Process	44	3.45e-13	1.03e-10	6.62969	25	1261	0.009917	6	22
post-embryonic hemopoiesis	J20	GO Biological Process	45	3.54e-13	1.03e-10	11.6017	17	490	0.006743	2	6
endothelial cell fate commitment	J20	GO Biological Process	46	5.15e-13	1.47e-10	6.84781	24	1172	0.00952	3	7
positive regulation of response to external stimulus	J20	GO Biological Process	48	6.99e-13	1.91e-10	2.36894	87	12281	0.03451	27	265
regulation of transcription from RNA polymerase II promoter involved in ventral spinal cord interneuron specification	J20	GO Biological Process	49	9.53e-13	2.55e-10	8.48735	20	788	0.007933	3	4
cytolytic granule	J20	GO Cellular Component	1	8.07e-19	1.37e-15	22.3763	18	269	0.00714	1	5
cytosolic aryl hydrocarbon receptor complex	J20	GO Cellular Component	3	3.32e-13	1.87e-10	48.5421	9	62	0.00357	1	1
nuclear aryl hydrocarbon receptor complex	J20	GO Cellular Component	3	3.32e-13	1.87e-10	48.5421	9	62	0.00357	1	1
m-AAA complex	J20	GO Cellular Component	5	3.95e-13	1.34e-10	19.1507	13	227	0.005157	1	3
proteinaceous extracellular matrix	J20	GO Cellular Component	6	4.23e-13	1.19e-10	2.09685	115	18340	0.045617	40	349
signal recognition particle receptor complex	J20	GO Cellular Component	7	1.05e-11	2.54e-09	11.426	15	439	0.00595	2	8
aryl hydrocarbon receptor complex	J20	GO Cellular Component	8	1.61e-11	3.41e-09	16.6507	12	241	0.00476	2	3
Rb-E2F complex	J20	GO Cellular Component	9	1.13e-09	2.13e-07	13.3761	11	275	0.004363	2	3
activin responsive factor complex	J20	GO Cellular Component	10	1.46e-09	2.47e-07	9.85764	13	441	0.005157	2	3
PML body	J20	GO Cellular Component	13	3.08e-08	4.01e-06	2.23861	58	8664	0.023007	13	98
Derlin-1-VIMP complex	J20	GO Cellular Component	14	1.71e-07	2.07e-05	17.8688	7	131	0.002777	1	2
box H/ACA telomerase RNP complex	J20	GO Cellular Component	14	1.71e-07	2.07e-05	17.8688	7	131	0.002777	1	4
box H/ACA snoRNP complex	J20	GO Cellular Component	16	3.42e-07	3.62e-05	16.1435	7	145	0.002777	1	5
rough endoplasmic reticulum membrane	J20	GO Cellular Component	17	3.76e-07	3.75e-05	4.1311	19	1538	0.007537	3	25
photoreceptor inner segment	J20	GO Cellular Component	19	6.09e-07	5.43e-05	3.42594	23	2245	0.009123	7	46
mitochondrial outer membrane translocase complex	J20	GO Cellular Component	20	9.69e-07	8.21e-05	6.84994	11	537	0.004363	3	9
non-motile cilium	J20	GO Cellular Component	24	1.57962e-06	0.000111	2.17913	46	7059	0.018247	17	134
dense fibrillar component	J20	GO Cellular Component	25	1.62862e-06	0.00011	12.7913	7	183	0.002777	1	3
telomerase holoenzyme complex	J20	GO Cellular Component	29	3.36147e-06	0.000196	4.0968	16	1306	0.006347	3	21
SMAD protein complex	J20	GO Cellular Component	30	4.67709e-06	0.000264	4.8464	13	897	0.005157	2	6
glucose-1,6-bisphosphate synthase activity	J20	GO Molecular Function	1	4.48e-20	1.85e-16	50.8872	14	92	0.005553	1	1
chemokine activity	J20	GO Molecular Function	4	5.62e-13	5.81e-10	12.501	16	428	0.006347	3	43
E-box binding	J20	GO Molecular Function	5	8.63e-13	7.13e-10	3.85775	41	3554	0.016263	8	34
phosphoglucomutase activity	J20	GO Molecular Function	6	1.05e-12	7.23e-10	15.2994	14	306	0.005553	1	4
aryl hydrocarbon receptor activity	J20	GO Molecular Function	8	8.71e-12	4.5e-09	34.2002	9	88	0.00357	1	2
pheromone receptor activity	J20	GO Molecular Function	9	1.49e-11	6.83e-09	20.1006	11	183	0.004363	5	231
inositol 1,4,5 trisphosphate binding	J20	GO Molecular Function	10	2.75e-11	1.14e-08	8.78644	17	647	0.006743	2	11
C-4 methylsterol oxidase activity	J20	GO Molecular Function	11	6.22e-11	2.34e-08	54.4374	7	43	0.002777	1	1
chemokine receptor binding	J20	GO Molecular Function	12	6.7e-11	2.31e-08	7.65805	18	786	0.00714	4	53
transcription factor activity, RNA polymerase II distal enhancer sequence-specific binding	J20	GO Molecular Function	16	3.31e-10	8.54e-08	2.18346	79	12099	0.031337	27	104
RNA polymerase II transcription factor binding	J20	GO Molecular Function	19	5.22e-10	1.14e-07	2.13717	81	12674	0.03213	19	126
cytokine receptor binding	J20	GO Molecular Function	22	7.32e-10	1.38e-07	2.14447	79	12319	0.031337	28	283
intramolecular transferase activity, phosphotransferases	J20	GO Molecular Function	24	9.51e-10	1.64e-07	9.10821	14	514	0.005553	1	9
metalloendopeptidase activity	J20	GO Molecular Function	25	1.43e-09	2.37e-07	2.79174	46	5510	0.018247	12	120
DNA-methyltransferase activity	J20	GO Molecular Function	27	2.3e-09	3.52e-07	8.49659	14	551	0.005553	2	5
phosphatidylinositol phospholipase C activity	J20	GO Molecular Function	33	3.26e-09	4.08e-07	5.31217	20	1259	0.007933	2	17
coreceptor activity involved in Wnt signaling pathway	J20	GO Molecular Function	36	4.35e-09	5e-07	11.7521	11	313	0.004363	1	3
histone kinase activity (H3-Y41 specific)	J20	GO Molecular Function	37	4.5e-09	5.03e-07	21.928	8	122	0.003173	1	1
cytokine activity	J20	GO Molecular Function	38	4.58e-09	4.98e-07	2.59021	49	6326	0.019437	19	223
phospholipase C activity	J20	GO Molecular Function	39	6.45e-09	6.84e-07	5.09758	20	1312	0.007933	2	18
