# Supplementary material for: Methylomic signatures of tau and amyloid-beta in transgenic mouse models of Alzheimer’s disease neuropathology
Source: NPJ Dement. 2026 Apr 7;2(1):23. doi: 10.1038/s44400-026-00074-y (PMC13056554; doi:10.1038/s44400-026-00074-y)
Supplement: Supplementary file 6 — Data S5 [file 44400_2026_74_MOESM6_ESM.xlsx]

## Sheet: TABLE S5
Position	Platform	cpg	Genotype Effect	Pathology Effect	Interaction Effect	P-value Genotype	FDR Genotype	Beta Size Genotype	P-value Pathology	FDR Pathology	FDR Interaction	Beta Size Pathology	mean DNAm WT	mean DNAm TG	DNAm delta	Direction TG	ChIPseeker_GeneEnsembl	ChIPseeker_GeneSymbol	ChIPseeker_GeneName	ChIPseeker_Annotation	ChIPseeker_TransEnsembl	distanceToTSS
chr1:10233304	RRBS	NA	TRUE	FALSE	FALSE	5.03e-05	0.0392031	1.40528	NA	NA	NA	NA	0.0106689	0.0126744	0.00200555	up	ENSMUSG00000067851	Arfgef1	ADP-ribosylation factor guanine nucleotide-exchange factor 1(brefeldin A-inhibited)	Promoter	ENSMUST00000131556.1	-634
chr1:10233310	RRBS	NA	TRUE	FALSE	FALSE	4.71e-05	0.0381729	1.39855	NA	NA	NA	NA	0.0103807	0.0125677	0.00218696	up	ENSMUSG00000067851	Arfgef1	ADP-ribosylation factor guanine nucleotide-exchange factor 1(brefeldin A-inhibited)	Promoter	ENSMUST00000131556.1	-640
chr1:10233336	RRBS	NA	TRUE	FALSE	TRUE	9.72e-06	0.0188251	1.50739	NA	NA	0.029711	NA	0.00898098	0.0127569	0.00377591	up	ENSMUSG00000067851	Arfgef1	ADP-ribosylation factor guanine nucleotide-exchange factor 1(brefeldin A-inhibited)	Promoter	ENSMUST00000131556.1	-666
chr1:10233340	RRBS	NA	TRUE	FALSE	TRUE	1.32e-05	0.0214554	1.48296	NA	NA	0.0332967	NA	0.0085874	0.012625	0.0040376	up	ENSMUSG00000067851	Arfgef1	ADP-ribosylation factor guanine nucleotide-exchange factor 1(brefeldin A-inhibited)	Promoter	ENSMUST00000131556.1	-670
chr1:10233343	RRBS	NA	TRUE	FALSE	TRUE	1.78e-05	0.0247318	1.46035	NA	NA	0.0369968	NA	0.00829817	0.0125452	0.00424702	up	ENSMUSG00000067851	Arfgef1	ADP-ribosylation factor guanine nucleotide-exchange factor 1(brefeldin A-inhibited)	Promoter	ENSMUST00000131556.1	-673
chr1:103419380	RRBS	NA	FALSE	TRUE	FALSE	NA	NA	NA	2.62e-06	0.00670955	NA	1.59903	0.559523	0.583757	0.0242334	up	ENSMUSG00000050840	Cdh20	cadherin 20	Intron (ENSMUST00000190357.1/ENSMUST00000190357.1, intron 3 of 4)	ENSMUST00000062528.8	-1349149
chr1:103419398	RRBS	NA	FALSE	TRUE	FALSE	NA	NA	NA	5.35e-06	0.00990053	NA	1.56353	0.560179	0.578633	0.0184539	up	ENSMUSG00000050840	Cdh20	cadherin 20	Intron (ENSMUST00000190357.1/ENSMUST00000190357.1, intron 3 of 4)	ENSMUST00000062528.8	-1349131
chr1:103419414	RRBS	NA	FALSE	TRUE	FALSE	NA	NA	NA	1.02e-05	0.0142762	NA	1.52563	0.567348	0.585965	0.0186169	up	ENSMUSG00000050840	Cdh20	cadherin 20	Intron (ENSMUST00000190357.1/ENSMUST00000190357.1, intron 3 of 4)	ENSMUST00000062528.8	-1349115
chr1:105901278	RRBS	NA	FALSE	TRUE	FALSE	NA	NA	NA	7.29e-05	0.0483047	NA	1.22436	0.621141	0.69819	0.0770496	up	ENSMUSG00000026321	Tnfrsf11a	tumor necrosis factor receptor superfamily, member 11a, NFKB activator	Distal Intergenic	ENSMUST00000187658.1	81408
chr1:118850374	RRBS	NA	FALSE	TRUE	FALSE	NA	NA	NA	4.11e-06	0.00854271	NA	1.30272	0.602479	0.691453	0.0889744	up	ENSMUSG00000098273	Mir6346	microRNA 6346	Intron (ENSMUST00000062483.14/14633, intron 8 of 13)	ENSMUST00000183982.1	-103846
chr1:118850392	RRBS	NA	FALSE	TRUE	FALSE	NA	NA	NA	5.08e-06	0.00960795	NA	1.28968	0.601216	0.685117	0.0839004	up	ENSMUSG00000098273	Mir6346	microRNA 6346	Intron (ENSMUST00000062483.14/14633, intron 8 of 13)	ENSMUST00000183982.1	-103828
chr1:119305608	RRBS	NA	TRUE	FALSE	FALSE	3.8e-05	0.0348671	2.22332	NA	NA	NA	NA	0.235185	0.329253	0.0940683	up	ENSMUSG00000037035	Inhbb	inhibin beta-B	Exon (ENSMUST00000189894.1/ENSMUST00000189894.1, exon 4 of 4)	ENSMUST00000038765.5	116640
chr1:119417744	RRBS	NA	FALSE	TRUE	FALSE	NA	NA	NA	4.09e-07	0.00254588	NA	1.58999	0.506734	0.56003	0.0532954	up	ENSMUSG00000037035	Inhbb	inhibin beta-B	Exon (ENSMUST00000038765.5/16324, exon 2 of 2)	ENSMUST00000038765.5	4504
chr1:119417753	RRBS	NA	FALSE	TRUE	FALSE	NA	NA	NA	3.86e-07	0.00249782	NA	1.59359	0.505495	0.566057	0.0605622	up	ENSMUSG00000037035	Inhbb	inhibin beta-B	Exon (ENSMUST00000038765.5/16324, exon 2 of 2)	ENSMUST00000038765.5	4495
chr1:119417768	RRBS	NA	FALSE	TRUE	FALSE	NA	NA	NA	9.62e-07	0.00389418	NA	1.57469	0.491952	0.564361	0.0724083	up	ENSMUSG00000037035	Inhbb	inhibin beta-B	Exon (ENSMUST00000038765.5/16324, exon 2 of 2)	ENSMUST00000038765.5	4480
chr1:120600765	RRBS	NA	FALSE	TRUE	FALSE	NA	NA	NA	6.58e-06	0.0110801	NA	-0.887124	0.0413467	0.0391384	-0.00220822	down	ENSMUSG00000058665	En1	engrailed 1	Distal Intergenic	ENSMUST00000079721.8	-1653
chr1:121082679	RRBS	NA	TRUE	FALSE	TRUE	7.27e-07	0.00701643	-1.86964	NA	NA	0.0161787	NA	0.0300784	0.0286587	-0.0014197	down	ENSMUSG00000097881	Celrr	cerebellum expressed regulatory RNA	Distal Intergenic	ENSMUST00000181433.7	-4726
chr1:121082727	RRBS	NA	TRUE	FALSE	TRUE	2.13e-07	0.00510055	-2.21333	NA	NA	0.0107484	NA	0.0636087	0.058405	-0.00520369	down	ENSMUSG00000097881	Celrr	cerebellum expressed regulatory RNA	Distal Intergenic	ENSMUST00000181433.7	-4678
chr1:130878422	RRBS	NA	FALSE	TRUE	FALSE	NA	NA	NA	7.29e-06	0.0117607	NA	-0.849266	0.0231731	0.0188105	-0.00436252	down	ENSMUSG00000042474	Fcmr	Fc fragment of IgM receptor	Promoter	ENSMUST00000145446.1	91
chr1:130878433	RRBS	NA	FALSE	TRUE	FALSE	NA	NA	NA	7.02e-05	0.0472499	NA	-0.755546	0.0187133	0.0174789	-0.00123431	down	ENSMUSG00000042474	Fcmr	Fc fragment of IgM receptor	Promoter	ENSMUST00000145446.1	102
chr1:131971429	RRBS	NA	FALSE	TRUE	FALSE	NA	NA	NA	6.4e-06	0.0109239	NA	-1.23864	0.231542	0.236702	0.00515977	down	ENSMUSG00000026435	Slc45a3	solute carrier family 45, member 3	Promoter	ENSMUST00000027695.7	820
chr1:131971459	RRBS	NA	FALSE	TRUE	FALSE	NA	NA	NA	4.63e-06	0.00918794	NA	-1.22404	0.212323	0.192478	-0.0198451	down	ENSMUSG00000026435	Slc45a3	solute carrier family 45, member 3	Promoter	ENSMUST00000027695.7	850
chr1:132331605	RRBS	NA	TRUE	FALSE	TRUE	1.21e-05	0.0207346	1.6871	NA	NA	0.0191369	NA	0.958447	0.961061	0.00261406	up	ENSMUSG00000009772	Nuak2	NUAK family, SNF1-like kinase, 2	Exon (ENSMUST00000072177.13/74137, exon 8 of 8)	ENSMUST00000133246.1	4009
chr1:132331629	RRBS	NA	TRUE	FALSE	TRUE	8.71e-06	0.0179978	1.67754	NA	NA	0.0277873	NA	0.953158	0.96719	0.0140311	up	ENSMUSG00000009772	Nuak2	NUAK family, SNF1-like kinase, 2	Exon (ENSMUST00000072177.13/74137, exon 8 of 8)	ENSMUST00000133246.1	4033
chr1:134292259	RRBS	NA	TRUE	FALSE	TRUE	8.28e-06	0.0176148	2.38012	NA	NA	0.032437	NA	0.208619	0.251168	0.0425494	up	ENSMUSG00000026459	Myog	myogenin	3' UTR	ENSMUST00000027730.5	2270
chr1:134709003	RRBS	NA	FALSE	TRUE	FALSE	NA	NA	NA	4.93e-05	0.0382681	NA	-0.781591	0.0189554	0.0171691	-0.00178631	down	ENSMUSG00000026452	Syt2	synaptotagmin II	Promoter	ENSMUST00000121990.1	-297
chr1:135510721	RRBS	NA	TRUE	FALSE	FALSE	3.18e-05	0.0323925	1.69424	NA	NA	NA	NA	0.173271	0.198866	0.0255951	up	ENSMUSG00000009418	Nav1	neuron navigator 1	Promoter	ENSMUST00000190130.1	-270
chr1:135510730	RRBS	NA	TRUE	FALSE	FALSE	2.17e-05	0.0273368	1.72544	NA	NA	NA	NA	0.177169	0.199814	0.0226444	up	ENSMUSG00000009418	Nav1	neuron navigator 1	Promoter	ENSMUST00000190130.1	-279
chr1:135510759	RRBS	NA	TRUE	FALSE	FALSE	9.73e-06	0.0188251	1.67567	NA	NA	NA	NA	0.14982	0.167166	0.0173456	up	ENSMUSG00000009418	Nav1	neuron navigator 1	Promoter	ENSMUST00000190130.1	-308
chr1:136121921	RRBS	NA	TRUE	FALSE	TRUE	6.31e-05	0.0433032	-1.75533	NA	NA	0.0458383	NA	0.938026	0.916642	-0.021384	down	ENSMUSG00000026407	Cacna1s	calcium channel, voltage-dependent, L type, alpha 1S subunit	Distal Intergenic	ENSMUST00000159106.1	4665
chr1:14303593	RRBS	NA	TRUE	FALSE	TRUE	3.31e-05	0.0329853	2.1674	NA	NA	0.030494	NA	0.129417	0.170233	0.0408158	up	ENSMUSG00000025932	Eya1	EYA transcriptional coactivator and phosphatase 1	Promoter	ENSMUST00000190337.6	977
chr1:14303605	RRBS	NA	TRUE	FALSE	TRUE	3.31e-05	0.0329853	2.22818	NA	NA	0.0307568	NA	0.141216	0.186369	0.0451531	up	ENSMUSG00000025932	Eya1	EYA transcriptional coactivator and phosphatase 1	Promoter	ENSMUST00000190337.6	965
chr1:14303629	RRBS	NA	TRUE	FALSE	TRUE	3.28e-05	0.032912	2.26807	NA	NA	0.0328128	NA	0.140681	0.196972	0.0562904	up	ENSMUSG00000025932	Eya1	EYA transcriptional coactivator and phosphatase 1	Promoter	ENSMUST00000190337.6	941
chr1:150220477	RRBS	NA	TRUE	FALSE	FALSE	4.61e-05	0.0377893	1.4667	NA	NA	NA	NA	0.914544	0.937661	0.0231167	up	ENSMUSG00000097754	Ptgs2os2	prostaglandin-endoperoxide synthase 2, opposite strand 2	Distal Intergenic	ENSMUST00000181308.1	-55529
chr1:153900174	RRBS	NA	TRUE	FALSE	TRUE	7.14e-05	0.045392	-1.14691	NA	NA	0.0448649	NA	0.00921001	0.00732561	-0.0018844	down	ENSMUSG00000026473	Glul	glutamate-ammonia ligase (glutamine synthetase)	Promoter	ENSMUST00000086199.11	230
chr1:153900185	RRBS	NA	TRUE	FALSE	TRUE	8.15e-05	0.0477947	-1.17786	NA	NA	0.0424914	NA	0.0103016	0.00820095	-0.00210061	down	ENSMUSG00000026473	Glul	glutamate-ammonia ligase (glutamine synthetase)	Promoter	ENSMUST00000086199.11	241
chr1:154033150	RRBS	NA	TRUE	FALSE	FALSE	2.85e-05	0.0308877	2.37805	NA	NA	NA	NA	0.412416	0.460617	0.0482002	up	ENSMUSG00000026473	Glul	glutamate-ammonia ligase (glutamine synthetase)	Exon (ENSMUST00000188704.1/ENSMUST00000188704.1, exon 2 of 3)	ENSMUST00000154576.1	127107
chr1:154033167	RRBS	NA	TRUE	FALSE	FALSE	2.7e-05	0.0301626	2.46122	NA	NA	NA	NA	0.445483	0.483962	0.0384794	up	ENSMUSG00000026473	Glul	glutamate-ammonia ligase (glutamine synthetase)	Exon (ENSMUST00000188704.1/ENSMUST00000188704.1, exon 2 of 3)	ENSMUST00000154576.1	127124
chr1:154033189	RRBS	NA	TRUE	FALSE	FALSE	5.56e-05	0.0409772	2.51542	NA	NA	NA	NA	0.47914	0.50135	0.0222096	up	ENSMUSG00000026473	Glul	glutamate-ammonia ligase (glutamine synthetase)	Exon (ENSMUST00000188704.1/ENSMUST00000188704.1, exon 2 of 3)	ENSMUST00000154576.1	127146
chr1:154723586	RRBS	NA	TRUE	FALSE	FALSE	8.04e-05	0.0475716	1.55701	NA	NA	NA	NA	0.0176389	0.0303322	0.0126933	up	ENSMUSG00000004110	Cacna1e	calcium channel, voltage-dependent, R type, alpha 1E subunit	Intron (ENSMUST00000187541.6/12290, intron 1 of 46)	ENSMUST00000004214.14	2334
chr1:154723593	RRBS	NA	TRUE	FALSE	FALSE	7.72e-05	0.0468049	1.56155	NA	NA	NA	NA	0.0179559	0.0306276	0.0126717	up	ENSMUSG00000004110	Cacna1e	calcium channel, voltage-dependent, R type, alpha 1E subunit	Intron (ENSMUST00000187541.6/12290, intron 1 of 46)	ENSMUST00000004214.14	2327
chr1:154723605	RRBS	NA	TRUE	FALSE	FALSE	5.58e-05	0.0409774	1.59016	NA	NA	NA	NA	0.0180505	0.0311497	0.0130991	up	ENSMUSG00000004110	Cacna1e	calcium channel, voltage-dependent, R type, alpha 1E subunit	Intron (ENSMUST00000187541.6/12290, intron 1 of 46)	ENSMUST00000004214.14	2315
chr1:154723623	RRBS	NA	TRUE	FALSE	FALSE	4.94e-05	0.0388863	1.594	NA	NA	NA	NA	0.0178404	0.0309862	0.0131458	up	ENSMUSG00000004110	Cacna1e	calcium channel, voltage-dependent, R type, alpha 1E subunit	Intron (ENSMUST00000187541.6/12290, intron 1 of 46)	ENSMUST00000004214.14	2297
chr1:155032099	RRBS	NA	FALSE	TRUE	FALSE	NA	NA	NA	1.08e-05	0.014605	NA	-1.72516	0.793301	0.773507	-0.0197936	down	ENSMUSG00000096950	Gm9530	predicted gene 9530	Intron (ENSMUST00000190720.1/ENSMUST00000190720.1, intron 1 of 3)	ENSMUST00000181160.2	51167
chr1:155099227	RRBS	NA	FALSE	TRUE	FALSE	NA	NA	NA	1.15e-05	0.0151183	NA	0.861093	0.0110767	0.0183792	0.0073024	up	ENSMUSG00000056708	Ier5	immediate early response 5	Promoter	ENSMUST00000055322.5	409
chr1:155099230	RRBS	NA	FALSE	TRUE	FALSE	NA	NA	NA	8.78e-06	0.013146	NA	0.870523	0.0110091	0.018459	0.0074499	up	ENSMUSG00000056708	Ier5	immediate early response 5	Promoter	ENSMUST00000055322.5	406
chr1:155099236	RRBS	NA	FALSE	TRUE	FALSE	NA	NA	NA	7.61e-06	0.0120728	NA	0.880753	0.0111084	0.0189355	0.0078271	up	ENSMUSG00000056708	Ier5	immediate early response 5	Promoter	ENSMUST00000055322.5	400
chr1:155099239	RRBS	NA	FALSE	TRUE	FALSE	NA	NA	NA	7.47e-06	0.011946	NA	0.882927	0.0110249	0.0191977	0.0081728	up	ENSMUSG00000056708	Ier5	immediate early response 5	Promoter	ENSMUST00000055322.5	397
chr1:155099248	RRBS	NA	FALSE	TRUE	FALSE	NA	NA	NA	5.46e-06	0.0100377	NA	0.887977	0.0104842	0.0187639	0.00827975	up	ENSMUSG00000056708	Ier5	immediate early response 5	Promoter	ENSMUST00000055322.5	388
chr1:155244234	RRBS	NA	FALSE	TRUE	FALSE	NA	NA	NA	5.67e-05	0.0419131	NA	-0.797344	0.0728915	0.0694509	-0.00344058	down	ENSMUSG00000033722	BC034090	cDNA sequence BC034090	Promoter	ENSMUST00000186156.6	210
chr1:159232259	RRBS	NA	TRUE	FALSE	FALSE	8.33e-05	0.0482308	-1.27136	NA	NA	NA	NA	0.00864949	0.00794167	-0.000707822	down	ENSMUSG00000040782	Cop1	COP1, E3 ubiquitin ligase	Promoter	ENSMUST00000195800.5	-61
chr1:15996934	RRBS	NA	TRUE	FALSE	TRUE	1.88e-06	0.00935282	3.33993	NA	NA	0.034422	NA	0.432794	0.499867	0.0670732	up	ENSMUSG00000067795	4930444P10Rik	RIKEN cDNA 4930444P10 gene	Distal Intergenic	ENSMUST00000115367.7	84278
chr1:160195289	RRBS	NA	FALSE	TRUE	FALSE	NA	NA	NA	5.22e-05	0.0398316	NA	-0.706256	0.00909953	0.00772882	-0.00137071	down	ENSMUSG00000058267	Mrps14	mitochondrial ribosomal protein S14	Promoter	ENSMUST00000097193.2	-14
chr1:16105590	RRBS	NA	FALSE	TRUE	FALSE	NA	NA	NA	1.32e-07	0.00134554	NA	-0.9308	0.00960493	0.00876808	-0.00083685	down	ENSMUSG00000025921	Rdh10	retinol dehydrogenase 10 (all-trans)	Promoter	ENSMUST00000027053.7	-184
chr1:16105592	RRBS	NA	FALSE	TRUE	FALSE	NA	NA	NA	1.51e-07	0.00147644	NA	-0.927837	0.00977473	0.00872527	-0.00104946	down	ENSMUSG00000025921	Rdh10	retinol dehydrogenase 10 (all-trans)	Promoter	ENSMUST00000027053.7	-182
chr1:16105610	RRBS	NA	FALSE	TRUE	FALSE	NA	NA	NA	8.36e-06	0.0127064	NA	-0.809882	0.0104698	0.0082971	-0.00217274	down	ENSMUSG00000025921	Rdh10	retinol dehydrogenase 10 (all-trans)	Promoter	ENSMUST00000027053.7	-164
chr1:16105613	RRBS	NA	FALSE	TRUE	FALSE	NA	NA	NA	2.02e-05	0.0217762	NA	-0.779775	0.0104854	0.00820435	-0.00228107	down	ENSMUSG00000025921	Rdh10	retinol dehydrogenase 10 (all-trans)	Promoter	ENSMUST00000027053.7	-161
chr1:165092673	RRBS	NA	TRUE	FALSE	TRUE	8.45e-05	0.0484816	2.97325	NA	NA	0.0444581	NA	0.369161	0.435975	0.0668143	up	ENSMUSG00000102408	4930568G15Rik	RIKEN cDNA 4930568G15 gene	Promoter	ENSMUST00000195635.1	-745
chr1:166160457	RRBS	NA	TRUE	FALSE	TRUE	8.87e-05	0.0492753	-2.10452	NA	NA	0.0226886	NA	0.144765	0.160268	0.0155034	down	ENSMUSG00000000544	Gpa33	glycoprotein A33 (transmembrane)	Intron (ENSMUST00000060833.13/59290, intron 4 of 6)	ENSMUST00000166860.1	29990
chr1:166379530	RRBS	NA	TRUE	FALSE	FALSE	2.7e-05	0.0301626	1.18906	NA	NA	NA	NA	0.00813127	0.0116545	0.00352319	up	ENSMUSG00000026563	Tada1	transcriptional adaptor 1	Promoter	ENSMUST00000132817.1	191
chr1:166379539	RRBS	NA	TRUE	FALSE	TRUE	6.49e-06	0.0162194	1.19755	NA	NA	0.0322923	NA	0.00816033	0.0120434	0.00388305	up	ENSMUSG00000026563	Tada1	transcriptional adaptor 1	Promoter	ENSMUST00000132817.1	200
chr1:166379566	RRBS	NA	TRUE	FALSE	TRUE	6.79e-06	0.0165801	1.10902	NA	NA	0.037038	NA	0.00883043	0.0134358	0.00460541	up	ENSMUSG00000026563	Tada1	transcriptional adaptor 1	Promoter	ENSMUST00000132817.1	227
chr1:166379573	RRBS	NA	TRUE	FALSE	FALSE	1.6e-05	0.023216	1.05097	NA	NA	NA	NA	0.00822391	0.0128023	0.00457834	up	ENSMUSG00000026563	Tada1	transcriptional adaptor 1	Promoter	ENSMUST00000132817.1	234
chr1:166379579	RRBS	NA	TRUE	FALSE	FALSE	4.39e-05	0.0368417	0.991875	NA	NA	NA	NA	0.00777299	0.0122516	0.00447859	up	ENSMUSG00000026563	Tada1	transcriptional adaptor 1	Promoter	ENSMUST00000132817.1	240
chr1:16657002	RRBS	NA	FALSE	TRUE	FALSE	NA	NA	NA	6.4e-05	0.0447538	NA	0.504962	0.00524955	0.00722674	0.00197718	up	ENSMUSG00000079658	Eloc	elongin C	Promoter	ENSMUST00000186948.6	16
chr1:16657007	RRBS	NA	FALSE	TRUE	FALSE	NA	NA	NA	5.45e-05	0.0409025	NA	0.547827	0.00517455	0.00732803	0.00215348	up	ENSMUSG00000079658	Eloc	elongin C	Promoter	ENSMUST00000186948.6	11
chr1:16657009	RRBS	NA	FALSE	TRUE	FALSE	NA	NA	NA	4.4e-05	0.0356893	NA	0.553677	0.00520201	0.00742104	0.00221903	up	ENSMUSG00000079658	Eloc	elongin C	Promoter	ENSMUST00000186948.6	9
chr1:16657017	RRBS	NA	FALSE	TRUE	FALSE	NA	NA	NA	3.27e-05	0.0299209	NA	0.564787	0.00531052	0.00781624	0.00250571	up	ENSMUSG00000079658	Eloc	elongin C	Promoter	ENSMUST00000186948.6	1
chr1:16657027	RRBS	NA	FALSE	TRUE	FALSE	NA	NA	NA	3.98e-05	0.0335371	NA	0.572248	0.00509492	0.00785451	0.00275959	up	ENSMUSG00000079658	Eloc	elongin C	Promoter	ENSMUST00000186948.6	-9
chr1:167249940	RRBS	NA	TRUE	FALSE	FALSE	6.25e-05	0.0430968	2.61205	NA	NA	NA	NA	0.647285	0.726983	0.079698	up	ENSMUSG00000026558	Uck2	uridine-cytidine kinase 2	Intron (ENSMUST00000193076.1/ENSMUST00000193076.1, intron 3 of 3)	ENSMUST00000027839.13	-6782
chr1:167249950	RRBS	NA	TRUE	FALSE	FALSE	5.5e-05	0.0408371	2.63797	NA	NA	NA	NA	0.639656	0.73159	0.0919336	up	ENSMUSG00000026558	Uck2	uridine-cytidine kinase 2	Intron (ENSMUST00000193076.1/ENSMUST00000193076.1, intron 3 of 3)	ENSMUST00000027839.13	-6792
chr1:167284616	RRBS	NA	TRUE	FALSE	FALSE	4.89e-05	0.0388361	1.14318	NA	NA	NA	NA	0.00630802	0.00872242	0.0024144	up	ENSMUSG00000026558	Uck2	uridine-cytidine kinase 2	Promoter	ENSMUST00000192269.2	-15
chr1:167284619	RRBS	NA	TRUE	FALSE	FALSE	3.99e-05	0.0354924	1.15202	NA	NA	NA	NA	0.00647885	0.00883989	0.00236104	up	ENSMUSG00000026558	Uck2	uridine-cytidine kinase 2	Promoter	ENSMUST00000192269.2	-18
chr1:167284621	RRBS	NA	TRUE	FALSE	FALSE	3.54e-05	0.0340726	1.15776	NA	NA	NA	NA	0.00660874	0.00890392	0.00229517	up	ENSMUSG00000026558	Uck2	uridine-cytidine kinase 2	Promoter	ENSMUST00000192269.2	-20
chr1:167284626	RRBS	NA	TRUE	FALSE	FALSE	2.87e-05	0.0309939	1.16961	NA	NA	NA	NA	0.00696191	0.00907604	0.00211413	up	ENSMUSG00000026558	Uck2	uridine-cytidine kinase 2	Promoter	ENSMUST00000192269.2	-25
chr1:167284634	RRBS	NA	TRUE	FALSE	FALSE	2.85e-05	0.0308931	1.176	NA	NA	NA	NA	0.00741577	0.00948044	0.00206467	up	ENSMUSG00000026558	Uck2	uridine-cytidine kinase 2	Promoter	ENSMUST00000192269.2	-33
chr1:167284636	RRBS	NA	TRUE	FALSE	FALSE	4.34e-05	0.0366877	1.13628	NA	NA	NA	NA	0.00754089	0.00957795	0.00203706	up	ENSMUSG00000026558	Uck2	uridine-cytidine kinase 2	Promoter	ENSMUST00000192269.2	-35
chr1:167688861	RRBS	NA	TRUE	FALSE	FALSE	6.52e-05	0.0440706	1.21089	NA	NA	NA	NA	0.0191569	0.0234634	0.00430655	up	ENSMUSG00000026686	Lmx1a	LIM homeobox transcription factor 1 alpha	Promoter	ENSMUST00000111377.7	-376
chr1:171503830	RRBS	NA	TRUE	FALSE	TRUE	6.65e-05	0.044284	1.22765	NA	NA	0.0199203	NA	0.0108112	0.0119652	0.00115403	up	ENSMUSG00000060244	Alyref2	Aly/REF export factor 2	Promoter	ENSMUST00000081527.1	352
chr1:172495549	RRBS	NA	FALSE	TRUE	FALSE	NA	NA	NA	7.18e-08	0.00100797	NA	-2.18821	0.826653	0.735786	-0.0908667	down	ENSMUSG00000037995	Igsf9	immunoglobulin superfamily, member 9	Promoter	ENSMUST00000125258.1	795
chr1:173367391	RRBS	NA	TRUE	FALSE	FALSE	6.93e-05	0.0452157	-1.3543	NA	NA	NA	NA	0.00864114	0.00708721	-0.00155393	down	ENSMUSG00000005338	Cadm3	cell adhesion molecule 3	Promoter	ENSMUST00000126963.1	242
chr1:174503347	RRBS	NA	FALSE	TRUE	FALSE	NA	NA	NA	1.15e-06	0.00423396	NA	-0.908309	0.0254164	0.0191324	-0.00628397	down	ENSMUSG00000028354	Fmn2	formin 2	Exon (ENSMUST00000030039.12/54418, exon 1 of 18)	ENSMUST00000030039.12	1522
chr1:174503370	RRBS	NA	FALSE	TRUE	FALSE	NA	NA	NA	1.89e-08	0.00041737	NA	-1.04073	0.027756	0.0184404	-0.00931553	down	ENSMUSG00000028354	Fmn2	formin 2	Exon (ENSMUST00000030039.12/54418, exon 1 of 18)	ENSMUST00000030039.12	1545
chr1:174503384	RRBS	NA	FALSE	TRUE	FALSE	NA	NA	NA	1.08e-06	0.00411938	NA	-0.927995	0.0275664	0.017435	-0.0101314	down	ENSMUSG00000028354	Fmn2	formin 2	Exon (ENSMUST00000030039.12/54418, exon 1 of 18)	ENSMUST00000030039.12	1559
chr1:178336745	RRBS	NA	TRUE	FALSE	TRUE	4.79e-05	0.0384912	1.20168	NA	NA	0.0188892	NA	0.0151004	0.013499	-0.00160131	up	ENSMUSG00000039630	Hnrnpu	heterogeneous nuclear ribonucleoprotein U	Promoter	ENSMUST00000134291.1	-340
chr1:178336747	RRBS	NA	TRUE	FALSE	TRUE	6.21e-05	0.0429995	1.1683	NA	NA	0.0223764	NA	0.0152739	0.0136526	-0.00162131	up	ENSMUSG00000039630	Hnrnpu	heterogeneous nuclear ribonucleoprotein U	Promoter	ENSMUST00000134291.1	-342
chr1:178336759	RRBS	NA	TRUE	FALSE	TRUE	8.47e-05	0.0484816	1.12756	NA	NA	0.0252472	NA	0.0169543	0.0146634	-0.00229086	up	ENSMUSG00000039630	Hnrnpu	heterogeneous nuclear ribonucleoprotein U	Promoter	ENSMUST00000134291.1	-354
chr1:178336773	RRBS	NA	TRUE	FALSE	TRUE	3.23e-05	0.0327996	1.21511	NA	NA	0.0191369	NA	0.0197347	0.0164596	-0.00327506	up	ENSMUSG00000039630	Hnrnpu	heterogeneous nuclear ribonucleoprotein U	Promoter	ENSMUST00000134291.1	-368
chr1:178336776	RRBS	NA	TRUE	FALSE	TRUE	1.06e-05	0.0195928	1.31901	NA	NA	0.0130309	NA	0.0196626	0.0164423	-0.00322028	up	ENSMUSG00000039630	Hnrnpu	heterogeneous nuclear ribonucleoprotein U	Promoter	ENSMUST00000134291.1	-371
chr1:178336780	RRBS	NA	TRUE	FALSE	TRUE	2.28e-05	0.0277309	1.2728	NA	NA	0.0202718	NA	0.0192756	0.0161648	-0.00311085	up	ENSMUSG00000039630	Hnrnpu	heterogeneous nuclear ribonucleoprotein U	Promoter	ENSMUST00000134291.1	-375
chr1:180162326	RRBS	NA	TRUE	FALSE	FALSE	2.21e-05	0.0274858	2.42812	NA	NA	NA	NA	0.732883	0.838913	0.10603	up	ENSMUSG00000026490	Cdc42bpa	CDC42 binding protein kinase alpha	Promoter	ENSMUST00000129754.1	1319
chr1:180162332	RRBS	NA	TRUE	FALSE	FALSE	2.1e-05	0.0271688	2.43238	NA	NA	NA	NA	0.73247	0.835526	0.103056	up	ENSMUSG00000026490	Cdc42bpa	CDC42 binding protein kinase alpha	Promoter	ENSMUST00000129754.1	1325
chr1:180162337	RRBS	NA	TRUE	FALSE	FALSE	2.03e-05	0.0265774	2.43618	NA	NA	NA	NA	0.732827	0.831615	0.098788	up	ENSMUSG00000026490	Cdc42bpa	CDC42 binding protein kinase alpha	Promoter	ENSMUST00000129754.1	1330
chr1:180162351	RRBS	NA	TRUE	FALSE	FALSE	2.04e-05	0.0267122	2.45255	NA	NA	NA	NA	0.727632	0.816701	0.0890692	up	ENSMUSG00000026490	Cdc42bpa	CDC42 binding protein kinase alpha	Promoter	ENSMUST00000129754.1	1344
chr1:180162366	RRBS	NA	TRUE	FALSE	FALSE	3.41e-05	0.0334894	2.38741	NA	NA	NA	NA	0.733483	0.810717	0.0772339	up	ENSMUSG00000026490	Cdc42bpa	CDC42 binding protein kinase alpha	Promoter	ENSMUST00000129754.1	1359
chr1:180162377	RRBS	NA	TRUE	FALSE	FALSE	4.58e-05	0.0376512	2.35323	NA	NA	NA	NA	0.739668	0.805475	0.0658074	up	ENSMUSG00000026490	Cdc42bpa	CDC42 binding protein kinase alpha	Promoter	ENSMUST00000129754.1	1370
chr1:180162382	RRBS	NA	TRUE	FALSE	FALSE	5.22e-05	0.0399529	2.3354	NA	NA	NA	NA	0.742837	0.804336	0.0614991	up	ENSMUSG00000026490	Cdc42bpa	CDC42 binding protein kinase alpha	Promoter	ENSMUST00000129754.1	1375
chr1:180726501	RRBS	NA	FALSE	TRUE	FALSE	NA	NA	NA	7.49e-05	0.0489324	NA	0.761856	0.0121259	0.0102239	-0.00190198	up	ENSMUSG00000026499	Acbd3	acyl-Coenzyme A binding domain containing 3	Promoter	ENSMUST00000027780.5	458
chr1:180726506	RRBS	NA	FALSE	TRUE	FALSE	NA	NA	NA	4.65e-05	0.0368145	NA	0.774453	0.0116931	0.00985424	-0.00183884	up	ENSMUSG00000026499	Acbd3	acyl-Coenzyme A binding domain containing 3	Promoter	ENSMUST00000027780.5	463
chr1:180813978	RRBS	NA	TRUE	FALSE	TRUE	7.15e-05	0.045392	1.0336	NA	NA	0.0417112	NA	0.00902226	0.010299	0.00127671	up	ENSMUSG00000060743	H3f3a	H3.3 histone A	Promoter	ENSMUST00000162814.7	-35
chr1:180813984	RRBS	NA	TRUE	FALSE	TRUE	4.13e-05	0.0359441	1.04645	NA	NA	0.0288588	NA	0.00953974	0.0104649	0.00092516	up	ENSMUSG00000060743	H3f3a	H3.3 histone A	Promoter	ENSMUST00000162814.7	-41
chr1:180813986	RRBS	NA	TRUE	FALSE	TRUE	3.62e-05	0.0343621	1.05061	NA	NA	0.0263217	NA	0.00973691	0.0105549	0.000817978	up	ENSMUSG00000060743	H3f3a	H3.3 histone A	Promoter	ENSMUST00000162814.7	-43
chr1:180813988	RRBS	NA	TRUE	FALSE	TRUE	3.18e-05	0.0323724	1.05373	NA	NA	0.0242217	NA	0.00996322	0.0106897	0.000726443	up	ENSMUSG00000060743	H3f3a	H3.3 histone A	Promoter	ENSMUST00000162814.7	-45
chr1:180813990	RRBS	NA	TRUE	FALSE	TRUE	3.08e-05	0.0320034	1.05373	NA	NA	0.0233695	NA	0.0101837	0.0108218	0.000638131	up	ENSMUSG00000060743	H3f3a	H3.3 histone A	Promoter	ENSMUST00000162814.7	-47
chr1:180813996	RRBS	NA	TRUE	FALSE	TRUE	3.16e-05	0.0323414	1.05734	NA	NA	0.0220403	NA	0.0110098	0.0113587	0.000348925	up	ENSMUSG00000060743	H3f3a	H3.3 histone A	Promoter	ENSMUST00000162814.7	-53
chr1:180814005	RRBS	NA	TRUE	FALSE	TRUE	6.49e-05	0.0439755	1.04626	NA	NA	0.0263217	NA	0.0125946	0.0123635	-0.000231057	up	ENSMUSG00000060743	H3f3a	H3.3 histone A	Promoter	ENSMUST00000162814.7	-62
chr1:180814010	RRBS	NA	TRUE	FALSE	TRUE	7.28e-05	0.0457138	1.05048	NA	NA	0.0265362	NA	0.0129965	0.0125088	-0.000487625	up	ENSMUSG00000060743	H3f3a	H3.3 histone A	Promoter	ENSMUST00000162814.7	-67
chr1:183253016	RRBS	NA	FALSE	TRUE	FALSE	NA	NA	NA	2.7e-05	0.0262526	NA	0.895199	0.070652	0.123193	0.0525415	up	ENSMUSG00000030768	Disp1	dispatched RND transporter family member 1	Distal Intergenic	ENSMUST00000194033.1	-31494
chr1:184471375	RRBS	NA	TRUE	FALSE	TRUE	1.33e-06	0.00865861	2.77924	NA	NA	0.0162174	NA	0.262776	0.272303	0.0095274	up	ENSMUSG00000101574	1700112H15Rik	RIKEN cDNA 1700112H15 gene	Distal Intergenic	ENSMUST00000188766.1	86316
chr1:185329372	RRBS	NA	FALSE	TRUE	FALSE	NA	NA	NA	7.42e-05	0.0486899	NA	-0.686012	0.0116582	0.0101103	-0.00154792	down	ENSMUSG00000026618	Iars2	isoleucine-tRNA synthetase 2, mitochondrial	Promoter	ENSMUST00000027921.10	24
chr1:185329375	RRBS	NA	FALSE	TRUE	FALSE	NA	NA	NA	7.12e-05	0.0476899	NA	-0.688289	0.0117297	0.0101398	-0.00158992	down	ENSMUSG00000026618	Iars2	isoleucine-tRNA synthetase 2, mitochondrial	Promoter	ENSMUST00000027921.10	21
chr1:185329385	RRBS	NA	FALSE	TRUE	FALSE	NA	NA	NA	7.68e-05	0.0498732	NA	-0.688487	0.0121838	0.010435	-0.00174878	down	ENSMUSG00000026618	Iars2	isoleucine-tRNA synthetase 2, mitochondrial	Promoter	ENSMUST00000027921.10	11
chr1:190403656	RRBS	NA	TRUE	FALSE	TRUE	1.23e-05	0.0208905	2.8293	NA	NA	0.0436848	NA	0.358692	0.397557	0.0388648	up	ENSMUSG00000103644	Gm29678	predicted gene, 29678	Promoter	ENSMUST00000193966.1	11
chr1:190403671	RRBS	NA	TRUE	FALSE	FALSE	2.13e-05	0.027198	2.8161	NA	NA	NA	NA	0.380547	0.411758	0.0312113	up	ENSMUSG00000103644	Gm29678	predicted gene, 29678	Promoter	ENSMUST00000193966.1	26
chr1:190403677	RRBS	NA	TRUE	FALSE	FALSE	2.39e-05	0.0281924	2.82236	NA	NA	NA	NA	0.388661	0.416903	0.028242	up	ENSMUSG00000103644	Gm29678	predicted gene, 29678	Promoter	ENSMUST00000193966.1	32
chr1:190403692	RRBS	NA	TRUE	FALSE	FALSE	3.63e-05	0.0343621	2.80761	NA	NA	NA	NA	0.404629	0.427371	0.0227419	up	ENSMUSG00000103644	Gm29678	predicted gene, 29678	Promoter	ENSMUST00000193966.1	47
chr1:190532948	RRBS	NA	TRUE	FALSE	TRUE	4.6e-06	0.0139744	2.62852	NA	NA	0.0245389	NA	0.192796	0.225259	0.0324629	up	ENSMUSG00000103644	Gm29678	predicted gene, 29678	Distal Intergenic	ENSMUST00000193966.1	129303
chr1:190532971	RRBS	NA	TRUE	FALSE	TRUE	4e-06	0.0134459	2.53271	NA	NA	0.0246955	NA	0.158957	0.198892	0.039935	up	ENSMUSG00000103644	Gm29678	predicted gene, 29678	Distal Intergenic	ENSMUST00000193966.1	129326
chr1:190948831	RRBS	NA	TRUE	FALSE	FALSE	6.52e-05	0.0440706	1.96954	NA	NA	NA	NA	0.778828	0.836371	0.0575434	up	ENSMUSG00000026634	Angel2	angel homolog 2	3' UTR	ENSMUST00000146048.1	11579
chr1:190948862	RRBS	NA	TRUE	FALSE	FALSE	4.39e-05	0.0368417	2.07852	NA	NA	NA	NA	0.746173	0.814341	0.068168	up	ENSMUSG00000026634	Angel2	angel homolog 2	3' UTR	ENSMUST00000146048.1	11610
chr1:191396815	RRBS	NA	TRUE	FALSE	FALSE	4.64e-05	0.0379399	1.3353	NA	NA	NA	NA	0.00604092	0.0110645	0.00502357	up	ENSMUSG00000026626	Ppp2r5a	protein phosphatase 2, regulatory subunit B', alpha	Promoter	ENSMUST00000067976.8	226
chr1:191396820	RRBS	NA	TRUE	FALSE	FALSE	3.51e-05	0.0339287	1.36329	NA	NA	NA	NA	0.0056768	0.0109585	0.0052817	up	ENSMUSG00000026626	Ppp2r5a	protein phosphatase 2, regulatory subunit B', alpha	Promoter	ENSMUST00000067976.8	221
chr1:191613109	RRBS	NA	TRUE	FALSE	TRUE	1.87e-06	0.00935282	-2.6891	NA	NA	0.0192422	NA	0.811378	0.777472	-0.0339066	down	ENSMUSG00000037461	Ints7	integrator complex subunit 7	3' UTR	ENSMUST00000192681.1	37333
chr1:192136966	RRBS	NA	FALSE	TRUE	FALSE	NA	NA	NA	5.37e-05	0.0404999	NA	-0.746183	0.0105265	0.0116467	0.0011202	down	ENSMUSG00000097316	Gm10516	predicted gene 10516	Promoter	ENSMUST00000180598.2	70
chr1:20470824	RRBS	NA	TRUE	FALSE	TRUE	1.03e-06	0.0082288	-2.72929	NA	NA	0.00856064	NA	0.804467	0.780306	-0.0241607	down	ENSMUSG00000043760	Pkhd1	polycystic kidney and hepatic disease 1	Intron (ENSMUST00000088448.11/241035, intron 35 of 66)	ENSMUST00000132647.1	-61376
chr1:20470846	RRBS	NA	TRUE	FALSE	TRUE	2.56e-07	0.00510055	-2.78897	NA	NA	0.0063191	NA	0.825628	0.793237	-0.0323915	down	ENSMUSG00000043760	Pkhd1	polycystic kidney and hepatic disease 1	Intron (ENSMUST00000088448.11/241035, intron 35 of 66)	ENSMUST00000132647.1	-61398
chr1:20470872	RRBS	NA	TRUE	FALSE	TRUE	4.89e-08	0.00372593	-2.80059	NA	NA	0.00417318	NA	0.857059	0.817506	-0.0395535	down	ENSMUSG00000043760	Pkhd1	polycystic kidney and hepatic disease 1	Intron (ENSMUST00000088448.11/241035, intron 35 of 66)	ENSMUST00000132647.1	-61424
chr1:20817302	RRBS	NA	TRUE	FALSE	TRUE	1.04e-05	0.0193814	1.86429	NA	NA	0.041946	NA	0.544251	0.61836	0.0741097	up	ENSMUSG00000041859	Mcm3	minichromosome maintenance complex component 3	Exon (ENSMUST00000053266.10/17215, exon 3 of 17)	ENSMUST00000185296.1	2958
chr1:20817312	RRBS	NA	TRUE	FALSE	TRUE	9.33e-06	0.0185533	1.87002	NA	NA	0.0385997	NA	0.546091	0.617674	0.0715832	up	ENSMUSG00000041859	Mcm3	minichromosome maintenance complex component 3	Exon (ENSMUST00000053266.10/17215, exon 3 of 17)	ENSMUST00000185296.1	2948
chr1:24940776	RRBS	NA	TRUE	FALSE	TRUE	1.99e-05	0.0263229	-2.08591	NA	NA	0.0225178	NA	0.85702	0.853871	-0.00314839	down	ENSMUSG00000073725	Lmbrd1	LMBR1 domain containing 1	Distal Intergenic	ENSMUST00000190195.1	195903
chr1:24940791	RRBS	NA	TRUE	FALSE	TRUE	4.26e-05	0.0363945	-2.02004	NA	NA	0.0298321	NA	0.851945	0.849558	-0.00238732	down	ENSMUSG00000073725	Lmbrd1	LMBR1 domain containing 1	Distal Intergenic	ENSMUST00000190195.1	195918
chr1:34116121	RRBS	NA	FALSE	TRUE	FALSE	NA	NA	NA	8.25e-06	0.0126254	NA	1.33612	0.663639	0.682825	0.0191861	up	ENSMUSG00000105982	Mir6896	microRNA 6896	Promoter	ENSMUST00000198033.1	-1238
chr1:34116133	RRBS	NA	FALSE	TRUE	FALSE	NA	NA	NA	1.81e-05	0.0200087	NA	1.28395	0.682792	0.692828	0.0100357	up	ENSMUSG00000105982	Mir6896	microRNA 6896	Promoter	ENSMUST00000198033.1	-1226
chr1:34116139	RRBS	NA	FALSE	TRUE	FALSE	NA	NA	NA	2.57e-05	0.0253855	NA	1.26055	0.689529	0.695225	0.00569612	up	ENSMUSG00000105982	Mir6896	microRNA 6896	Promoter	ENSMUST00000198033.1	-1220
chr1:34116159	RRBS	NA	FALSE	TRUE	FALSE	NA	NA	NA	4.04e-05	0.0338327	NA	1.24236	0.686026	0.684975	-0.00105046	up	ENSMUSG00000105982	Mir6896	microRNA 6896	Promoter	ENSMUST00000198033.1	-1200
chr1:35452669	RRBS	NA	FALSE	TRUE	FALSE	NA	NA	NA	3.32e-09	0.000121482	NA	1.37691	0.858791	0.861738	0.00294706	up	ENSMUSG00000026123	Plekhb2	pleckstrin homology domain containing, family B (evectins) member 2	Distal Intergenic	ENSMUST00000152654.2	600832
chr1:35452684	RRBS	NA	FALSE	TRUE	FALSE	NA	NA	NA	1.08e-08	0.000284925	NA	1.35903	0.853676	0.856358	0.00268131	up	ENSMUSG00000026123	Plekhb2	pleckstrin homology domain containing, family B (evectins) member 2	Distal Intergenic	ENSMUST00000152654.2	600847
chr1:35749588	RRBS	NA	FALSE	TRUE	FALSE	NA	NA	NA	4.44e-05	0.0359199	NA	1.42995	0.33959	0.407252	0.0676612	up	ENSMUSG00000045216	Hs6st1	heparan sulfate 6-O-sulfotransferase 1	Distal Intergenic	ENSMUST00000088174.3	-318812
chr1:36417150	RRBS	NA	TRUE	FALSE	TRUE	4.41e-06	0.0137394	1.96623	NA	NA	0.0199203	NA	0.856709	0.880137	0.0234275	up	ENSMUSG00000037432	Fer1l5	fer-1-like 5 (C. elegans)	Promoter	ENSMUST00000140452.3	262
chr1:36691501	RRBS	NA	TRUE	FALSE	FALSE	1.7e-05	0.0241187	1.32553	NA	NA	NA	NA	0.0101937	0.0160478	0.00585413	up	ENSMUSG00000061518	Cox5b	cytochrome c oxidase subunit 5B	Promoter	ENSMUST00000193210.5	17
chr1:36691505	RRBS	NA	TRUE	FALSE	FALSE	1.02e-05	0.0191519	1.34903	NA	NA	NA	NA	0.0102908	0.0161467	0.00585591	up	ENSMUSG00000061518	Cox5b	cytochrome c oxidase subunit 5B	Promoter	ENSMUST00000193210.5	21
chr1:36691525	RRBS	NA	TRUE	FALSE	TRUE	3.97e-06	0.0134147	1.43823	NA	NA	0.0446311	NA	0.0112987	0.016682	0.00538328	up	ENSMUSG00000061518	Cox5b	cytochrome c oxidase subunit 5B	Promoter	ENSMUST00000193210.5	41
chr1:36691534	RRBS	NA	TRUE	FALSE	FALSE	8.06e-06	0.0174468	1.41139	NA	NA	NA	NA	0.0120199	0.0174176	0.00539773	up	ENSMUSG00000061518	Cox5b	cytochrome c oxidase subunit 5B	Promoter	ENSMUST00000193210.5	50
chr1:36723333	RRBS	NA	FALSE	TRUE	FALSE	NA	NA	NA	1.03e-05	0.0143151	NA	-1.6289	0.744304	0.679363	-0.0649405	down	ENSMUSG00000102416	4933424G06Rik	RIKEN cDNA 4933424G06 gene	Intron (ENSMUST00000192873.2/71166, intron 2 of 4)	ENSMUST00000208994.1	8795
chr1:36723348	RRBS	NA	FALSE	TRUE	FALSE	NA	NA	NA	4.51e-06	0.00909253	NA	-1.68167	0.751086	0.674941	-0.076145	down	ENSMUSG00000102416	4933424G06Rik	RIKEN cDNA 4933424G06 gene	Intron (ENSMUST00000192873.2/71166, intron 2 of 4)	ENSMUST00000208994.1	8810
chr1:36723366	RRBS	NA	FALSE	TRUE	FALSE	NA	NA	NA	1.98e-06	0.00568077	NA	-1.72978	0.750453	0.667522	-0.0829315	down	ENSMUSG00000102416	4933424G06Rik	RIKEN cDNA 4933424G06 gene	Exon (ENSMUST00000192873.2/71166, exon 3 of 5)	ENSMUST00000208994.1	8828
chr1:36723372	RRBS	NA	FALSE	TRUE	FALSE	NA	NA	NA	2.31e-06	0.00623438	NA	-1.72306	0.753116	0.668257	-0.0848592	down	ENSMUSG00000102416	4933424G06Rik	RIKEN cDNA 4933424G06 gene	Exon (ENSMUST00000192873.2/71166, exon 3 of 5)	ENSMUST00000208994.1	8834
chr1:36781809	RRBS	NA	TRUE	FALSE	TRUE	8.6e-05	0.0486693	1.57841	NA	NA	0.0414623	NA	0.931409	0.928494	-0.00291471	up	ENSMUSG00000026117	Zap70	zeta-chain (TCR) associated protein kinase	Intron (ENSMUST00000027291.6/22637, intron 12 of 12)	ENSMUST00000190128.1	2825
chr1:36785164	RRBS	NA	TRUE	FALSE	TRUE	4.01e-05	0.0354924	-1.23128	NA	NA	0.0205511	NA	0.0120406	0.0167673	0.00472674	down	ENSMUSG00000026117	Zap70	zeta-chain (TCR) associated protein kinase	Distal Intergenic	ENSMUST00000190128.1	6180
chr1:37070709	RRBS	NA	FALSE	TRUE	FALSE	NA	NA	NA	6.01e-05	0.0432386	NA	-1.67274	0.698527	0.634122	-0.0644043	down	ENSMUSG00000050122	Vwa3b	von Willebrand factor A domain containing 3B	Intron (ENSMUST00000117172.8/70853, intron 7 of 7)	ENSMUST00000194890.1	-29822
chr1:38939503	RRBS	NA	FALSE	TRUE	FALSE	NA	NA	NA	7.07e-05	0.0474389	NA	1.05759	0.587194	0.635495	0.0483017	up	ENSMUSG00000067604	Nms	neuromedin S	Promoter	ENSMUST00000160214.1	300
chr1:39320340	RRBS	NA	FALSE	TRUE	FALSE	NA	NA	NA	4.72e-05	0.0372839	NA	1.19435	0.709471	0.761139	0.0516681	up	ENSMUSG00000026077	Npas2	neuronal PAS domain protein 2	Intron (ENSMUST00000056815.8/18143, intron 7 of 20)	ENSMUST00000172825.1	-21215
chr1:39320365	RRBS	NA	FALSE	TRUE	FALSE	NA	NA	NA	3.97e-06	0.00843128	NA	1.31741	0.69996	0.764547	0.0645864	up	ENSMUSG00000026077	Npas2	neuronal PAS domain protein 2	Intron (ENSMUST00000056815.8/18143, intron 7 of 20)	ENSMUST00000172825.1	-21190
chr1:43092537	RRBS	NA	FALSE	TRUE	FALSE	NA	NA	NA	5.75e-05	0.0422293	NA	-0.651957	0.00935905	0.00872043	-0.000638618	down	ENSMUSG00000070939	Tgfbrap1	transforming growth factor, beta receptor associated protein 1	Promoter	ENSMUST00000187525.1	-74
chr1:43446608	RRBS	NA	TRUE	FALSE	FALSE	8.61e-05	0.0486744	-1.32358	NA	NA	NA	NA	0.0211402	0.0176243	-0.00351589	down	ENSMUSG00000066877	Nck2	non-catalytic region of tyrosine kinase adaptor protein 2	Promoter	ENSMUST00000086421.8	857
chr1:52727049	RRBS	NA	TRUE	FALSE	TRUE	8.17e-05	0.0478407	1.27743	NA	NA	0.029297	NA	0.00991522	0.00930226	-0.000612963	up	ENSMUSG00000041439	Mfsd6	major facilitator superfamily domain containing 6	Promoter	ENSMUST00000147421.1	309
chr1:52727065	RRBS	NA	TRUE	FALSE	TRUE	7.12e-05	0.045392	1.28515	NA	NA	0.0277873	NA	0.0094109	0.0097055	0.000294593	up	ENSMUSG00000041439	Mfsd6	major facilitator superfamily domain containing 6	Promoter	ENSMUST00000147421.1	293
chr1:61379554	RRBS	NA	TRUE	FALSE	TRUE	4.69e-05	0.0381272	3.04684	NA	NA	0.0464504	NA	0.391072	0.428075	0.0370027	up	ENSMUSG00000085447	9530026F06Rik	RIKEN cDNA 9530026F06 gene	Promoter	ENSMUST00000141000.1	1122
chr1:61417925	RRBS	NA	TRUE	FALSE	TRUE	1.99e-05	0.0263229	2.16338	NA	NA	0.0258061	NA	0.168029	0.161771	-0.00625833	up	ENSMUSG00000085447	9530026F06Rik	RIKEN cDNA 9530026F06 gene	Distal Intergenic	ENSMUST00000141000.1	39493
chr1:71510728	RRBS	NA	FALSE	TRUE	FALSE	NA	NA	NA	1.52e-06	0.00495333	NA	1.43374	0.620552	0.699393	0.078841	up	ENSMUSG00000026192	Atic	5-aminoimidazole-4-carboxamide ribonucleotide formyltransferase/IMP cyclohydrolase	Distal Intergenic	ENSMUST00000027384.5	-46422
chr1:71510769	RRBS	NA	FALSE	TRUE	FALSE	NA	NA	NA	4.44e-05	0.0358929	NA	1.24158	0.645568	0.737222	0.0916542	up	ENSMUSG00000026192	Atic	5-aminoimidazole-4-carboxamide ribonucleotide formyltransferase/IMP cyclohydrolase	Distal Intergenic	ENSMUST00000027384.5	-46381
chr1:73015876	RRBS	NA	FALSE	TRUE	FALSE	NA	NA	NA	1.78e-05	0.019852	NA	-1.6313	0.765144	0.78616	0.0210156	down	ENSMUSG00000026182	Tnp1	transition protein 1	Promoter	ENSMUST00000027374.6	33
chr1:73959815	RRBS	NA	TRUE	FALSE	FALSE	7.66e-05	0.0466355	2.17957	NA	NA	NA	NA	0.364399	0.367093	0.0026937	up	ENSMUSG00000055322	Tns1	tensin 1	Intron (ENSMUST00000169786.7/21961, intron 18 of 34)	ENSMUST00000191367.1	3228
chr1:74528774	Array	cg12321152	FALSE	TRUE	FALSE	NA	NA	NA	4.8e-06	0.0169329	NA	-0.633401	0.894587	0.871263	-0.0233245	down	ENSMUSG00000026174	Cnot9	CCR4-NOT transcription complex, subunit 9	Exon (ENSMUST00000087215.6/58184, exon 8 of 8)	ENSMUST00000147810.1	5247
chr1:74601243	RRBS	NA	TRUE	FALSE	TRUE	2.29e-06	0.0103664	1.39813	NA	NA	0.0119836	NA	0.00685932	0.00753014	0.00067082	up	ENSMUSG00000026171	Rnf25	ring finger protein 25	Promoter	ENSMUST00000136078.1	102
chr1:74601250	RRBS	NA	TRUE	FALSE	TRUE	7.25e-07	0.00701643	1.463	NA	NA	0.00722734	NA	0.0068602	0.00742881	0.000568606	up	ENSMUSG00000026171	Rnf25	ring finger protein 25	Promoter	ENSMUST00000136078.1	95
chr1:74601254	RRBS	NA	TRUE	FALSE	TRUE	4.24e-07	0.00545753	1.50847	NA	NA	0.00617842	NA	0.00696947	0.00737742	0.000407951	up	ENSMUSG00000026171	Rnf25	ring finger protein 25	Promoter	ENSMUST00000136078.1	91
chr1:74601259	RRBS	NA	TRUE	FALSE	TRUE	2.51e-07	0.00510055	1.56595	NA	NA	0.00509403	NA	0.00733379	0.00770403	0.000370247	up	ENSMUSG00000026171	Rnf25	ring finger protein 25	Promoter	ENSMUST00000136078.1	86
chr1:74601278	RRBS	NA	TRUE	FALSE	TRUE	1.65e-06	0.00879369	1.47888	NA	NA	0.00722734	NA	0.00925345	0.00992861	0.000675161	up	ENSMUSG00000026171	Rnf25	ring finger protein 25	Promoter	ENSMUST00000136078.1	67
chr1:74859324	RRBS	NA	TRUE	FALSE	TRUE	2.09e-06	0.00992675	2.33744	NA	NA	0.0149462	NA	0.0957053	0.116297	0.0205917	up	ENSMUSG00000090071	Cdk5r2	cyclin-dependent kinase 5, regulatory subunit 2 (p39)	Intron (ENSMUST00000159627.1/102634844, intron 2 of 3)	ENSMUST00000160379.3	4390
chr1:74859349	RRBS	NA	TRUE	FALSE	TRUE	5.47e-06	0.015238	2.3365	NA	NA	0.0220403	NA	0.102425	0.129581	0.027156	up	ENSMUSG00000090071	Cdk5r2	cyclin-dependent kinase 5, regulatory subunit 2 (p39)	Intron (ENSMUST00000159627.1/102634844, intron 2 of 3)	ENSMUST00000160379.3	4415
chr1:74886030	RRBS	NA	TRUE	FALSE	TRUE	7.55e-05	0.0463686	1.38485	NA	NA	0.0344715	NA	0.0481478	0.0479118	-0.000235968	up	ENSMUSG00000055197	Fev	FEV transcription factor, ETS family member	Promoter	ENSMUST00000068631.3	-611
chr1:75218508	RRBS	NA	FALSE	TRUE	FALSE	NA	NA	NA	2.3e-05	0.0236793	NA	-0.805335	0.0425748	0.0321178	-0.010457	down	ENSMUSG00000026202	Tuba4a	tubulin, alpha 4A	Promoter	ENSMUST00000079464.12	116
chr1:75236649	RRBS	NA	FALSE	TRUE	FALSE	NA	NA	NA	9.59e-06	0.0138516	NA	0.688826	0.00958515	0.0185262	0.00894104	up	ENSMUSG00000026203	Dnajb2	DnaJ heat shock protein family (Hsp40) member B2	Promoter	ENSMUST00000185654.2	35
chr1:75236692	RRBS	NA	FALSE	TRUE	FALSE	NA	NA	NA	2.74e-05	0.0266285	NA	0.657554	0.0104735	0.0180351	0.0075616	up	ENSMUSG00000026203	Dnajb2	DnaJ heat shock protein family (Hsp40) member B2	Promoter	ENSMUST00000185654.2	78
chr1:75236699	RRBS	NA	FALSE	TRUE	FALSE	NA	NA	NA	3.87e-05	0.0331795	NA	0.621506	0.0103482	0.0169565	0.00660831	up	ENSMUSG00000026203	Dnajb2	DnaJ heat shock protein family (Hsp40) member B2	Promoter	ENSMUST00000186600.1	-73
chr1:75429596	RRBS	NA	TRUE	FALSE	TRUE	3.07e-05	0.0319093	-1.46712	NA	NA	0.0284112	NA	0.838589	0.831443	-0.00714541	down	ENSMUSG00000026207	Speg	SPEG complex locus	Exon (ENSMUST00000087122.11/11790, exon 38 of 41)	ENSMUST00000143679.1	6086
chr1:75429638	RRBS	NA	TRUE	FALSE	TRUE	1.56e-05	0.0230013	-1.77167	NA	NA	0.0212573	NA	0.780149	0.790788	0.0106393	down	ENSMUSG00000026207	Speg	SPEG complex locus	Intron (ENSMUST00000087122.11/11790, intron 38 of 40)	ENSMUST00000143679.1	6128
chr1:75429643	RRBS	NA	TRUE	FALSE	TRUE	1.43e-05	0.022384	-1.77785	NA	NA	0.0202865	NA	0.777395	0.789228	0.0118326	down	ENSMUSG00000026207	Speg	SPEG complex locus	Intron (ENSMUST00000087122.11/11790, intron 38 of 40)	ENSMUST00000143679.1	6133
chr1:75479094	RRBS	NA	FALSE	TRUE	FALSE	NA	NA	NA	7.61e-05	0.0495021	NA	0.693973	0.00541608	0.00961521	0.00419913	up	ENSMUSG00000032997	Chpf	chondroitin polymerizing factor	Promoter	ENSMUST00000124042.1	20
chr1:75479097	RRBS	NA	FALSE	TRUE	FALSE	NA	NA	NA	6.69e-05	0.0456967	NA	0.696718	0.00540802	0.00949705	0.00408903	up	ENSMUSG00000032997	Chpf	chondroitin polymerizing factor	Promoter	ENSMUST00000124042.1	17
chr1:75479101	RRBS	NA	FALSE	TRUE	FALSE	NA	NA	NA	5.78e-05	0.0423466	NA	0.693429	0.00544896	0.00934393	0.00389498	up	ENSMUSG00000032997	Chpf	chondroitin polymerizing factor	Promoter	ENSMUST00000124042.1	13
chr1:75479108	RRBS	NA	FALSE	TRUE	FALSE	NA	NA	NA	6.61e-05	0.0454358	NA	0.63426	0.0056924	0.00934963	0.00365724	up	ENSMUSG00000032997	Chpf	chondroitin polymerizing factor	Promoter	ENSMUST00000124042.1	6
chr1:75487289	RRBS	NA	FALSE	TRUE	FALSE	NA	NA	NA	3.46e-05	0.03081	NA	-0.782617	0.0238388	0.0192137	-0.00462513	down	ENSMUSG00000026211	Obsl1	obscurin-like 1	Promoter	ENSMUST00000156499.1	-56
chr1:77513505	RRBS	NA	FALSE	TRUE	FALSE	NA	NA	NA	4.48e-06	0.00906929	NA	0.61113	0.0153444	0.0236955	0.00835112	up	ENSMUSG00000026235	Epha4	Eph receptor A4	Intron (ENSMUST00000027451.12/13838, intron 1 of 17)	ENSMUST00000188952.6	1574
chr1:80240020	RRBS	NA	TRUE	FALSE	FALSE	5.74e-05	0.0415259	2.06974	NA	NA	NA	NA	0.505716	0.621182	0.115466	up	ENSMUSG00000043230	Fam124b	family with sequence similarity 124, member B	Distal Intergenic	ENSMUST00000161427.1	-21547
chr1:80340420	RRBS	NA	FALSE	TRUE	FALSE	NA	NA	NA	5.89e-05	0.042834	NA	-0.668243	0.0107743	0.0107326	-4.17e-05	down	ENSMUSG00000004364	Cul3	cullin 3	Promoter	ENSMUST00000163119.7	60
chr1:80340427	RRBS	NA	FALSE	TRUE	FALSE	NA	NA	NA	7.07e-06	0.0115649	NA	-0.756122	0.0108585	0.0105864	-0.00027205	down	ENSMUSG00000004364	Cul3	cullin 3	Promoter	ENSMUST00000163119.7	53
chr1:80340430	RRBS	NA	FALSE	TRUE	FALSE	NA	NA	NA	6.31e-07	0.00308538	NA	-0.847193	0.0109124	0.0105633	-0.000349133	down	ENSMUSG00000004364	Cul3	cullin 3	Promoter	ENSMUST00000163119.7	50
chr1:80340433	RRBS	NA	FALSE	TRUE	FALSE	NA	NA	NA	2.26e-06	0.00616101	NA	-0.79477	0.0109633	0.0105838	-0.000379487	down	ENSMUSG00000004364	Cul3	cullin 3	Promoter	ENSMUST00000163119.7	47
chr1:80340435	RRBS	NA	FALSE	TRUE	FALSE	NA	NA	NA	3.16e-06	0.00743911	NA	-0.781262	0.0110077	0.0106224	-0.000385297	down	ENSMUSG00000004364	Cul3	cullin 3	Promoter	ENSMUST00000163119.7	45
chr1:80340442	RRBS	NA	FALSE	TRUE	FALSE	NA	NA	NA	6.27e-06	0.0108446	NA	-0.759677	0.0111841	0.0107347	-0.000449432	down	ENSMUSG00000004364	Cul3	cullin 3	Promoter	ENSMUST00000163119.7	38
chr1:82587110	RRBS	NA	FALSE	TRUE	FALSE	NA	NA	NA	4.75e-05	0.0374041	NA	0.910362	0.0198567	0.028047	0.00819033	up	ENSMUSG00000079465	Col4a3	collagen, type IV, alpha 3	Promoter	ENSMUST00000113457.8	134
chr1:82840246	RRBS	NA	FALSE	TRUE	FALSE	NA	NA	NA	4.25e-05	0.0348071	NA	-0.764796	0.0122427	0.0100404	-0.00220232	down	ENSMUSG00000026159	Agfg1	ArfGAP with FG repeats 1	Promoter	ENSMUST00000186043.1	173
chr1:86532159	RRBS	NA	FALSE	TRUE	FALSE	NA	NA	NA	5.42e-09	0.000181085	NA	-1.13934	0.0565131	0.0419698	-0.0145433	down	ENSMUSG00000026238	Ptma	prothymosin alpha	Distal Intergenic	ENSMUST00000188533.1	5352
chr1:87210599	RRBS	NA	FALSE	TRUE	FALSE	NA	NA	NA	9.03e-06	0.0133155	NA	1.15724	0.786777	0.810622	0.0238457	up	ENSMUSG00000026254	Eif4e2	eukaryotic translation initiation factor 4E member 2	Exon (ENSMUST00000027470.13/11449, exon 10 of 12)	ENSMUST00000113232.7	-3315
chr1:87210605	RRBS	NA	FALSE	TRUE	FALSE	NA	NA	NA	1.17e-05	0.0153866	NA	1.14488	0.787682	0.810775	0.023093	up	ENSMUSG00000026254	Eif4e2	eukaryotic translation initiation factor 4E member 2	Exon (ENSMUST00000027470.13/11449, exon 10 of 12)	ENSMUST00000113232.7	-3309
chr1:87829736	RRBS	NA	TRUE	FALSE	FALSE	4e-05	0.0354924	2.37328	NA	NA	NA	NA	0.356726	0.332774	-0.0239519	up	ENSMUSG00000056055	Sag	S-antigen, retina and pineal gland (arrestin)	Intron (ENSMUST00000155393.7/20215, intron 10 of 11)	ENSMUST00000145385.1	3248
chr1:87829749	RRBS	NA	TRUE	FALSE	FALSE	2.97e-05	0.0314695	2.42777	NA	NA	NA	NA	0.372406	0.343328	-0.0290778	up	ENSMUSG00000056055	Sag	S-antigen, retina and pineal gland (arrestin)	Intron (ENSMUST00000155393.7/20215, intron 10 of 11)	ENSMUST00000145385.1	3261
chr1:89619931	RRBS	NA	FALSE	TRUE	FALSE	NA	NA	NA	9.01e-07	0.00373872	NA	1.53093	0.644226	0.697778	0.0535526	up	ENSMUSG00000055013	Agap1	ArfGAP with GTPase domain, ankyrin repeat and PH domain 1	Intron (ENSMUST00000027521.14/347722, intron 3 of 17)	ENSMUST00000074945.7	39695
chr1:89850791	RRBS	NA	FALSE	TRUE	FALSE	NA	NA	NA	2.4e-05	0.0244052	NA	1.14341	0.744007	0.796104	0.0520969	up	ENSMUSG00000055013	Agap1	ArfGAP with GTPase domain, ankyrin repeat and PH domain 1	Intron (ENSMUST00000027521.14/347722, intron 16 of 17)	ENSMUST00000212924.1	61628
chr1:89850828	RRBS	NA	FALSE	TRUE	FALSE	NA	NA	NA	1.17e-05	0.0154075	NA	1.13992	0.77725	0.820581	0.0433319	up	ENSMUSG00000055013	Agap1	ArfGAP with GTPase domain, ankyrin repeat and PH domain 1	Intron (ENSMUST00000027521.14/347722, intron 16 of 17)	ENSMUST00000212924.1	61665
chr1:89850835	RRBS	NA	FALSE	TRUE	FALSE	NA	NA	NA	1.53e-05	0.0179023	NA	1.12855	0.778156	0.820574	0.0424185	up	ENSMUSG00000055013	Agap1	ArfGAP with GTPase domain, ankyrin repeat and PH domain 1	Intron (ENSMUST00000027521.14/347722, intron 16 of 17)	ENSMUST00000212924.1	61672
chr1:89850853	RRBS	NA	FALSE	TRUE	FALSE	NA	NA	NA	3.9e-05	0.033286	NA	1.09675	0.773555	0.812697	0.0391422	up	ENSMUSG00000055013	Agap1	ArfGAP with GTPase domain, ankyrin repeat and PH domain 1	Intron (ENSMUST00000027521.14/347722, intron 16 of 17)	ENSMUST00000212924.1	61690
chr1:89921447	RRBS	NA	TRUE	FALSE	TRUE	5.89e-06	0.0156212	2.71163	NA	NA	0.0168246	NA	0.212042	0.227963	0.0159213	up	ENSMUSG00000034486	Gbx2	gastrulation brain homeobox 2	Distal Intergenic	ENSMUST00000036954.8	9732
chr1:89921485	RRBS	NA	TRUE	FALSE	TRUE	4.45e-06	0.0137847	2.87469	NA	NA	0.014437	NA	0.254265	0.26714	0.0128753	up	ENSMUSG00000034486	Gbx2	gastrulation brain homeobox 2	Distal Intergenic	ENSMUST00000036954.8	9694
chr1:91032631	RRBS	NA	TRUE	FALSE	FALSE	8.66e-05	0.0488833	2.50154	NA	NA	NA	NA	0.335273	0.362229	0.0269555	up	ENSMUSG00000026305	Lrrfip1	leucine rich repeat (in FLII) interacting protein 1	Intron (ENSMUST00000189505.6/16978, intron 1 of 12)	ENSMUST00000068167.12	-20813
chr1:91032645	RRBS	NA	TRUE	FALSE	FALSE	6.62e-05	0.0442305	2.54462	NA	NA	NA	NA	0.333199	0.355273	0.022074	up	ENSMUSG00000026305	Lrrfip1	leucine rich repeat (in FLII) interacting protein 1	Intron (ENSMUST00000189505.6/16978, intron 1 of 12)	ENSMUST00000068167.12	-20799
chr1:91032652	RRBS	NA	TRUE	FALSE	TRUE	6.25e-05	0.0430968	2.55901	NA	NA	0.049935	NA	0.331306	0.352825	0.0215193	up	ENSMUSG00000026305	Lrrfip1	leucine rich repeat (in FLII) interacting protein 1	Intron (ENSMUST00000189505.6/16978, intron 1 of 12)	ENSMUST00000068167.12	-20792
chr1:91032659	RRBS	NA	TRUE	FALSE	FALSE	7.28e-05	0.0456979	2.54565	NA	NA	NA	NA	0.330729	0.351827	0.0210977	up	ENSMUSG00000026305	Lrrfip1	leucine rich repeat (in FLII) interacting protein 1	Intron (ENSMUST00000189505.6/16978, intron 1 of 12)	ENSMUST00000068167.12	-20785
chr1:91032666	RRBS	NA	TRUE	FALSE	FALSE	7.79e-05	0.046952	2.54918	NA	NA	NA	NA	0.330031	0.352188	0.022157	up	ENSMUSG00000026305	Lrrfip1	leucine rich repeat (in FLII) interacting protein 1	Intron (ENSMUST00000189505.6/16978, intron 1 of 12)	ENSMUST00000068167.12	-20778
chr1:93688364	RRBS	NA	TRUE	FALSE	TRUE	3.3e-06	0.0122718	2.96585	NA	NA	0.0124824	NA	0.263686	0.250152	-0.0135334	up	ENSMUSG00000026278	Bok	BCL2-related ovarian killer	Promoter	ENSMUST00000200888.1	-844
chr1:93688402	RRBS	NA	TRUE	FALSE	TRUE	1e-06	0.00822137	3.14134	NA	NA	0.00815301	NA	0.312308	0.300154	-0.0121536	up	ENSMUSG00000026278	Bok	BCL2-related ovarian killer	Promoter	ENSMUST00000200888.1	-806
chr1:93688436	RRBS	NA	TRUE	FALSE	TRUE	4.22e-06	0.0135265	3.05184	NA	NA	0.0161787	NA	0.347761	0.335114	-0.0126473	up	ENSMUSG00000026278	Bok	BCL2-related ovarian killer	Promoter	ENSMUST00000200888.1	-772
chr1:94260712	RRBS	NA	TRUE	FALSE	TRUE	1.1e-05	0.0199931	-1.83543	NA	NA	0.0235545	NA	0.930191	0.911997	-0.0181943	down	ENSMUSG00000026285	Pdcd1	programmed cell death 1	Distal Intergenic	ENSMUST00000027507.7	-208159
chr10:104577331	RRBS	NA	TRUE	FALSE	TRUE	2.78e-05	0.0306275	-1.62101	NA	NA	0.0448649	NA	0.960867	0.956567	-0.00429987	down	ENSMUSG00000099264	Mir6411	microRNA 6411	Distal Intergenic	ENSMUST00000183556.1	290062
chr10:104577344	RRBS	NA	TRUE	FALSE	TRUE	4.66e-05	0.0380412	-1.57019	NA	NA	0.0465332	NA	0.956764	0.955194	-0.00157027	down	ENSMUSG00000099264	Mir6411	microRNA 6411	Distal Intergenic	ENSMUST00000183556.1	290075
chr10:104577389	RRBS	NA	TRUE	FALSE	TRUE	4.02e-05	0.0355595	-1.51337	NA	NA	0.0297587	NA	0.949261	0.95432	0.00505895	down	ENSMUSG00000099264	Mir6411	microRNA 6411	Distal Intergenic	ENSMUST00000183556.1	290120
chr10:104577404	RRBS	NA	TRUE	FALSE	TRUE	3.65e-05	0.0344585	-1.52125	NA	NA	0.0271474	NA	0.951298	0.955577	0.00427947	down	ENSMUSG00000099264	Mir6411	microRNA 6411	Distal Intergenic	ENSMUST00000183556.1	290135
chr10:104577424	RRBS	NA	TRUE	FALSE	TRUE	4.75e-05	0.0383882	-1.53762	NA	NA	0.0247881	NA	0.952771	0.95786	0.00508962	down	ENSMUSG00000099264	Mir6411	microRNA 6411	Distal Intergenic	ENSMUST00000183556.1	290155
chr10:105881067	RRBS	NA	FALSE	TRUE	FALSE	NA	NA	NA	1.51e-05	0.0178182	NA	0.846614	0.936004	0.944668	0.00866369	up	ENSMUSG00000019897	Ccdc59	coiled-coil domain containing 59	Distal Intergenic	ENSMUST00000155406.1	39563
chr10:105881076	RRBS	NA	FALSE	TRUE	FALSE	NA	NA	NA	8.04e-06	0.0124297	NA	0.873247	0.933475	0.942203	0.00872729	up	ENSMUSG00000019897	Ccdc59	coiled-coil domain containing 59	Distal Intergenic	ENSMUST00000155406.1	39572
chr10:110924201	RRBS	NA	TRUE	FALSE	FALSE	7.14e-06	0.0169333	2.46534	NA	NA	NA	NA	0.648242	0.755851	0.10761	up	ENSMUSG00000020186	Csrp2	cysteine and glycine-rich protein 2	Intron (ENSMUST00000020403.6/13008, intron 1 of 5)	ENSMUST00000219502.1	3996
chr10:110924218	RRBS	NA	TRUE	FALSE	FALSE	7.46e-06	0.0172489	2.47105	NA	NA	NA	NA	0.650446	0.757526	0.10708	up	ENSMUSG00000020186	Csrp2	cysteine and glycine-rich protein 2	Intron (ENSMUST00000020403.6/13008, intron 1 of 5)	ENSMUST00000219502.1	4013
chr10:111473324	RRBS	NA	TRUE	FALSE	TRUE	2.05e-05	0.0268205	1.34867	NA	NA	0.0370772	NA	0.0104432	0.0140158	0.00357261	up	ENSMUSG00000058799	Nap1l1	nucleosome assembly protein 1-like 1	Promoter	ENSMUST00000219143.1	43
chr10:111473330	RRBS	NA	TRUE	FALSE	TRUE	9.46e-06	0.0186538	1.37784	NA	NA	0.0269531	NA	0.0102493	0.0132022	0.0029529	up	ENSMUSG00000058799	Nap1l1	nucleosome assembly protein 1-like 1	Promoter	ENSMUST00000219143.1	49
chr10:111473332	RRBS	NA	TRUE	FALSE	TRUE	7.65e-06	0.0172847	1.3867	NA	NA	0.0242533	NA	0.0102575	0.0130563	0.00279878	up	ENSMUSG00000058799	Nap1l1	nucleosome assembly protein 1-like 1	Promoter	ENSMUST00000219143.1	51
chr10:111473336	RRBS	NA	TRUE	FALSE	TRUE	9.34e-06	0.0185533	1.35139	NA	NA	0.0282482	NA	0.0103164	0.0127927	0.00247632	up	ENSMUSG00000058799	Nap1l1	nucleosome assembly protein 1-like 1	Promoter	ENSMUST00000219143.1	55
chr10:111473350	RRBS	NA	TRUE	FALSE	TRUE	9.41e-06	0.0186218	1.33084	NA	NA	0.0285906	NA	0.0104663	0.0124387	0.00197243	up	ENSMUSG00000058799	Nap1l1	nucleosome assembly protein 1-like 1	Promoter	ENSMUST00000219143.1	69
chr10:111473356	RRBS	NA	TRUE	FALSE	TRUE	9.83e-06	0.0189161	1.32733	NA	NA	0.0288588	NA	0.0104672	0.0124614	0.00199426	up	ENSMUSG00000058799	Nap1l1	nucleosome assembly protein 1-like 1	Promoter	ENSMUST00000219143.1	75
chr10:111473367	RRBS	NA	TRUE	FALSE	TRUE	1.76e-05	0.0246242	1.29927	NA	NA	0.034596	NA	0.0107124	0.0124203	0.00170785	up	ENSMUSG00000058799	Nap1l1	nucleosome assembly protein 1-like 1	Promoter	ENSMUST00000219143.1	86
chr10:111473376	RRBS	NA	TRUE	FALSE	TRUE	4.01e-05	0.0355208	1.24558	NA	NA	0.0459499	NA	0.0104408	0.0117696	0.00132881	up	ENSMUSG00000058799	Nap1l1	nucleosome assembly protein 1-like 1	Promoter	ENSMUST00000219143.1	95
chr10:11149358	RRBS	NA	TRUE	FALSE	TRUE	2.66e-05	0.0299361	1.03301	NA	NA	0.042194	NA	0.00786306	0.00925461	0.00139155	up	ENSMUSG00000090112	Shprh	SNF2 histone linker PHD RING helicase	Promoter	ENSMUST00000159810.7	-69
chr10:11149370	RRBS	NA	TRUE	FALSE	FALSE	4.65e-05	0.0379875	0.974234	NA	NA	NA	NA	0.00675457	0.00776504	0.00101047	up	ENSMUSG00000090112	Shprh	SNF2 histone linker PHD RING helicase	Promoter	ENSMUST00000159810.7	-57
chr10:11149375	RRBS	NA	TRUE	FALSE	FALSE	7.16e-05	0.045392	0.929633	NA	NA	NA	NA	0.00663932	0.00744259	0.000803267	up	ENSMUSG00000090112	Shprh	SNF2 histone linker PHD RING helicase	Promoter	ENSMUST00000159810.7	-52
chr10:11149392	RRBS	NA	TRUE	FALSE	FALSE	7.7e-05	0.0467537	0.968836	NA	NA	NA	NA	0.00638968	0.00674043	0.000350751	up	ENSMUSG00000090112	Shprh	SNF2 histone linker PHD RING helicase	Promoter	ENSMUST00000159810.7	-35
chr10:11149394	RRBS	NA	TRUE	FALSE	FALSE	8.84e-05	0.0492206	0.963561	NA	NA	NA	NA	0.00640733	0.00672483	0.000317505	up	ENSMUSG00000090112	Shprh	SNF2 histone linker PHD RING helicase	Promoter	ENSMUST00000159810.7	-33
chr10:112928192	RRBS	NA	FALSE	TRUE	FALSE	NA	NA	NA	3.11e-05	0.0289555	NA	-1.25115	0.341187	0.315114	-0.0260728	down	ENSMUSG00000074748	Atxn7l3b	ataxin 7-like 3B	Promoter	ENSMUST00000099276.3	803
chr10:115163990	RRBS	NA	FALSE	TRUE	FALSE	NA	NA	NA	6.29e-05	0.0443017	NA	-0.941722	0.129851	0.12404	-0.00581101	down	ENSMUSG00000006764	Tph2	tryptophan hydroxylase 2	Intron (ENSMUST00000006949.8/216343, intron 5 of 10)	ENSMUST00000155794.1	11568
chr10:115163996	RRBS	NA	FALSE	TRUE	FALSE	NA	NA	NA	6.64e-05	0.0455136	NA	-0.938454	0.128949	0.124259	-0.00469011	down	ENSMUSG00000006764	Tph2	tryptophan hydroxylase 2	Intron (ENSMUST00000006949.8/216343, intron 5 of 10)	ENSMUST00000155794.1	11562
chr10:116264948	RRBS	NA	TRUE	FALSE	TRUE	1.45e-05	0.0224178	2.32256	NA	NA	0.0247881	NA	0.77016	0.765939	-0.00422165	up	ENSMUSG00000020154	Ptprb	protein tyrosine phosphatase, receptor type, B	Intron (ENSMUST00000063470.10/19279, intron 13 of 13)	ENSMUST00000217925.1	-10575
chr10:116770302	RRBS	NA	FALSE	TRUE	FALSE	NA	NA	NA	1.56e-06	0.00497408	NA	-1.3091	0.36813	0.317613	-0.0505174	down	ENSMUSG00000112924	4930579P08Rik	RIKEN cDNA 4930579P08 gene	Distal Intergenic	ENSMUST00000218193.1	41049
chr10:117797372	RRBS	NA	FALSE	TRUE	FALSE	NA	NA	NA	4.09e-09	0.000143716	NA	1.42062	0.836553	0.84037	0.00381619	up	ENSMUSG00000052798	Nup107	nucleoporin 107	Distal Intergenic	ENSMUST00000064848.6	-4667
chr10:118864131	RRBS	NA	FALSE	TRUE	FALSE	NA	NA	NA	1.19e-05	0.0155545	NA	-1.47747	0.549339	0.506442	-0.0428972	down	ENSMUSG00000028630	Dyrk2	dual-specificity tyrosine-(Y)-phosphorylation regulated kinase 2	Intron (ENSMUST00000004281.9/69181, intron 2 of 2)	ENSMUST00000218692.1	4168
chr10:118864165	RRBS	NA	FALSE	TRUE	FALSE	NA	NA	NA	4.13e-05	0.0341895	NA	-1.29118	0.373845	0.374625	0.000780278	down	ENSMUSG00000028630	Dyrk2	dual-specificity tyrosine-(Y)-phosphorylation regulated kinase 2	Intron (ENSMUST00000004281.9/69181, intron 2 of 2)	ENSMUST00000218692.1	4134
chr10:120422479	RRBS	NA	FALSE	TRUE	FALSE	NA	NA	NA	4.86e-06	0.00935612	NA	-1.20747	0.20425	0.215481	0.0112304	down	ENSMUSG00000076448	Mir763	microRNA 763	Intron (ENSMUST00000072777.13/15364, intron 3 of 4)	ENSMUST00000103249.1	25631
chr10:120422487	RRBS	NA	FALSE	TRUE	FALSE	NA	NA	NA	7.01e-06	0.0115069	NA	-1.18579	0.19884	0.210848	0.0120082	down	ENSMUSG00000076448	Mir763	microRNA 763	Intron (ENSMUST00000072777.13/15364, intron 3 of 4)	ENSMUST00000103249.1	25623
chr10:120422492	RRBS	NA	FALSE	TRUE	FALSE	NA	NA	NA	8.14e-06	0.0125277	NA	-1.17671	0.196915	0.209351	0.0124356	down	ENSMUSG00000076448	Mir763	microRNA 763	Intron (ENSMUST00000072777.13/15364, intron 3 of 4)	ENSMUST00000103249.1	25618
chr10:120422520	RRBS	NA	FALSE	TRUE	FALSE	NA	NA	NA	8.11e-06	0.0125071	NA	-1.17693	0.19689	0.21139	0.0145001	down	ENSMUSG00000076448	Mir763	microRNA 763	Intron (ENSMUST00000072777.13/15364, intron 3 of 4)	ENSMUST00000103249.1	25590
chr10:120978831	RRBS	NA	TRUE	FALSE	TRUE	2.86e-05	0.0309863	1.18864	NA	NA	0.0378974	NA	0.0121324	0.0117192	-0.000413208	up	ENSMUSG00000048661	Lemd3	LEM domain containing 3	Promoter	ENSMUST00000119944.7	501
chr10:120978833	RRBS	NA	TRUE	FALSE	TRUE	3.77e-05	0.0348273	1.17796	NA	NA	0.0417682	NA	0.0120436	0.0114783	-0.000565239	up	ENSMUSG00000048661	Lemd3	LEM domain containing 3	Promoter	ENSMUST00000119944.7	499
chr10:121063442	RRBS	NA	FALSE	TRUE	FALSE	NA	NA	NA	1.44e-05	0.0173081	NA	1.11392	0.721046	0.773558	0.0525115	up	ENSMUSG00000020218	Wif1	Wnt inhibitory factor 1	Intron (ENSMUST00000020439.10/24117, intron 2 of 9)	ENSMUST00000145691.1	-20313
chr10:121412881	RRBS	NA	TRUE	FALSE	TRUE	8.76e-05	0.0490421	2.42098	NA	NA	0.0370772	NA	0.388328	0.411389	0.0230607	up	ENSMUSG00000034707	Gns	glucosamine (N-acetyl)-6-sulfatase	3' UTR	ENSMUST00000219216.1	29766
chr10:121412894	RRBS	NA	TRUE	FALSE	TRUE	2.78e-05	0.0306498	2.48021	NA	NA	0.0233837	NA	0.38955	0.423516	0.0339657	up	ENSMUSG00000034707	Gns	glucosamine (N-acetyl)-6-sulfatase	3' UTR	ENSMUST00000219216.1	29779
chr10:121412914	RRBS	NA	TRUE	FALSE	TRUE	8.18e-06	0.017483	2.58956	NA	NA	0.0143783	NA	0.394626	0.446283	0.0516577	up	ENSMUSG00000034707	Gns	glucosamine (N-acetyl)-6-sulfatase	3' UTR	ENSMUST00000219216.1	29799
chr10:121412941	RRBS	NA	TRUE	FALSE	TRUE	4.11e-05	0.0359331	2.50566	NA	NA	0.0300335	NA	0.408811	0.466385	0.0575749	up	ENSMUSG00000034707	Gns	glucosamine (N-acetyl)-6-sulfatase	Exon (ENSMUST00000026902.8/192678, exon 5 of 5)	ENSMUST00000219216.1	29826
chr10:121586554	RRBS	NA	FALSE	TRUE	FALSE	NA	NA	NA	3.96e-05	0.0334549	NA	-0.738822	0.0117223	0.0108183	-0.000904077	down	ENSMUSG00000020115	Tbk1	TANK-binding kinase 1	Promoter	ENSMUST00000219493.1	187
chr10:121586558	RRBS	NA	FALSE	TRUE	FALSE	NA	NA	NA	3.95e-05	0.0334549	NA	-0.736491	0.0112944	0.010507	-0.000787448	down	ENSMUSG00000020115	Tbk1	TANK-binding kinase 1	Promoter	ENSMUST00000219493.1	183
chr10:121586562	RRBS	NA	FALSE	TRUE	FALSE	NA	NA	NA	4.43e-05	0.0358561	NA	-0.730697	0.0109169	0.0102576	-0.000659356	down	ENSMUSG00000020115	Tbk1	TANK-binding kinase 1	Promoter	ENSMUST00000219493.1	179
chr10:121586564	RRBS	NA	FALSE	TRUE	FALSE	NA	NA	NA	4.96e-05	0.038417	NA	-0.726218	0.0107672	0.010166	-0.000601218	down	ENSMUSG00000020115	Tbk1	TANK-binding kinase 1	Promoter	ENSMUST00000219493.1	177
chr10:121912838	RRBS	NA	TRUE	FALSE	FALSE	8.38e-05	0.0483264	-2.77665	NA	NA	NA	NA	0.569812	0.450717	-0.119095	down	ENSMUSG00000020121	Srgap1	SLIT-ROBO Rho GTPase activating protein 1	Intron (ENSMUST00000020322.11/117600, intron 3 of 21)	ENSMUST00000161156.1	-89705
chr10:121912850	RRBS	NA	TRUE	FALSE	FALSE	7.28e-05	0.0457138	-2.79745	NA	NA	NA	NA	0.570664	0.452514	-0.11815	down	ENSMUSG00000020121	Srgap1	SLIT-ROBO Rho GTPase activating protein 1	Intron (ENSMUST00000020322.11/117600, intron 3 of 21)	ENSMUST00000161156.1	-89717
chr10:121912867	RRBS	NA	TRUE	FALSE	FALSE	8.75e-05	0.0490177	-2.77955	NA	NA	NA	NA	0.56516	0.447753	-0.117407	down	ENSMUSG00000020121	Srgap1	SLIT-ROBO Rho GTPase activating protein 1	Intron (ENSMUST00000020322.11/117600, intron 3 of 21)	ENSMUST00000161156.1	-89734
chr10:122017058	RRBS	NA	FALSE	TRUE	FALSE	NA	NA	NA	2.42e-05	0.0244871	NA	1.23964	0.587604	0.652746	0.0651421	up	ENSMUSG00000020121	Srgap1	SLIT-ROBO Rho GTPase activating protein 1	Intron (ENSMUST00000020322.11/117600, intron 1 of 21)	ENSMUST00000020322.11	30250
chr10:122017121	RRBS	NA	FALSE	TRUE	FALSE	NA	NA	NA	2.18e-06	0.00602906	NA	1.41735	0.563015	0.59524	0.0322255	up	ENSMUSG00000020121	Srgap1	SLIT-ROBO Rho GTPase activating protein 1	Intron (ENSMUST00000020322.11/117600, intron 1 of 21)	ENSMUST00000020322.11	30187
chr10:122864888	RRBS	NA	FALSE	TRUE	FALSE	NA	NA	NA	4.65e-05	0.0368145	NA	-1.77385	0.904019	0.874568	-0.0294509	down	ENSMUSG00000034613	Ppm1h	protein phosphatase 1H (PP2C domain containing)	Intron (ENSMUST00000162853.7/319468, intron 5 of 5)	ENSMUST00000162969.1	-30480
chr10:127481676	RRBS	NA	FALSE	TRUE	FALSE	NA	NA	NA	4.6e-05	0.0366586	NA	-1.06923	0.223029	0.194045	-0.028984	down	ENSMUSG00000025404	R3hdm2	R3H domain containing 2	Promoter	ENSMUST00000164469.1	362
chr10:128654037	RRBS	NA	FALSE	TRUE	FALSE	NA	NA	NA	1.11e-06	0.00416006	NA	1.61588	0.468613	0.608034	0.139421	up	ENSMUSG00000002578	Ikzf4	IKAROS family zinc finger 4	Intron (ENSMUST00000238610.1/22781, intron 1 of 7)	ENSMUST00000133342.9	-8046
chr10:129229673	RRBS	NA	TRUE	FALSE	TRUE	4.82e-06	0.0143591	-2.05678	NA	NA	0.0202462	NA	0.913027	0.922319	0.00929141	down	ENSMUSG00000096229	Olfr774	olfactory receptor 774	Distal Intergenic	ENSMUST00000097164.2	-8478
chr10:129229693	RRBS	NA	TRUE	FALSE	TRUE	2.05e-06	0.00983743	-2.16786	NA	NA	0.0136444	NA	0.903314	0.914061	0.0107464	down	ENSMUSG00000096229	Olfr774	olfactory receptor 774	Distal Intergenic	ENSMUST00000097164.2	-8458
chr10:129229699	RRBS	NA	TRUE	FALSE	TRUE	1.58e-06	0.00868745	-2.19756	NA	NA	0.0119836	NA	0.900468	0.912837	0.0123684	down	ENSMUSG00000096229	Olfr774	olfactory receptor 774	Distal Intergenic	ENSMUST00000097164.2	-8452
chr10:129229711	RRBS	NA	TRUE	FALSE	TRUE	7.23e-07	0.00701643	-2.28032	NA	NA	0.0089236	NA	0.896501	0.908389	0.011888	down	ENSMUSG00000096229	Olfr774	olfactory receptor 774	Distal Intergenic	ENSMUST00000097164.2	-8440
chr10:129229719	RRBS	NA	TRUE	FALSE	TRUE	2.89e-07	0.00520794	-2.37708	NA	NA	0.00640924	NA	0.89259	0.90085	0.00826033	down	ENSMUSG00000096229	Olfr774	olfactory receptor 774	Distal Intergenic	ENSMUST00000097164.2	-8432
chr10:13081041	RRBS	NA	TRUE	FALSE	TRUE	2.9e-05	0.0311715	2.8165	NA	NA	0.0377442	NA	0.555674	0.688	0.132326	up	ENSMUSG00000019817	Plagl1	pleiomorphic adenoma gene-like 1	Intron (ENSMUST00000193426.5/22634, intron 1 of 7)	ENSMUST00000123135.7	-9650
chr10:20273821	RRBS	NA	FALSE	TRUE	FALSE	NA	NA	NA	5.53e-05	0.0412718	NA	0.985963	0.284904	0.366085	0.0811808	up	ENSMUSG00000019996	Map7	microtubule-associated protein 7	Exon (ENSMUST00000020173.15/17761, exon 13 of 18)	ENSMUST00000216308.1	4320
chr10:20273830	RRBS	NA	FALSE	TRUE	FALSE	NA	NA	NA	3.58e-05	0.0314135	NA	1.00133	0.282171	0.364491	0.08232	up	ENSMUSG00000019996	Map7	microtubule-associated protein 7	Exon (ENSMUST00000020173.15/17761, exon 13 of 18)	ENSMUST00000216308.1	4329
chr10:20273863	RRBS	NA	FALSE	TRUE	FALSE	NA	NA	NA	5.17e-05	0.0395274	NA	0.959905	0.289557	0.370703	0.0811453	up	ENSMUSG00000019996	Map7	microtubule-associated protein 7	Exon (ENSMUST00000020173.15/17761, exon 13 of 18)	ENSMUST00000216308.1	4362
chr10:20986058	RRBS	NA	TRUE	FALSE	TRUE	9.52e-08	0.00400251	2.47678	NA	NA	0.00598909	NA	0.787045	0.825132	0.0380868	up	ENSMUSG00000019986	Ahi1	Abelson helper integration site 1	Intron (ENSMUST00000105525.11/52906, intron 13 of 23)	ENSMUST00000214893.1	-14479
chr10:20986063	RRBS	NA	TRUE	FALSE	TRUE	3.31e-07	0.00530752	2.24406	NA	NA	0.00722734	NA	0.792709	0.830007	0.0372981	up	ENSMUSG00000019986	Ahi1	Abelson helper integration site 1	Intron (ENSMUST00000105525.11/52906, intron 13 of 23)	ENSMUST00000214893.1	-14474
chr10:20986076	RRBS	NA	TRUE	FALSE	TRUE	3.17e-07	0.00530752	1.9705	NA	NA	0.0063319	NA	0.812926	0.843258	0.0303317	up	ENSMUSG00000019986	Ahi1	Abelson helper integration site 1	Intron (ENSMUST00000105525.11/52906, intron 13 of 23)	ENSMUST00000214893.1	-14461
chr10:20986106	RRBS	NA	TRUE	FALSE	TRUE	1.32e-05	0.0214554	1.43263	NA	NA	0.0184551	NA	0.869936	0.87849	0.00855428	up	ENSMUSG00000019986	Ahi1	Abelson helper integration site 1	Intron (ENSMUST00000105525.11/52906, intron 13 of 23)	ENSMUST00000214893.1	-14431
chr10:20986111	RRBS	NA	TRUE	FALSE	TRUE	2.83e-05	0.030864	1.36588	NA	NA	0.0229168	NA	0.877836	0.883721	0.00588478	up	ENSMUSG00000019986	Ahi1	Abelson helper integration site 1	Intron (ENSMUST00000105525.11/52906, intron 13 of 23)	ENSMUST00000214893.1	-14426
chr10:20986119	RRBS	NA	TRUE	FALSE	TRUE	8.46e-05	0.0484816	1.27844	NA	NA	0.033222	NA	0.887532	0.889961	0.00242947	up	ENSMUSG00000019986	Ahi1	Abelson helper integration site 1	Intron (ENSMUST00000105525.11/52906, intron 13 of 23)	ENSMUST00000214893.1	-14418
chr10:22645363	RRBS	NA	TRUE	FALSE	FALSE	7.45e-05	0.0461828	-1.22333	NA	NA	NA	NA	0.0112869	0.0109492	-0.000337752	down	ENSMUSG00000037490	Slc2a12	solute carrier family 2 (facilitated glucose transporter), member 12	Promoter	ENSMUST00000042261.4	352
chr10:23797146	RRBS	NA	TRUE	FALSE	FALSE	8.43e-05	0.0484161	1.08177	NA	NA	NA	NA	0.008901	0.0123051	0.0034041	up	ENSMUSG00000037455	Slc18b1	solute carrier family 18, subfamily B, member 1	Promoter	ENSMUST00000133289.1	-54
chr10:24224061	RRBS	NA	FALSE	TRUE	FALSE	NA	NA	NA	6.55e-05	0.0451999	NA	-1.10784	0.355643	0.298544	-0.0570983	down	ENSMUSG00000020000	Moxd1	monooxygenase, DBH-like 1	Promoter	ENSMUST00000154916.1	516
chr10:24224065	RRBS	NA	FALSE	TRUE	FALSE	NA	NA	NA	6.86e-05	0.0465186	NA	-1.10175	0.348454	0.291725	-0.0567288	down	ENSMUSG00000020000	Moxd1	monooxygenase, DBH-like 1	Promoter	ENSMUST00000154916.1	520
chr10:24596230	RRBS	NA	TRUE	FALSE	FALSE	6.73e-05	0.0444738	2.06793	NA	NA	NA	NA	0.0646219	0.0782466	0.0136247	up	NA	Gm15270	predicted gene 15270	Promoter	ENSMUST00000136908.7	-413
chr10:24596257	RRBS	NA	TRUE	FALSE	FALSE	8.39e-05	0.0483408	2.1755	NA	NA	NA	NA	0.0877999	0.100617	0.0128167	up	NA	Gm15270	predicted gene 15270	Promoter	ENSMUST00000136908.7	-440
chr10:39986827	RRBS	NA	TRUE	FALSE	TRUE	1.51e-05	0.0227279	1.92122	NA	NA	0.029297	NA	0.699404	0.704152	0.00474805	up	ENSMUSG00000038528	Mfsd4b5	major facilitator superfamily domain containing 4B5	Promoter	ENSMUST00000164566.7	-181
chr10:39986847	RRBS	NA	TRUE	FALSE	TRUE	5.43e-06	0.015198	1.99668	NA	NA	0.0194809	NA	0.714911	0.719727	0.00481599	up	ENSMUSG00000038528	Mfsd4b5	major facilitator superfamily domain containing 4B5	Promoter	ENSMUST00000164566.7	-201
chr10:39986865	RRBS	NA	TRUE	FALSE	TRUE	1.93e-05	0.0259137	1.90024	NA	NA	0.0309358	NA	0.739507	0.744437	0.00493073	up	ENSMUSG00000038528	Mfsd4b5	major facilitator superfamily domain containing 4B5	Promoter	ENSMUST00000164566.7	-219
chr10:39986871	RRBS	NA	TRUE	FALSE	TRUE	2.76e-05	0.0305614	1.87136	NA	NA	0.0356094	NA	0.745763	0.751447	0.00568448	up	ENSMUSG00000038528	Mfsd4b5	major facilitator superfamily domain containing 4B5	Promoter	ENSMUST00000164566.7	-225
chr10:44224325	RRBS	NA	FALSE	TRUE	FALSE	NA	NA	NA	9e-06	0.0133155	NA	1.14513	0.703795	0.758579	0.0547839	up	ENSMUSG00000091358	Speer5-ps1	spermatogenesis associated glutamate (E)-rich protein 5, pseudogene 1	Distal Intergenic	ENSMUST00000215938.1	7296
chr10:45067008	RRBS	NA	TRUE	FALSE	FALSE	4.82e-05	0.0385948	1.22082	NA	NA	NA	NA	0.00662711	0.00920265	0.00257555	up	ENSMUSG00000019849	Prep	prolyl endopeptidase	Promoter	ENSMUST00000099858.3	-195
chr10:45067012	RRBS	NA	TRUE	FALSE	FALSE	4.86e-05	0.0387242	1.21573	NA	NA	NA	NA	0.00673069	0.00914414	0.00241344	up	ENSMUSG00000019849	Prep	prolyl endopeptidase	Promoter	ENSMUST00000099858.3	-191
chr10:45067015	RRBS	NA	TRUE	FALSE	FALSE	7.34e-05	0.045942	1.17101	NA	NA	NA	NA	0.00681017	0.00912624	0.00231606	up	ENSMUSG00000019849	Prep	prolyl endopeptidase	Promoter	ENSMUST00000099858.3	-188
chr10:52233607	RRBS	NA	FALSE	TRUE	FALSE	NA	NA	NA	1.81e-05	0.0200441	NA	0.727624	0.0078805	0.0107774	0.00289693	up	ENSMUSG00000019891	Dcbld1	discoidin, CUB and LCCL domain containing 1	Promoter	ENSMUST00000069004.13	-12
chr10:52233611	RRBS	NA	FALSE	TRUE	FALSE	NA	NA	NA	4.03e-06	0.00848704	NA	0.77382	0.00732677	0.0107957	0.00346892	up	ENSMUSG00000019891	Dcbld1	discoidin, CUB and LCCL domain containing 1	Promoter	ENSMUST00000069004.13	-8
chr10:52233613	RRBS	NA	FALSE	TRUE	FALSE	NA	NA	NA	1.71e-06	0.00523863	NA	0.80215	0.00707951	0.0108176	0.00373804	up	ENSMUSG00000019891	Dcbld1	discoidin, CUB and LCCL domain containing 1	Promoter	ENSMUST00000069004.13	-6
chr10:52233618	RRBS	NA	FALSE	TRUE	FALSE	NA	NA	NA	5.26e-07	0.00283177	NA	0.83703	0.00672733	0.010918	0.00419066	up	ENSMUSG00000019891	Dcbld1	discoidin, CUB and LCCL domain containing 1	Promoter	ENSMUST00000069004.13	-1
chr10:58323710	RRBS	NA	FALSE	TRUE	FALSE	NA	NA	NA	2.24e-05	0.0232619	NA	-0.757498	0.0103786	0.00961652	-0.000762126	down	ENSMUSG00000019920	Lims1	LIM and senescent cell antigen-like domains 1	Promoter	ENSMUST00000020078.13	244
chr10:58323715	RRBS	NA	FALSE	TRUE	FALSE	NA	NA	NA	9.24e-06	0.0135121	NA	-0.78247	0.00996798	0.00903672	-0.00093126	down	ENSMUSG00000019920	Lims1	LIM and senescent cell antigen-like domains 1	Promoter	ENSMUST00000020078.13	249
chr10:58323718	RRBS	NA	FALSE	TRUE	FALSE	NA	NA	NA	1.21e-05	0.0157213	NA	-0.771266	0.00970465	0.00873967	-0.000964981	down	ENSMUSG00000019920	Lims1	LIM and senescent cell antigen-like domains 1	Promoter	ENSMUST00000020078.13	252
chr10:58323725	RRBS	NA	FALSE	TRUE	FALSE	NA	NA	NA	2.44e-05	0.0246381	NA	-0.744984	0.00951735	0.00846298	-0.00105437	down	ENSMUSG00000019920	Lims1	LIM and senescent cell antigen-like domains 1	Promoter	ENSMUST00000020078.13	259
chr10:59541784	RRBS	NA	TRUE	FALSE	TRUE	4.06e-05	0.0356653	2.71976	NA	NA	0.0465332	NA	0.313666	0.343945	0.0302783	up	ENSMUSG00000009647	Mcu	mitochondrial calcium uniporter	Intron (ENSMUST00000020312.12/215999, intron 1 of 7)	ENSMUST00000162012.1	74871
chr10:59541813	RRBS	NA	TRUE	FALSE	FALSE	5.69e-05	0.0414883	2.63347	NA	NA	NA	NA	0.290654	0.329791	0.0391369	up	ENSMUSG00000009647	Mcu	mitochondrial calcium uniporter	Intron (ENSMUST00000020312.12/215999, intron 1 of 7)	ENSMUST00000162012.1	74842
chr10:59541816	RRBS	NA	TRUE	FALSE	FALSE	5.75e-05	0.0415259	2.63222	NA	NA	NA	NA	0.289833	0.329392	0.0395588	up	ENSMUSG00000009647	Mcu	mitochondrial calcium uniporter	Intron (ENSMUST00000020312.12/215999, intron 1 of 7)	ENSMUST00000162012.1	74839
chr10:59541823	RRBS	NA	TRUE	FALSE	FALSE	5.54e-05	0.0409619	2.62371	NA	NA	NA	NA	0.283585	0.323614	0.0400293	up	ENSMUSG00000009647	Mcu	mitochondrial calcium uniporter	Intron (ENSMUST00000020312.12/215999, intron 1 of 7)	ENSMUST00000162012.1	74832
chr10:60218906	RRBS	NA	FALSE	TRUE	FALSE	NA	NA	NA	1.94e-06	0.0056385	NA	-0.933721	0.0256521	0.0164536	-0.00919851	down	ENSMUSG00000057337	Chst3	carbohydrate sulfotransferase 3	Promoter	ENSMUST00000135158.8	354
chr10:60218910	RRBS	NA	FALSE	TRUE	FALSE	NA	NA	NA	8.96e-07	0.00373872	NA	-0.961347	0.0260761	0.0170874	-0.00898864	down	ENSMUSG00000057337	Chst3	carbohydrate sulfotransferase 3	Promoter	ENSMUST00000135158.8	350
chr10:60218925	RRBS	NA	FALSE	TRUE	FALSE	NA	NA	NA	4.72e-07	0.00268345	NA	-0.993569	0.0277456	0.0187068	-0.00903879	down	ENSMUSG00000057337	Chst3	carbohydrate sulfotransferase 3	Promoter	ENSMUST00000135158.8	335
chr10:60218928	RRBS	NA	FALSE	TRUE	FALSE	NA	NA	NA	2.67e-06	0.00678353	NA	-0.941862	0.0281737	0.0189332	-0.00924047	down	ENSMUSG00000057337	Chst3	carbohydrate sulfotransferase 3	Promoter	ENSMUST00000135158.8	332
chr10:60218932	RRBS	NA	FALSE	TRUE	FALSE	NA	NA	NA	3.27e-06	0.0075531	NA	-0.936528	0.0283497	0.0189806	-0.00936906	down	ENSMUSG00000057337	Chst3	carbohydrate sulfotransferase 3	Promoter	ENSMUST00000135158.8	328
chr10:60218938	RRBS	NA	FALSE	TRUE	FALSE	NA	NA	NA	1.02e-05	0.0142762	NA	-0.896476	0.0279988	0.0188681	-0.00913067	down	ENSMUSG00000057337	Chst3	carbohydrate sulfotransferase 3	Promoter	ENSMUST00000135158.8	322
chr10:60218946	RRBS	NA	FALSE	TRUE	FALSE	NA	NA	NA	5.14e-05	0.0393687	NA	-0.832225	0.0269138	0.0185022	-0.00841158	down	ENSMUSG00000057337	Chst3	carbohydrate sulfotransferase 3	Promoter	ENSMUST00000135158.8	314
chr10:60282243	RRBS	NA	TRUE	FALSE	TRUE	1.53e-06	0.00868745	2.63106	NA	NA	0.0143783	NA	0.16702	0.200655	0.0336349	up	ENSMUSG00000004207	Psap	prosaposin	Intron (ENSMUST00000105465.7/19156, intron 1 of 13)	ENSMUST00000165878.1	-2218
chr10:60687177	RRBS	NA	TRUE	FALSE	TRUE	3.66e-05	0.0345045	1.16824	NA	NA	0.0422695	NA	0.0105363	0.0111961	0.000659758	up	ENSMUSG00000012819	Cdh23	cadherin 23 (otocadherin)	Promoter	ENSMUST00000123309.1	80
chr10:60687181	RRBS	NA	TRUE	FALSE	TRUE	2.66e-05	0.0299131	1.18528	NA	NA	0.0378647	NA	0.0104269	0.0113348	0.000907954	up	ENSMUSG00000012819	Cdh23	cadherin 23 (otocadherin)	Promoter	ENSMUST00000123309.1	76
chr10:60687195	RRBS	NA	TRUE	FALSE	TRUE	3.04e-05	0.0318889	1.18467	NA	NA	0.0461507	NA	0.0102132	0.012022	0.00180871	up	ENSMUSG00000012819	Cdh23	cadherin 23 (otocadherin)	Promoter	ENSMUST00000123309.1	62
chr10:60687203	RRBS	NA	TRUE	FALSE	FALSE	4.46e-05	0.0371089	1.17487	NA	NA	NA	NA	0.0102399	0.0127401	0.00250015	up	ENSMUSG00000012819	Cdh23	cadherin 23 (otocadherin)	Promoter	ENSMUST00000123309.1	54
chr10:60687215	RRBS	NA	TRUE	FALSE	FALSE	7.84e-05	0.0471275	1.14541	NA	NA	NA	NA	0.00939767	0.0120875	0.00268982	up	ENSMUSG00000012819	Cdh23	cadherin 23 (otocadherin)	Promoter	ENSMUST00000123309.1	42
chr10:60722754	RRBS	NA	TRUE	FALSE	TRUE	8.19e-05	0.0478936	2.14609	NA	NA	0.0366356	NA	0.83938	0.833413	-0.00596686	up	ENSMUSG00000020100	Slc29a3	solute carrier family 29 (nucleoside transporters), member 3	Intron (ENSMUST00000117513.7/71279, intron 4 of 5)	ENSMUST00000127386.7	1562
chr10:60722761	RRBS	NA	TRUE	FALSE	TRUE	7.96e-05	0.0474495	2.14387	NA	NA	0.0363136	NA	0.840807	0.833952	-0.00685496	up	ENSMUSG00000020100	Slc29a3	solute carrier family 29 (nucleoside transporters), member 3	Intron (ENSMUST00000117513.7/71279, intron 4 of 5)	ENSMUST00000127386.7	1555
chr10:60722765	RRBS	NA	TRUE	FALSE	TRUE	8.7e-05	0.0489216	2.13402	NA	NA	0.0372865	NA	0.841055	0.832374	-0.00868102	up	ENSMUSG00000020100	Slc29a3	solute carrier family 29 (nucleoside transporters), member 3	Intron (ENSMUST00000117513.7/71279, intron 4 of 5)	ENSMUST00000127386.7	1551
chr10:60827170	RRBS	NA	TRUE	FALSE	TRUE	7.95e-05	0.0474239	1.24365	NA	NA	0.0107484	NA	0.0213565	0.0155246	-0.00583193	up	ENSMUSG00000020099	Unc5b	unc-5 netrin receptor B	Intron (ENSMUST00000077925.6/107449, intron 1 of 16)	ENSMUST00000218637.1	4212
chr10:61419521	RRBS	NA	FALSE	TRUE	FALSE	NA	NA	NA	1.52e-06	0.00495333	NA	-1.65506	0.623836	0.626198	0.00236167	down	ENSMUSG00000037171	Nodal	nodal	Intron (ENSMUST00000049339.6/18119, intron 1 of 2)	ENSMUST00000049339.6	1549
chr10:61452552	RRBS	NA	TRUE	FALSE	FALSE	5.43e-05	0.0406531	1.29443	NA	NA	NA	NA	0.00998512	0.0101926	0.000207455	up	ENSMUSG00000020091	Eif4ebp2	eukaryotic translation initiation factor 4E binding protein 2	Promoter	ENSMUST00000167087.1	106
chr10:61452555	RRBS	NA	TRUE	FALSE	FALSE	3.97e-05	0.0354708	1.30755	NA	NA	NA	NA	0.00981986	0.0101787	0.000358806	up	ENSMUSG00000020091	Eif4ebp2	eukaryotic translation initiation factor 4E binding protein 2	Promoter	ENSMUST00000167087.1	103
chr10:61452557	RRBS	NA	TRUE	FALSE	TRUE	3.29e-05	0.0329684	1.31467	NA	NA	0.0479356	NA	0.00971876	0.0101611	0.000442385	up	ENSMUSG00000020091	Eif4ebp2	eukaryotic translation initiation factor 4E binding protein 2	Promoter	ENSMUST00000167087.1	101
chr10:61452563	RRBS	NA	TRUE	FALSE	TRUE	2.26e-05	0.0277309	1.32636	NA	NA	0.0426185	NA	0.00943911	0.0100921	0.000653014	up	ENSMUSG00000020091	Eif4ebp2	eukaryotic translation initiation factor 4E binding protein 2	Promoter	ENSMUST00000167087.1	95
chr10:61696283	RRBS	NA	TRUE	FALSE	FALSE	5.73e-05	0.0415259	-0.99658	NA	NA	NA	NA	0.0109022	0.00925082	-0.00165141	down	ENSMUSG00000020087	Tysnd1	trypsin domain containing 1	Promoter	ENSMUST00000218135.1	-110
chr10:63177256	RRBS	NA	TRUE	FALSE	TRUE	1.46e-05	0.0224737	1.90363	NA	NA	0.0369435	NA	0.376606	0.440111	0.0635053	up	ENSMUSG00000020067	Mypn	myopalladin	Intron (ENSMUST00000095580.2/68802, intron 2 of 19)	ENSMUST00000095580.2	26696
chr10:63177277	RRBS	NA	TRUE	FALSE	TRUE	8.41e-06	0.0177218	1.89887	NA	NA	0.0288588	NA	0.370302	0.425915	0.0556133	up	ENSMUSG00000020067	Mypn	myopalladin	Intron (ENSMUST00000095580.2/68802, intron 2 of 19)	ENSMUST00000095580.2	26675
chr10:63177299	RRBS	NA	TRUE	FALSE	TRUE	8.48e-06	0.01777	1.84095	NA	NA	0.0301726	NA	0.355316	0.412811	0.0574948	up	ENSMUSG00000020067	Mypn	myopalladin	Intron (ENSMUST00000095580.2/68802, intron 2 of 19)	ENSMUST00000095580.2	26653
chr10:64040198	RRBS	NA	TRUE	FALSE	TRUE	8.38e-05	0.0483264	-2.75008	NA	NA	0.0292571	NA	0.33683	0.380675	0.0438453	down	ENSMUSG00000042846	Lrrtm3	leucine rich repeat transmembrane neuronal 3	Intron (ENSMUST00000105441.7/216033, intron 7 of 17)	ENSMUST00000148712.1	50049
chr10:64090184	RRBS	NA	TRUE	FALSE	TRUE	7.37e-05	0.0460102	1.29836	NA	NA	0.0195415	NA	0.0156419	0.0132181	-0.00242383	up	ENSMUSG00000042846	Lrrtm3	leucine rich repeat transmembrane neuronal 3	Promoter	ENSMUST00000148712.1	63
chr10:67103700	RRBS	NA	TRUE	FALSE	TRUE	7.54e-05	0.0463685	-2.43603	NA	NA	0.0200622	NA	0.186376	0.269092	0.0827165	down	ENSMUSG00000019873	Reep3	receptor accessory protein 3	Intron (ENSMUST00000174062.7/108829, intron 1 of 2)	ENSMUST00000020023.8	-6755
chr10:67819663	RRBS	NA	TRUE	FALSE	FALSE	5.76e-05	0.041556	2.9209	NA	NA	NA	NA	0.600215	0.635575	0.0353606	up	ENSMUSG00000037855	Zfp365	zinc finger protein 365	Intron (ENSMUST00000232007.1/ENSMUST00000232007.1, intron 2 of 5)	ENSMUST00000127869.1	79344
chr10:67819676	RRBS	NA	TRUE	FALSE	FALSE	6.65e-05	0.044284	2.87887	NA	NA	NA	NA	0.607767	0.645833	0.0380666	up	ENSMUSG00000037855	Zfp365	zinc finger protein 365	Intron (ENSMUST00000232007.1/ENSMUST00000232007.1, intron 2 of 5)	ENSMUST00000127869.1	79331
chr10:68352905	RRBS	NA	TRUE	FALSE	TRUE	8.01e-06	0.0174468	2.87754	NA	NA	0.032211	NA	0.467121	0.548332	0.0812114	up	ENSMUSG00000112157	4930545H06Rik	RIKEN cDNA 4930545H06 gene	Distal Intergenic	ENSMUST00000218225.1	-31763
chr10:69945011	RRBS	NA	FALSE	TRUE	FALSE	NA	NA	NA	5.93e-05	0.0429694	NA	-1.10599	0.193289	0.201274	0.0079851	down	ENSMUSG00000069601	Ank3	ankyrin 3, epithelial	Intron (ENSMUST00000218680.1/11735, intron 26 of 42)	ENSMUST00000182437.7	18878
chr10:69945057	RRBS	NA	FALSE	TRUE	FALSE	NA	NA	NA	3.12e-05	0.029007	NA	-1.09644	0.161264	0.158428	-0.00283581	down	ENSMUSG00000069601	Ank3	ankyrin 3, epithelial	Intron (ENSMUST00000218680.1/11735, intron 26 of 42)	ENSMUST00000182437.7	18924
chr10:69945064	RRBS	NA	FALSE	TRUE	FALSE	NA	NA	NA	3.64e-05	0.0317017	NA	-1.08965	0.16216	0.157142	-0.00501819	down	ENSMUSG00000069601	Ank3	ankyrin 3, epithelial	Intron (ENSMUST00000218680.1/11735, intron 26 of 42)	ENSMUST00000182437.7	18931
chr10:69945068	RRBS	NA	FALSE	TRUE	FALSE	NA	NA	NA	3.89e-05	0.0332306	NA	-1.08528	0.161351	0.155444	-0.00590675	down	ENSMUSG00000069601	Ank3	ankyrin 3, epithelial	Intron (ENSMUST00000218680.1/11735, intron 26 of 42)	ENSMUST00000182437.7	18935
chr10:69989449	RRBS	NA	TRUE	FALSE	TRUE	2.29e-05	0.0277309	1.82948	NA	NA	0.0487414	NA	0.905436	0.927708	0.0222722	up	ENSMUSG00000069601	Ank3	ankyrin 3, epithelial	Promoter	ENSMUST00000182665.7	-486
chr10:69989463	RRBS	NA	TRUE	FALSE	FALSE	5.78e-05	0.04162	1.747	NA	NA	NA	NA	0.906156	0.928174	0.0220173	up	ENSMUSG00000069601	Ank3	ankyrin 3, epithelial	Promoter	ENSMUST00000182665.7	-472
chr10:70946419	RRBS	NA	TRUE	FALSE	FALSE	7.16e-05	0.045392	2.34049	NA	NA	NA	NA	0.693966	0.749259	0.0552926	up	ENSMUSG00000014329	Bicc1	BicC family RNA binding protein 1	Intron (ENSMUST00000143791.7/83675, intron 13 of 20)	ENSMUST00000144740.1	2070
chr10:71130524	RRBS	NA	TRUE	FALSE	FALSE	5.99e-05	0.0423178	3.04069	NA	NA	NA	NA	0.227064	0.341101	0.114037	up	ENSMUSG00000014329	Bicc1	BicC family RNA binding protein 1	Intron (ENSMUST00000143791.7/83675, intron 1 of 20)	ENSMUST00000131445.7	16336
chr10:75921398	RRBS	NA	TRUE	FALSE	TRUE	2.21e-05	0.0274858	1.27827	NA	NA	0.0224823	NA	0.011537	0.0114879	-4.91e-05	up	ENSMUSG00000000902	Smarcb1	SWI/SNF related, matrix associated, actin dependent regulator of chromatin, subfamily b, member 1	Promoter	ENSMUST00000140388.1	191
chr10:75921401	RRBS	NA	TRUE	FALSE	TRUE	1.69e-05	0.0239938	1.28601	NA	NA	0.0201816	NA	0.0116254	0.0115944	-3.1e-05	up	ENSMUSG00000000902	Smarcb1	SWI/SNF related, matrix associated, actin dependent regulator of chromatin, subfamily b, member 1	Promoter	ENSMUST00000140388.1	188
chr10:75921411	RRBS	NA	TRUE	FALSE	TRUE	1.3e-05	0.0213282	1.28261	NA	NA	0.0168658	NA	0.0119594	0.0120065	4.72e-05	up	ENSMUSG00000000902	Smarcb1	SWI/SNF related, matrix associated, actin dependent regulator of chromatin, subfamily b, member 1	Promoter	ENSMUST00000140388.1	178
chr10:75921418	RRBS	NA	TRUE	FALSE	TRUE	1.32e-05	0.0214554	1.27145	NA	NA	0.0163253	NA	0.0121258	0.012177	5.12e-05	up	ENSMUSG00000000902	Smarcb1	SWI/SNF related, matrix associated, actin dependent regulator of chromatin, subfamily b, member 1	Promoter	ENSMUST00000140388.1	171
chr10:75921440	RRBS	NA	TRUE	FALSE	TRUE	5.33e-05	0.0403314	1.18757	NA	NA	0.0280392	NA	0.0126313	0.0125892	-4.2e-05	up	ENSMUSG00000000902	Smarcb1	SWI/SNF related, matrix associated, actin dependent regulator of chromatin, subfamily b, member 1	Promoter	ENSMUST00000140388.1	149
chr10:76248509	RRBS	NA	TRUE	FALSE	TRUE	4.31e-05	0.0365448	1.07317	NA	NA	0.0250047	NA	0.283844	0.285825	0.00198015	up	ENSMUSG00000033208	S100b	S100 protein, beta polypeptide, neural	Distal Intergenic	ENSMUST00000036387.7	-5344
chr10:76248517	RRBS	NA	TRUE	FALSE	TRUE	5.49e-05	0.0408371	1.10211	NA	NA	0.0253446	NA	0.292048	0.290232	-0.00181582	up	ENSMUSG00000033208	S100b	S100 protein, beta polypeptide, neural	Distal Intergenic	ENSMUST00000036387.7	-5336
chr10:77034247	RRBS	NA	TRUE	FALSE	TRUE	2.89e-05	0.0311715	1.42668	NA	NA	0.0468801	NA	0.05839	0.0746077	0.0162177	up	ENSMUSG00000001436	Slc19a1	solute carrier family 19 (folate transporter), member 1	Promoter	ENSMUST00000132984.1	928
chr10:77134234	RRBS	NA	FALSE	TRUE	FALSE	NA	NA	NA	6.29e-05	0.0443017	NA	-1.29746	0.557035	0.444268	-0.112767	down	ENSMUSG00000001435	Col18a1	collagen, type XVIII, alpha 1	Intron (ENSMUST00000081654.12/12822, intron 2 of 41)	ENSMUST00000072755.11	-20288
chr10:77251455	RRBS	NA	TRUE	FALSE	FALSE	7.5e-05	0.0462914	1.89087	NA	NA	NA	NA	0.137401	0.207358	0.0699573	up	ENSMUSG00000020260	Pofut2	protein O-fucosyltransferase 2	Distal Intergenic	ENSMUST00000020493.8	-7763
chr10:77902259	RRBS	NA	FALSE	TRUE	FALSE	NA	NA	NA	1.18e-07	0.00126489	NA	-1.00317	0.0188417	0.0175774	-0.00126432	down	ENSMUSG00000051652	Lrrc3	leucine rich repeat containing 3	Promoter	ENSMUST00000057608.4	277
chr10:77902271	RRBS	NA	FALSE	TRUE	FALSE	NA	NA	NA	7.65e-08	0.00100797	NA	-1.01212	0.018362	0.0170024	-0.00135955	down	ENSMUSG00000051652	Lrrc3	leucine rich repeat containing 3	Promoter	ENSMUST00000057608.4	265
chr10:77902294	RRBS	NA	FALSE	TRUE	FALSE	NA	NA	NA	2.91e-07	0.00220737	NA	-0.955239	0.0154217	0.0139145	-0.00150719	down	ENSMUSG00000051652	Lrrc3	leucine rich repeat containing 3	Promoter	ENSMUST00000057608.4	242
chr10:77902298	RRBS	NA	FALSE	TRUE	FALSE	NA	NA	NA	4.66e-07	0.00268345	NA	-0.939696	0.0151578	0.0136671	-0.00149075	down	ENSMUSG00000051652	Lrrc3	leucine rich repeat containing 3	Promoter	ENSMUST00000057608.4	238
chr10:77902303	RRBS	NA	FALSE	TRUE	FALSE	NA	NA	NA	8.77e-07	0.00372176	NA	-0.919843	0.015003	0.0135199	-0.00148307	down	ENSMUSG00000051652	Lrrc3	leucine rich repeat containing 3	Promoter	ENSMUST00000057608.4	233
chr10:77902318	RRBS	NA	FALSE	TRUE	FALSE	NA	NA	NA	2.83e-06	0.00697322	NA	-0.872406	0.0134873	0.0118782	-0.00160909	down	ENSMUSG00000051652	Lrrc3	leucine rich repeat containing 3	Promoter	ENSMUST00000057608.4	218
chr10:79613162	RRBS	NA	FALSE	TRUE	FALSE	NA	NA	NA	3.44e-05	0.03081	NA	-1.14293	0.235554	0.21135	-0.0242041	down	ENSMUSG00000045912	C2cd4c	C2 calcium-dependent domain containing 4C	Promoter	ENSMUST00000059699.8	838
chr10:79735887	RRBS	NA	FALSE	TRUE	FALSE	NA	NA	NA	2.06e-05	0.0220857	NA	1.16638	0.551064	0.621861	0.0707973	up	ENSMUSG00000020329	Polrmt	polymerase (RNA) mitochondrial (DNA directed)	Promoter	ENSMUST00000159289.1	881
chr10:79908802	RRBS	NA	TRUE	FALSE	TRUE	3.54e-06	0.0127791	-1.43195	NA	NA	0.0336716	NA	0.00880718	0.0056118	-0.00319538	down	ENSMUSG00000013833	Med16	mediator complex subunit 16	Promoter	ENSMUST00000163125.1	16
chr10:79908806	RRBS	NA	TRUE	FALSE	TRUE	4.84e-06	0.0143805	-1.38873	NA	NA	0.0350923	NA	0.0093695	0.00595431	-0.0034152	down	ENSMUSG00000013833	Med16	mediator complex subunit 16	Promoter	ENSMUST00000163125.1	12
chr10:79908809	RRBS	NA	TRUE	FALSE	TRUE	6e-06	0.0157586	-1.36611	NA	NA	0.0367044	NA	0.00978545	0.00620482	-0.00358064	down	ENSMUSG00000013833	Med16	mediator complex subunit 16	Promoter	ENSMUST00000163125.1	9
chr10:79908823	RRBS	NA	TRUE	FALSE	FALSE	7.12e-05	0.045392	-1.18125	NA	NA	NA	NA	0.0114993	0.00750158	-0.00399777	down	ENSMUSG00000013833	Med16	mediator complex subunit 16	Promoter	ENSMUST00000163125.1	-5
chr10:79919351	RRBS	NA	TRUE	FALSE	FALSE	1.11e-05	0.0200423	1.63559	NA	NA	NA	NA	0.0572104	0.109152	0.0519415	up	ENSMUSG00000035773	Kiss1r	KISS1 receptor	Promoter	ENSMUST00000219745.1	677
chr10:79919357	RRBS	NA	TRUE	FALSE	FALSE	6.13e-06	0.0158617	1.67372	NA	NA	NA	NA	0.0578395	0.108994	0.0511543	up	ENSMUSG00000035773	Kiss1r	KISS1 receptor	Promoter	ENSMUST00000219745.1	683
chr10:79919378	RRBS	NA	TRUE	FALSE	TRUE	5.31e-07	0.00627654	1.84831	NA	NA	0.0342879	NA	0.063416	0.117702	0.0542857	up	ENSMUSG00000035773	Kiss1r	KISS1 receptor	Promoter	ENSMUST00000219745.1	704
chr10:79935491	RRBS	NA	TRUE	FALSE	FALSE	4.79e-05	0.0384912	2.38372	NA	NA	NA	NA	0.38795	0.429327	0.0413771	up	ENSMUSG00000019564	Arid3a	AT rich interactive domain 3A (BRIGHT-like)	Intron (ENSMUST00000019708.11/13496, intron 3 of 8)	ENSMUST00000131118.1	5067
chr10:79935548	RRBS	NA	TRUE	FALSE	TRUE	2.88e-07	0.00520794	3.56967	NA	NA	0.0240364	NA	0.528609	0.678489	0.149881	up	ENSMUSG00000019564	Arid3a	AT rich interactive domain 3A (BRIGHT-like)	Intron (ENSMUST00000019708.11/13496, intron 3 of 8)	ENSMUST00000131118.1	5124
chr10:79935562	RRBS	NA	TRUE	FALSE	FALSE	2.31e-06	0.0104006	3.35683	NA	NA	NA	NA	0.531221	0.699643	0.168422	up	ENSMUSG00000019564	Arid3a	AT rich interactive domain 3A (BRIGHT-like)	Intron (ENSMUST00000019708.11/13496, intron 3 of 8)	ENSMUST00000131118.1	5138
chr10:79935568	RRBS	NA	TRUE	FALSE	FALSE	9.27e-06	0.018542	3.2079	NA	NA	NA	NA	0.528831	0.706659	0.177828	up	ENSMUSG00000019564	Arid3a	AT rich interactive domain 3A (BRIGHT-like)	Intron (ENSMUST00000019708.11/13496, intron 3 of 8)	ENSMUST00000131118.1	5144
chr10:80051479	RRBS	NA	FALSE	TRUE	FALSE	NA	NA	NA	4.09e-05	0.033986	NA	-1.19711	0.272547	0.194386	-0.0781605	down	ENSMUSG00000075706	Gpx4	glutathione peroxidase 4	Intron (ENSMUST00000144698.7/625249, intron 2 of 6)	ENSMUST00000105372.7	-2009
chr10:80536210	RRBS	NA	TRUE	FALSE	TRUE	5.09e-07	0.00617355	4.37603	NA	NA	0.00758646	NA	0.545722	0.573964	0.0282419	up	ENSMUSG00000003341	Atp8b3	ATPase, class I, type 8B, member 3	Intron (ENSMUST00000020383.5/67331, intron 3 of 27)	ENSMUST00000219648.1	2880
chr10:80536240	RRBS	NA	TRUE	FALSE	TRUE	1.03e-06	0.0082288	4.26643	NA	NA	0.00976414	NA	0.599638	0.62433	0.0246913	up	ENSMUSG00000003341	Atp8b3	ATPase, class I, type 8B, member 3	Intron (ENSMUST00000020383.5/67331, intron 3 of 27)	ENSMUST00000219648.1	2850
chr10:80536244	RRBS	NA	TRUE	FALSE	TRUE	1.02e-06	0.0082288	4.26686	NA	NA	0.00962954	NA	0.609437	0.631675	0.0222375	up	ENSMUSG00000003341	Atp8b3	ATPase, class I, type 8B, member 3	Intron (ENSMUST00000020383.5/67331, intron 3 of 27)	ENSMUST00000219648.1	2846
chr10:80536248	RRBS	NA	TRUE	FALSE	TRUE	1.08e-06	0.00833531	4.25974	NA	NA	0.00976414	NA	0.614159	0.633886	0.0197261	up	ENSMUSG00000003341	Atp8b3	ATPase, class I, type 8B, member 3	Intron (ENSMUST00000020383.5/67331, intron 3 of 27)	ENSMUST00000219648.1	2842
chr10:80607069	RRBS	NA	TRUE	FALSE	FALSE	8.85e-06	0.0181822	-2.10799	NA	NA	NA	NA	0.914553	0.915307	0.000754146	down	ENSMUSG00000113949	Scamp4	secretory carrier membrane protein 4	Promoter	ENSMUST00000219462.1	254
chr10:80607110	RRBS	NA	TRUE	FALSE	TRUE	1.41e-06	0.00868745	-2.18046	NA	NA	0.0347152	NA	0.929449	0.929873	0.000424696	down	ENSMUSG00000113949	Scamp4	secretory carrier membrane protein 4	Promoter	ENSMUST00000219462.1	295
chr10:80607115	RRBS	NA	TRUE	FALSE	TRUE	1.58e-06	0.00868745	-2.17423	NA	NA	0.0357349	NA	0.929592	0.930488	0.000895837	down	ENSMUSG00000113949	Scamp4	secretory carrier membrane protein 4	Promoter	ENSMUST00000219462.1	300
chr10:80638898	RRBS	NA	TRUE	FALSE	FALSE	5.76e-05	0.041556	1.75613	NA	NA	NA	NA	0.924268	0.937046	0.0127785	up	ENSMUSG00000003345	Csnk1g2	casein kinase 1, gamma 2	Promoter	ENSMUST00000220163.1	-263
chr10:80638925	RRBS	NA	TRUE	FALSE	TRUE	5.93e-06	0.0156988	2.04749	NA	NA	0.0251845	NA	0.908607	0.920834	0.0122268	up	ENSMUSG00000003345	Csnk1g2	casein kinase 1, gamma 2	Promoter	ENSMUST00000220163.1	-236
chr10:80638962	RRBS	NA	TRUE	FALSE	TRUE	2.22e-05	0.0275081	2.33309	NA	NA	0.0340508	NA	0.859219	0.874598	0.0153785	up	ENSMUSG00000003345	Csnk1g2	casein kinase 1, gamma 2	Promoter	ENSMUST00000220163.1	-199
chr10:80638983	RRBS	NA	TRUE	FALSE	TRUE	3.85e-06	0.0131522	2.54005	NA	NA	0.0163233	NA	0.861223	0.867846	0.00662259	up	ENSMUSG00000003345	Csnk1g2	casein kinase 1, gamma 2	Promoter	ENSMUST00000220163.1	-178
chr10:80653467	RRBS	NA	TRUE	FALSE	FALSE	5.37e-05	0.0404499	2.50634	NA	NA	NA	NA	0.732362	0.792771	0.0604095	up	ENSMUSG00000003344	Btbd2	BTB (POZ) domain containing 2	Intron (ENSMUST00000126980.7/208198, intron 1 of 8)	ENSMUST00000131876.1	2671
chr10:80653477	RRBS	NA	TRUE	FALSE	FALSE	5.54e-05	0.0409676	2.45025	NA	NA	NA	NA	0.747603	0.799814	0.0522106	up	ENSMUSG00000003344	Btbd2	BTB (POZ) domain containing 2	Intron (ENSMUST00000126980.7/208198, intron 1 of 8)	ENSMUST00000131876.1	2661
chr10:80917938	RRBS	NA	FALSE	TRUE	FALSE	NA	NA	NA	7.8e-06	0.0122511	NA	-0.764818	0.0119392	0.0114976	-0.000441667	down	ENSMUSG00000062075	Lmnb2	lamin B2	Promoter	ENSMUST00000159094.1	-87
chr10:80917940	RRBS	NA	FALSE	TRUE	FALSE	NA	NA	NA	7.92e-06	0.0123328	NA	-0.764966	0.0119502	0.0114591	-0.000491112	down	ENSMUSG00000062075	Lmnb2	lamin B2	Promoter	ENSMUST00000159094.1	-89
chr10:80917946	RRBS	NA	FALSE	TRUE	FALSE	NA	NA	NA	1.02e-05	0.0142678	NA	-0.75945	0.0120204	0.011441	-0.000579454	down	ENSMUSG00000062075	Lmnb2	lamin B2	Promoter	ENSMUST00000159094.1	-95
chr10:81078440	RRBS	NA	TRUE	FALSE	FALSE	2.15e-05	0.0272009	-1.75002	NA	NA	NA	NA	0.949197	0.918081	-0.0311157	down	ENSMUSG00000004929	Thop1	thimet oligopeptidase 1	Promoter	ENSMUST00000166404.1	-428
chr10:81078452	RRBS	NA	TRUE	FALSE	FALSE	6.17e-05	0.0428773	-1.60963	NA	NA	NA	NA	0.947343	0.917464	-0.0298792	down	ENSMUSG00000004929	Thop1	thimet oligopeptidase 1	Promoter	ENSMUST00000166404.1	-416
chr10:81148309	RRBS	NA	FALSE	TRUE	FALSE	NA	NA	NA	8.79e-06	0.013146	NA	1.00468	0.87669	0.892383	0.0156932	up	ENSMUSG00000004934	Pias4	protein inhibitor of activated STAT 4	Exon (ENSMUST00000048128.14/16969, exon 3 of 3)	ENSMUST00000134017.1	7815
chr10:8635595	RRBS	NA	TRUE	FALSE	TRUE	4.04e-05	0.0356414	-1.3898	NA	NA	0.0190307	NA	0.976706	0.979909	0.00320265	down	ENSMUSG00000047712	Ust	uronyl-2-sulfotransferase	Distal Intergenic	ENSMUST00000061601.8	-116770
chr10:8635599	RRBS	NA	TRUE	FALSE	TRUE	3.72e-05	0.0347092	-1.39136	NA	NA	0.0175972	NA	0.976728	0.979887	0.00315853	down	ENSMUSG00000047712	Ust	uronyl-2-sulfotransferase	Distal Intergenic	ENSMUST00000061601.8	-116774
chr10:8635601	RRBS	NA	TRUE	FALSE	TRUE	3.34e-05	0.0332185	-1.39764	NA	NA	0.0167492	NA	0.976791	0.97977	0.00297959	down	ENSMUSG00000047712	Ust	uronyl-2-sulfotransferase	Distal Intergenic	ENSMUST00000061601.8	-116776
chr10:8635607	RRBS	NA	TRUE	FALSE	TRUE	2.42e-05	0.0283397	-1.41691	NA	NA	0.0147526	NA	0.976906	0.979516	0.00261006	down	ENSMUSG00000047712	Ust	uronyl-2-sulfotransferase	Distal Intergenic	ENSMUST00000061601.8	-116782
chr10:8635626	RRBS	NA	TRUE	FALSE	TRUE	6.84e-06	0.0165801	-1.50929	NA	NA	0.0083303	NA	0.976576	0.978682	0.00210577	down	ENSMUSG00000047712	Ust	uronyl-2-sulfotransferase	Distal Intergenic	ENSMUST00000061601.8	-116801
chr10:8635633	RRBS	NA	TRUE	FALSE	TRUE	2.84e-06	0.0115286	-1.5673	NA	NA	0.00632538	NA	0.976471	0.978388	0.00191661	down	ENSMUSG00000047712	Ust	uronyl-2-sulfotransferase	Distal Intergenic	ENSMUST00000061601.8	-116808
chr10:8635638	RRBS	NA	TRUE	FALSE	TRUE	1.77e-06	0.00919879	-1.59799	NA	NA	0.00598909	NA	0.976679	0.978015	0.001336	down	ENSMUSG00000047712	Ust	uronyl-2-sulfotransferase	Distal Intergenic	ENSMUST00000061601.8	-116813
chr10:8635648	RRBS	NA	TRUE	FALSE	TRUE	7.42e-07	0.00711566	-1.6452	NA	NA	0.00417318	NA	0.977062	0.978013	0.000950834	down	ENSMUSG00000047712	Ust	uronyl-2-sulfotransferase	Distal Intergenic	ENSMUST00000061601.8	-116823
chr10:8635653	RRBS	NA	TRUE	FALSE	TRUE	7.03e-07	0.00701643	-1.65016	NA	NA	0.00417318	NA	0.977079	0.978015	0.000935676	down	ENSMUSG00000047712	Ust	uronyl-2-sulfotransferase	Distal Intergenic	ENSMUST00000061601.8	-116828
chr10:8635669	RRBS	NA	TRUE	FALSE	TRUE	5.58e-07	0.00642458	-1.68275	NA	NA	0.00394248	NA	0.97704	0.977842	0.000802557	down	ENSMUSG00000047712	Ust	uronyl-2-sulfotransferase	Distal Intergenic	ENSMUST00000061601.8	-116844
chr10:8635672	RRBS	NA	TRUE	FALSE	TRUE	5.03e-07	0.00615162	-1.69724	NA	NA	0.0039133	NA	0.977068	0.977754	0.00068624	down	ENSMUSG00000047712	Ust	uronyl-2-sulfotransferase	Distal Intergenic	ENSMUST00000061601.8	-116847
chr10:86908890	RRBS	NA	FALSE	TRUE	FALSE	NA	NA	NA	1.57e-05	0.0181538	NA	0.855784	0.968675	0.979404	0.0107283	up	ENSMUSG00000035459	Stab2	stabilin 2	Intron (ENSMUST00000162458.1/ENSMUST00000162458.1, intron 1 of 1)	ENSMUST00000219341.2	-18085
chr10:86908906	RRBS	NA	FALSE	TRUE	FALSE	NA	NA	NA	6.01e-05	0.0432386	NA	0.771805	0.970749	0.979829	0.00907999	up	ENSMUSG00000035459	Stab2	stabilin 2	Intron (ENSMUST00000162458.1/ENSMUST00000162458.1, intron 1 of 1)	ENSMUST00000219341.2	-18101
chr10:89436099	RRBS	NA	TRUE	FALSE	TRUE	1.51e-06	0.00868745	3.17721	NA	NA	0.00907168	NA	0.300094	0.362447	0.0623532	up	ENSMUSG00000074802	Gas2l3	growth arrest-specific 2 like 3	Promoter	ENSMUST00000220071.1	-1321
chr10:91170972	RRBS	NA	TRUE	FALSE	TRUE	4.88e-05	0.0387688	1.07125	NA	NA	0.0462632	NA	0.00784032	0.00803231	0.000191985	up	ENSMUSG00000019961	Tmpo	thymopoietin	Promoter	ENSMUST00000215126.1	140
chr10:91170975	RRBS	NA	TRUE	FALSE	TRUE	5.24e-05	0.0399529	1.06773	NA	NA	0.047099	NA	0.00792769	0.0080663	0.000138613	up	ENSMUSG00000019961	Tmpo	thymopoietin	Promoter	ENSMUST00000215126.1	137
chr10:91170978	RRBS	NA	TRUE	FALSE	TRUE	6.17e-05	0.0428705	1.06207	NA	NA	0.049935	NA	0.00803806	0.00810081	6.27e-05	up	ENSMUSG00000019961	Tmpo	thymopoietin	Promoter	ENSMUST00000215126.1	134
chr10:91170984	RRBS	NA	TRUE	FALSE	FALSE	7.49e-05	0.0462914	1.05294	NA	NA	NA	NA	0.00794924	0.00810716	0.00015792	up	ENSMUSG00000019961	Tmpo	thymopoietin	Promoter	ENSMUST00000215126.1	128
chr10:91170986	RRBS	NA	TRUE	FALSE	FALSE	8.09e-05	0.0476094	1.05147	NA	NA	NA	NA	0.00792626	0.00811922	0.000192966	up	ENSMUSG00000019961	Tmpo	thymopoietin	Promoter	ENSMUST00000215126.1	126
chr10:9165714	RRBS	NA	TRUE	FALSE	TRUE	6.69e-05	0.044377	1.87982	NA	NA	0.0471857	NA	0.0962463	0.086478	-0.00976826	up	ENSMUSG00000015305	Sash1	SAM and SH3 domain containing 1	Distal Intergenic	ENSMUST00000015449.5	-279644
chr10:93263735	RRBS	NA	TRUE	FALSE	TRUE	4.23e-05	0.0363117	2.36863	NA	NA	0.0358795	NA	0.171488	0.216386	0.0448988	up	ENSMUSG00000008398	Elk3	ELK3, member of ETS oncogene family	Intron (ENSMUST00000215286.1/237459, intron 16 of 16)	ENSMUST00000223340.1	21240
chr10:93263754	RRBS	NA	TRUE	FALSE	TRUE	4.36e-05	0.0367688	2.36738	NA	NA	0.0347303	NA	0.180643	0.217684	0.037041	up	ENSMUSG00000008398	Elk3	ELK3, member of ETS oncogene family	Intron (ENSMUST00000215286.1/237459, intron 16 of 16)	ENSMUST00000223340.1	21221
chr10:93263776	RRBS	NA	TRUE	FALSE	TRUE	3.77e-05	0.0348273	2.39107	NA	NA	0.0300814	NA	0.19749	0.218544	0.0210542	up	ENSMUSG00000008398	Elk3	ELK3, member of ETS oncogene family	Intron (ENSMUST00000215286.1/237459, intron 16 of 16)	ENSMUST00000223340.1	21199
chr10:93263780	RRBS	NA	TRUE	FALSE	TRUE	4.25e-05	0.0363945	2.36499	NA	NA	0.0314819	NA	0.195188	0.214115	0.018927	up	ENSMUSG00000008398	Elk3	ELK3, member of ETS oncogene family	Intron (ENSMUST00000215286.1/237459, intron 16 of 16)	ENSMUST00000223340.1	21195
chr10:94035793	RRBS	NA	FALSE	TRUE	FALSE	NA	NA	NA	7.47e-05	0.0489147	NA	0.758568	0.00578025	0.0112565	0.00547626	up	ENSMUSG00000036099	Vezt	vezatin, adherens junctions transmembrane protein	Promoter	ENSMUST00000123201.7	8
chr10:9443547	RRBS	NA	FALSE	TRUE	FALSE	NA	NA	NA	3.52e-06	0.00794385	NA	1.19574	0.793714	0.854715	0.0610008	up	ENSMUSG00000060487	Samd5	sterile alpha motif domain containing 5	Distal Intergenic	ENSMUST00000221079.1	187394
chr10:9443563	RRBS	NA	FALSE	TRUE	FALSE	NA	NA	NA	1.33e-06	0.00465176	NA	1.24606	0.78362	0.846945	0.0633254	up	ENSMUSG00000060487	Samd5	sterile alpha motif domain containing 5	Distal Intergenic	ENSMUST00000221079.1	187378
chr10:94514249	RRBS	NA	FALSE	TRUE	FALSE	NA	NA	NA	4.06e-06	0.00850666	NA	-1.01924	0.166959	0.16699	3.15e-05	down	ENSMUSG00000020023	Tmcc3	transmembrane and coiled coil domains 3	Promoter	ENSMUST00000065060.11	-608
chr10:94514263	RRBS	NA	FALSE	TRUE	FALSE	NA	NA	NA	4.63e-06	0.00918794	NA	-1.02535	0.174803	0.175878	0.00107454	down	ENSMUSG00000020023	Tmcc3	transmembrane and coiled coil domains 3	Promoter	ENSMUST00000065060.11	-594
chr10:94514270	RRBS	NA	FALSE	TRUE	FALSE	NA	NA	NA	5.3e-06	0.00986325	NA	-1.02608	0.179465	0.180739	0.00127416	down	ENSMUSG00000020023	Tmcc3	transmembrane and coiled coil domains 3	Promoter	ENSMUST00000065060.11	-587
chr10:98090271	RRBS	NA	FALSE	TRUE	FALSE	NA	NA	NA	3.25e-05	0.0297529	NA	1.02588	0.900172	0.893864	-0.00630795	up	ENSMUSG00000074776	Gm10754	predicted gene 10754	Distal Intergenic	ENSMUST00000220233.1	-123181
chr10:98090285	RRBS	NA	FALSE	TRUE	FALSE	NA	NA	NA	4.6e-05	0.0366586	NA	0.990616	0.910877	0.907037	-0.00383995	up	ENSMUSG00000074776	Gm10754	predicted gene 10754	Distal Intergenic	ENSMUST00000220233.1	-123195
chr10:98090293	RRBS	NA	FALSE	TRUE	FALSE	NA	NA	NA	5.17e-05	0.0395017	NA	0.978623	0.914119	0.911754	-0.00236413	up	ENSMUSG00000074776	Gm10754	predicted gene 10754	Distal Intergenic	ENSMUST00000220233.1	-123203
chr10:98914547	RRBS	NA	FALSE	TRUE	FALSE	NA	NA	NA	2.65e-05	0.0259138	NA	-0.78066	0.0137978	0.0105456	-0.00325215	down	ENSMUSG00000019943	Atp2b1	ATPase, Ca++ transporting, plasma membrane 1	Promoter	ENSMUST00000219557.1	141
chr10:98914556	RRBS	NA	FALSE	TRUE	FALSE	NA	NA	NA	5.49e-05	0.0411087	NA	-0.747984	0.0124715	0.0100014	-0.00247003	down	ENSMUSG00000019943	Atp2b1	ATPase, Ca++ transporting, plasma membrane 1	Promoter	ENSMUST00000219557.1	150
chr11:100447124	Array	cg04989171	TRUE	FALSE	FALSE	1.08e-05	0.0282538	0.379644	NA	NA	NA	NA	0.925989	0.933168	0.00717869	up	ENSMUSG00000001558	Klhl10	kelch-like 10	Exon (ENSMUST00000001599.3/66720, exon 3 of 5)	ENSMUST00000107395.2	5197
chr11:101009510	RRBS	NA	FALSE	TRUE	FALSE	NA	NA	NA	1.92e-05	0.0210426	NA	-0.759963	0.00817768	0.00777596	-0.000401724	down	ENSMUSG00000019302	Atp6v0a1	ATPase, H+ transporting, lysosomal V0 subunit A1	Promoter	ENSMUST00000168757.8	23
chr11:101009516	RRBS	NA	FALSE	TRUE	FALSE	NA	NA	NA	1.32e-05	0.0164571	NA	-0.771895	0.00822226	0.00764523	-0.000577027	down	ENSMUSG00000019302	Atp6v0a1	ATPase, H+ transporting, lysosomal V0 subunit A1	Promoter	ENSMUST00000168757.8	29
chr11:101228107	RRBS	NA	FALSE	TRUE	FALSE	NA	NA	NA	3.57e-07	0.002453	NA	-1.44451	0.30978	0.347739	0.0379594	down	ENSMUSG00000006920	Ezh1	enhancer of zeste 1 polycomb repressive complex 2 subunit	Distal Intergenic	ENSMUST00000107284.7	-1644
chr11:101261397	RRBS	NA	FALSE	TRUE	FALSE	NA	NA	NA	2.63e-05	0.0257805	NA	-1.08162	0.200631	0.159427	-0.0412039	down	ENSMUSG00000035112	Wnk4	WNK lysine deficient protein kinase 4	Promoter	ENSMUST00000147741.8	742
chr11:101261415	RRBS	NA	FALSE	TRUE	FALSE	NA	NA	NA	3.18e-05	0.0293942	NA	-1.01363	0.153516	0.12594	-0.0275765	down	ENSMUSG00000035112	Wnk4	WNK lysine deficient protein kinase 4	Promoter	ENSMUST00000147741.8	760
chr11:101301097	RRBS	NA	FALSE	TRUE	FALSE	NA	NA	NA	1.94e-08	0.000422859	NA	-2.13908	0.671088	0.617911	-0.0531778	down	ENSMUSG00000035086	Becn1	beclin 1, autophagy related	Promoter	ENSMUST00000129863.1	640
chr11:101301113	RRBS	NA	FALSE	TRUE	FALSE	NA	NA	NA	1.82e-09	7.88e-05	NA	-2.24041	0.684493	0.622699	-0.061794	down	ENSMUSG00000035086	Becn1	beclin 1, autophagy related	Promoter	ENSMUST00000129863.1	624
chr11:102309078	RRBS	NA	TRUE	FALSE	TRUE	2.42e-05	0.0283397	1.12508	NA	NA	0.0397929	NA	0.00962253	0.0121709	0.00254836	up	ENSMUSG00000020923	Ubtf	upstream binding transcription factor, RNA polymerase I	Promoter	ENSMUST00000174726.1	362
chr11:102316886	RRBS	NA	TRUE	FALSE	TRUE	7.7e-05	0.0467578	1.2093	NA	NA	0.047595	NA	0.00614811	0.00753575	0.00138764	up	ENSMUSG00000020923	Ubtf	upstream binding transcription factor, RNA polymerase I	Promoter	ENSMUST00000128016.1	-181
chr11:102611760	RRBS	NA	TRUE	FALSE	TRUE	6.9e-05	0.045074	2.03234	NA	NA	0.0366193	NA	0.208616	0.196618	-0.0119981	up	ENSMUSG00000050288	Fzd2	frizzled class receptor 2	Distal Intergenic	ENSMUST00000057893.6	7364
chr11:103194755	RRBS	NA	FALSE	TRUE	FALSE	NA	NA	NA	6.58e-06	0.0110801	NA	1.37797	0.625369	0.700764	0.0753951	up	ENSMUSG00000055805	Fmnl1	formin-like 1	Exon (ENSMUST00000042286.11/57778, exon 17 of 26)	ENSMUST00000129726.2	-2046
chr11:103194782	RRBS	NA	FALSE	TRUE	FALSE	NA	NA	NA	1.35e-05	0.0166006	NA	1.32795	0.648722	0.718284	0.0695614	up	ENSMUSG00000055805	Fmnl1	formin-like 1	Exon (ENSMUST00000042286.11/57778, exon 17 of 26)	ENSMUST00000129726.2	-2019
chr11:103697753	RRBS	NA	FALSE	TRUE	FALSE	NA	NA	NA	4.27e-05	0.0349227	NA	0.706409	0.00504521	0.0104446	0.00539935	up	NA	C130046K22Rik	RIKEN cDNA C130046K22 gene	Promoter	ENSMUST00000129780.1	29
chr11:103697757	RRBS	NA	FALSE	TRUE	FALSE	NA	NA	NA	2.92e-05	0.0278001	NA	0.715952	0.0047201	0.0100212	0.00530109	up	NA	C130046K22Rik	RIKEN cDNA C130046K22 gene	Promoter	ENSMUST00000129780.1	33
chr11:103697759	RRBS	NA	FALSE	TRUE	FALSE	NA	NA	NA	2.7e-05	0.0262526	NA	0.720508	0.00454574	0.00980071	0.00525497	up	NA	C130046K22Rik	RIKEN cDNA C130046K22 gene	Promoter	ENSMUST00000129780.1	35
chr11:103994082	RRBS	NA	TRUE	FALSE	FALSE	8.73e-05	0.0489649	2.23582	NA	NA	NA	NA	0.744836	0.84409	0.0992546	up	ENSMUSG00000062421	Arf2	ADP-ribosylation factor 2	Distal Intergenic	ENSMUST00000154089.1	14493
chr11:103994085	RRBS	NA	TRUE	FALSE	FALSE	9.11e-05	0.0498407	2.23869	NA	NA	NA	NA	0.74167	0.842588	0.100918	up	ENSMUSG00000062421	Arf2	ADP-ribosylation factor 2	Distal Intergenic	ENSMUST00000154089.1	14496
chr11:104133117	RRBS	NA	TRUE	FALSE	TRUE	8.43e-05	0.0484161	1.27717	NA	NA	0.0314134	NA	0.0150105	0.0150706	6.01e-05	up	ENSMUSG00000018634	Crhr1	corticotropin releasing hormone receptor 1	Promoter	ENSMUST00000093925.4	262
chr11:104133124	RRBS	NA	TRUE	FALSE	TRUE	4.55e-05	0.0375343	1.31449	NA	NA	0.0233695	NA	0.0157301	0.0157395	9.43e-06	up	ENSMUSG00000018634	Crhr1	corticotropin releasing hormone receptor 1	Promoter	ENSMUST00000093925.4	269
chr11:104168448	RRBS	NA	FALSE	TRUE	FALSE	NA	NA	NA	1.08e-05	0.0146393	NA	1.44763	0.547638	0.560493	0.0128549	up	ENSMUSG00000049506	Sppl2c	signal peptide peptidase 2C	Intron (ENSMUST00000093925.4/12921, intron 4 of 12)	ENSMUST00000107000.1	-17879
chr11:104168484	RRBS	NA	FALSE	TRUE	FALSE	NA	NA	NA	7.94e-06	0.0123481	NA	1.46718	0.525032	0.575375	0.0503428	up	ENSMUSG00000049506	Sppl2c	signal peptide peptidase 2C	Intron (ENSMUST00000093925.4/12921, intron 4 of 12)	ENSMUST00000107000.1	-17843
chr11:104189301	RRBS	NA	FALSE	TRUE	FALSE	NA	NA	NA	6.88e-05	0.0465919	NA	0.873241	0.851465	0.850355	-0.00111044	up	ENSMUSG00000049506	Sppl2c	signal peptide peptidase 2C	Intron (ENSMUST00000059448.7/237958, intron 1 of 1)	ENSMUST00000059448.7	2974
chr11:104189307	RRBS	NA	FALSE	TRUE	FALSE	NA	NA	NA	6.04e-05	0.0433765	NA	0.879671	0.847558	0.845258	-0.00229954	up	ENSMUSG00000049506	Sppl2c	signal peptide peptidase 2C	Intron (ENSMUST00000059448.7/237958, intron 1 of 1)	ENSMUST00000059448.7	2980
chr11:105338664	RRBS	NA	FALSE	TRUE	FALSE	NA	NA	NA	1.72e-05	0.0193141	NA	-1.18219	0.264168	0.241294	-0.0228742	down	ENSMUSG00000020695	Mrc2	mannose receptor, C type 2	Intron (ENSMUST00000100335.9/17534, intron 12 of 29)	ENSMUST00000151135.1	-2168
chr11:105338690	RRBS	NA	FALSE	TRUE	FALSE	NA	NA	NA	1.54e-05	0.0179214	NA	-1.22455	0.303247	0.268645	-0.0346013	down	ENSMUSG00000020695	Mrc2	mannose receptor, C type 2	Intron (ENSMUST00000100335.9/17534, intron 12 of 29)	ENSMUST00000151135.1	-2142
chr11:106659641	RRBS	NA	FALSE	TRUE	FALSE	NA	NA	NA	6.58e-06	0.0110801	NA	-1.1606	0.308633	0.296181	-0.012452	down	ENSMUSG00000020717	Pecam1	platelet/endothelial cell adhesion molecule 1	Intron (ENSMUST00000103069.9/18613, intron 13 of 13)	ENSMUST00000135481.1	31706
chr11:108342976	RRBS	NA	TRUE	FALSE	FALSE	8.7e-05	0.0489216	1.21196	NA	NA	NA	NA	0.00655824	0.0104328	0.00387451	up	ENSMUSG00000000049	Apoh	apolipoprotein H	Promoter	ENSMUST00000133383.7	-378
chr11:108343658	RRBS	NA	TRUE	FALSE	FALSE	7.96e-05	0.0474495	1.324	NA	NA	NA	NA	0.00853869	0.0133881	0.00484945	up	ENSMUSG00000050965	Prkca	protein kinase C, alpha	Promoter	ENSMUST00000134725.1	-10
chr11:108343767	RRBS	NA	FALSE	TRUE	FALSE	NA	NA	NA	7.57e-05	0.049318	NA	-0.676804	0.0117844	0.00792857	-0.00385588	down	ENSMUSG00000050965	Prkca	protein kinase C, alpha	Promoter	ENSMUST00000134725.1	-119
chr11:109587193	RRBS	NA	FALSE	TRUE	FALSE	NA	NA	NA	4.08e-05	0.033952	NA	1.25588	0.429146	0.530052	0.100906	up	ENSMUSG00000041895	Wipi1	WD repeat domain, phosphoinositide interacting 1	Intron (ENSMUST00000103060.9/52639, intron 4 of 12)	ENSMUST00000103060.9	24239
chr11:109587205	RRBS	NA	FALSE	TRUE	FALSE	NA	NA	NA	1.22e-05	0.0157592	NA	1.29731	0.435701	0.5365	0.100799	up	ENSMUSG00000041895	Wipi1	WD repeat domain, phosphoinositide interacting 1	Intron (ENSMUST00000103060.9/52639, intron 4 of 12)	ENSMUST00000103060.9	24227
chr11:109587226	RRBS	NA	FALSE	TRUE	FALSE	NA	NA	NA	2.54e-06	0.00662026	NA	1.33023	0.493226	0.594207	0.100982	up	ENSMUSG00000041895	Wipi1	WD repeat domain, phosphoinositide interacting 1	Intron (ENSMUST00000103060.9/52639, intron 4 of 12)	ENSMUST00000103060.9	24206
chr11:109587242	RRBS	NA	FALSE	TRUE	FALSE	NA	NA	NA	9.78e-07	0.00391867	NA	1.30805	0.560332	0.647915	0.0875827	up	ENSMUSG00000041895	Wipi1	WD repeat domain, phosphoinositide interacting 1	Intron (ENSMUST00000103060.9/52639, intron 4 of 12)	ENSMUST00000103060.9	24190
chr11:113283738	RRBS	NA	TRUE	FALSE	TRUE	3.39e-05	0.0334066	1.60329	NA	NA	0.0215016	NA	0.260535	0.258233	-0.00230154	up	ENSMUSG00000085421	4732490B19Rik	RIKEN cDNA 4732490B19 gene	Intron (ENSMUST00000071539.9/69806, intron 7 of 9)	ENSMUST00000130373.1	-74069
chr11:113284855	RRBS	NA	TRUE	FALSE	FALSE	6.8e-05	0.0447759	1.78464	NA	NA	NA	NA	0.156199	0.229828	0.0736292	up	ENSMUSG00000085421	4732490B19Rik	RIKEN cDNA 4732490B19 gene	Intron (ENSMUST00000071539.9/69806, intron 7 of 9)	ENSMUST00000130373.1	-75186
chr11:113396711	RRBS	NA	FALSE	TRUE	FALSE	NA	NA	NA	3.43e-05	0.0307573	NA	1.00011	0.704127	0.747536	0.0434091	up	ENSMUSG00000041654	Slc39a11	solute carrier family 39 (metal ion transporter), member 11	Intron (ENSMUST00000071539.9/69806, intron 5 of 9)	ENSMUST00000071539.9	169045
chr11:113396753	RRBS	NA	FALSE	TRUE	FALSE	NA	NA	NA	6.66e-06	0.011154	NA	1.13858	0.818531	0.829984	0.0114526	up	ENSMUSG00000041654	Slc39a11	solute carrier family 39 (metal ion transporter), member 11	Intron (ENSMUST00000071539.9/69806, intron 5 of 9)	ENSMUST00000071539.9	169003
chr11:113658248	RRBS	NA	FALSE	TRUE	FALSE	NA	NA	NA	4.47e-05	0.0360414	NA	1.39124	0.537165	0.640018	0.102853	up	ENSMUSG00000018661	Cog1	component of oligomeric golgi complex 1	Promoter	ENSMUST00000152653.7	-330
chr11:113823920	RRBS	NA	TRUE	FALSE	FALSE	8.33e-05	0.0482308	3.34704	NA	NA	NA	NA	0.491416	0.571503	0.0800874	up	ENSMUSG00000041592	Sdk2	sidekick cell adhesion molecule 2	Intron (ENSMUST00000041627.13/237979, intron 33 of 44)	ENSMUST00000125879.1	2299
chr11:113823933	RRBS	NA	TRUE	FALSE	FALSE	6.57e-05	0.0441271	3.38514	NA	NA	NA	NA	0.485285	0.570436	0.0851514	up	ENSMUSG00000041592	Sdk2	sidekick cell adhesion molecule 2	Intron (ENSMUST00000041627.13/237979, intron 33 of 44)	ENSMUST00000125879.1	2286
chr11:114016029	RRBS	NA	FALSE	TRUE	FALSE	NA	NA	NA	7.7e-06	0.0121479	NA	1.32661	0.508073	0.543955	0.0358814	up	ENSMUSG00000041592	Sdk2	sidekick cell adhesion molecule 2	Intron (ENSMUST00000041627.13/237979, intron 1 of 44)	ENSMUST00000141943.1	49946
chr11:114016072	RRBS	NA	FALSE	TRUE	FALSE	NA	NA	NA	2.89e-06	0.00701968	NA	1.40804	0.469099	0.487708	0.0186097	up	ENSMUSG00000041592	Sdk2	sidekick cell adhesion molecule 2	Intron (ENSMUST00000041627.13/237979, intron 1 of 44)	ENSMUST00000141943.1	49903
chr11:114016074	RRBS	NA	FALSE	TRUE	FALSE	NA	NA	NA	2.93e-06	0.00708405	NA	1.40901	0.467471	0.485629	0.0181578	up	ENSMUSG00000041592	Sdk2	sidekick cell adhesion molecule 2	Intron (ENSMUST00000041627.13/237979, intron 1 of 44)	ENSMUST00000141943.1	49901
chr11:114016077	RRBS	NA	FALSE	TRUE	FALSE	NA	NA	NA	2.7e-06	0.00680304	NA	1.41696	0.461142	0.479562	0.0184198	up	ENSMUSG00000041592	Sdk2	sidekick cell adhesion molecule 2	Intron (ENSMUST00000041627.13/237979, intron 1 of 44)	ENSMUST00000141943.1	49898
chr11:114478956	RRBS	NA	FALSE	TRUE	FALSE	NA	NA	NA	4.38e-05	0.0355247	NA	-1.03535	0.125572	0.103884	-0.0216876	down	ENSMUSG00000062391	4932435O22Rik	RIKEN cDNA 4932435O22 gene	Distal Intergenic	ENSMUST00000148405.1	-30096
chr11:114478984	RRBS	NA	FALSE	TRUE	FALSE	NA	NA	NA	6.29e-05	0.0443017	NA	-1.05838	0.153118	0.133728	-0.01939	down	ENSMUSG00000062391	4932435O22Rik	RIKEN cDNA 4932435O22 gene	Distal Intergenic	ENSMUST00000148405.1	-30124
chr11:115091614	RRBS	NA	FALSE	TRUE	FALSE	NA	NA	NA	6.96e-05	0.046946	NA	-0.85636	0.0401424	0.0386623	-0.00148013	down	ENSMUSG00000020732	Rab37	RAB37, member RAS oncogene family	Promoter	ENSMUST00000067754.10	183
chr11:115091631	RRBS	NA	FALSE	TRUE	FALSE	NA	NA	NA	5.94e-06	0.0104845	NA	-0.930062	0.0354311	0.0355437	0.000112611	down	ENSMUSG00000020732	Rab37	RAB37, member RAS oncogene family	Promoter	ENSMUST00000067754.10	200
chr11:115153854	RRBS	NA	FALSE	TRUE	FALSE	NA	NA	NA	1.31e-05	0.016394	NA	-0.830054	0.0267099	0.0291737	0.00246375	down	ENSMUSG00000020732	Rab37	RAB37, member RAS oncogene family	Promoter	ENSMUST00000021076.5	-303
chr11:115323423	RRBS	NA	TRUE	FALSE	TRUE	3.94e-05	0.0353277	-1.76774	NA	NA	0.0288588	NA	0.0807844	0.0767502	-0.00403422	down	ENSMUSG00000050201	Otop2	otopetrin 2	Promoter	ENSMUST00000106544.1	498
chr11:115741334	RRBS	NA	FALSE	TRUE	FALSE	NA	NA	NA	2.13e-06	0.00594162	NA	1.24849	0.779144	0.81159	0.0324453	up	ENSMUSG00000020747	Tmem94	transmembrane protein 94	Distal Intergenic	ENSMUST00000093912.10	-24099
chr11:115788347	RRBS	NA	TRUE	FALSE	TRUE	2.53e-05	0.0290178	1.81325	NA	NA	0.0125818	NA	0.917716	0.905327	-0.0123893	up	ENSMUSG00000020747	Tmem94	transmembrane protein 94	Promoter	ENSMUST00000125918.1	-607
chr11:115788356	RRBS	NA	TRUE	FALSE	TRUE	3.22e-05	0.0327191	1.78647	NA	NA	0.0145294	NA	0.921548	0.909701	-0.0118471	up	ENSMUSG00000020747	Tmem94	transmembrane protein 94	Promoter	ENSMUST00000125918.1	-598
chr11:115788369	RRBS	NA	TRUE	FALSE	TRUE	6.83e-05	0.0448238	1.72189	NA	NA	0.0205511	NA	0.928795	0.914717	-0.0140779	up	ENSMUSG00000020747	Tmem94	transmembrane protein 94	Promoter	ENSMUST00000125918.1	-585
chr11:115801579	RRBS	NA	TRUE	FALSE	FALSE	8.56e-05	0.0486055	1.90794	NA	NA	NA	NA	0.662919	0.734137	0.0712173	up	ENSMUSG00000034471	Caskin2	CASK-interacting protein 2	Promoter	ENSMUST00000125658.1	-698
chr11:115801583	RRBS	NA	TRUE	FALSE	FALSE	7.08e-05	0.045392	1.89683	NA	NA	NA	NA	0.666564	0.738741	0.0721771	up	ENSMUSG00000034471	Caskin2	CASK-interacting protein 2	Promoter	ENSMUST00000125658.1	-702
chr11:115801602	RRBS	NA	TRUE	FALSE	FALSE	4.27e-05	0.0364265	1.82107	NA	NA	NA	NA	0.694038	0.76527	0.0712313	up	ENSMUSG00000034471	Caskin2	CASK-interacting protein 2	Promoter	ENSMUST00000125658.1	-721
chr11:115801606	RRBS	NA	TRUE	FALSE	FALSE	4.44e-05	0.0370461	1.80258	NA	NA	NA	NA	0.697766	0.769347	0.071581	up	ENSMUSG00000034471	Caskin2	CASK-interacting protein 2	Promoter	ENSMUST00000125658.1	-725
chr11:115886362	RRBS	NA	TRUE	FALSE	FALSE	8.57e-05	0.0486055	1.89387	NA	NA	NA	NA	0.838758	0.885408	0.0466495	up	ENSMUSG00000020752	Recql5	RecQ protein-like 5	Intron (ENSMUST00000093911.10/ENSMUST00000093911.10, intron 45 of 63)	ENSMUST00000136774.6	8774
chr11:116148876	RRBS	NA	FALSE	TRUE	FALSE	NA	NA	NA	1.39e-05	0.0169559	NA	1.60785	0.325314	0.385459	0.0601456	up	ENSMUSG00000020776	Fbf1	Fas (TNFRSF6) binding factor 1	Exon (ENSMUST00000136318.7/217335, exon 22 of 32)	ENSMUST00000126861.7	-1737
chr11:116412721	RRBS	NA	TRUE	FALSE	FALSE	7.13e-05	0.045392	1.13443	NA	NA	NA	NA	0.00947423	0.0124491	0.00297489	up	ENSMUSG00000052949	Rnf157	ring finger protein 157	Promoter	ENSMUST00000100202.9	283
chr11:117311320	RRBS	NA	TRUE	FALSE	FALSE	5.42e-05	0.0406493	1.94088	NA	NA	NA	NA	0.0312264	0.115297	0.0840702	up	ENSMUSG00000059248	Sept9	septin 9	Intron (ENSMUST00000093907.10/53860, intron 3 of 11)	ENSMUST00000153668.7	3166
chr11:117311326	RRBS	NA	TRUE	FALSE	FALSE	3.71e-05	0.0346519	1.96363	NA	NA	NA	NA	0.0312556	0.112459	0.0812035	up	ENSMUSG00000059248	Sept9	septin 9	Intron (ENSMUST00000093907.10/53860, intron 3 of 11)	ENSMUST00000153668.7	3172
chr11:117311351	RRBS	NA	TRUE	FALSE	FALSE	1.34e-05	0.0215702	2.01591	NA	NA	NA	NA	0.0325749	0.102299	0.0697238	up	ENSMUSG00000059248	Sept9	septin 9	Intron (ENSMUST00000093907.10/53860, intron 3 of 11)	ENSMUST00000153668.7	3197
chr11:117373511	RRBS	NA	FALSE	TRUE	FALSE	NA	NA	NA	1.09e-05	0.0147125	NA	1.4036	0.461335	0.518363	0.0570276	up	ENSMUSG00000059248	Sept9	septin 9	Distal Intergenic	ENSMUST00000129387.1	14151
chr11:117373515	RRBS	NA	FALSE	TRUE	FALSE	NA	NA	NA	9.44e-06	0.0136699	NA	1.41305	0.458363	0.514689	0.0563264	up	ENSMUSG00000059248	Sept9	septin 9	Distal Intergenic	ENSMUST00000129387.1	14155
chr11:117373524	RRBS	NA	FALSE	TRUE	FALSE	NA	NA	NA	6.43e-06	0.0109239	NA	1.4416	0.443649	0.499801	0.0561516	up	ENSMUSG00000059248	Sept9	septin 9	Distal Intergenic	ENSMUST00000129387.1	14164
chr11:117373539	RRBS	NA	FALSE	TRUE	FALSE	NA	NA	NA	3.84e-06	0.0082659	NA	1.49779	0.398853	0.456149	0.0572965	up	ENSMUSG00000059248	Sept9	septin 9	Distal Intergenic	ENSMUST00000129387.1	14179
chr11:118355413	RRBS	NA	TRUE	FALSE	FALSE	8.17e-05	0.0478407	1.16826	NA	NA	NA	NA	0.00857837	0.012302	0.00372365	up	ENSMUSG00000017466	Timp2	tissue inhibitor of metalloproteinase 2	Promoter	ENSMUST00000017610.9	93
chr11:118355434	RRBS	NA	TRUE	FALSE	TRUE	2.85e-05	0.0308877	1.16552	NA	NA	0.0320637	NA	0.0083994	0.0113127	0.00291333	up	ENSMUSG00000017466	Timp2	tissue inhibitor of metalloproteinase 2	Promoter	ENSMUST00000017610.9	72
chr11:118355436	RRBS	NA	TRUE	FALSE	TRUE	2.87e-05	0.0309939	1.16091	NA	NA	0.0312274	NA	0.00841247	0.0112346	0.00282215	up	ENSMUSG00000017466	Timp2	tissue inhibitor of metalloproteinase 2	Promoter	ENSMUST00000017610.9	70
chr11:118355439	RRBS	NA	TRUE	FALSE	TRUE	2.98e-05	0.0315263	1.15537	NA	NA	0.0304364	NA	0.00848053	0.01119	0.00270943	up	ENSMUSG00000017466	Timp2	tissue inhibitor of metalloproteinase 2	Promoter	ENSMUST00000017610.9	67
chr11:118355441	RRBS	NA	TRUE	FALSE	TRUE	3.06e-05	0.0318889	1.1524	NA	NA	0.0302519	NA	0.00854425	0.0112007	0.00265646	up	ENSMUSG00000017466	Timp2	tissue inhibitor of metalloproteinase 2	Promoter	ENSMUST00000017610.9	65
chr11:118355444	RRBS	NA	TRUE	FALSE	TRUE	3.13e-05	0.0321855	1.15213	NA	NA	0.0300775	NA	0.00867719	0.011298	0.00262083	up	ENSMUSG00000017466	Timp2	tissue inhibitor of metalloproteinase 2	Promoter	ENSMUST00000017610.9	62
chr11:118570061	RRBS	NA	FALSE	TRUE	FALSE	NA	NA	NA	1.46e-06	0.00488112	NA	0.896497	0.00597375	0.00934527	0.00337152	up	ENSMUSG00000025576	Rbfox3	RNA binding protein, fox-1 homolog (C. elegans) 3	Promoter	ENSMUST00000136551.2	-151
chr11:118570069	RRBS	NA	FALSE	TRUE	FALSE	NA	NA	NA	2.81e-06	0.00695419	NA	0.797744	0.00625494	0.0105519	0.00429698	up	ENSMUSG00000025576	Rbfox3	RNA binding protein, fox-1 homolog (C. elegans) 3	Promoter	ENSMUST00000136551.2	-159
chr11:118570071	RRBS	NA	FALSE	TRUE	FALSE	NA	NA	NA	3.58e-06	0.00804114	NA	0.777164	0.00645765	0.0110135	0.00455585	up	ENSMUSG00000025576	Rbfox3	RNA binding protein, fox-1 homolog (C. elegans) 3	Promoter	ENSMUST00000136551.2	-161
chr11:119026265	RRBS	NA	TRUE	FALSE	TRUE	3.16e-05	0.0323414	2.57534	NA	NA	0.0381452	NA	0.291003	0.303484	0.0124807	up	ENSMUSG00000025577	Cbx2	chromobox 2	Intron (ENSMUST00000026662.7/12416, intron 3 of 4)	ENSMUST00000139746.1	2540
chr11:119053833	RRBS	NA	TRUE	FALSE	FALSE	9.02e-05	0.049574	-1.40535	NA	NA	NA	NA	0.0145559	0.00810891	-0.00644704	down	ENSMUSG00000025578	Cbx8	chromobox 8	Distal Intergenic	ENSMUST00000026663.7	-12864
chr11:119198330	RRBS	NA	TRUE	FALSE	TRUE	3.4e-06	0.0125474	1.68133	NA	NA	0.0123101	NA	0.0517522	0.0559458	0.00419367	up	ENSMUSG00000039976	Tbc1d16	TBC1 domain family, member 16	Intron (ENSMUST00000036113.3/207592, intron 3 of 11)	ENSMUST00000125856.1	23646
chr11:119198372	RRBS	NA	TRUE	FALSE	TRUE	3e-05	0.031687	1.51601	NA	NA	0.0347823	NA	0.0566366	0.0683203	0.0116837	up	ENSMUSG00000039976	Tbc1d16	TBC1 domain family, member 16	Intron (ENSMUST00000036113.3/207592, intron 3 of 11)	ENSMUST00000125856.1	23604
chr11:119198381	RRBS	NA	TRUE	FALSE	FALSE	7.17e-05	0.045392	1.45805	NA	NA	NA	NA	0.0570238	0.0696381	0.0126143	up	ENSMUSG00000039976	Tbc1d16	TBC1 domain family, member 16	Intron (ENSMUST00000036113.3/207592, intron 3 of 11)	ENSMUST00000125856.1	23595
chr11:119395383	RRBS	NA	TRUE	FALSE	TRUE	1.61e-05	0.0233098	2.47788	NA	NA	0.00641345	NA	0.228959	0.135157	-0.0938028	up	ENSMUSG00000070327	Rnf213	ring finger protein 213	Intron (ENSMUST00000093902.11/672511, intron 1 of 66)	ENSMUST00000131035.9	2283
chr11:119395395	RRBS	NA	TRUE	FALSE	TRUE	1.82e-05	0.0249276	2.44817	NA	NA	0.00689504	NA	0.223826	0.130745	-0.0930812	up	ENSMUSG00000070327	Rnf213	ring finger protein 213	Intron (ENSMUST00000093902.11/672511, intron 1 of 66)	ENSMUST00000131035.9	2295
chr11:119542302	RRBS	NA	FALSE	TRUE	FALSE	NA	NA	NA	3.88e-06	0.00832308	NA	-1.95287	0.705699	0.653393	-0.052306	down	ENSMUSG00000025582	Nptx1	neuronal pentraxin 1	3' UTR	ENSMUST00000026670.4	5451
chr11:119542345	RRBS	NA	FALSE	TRUE	FALSE	NA	NA	NA	1.72e-06	0.00523863	NA	-1.99118	0.678672	0.641397	-0.0372748	down	ENSMUSG00000025582	Nptx1	neuronal pentraxin 1	3' UTR	ENSMUST00000026670.4	5408
chr11:119542351	RRBS	NA	FALSE	TRUE	FALSE	NA	NA	NA	2.15e-06	0.00598494	NA	-1.97717	0.674156	0.643657	-0.0304995	down	ENSMUSG00000025582	Nptx1	neuronal pentraxin 1	3' UTR	ENSMUST00000026670.4	5402
chr11:120287114	RRBS	NA	TRUE	FALSE	TRUE	2.94e-06	0.0116454	-2.34121	NA	NA	0.00773575	NA	0.928984	0.91491	-0.0140747	down	ENSMUSG00000039741	Bahcc1	BAH domain and coiled-coil containing 1	Exon (ENSMUST00000122148.7/268515, exon 26 of 28)	ENSMUST00000118987.1	50415
chr11:120287133	RRBS	NA	TRUE	FALSE	TRUE	3.47e-06	0.0127557	-2.33059	NA	NA	0.00789361	NA	0.929122	0.915848	-0.013274	down	ENSMUSG00000039741	Bahcc1	BAH domain and coiled-coil containing 1	Exon (ENSMUST00000122148.7/268515, exon 26 of 28)	ENSMUST00000118987.1	50434
chr11:120287139	RRBS	NA	TRUE	FALSE	TRUE	4.44e-06	0.0137847	-2.31184	NA	NA	0.00897776	NA	0.929181	0.915725	-0.0134557	down	ENSMUSG00000039741	Bahcc1	BAH domain and coiled-coil containing 1	Exon (ENSMUST00000122148.7/268515, exon 26 of 28)	ENSMUST00000118987.1	50440
chr11:120308768	RRBS	NA	FALSE	TRUE	FALSE	NA	NA	NA	1.61e-06	0.00506708	NA	1.78546	0.207435	0.256231	0.048796	up	ENSMUSG00000062825	Actg1	actin, gamma, cytoplasmic 1	Distal Intergenic	ENSMUST00000089616.5	38209
chr11:120353500	RRBS	NA	FALSE	TRUE	FALSE	NA	NA	NA	5.39e-08	0.000898473	NA	-1.31396	0.271939	0.233324	-0.0386155	down	ENSMUSG00000043644	0610009L18Rik	RIKEN cDNA 0610009L18 gene	Distal Intergenic	ENSMUST00000143813.1	4822
chr11:120353513	RRBS	NA	FALSE	TRUE	FALSE	NA	NA	NA	2.33e-07	0.00192422	NA	-1.26548	0.270423	0.233244	-0.0371791	down	ENSMUSG00000043644	0610009L18Rik	RIKEN cDNA 0610009L18 gene	Distal Intergenic	ENSMUST00000143813.1	4835
chr11:120353521	RRBS	NA	FALSE	TRUE	FALSE	NA	NA	NA	6.67e-07	0.00317248	NA	-1.23077	0.270262	0.234801	-0.035461	down	ENSMUSG00000043644	0610009L18Rik	RIKEN cDNA 0610009L18 gene	Distal Intergenic	ENSMUST00000143813.1	4843
chr11:120353531	RRBS	NA	FALSE	TRUE	FALSE	NA	NA	NA	3.27e-06	0.0075531	NA	-1.19863	0.289811	0.255869	-0.0339418	down	ENSMUSG00000043644	0610009L18Rik	RIKEN cDNA 0610009L18 gene	Distal Intergenic	ENSMUST00000143813.1	4853
chr11:120353533	RRBS	NA	FALSE	TRUE	FALSE	NA	NA	NA	4.47e-06	0.00906929	NA	-1.18881	0.291942	0.259811	-0.0321306	down	ENSMUSG00000043644	0610009L18Rik	RIKEN cDNA 0610009L18 gene	Distal Intergenic	ENSMUST00000143813.1	4855
chr11:120597989	RRBS	NA	FALSE	TRUE	FALSE	NA	NA	NA	7.57e-05	0.049319	NA	-0.673564	0.00907326	0.00907531	2.04e-06	down	ENSMUSG00000025134	Alyref	Aly/REF export factor	Promoter	ENSMUST00000156685.1	242
chr11:120958143	RRBS	NA	TRUE	FALSE	TRUE	4.29e-05	0.0365326	2.08325	NA	NA	0.0101579	NA	0.179175	0.135547	-0.0436275	up	ENSMUSG00000025161	Slc16a3	solute carrier family 16 (monocarboxylic acid transporters), member 3	3' UTR	ENSMUST00000134540.1	2917
chr11:18636179	RRBS	NA	TRUE	FALSE	TRUE	1.84e-06	0.009352	2.1692	NA	NA	0.0224823	NA	0.85807	0.880912	0.0228422	up	ENSMUSG00000020160	Meis1	Meis homeobox 1	Intron (ENSMUST00000145182.1/ENSMUST00000145182.1, intron 3 of 6)	ENSMUST00000118661.7	375823
chr11:18636227	RRBS	NA	TRUE	FALSE	TRUE	6.18e-06	0.0158861	1.89752	NA	NA	0.0307753	NA	0.89828	0.908132	0.00985233	up	ENSMUSG00000020160	Meis1	Meis homeobox 1	Intron (ENSMUST00000145182.1/ENSMUST00000145182.1, intron 3 of 6)	ENSMUST00000118661.7	375775
chr11:19657005	RRBS	NA	TRUE	FALSE	FALSE	4.96e-05	0.0389527	2.2608	NA	NA	NA	NA	0.743678	0.813121	0.0694424	up	ENSMUSG00000045671	Spred2	sprouty-related EVH1 domain containing 2	Distal Intergenic	ENSMUST00000093299.12	-267370
chr11:19657016	RRBS	NA	TRUE	FALSE	TRUE	4.23e-06	0.0135265	2.20014	NA	NA	0.0278449	NA	0.736041	0.804072	0.068031	up	ENSMUSG00000045671	Spred2	sprouty-related EVH1 domain containing 2	Distal Intergenic	ENSMUST00000093299.12	-267359
chr11:19924648	RRBS	NA	TRUE	FALSE	FALSE	2.15e-05	0.0272009	-1.29237	NA	NA	NA	NA	0.0282044	0.0168207	-0.0113837	down	ENSMUSG00000045671	Spred2	sprouty-related EVH1 domain containing 2	Promoter	ENSMUST00000093298.11	206
chr11:19924668	RRBS	NA	TRUE	FALSE	FALSE	2.65e-05	0.0299131	-1.263	NA	NA	NA	NA	0.0225788	0.0154511	-0.00712767	down	ENSMUSG00000045671	Spred2	sprouty-related EVH1 domain containing 2	Promoter	ENSMUST00000093298.11	226
chr11:22003031	Array	cg03957108	FALSE	TRUE	FALSE	NA	NA	NA	1.4e-05	0.0214641	NA	0.497493	0.0498387	0.0605513	0.0107126	up	ENSMUSG00000005917	Otx1	orthodenticle homeobox 1	Promoter	ENSMUST00000147486.2	-134
chr11:22053469	Array	cg00418090	FALSE	TRUE	FALSE	NA	NA	NA	1.98e-05	0.025941	NA	-0.400973	0.903115	0.897593	-0.0055222	down	ENSMUSG00000005917	Otx1	orthodenticle homeobox 1	Exon (ENSMUST00000045167.10/216565, exon 20 of 24)	ENSMUST00000147486.2	-50572
chr11:22512771	RRBS	NA	FALSE	TRUE	FALSE	NA	NA	NA	6.96e-05	0.0469399	NA	0.526679	0.00943138	0.0129842	0.00355284	up	ENSMUSG00000049904	Tmem17	transmembrane protein 17	Promoter	ENSMUST00000059319.7	683
chr11:22512773	RRBS	NA	FALSE	TRUE	FALSE	NA	NA	NA	6.11e-05	0.0435754	NA	0.531885	0.00915484	0.0127257	0.00357089	up	ENSMUSG00000049904	Tmem17	transmembrane protein 17	Promoter	ENSMUST00000059319.7	685
chr11:22512777	RRBS	NA	FALSE	TRUE	FALSE	NA	NA	NA	5.08e-05	0.0390711	NA	0.535177	0.00866321	0.0122234	0.00356023	up	ENSMUSG00000049904	Tmem17	transmembrane protein 17	Promoter	ENSMUST00000059319.7	689
chr11:22512780	RRBS	NA	FALSE	TRUE	FALSE	NA	NA	NA	3.35e-05	0.0303143	NA	0.519629	0.00847447	0.0120716	0.00359716	up	ENSMUSG00000049904	Tmem17	transmembrane protein 17	Promoter	ENSMUST00000059319.7	692
chr11:22512784	RRBS	NA	FALSE	TRUE	FALSE	NA	NA	NA	2.71e-05	0.0263799	NA	0.514867	0.00828773	0.0119074	0.0036197	up	ENSMUSG00000049904	Tmem17	transmembrane protein 17	Promoter	ENSMUST00000059319.7	696
chr11:22512796	RRBS	NA	FALSE	TRUE	FALSE	NA	NA	NA	4.64e-05	0.0368145	NA	0.49997	0.00777266	0.0113579	0.00358521	up	ENSMUSG00000049904	Tmem17	transmembrane protein 17	Promoter	ENSMUST00000059319.7	708
chr11:24195132	RRBS	NA	FALSE	TRUE	TRUE	NA	NA	NA	1.29e-05	0.0162389	0.0390119	1.36334	0.595987	0.689671	0.0936835	up	ENSMUSG00000000861	Bcl11a	B cell CLL/lymphoma 11A (zinc finger protein)	Distal Intergenic	ENSMUST00000127494.1	52753
chr11:32156055	RRBS	NA	TRUE	FALSE	FALSE	9.01e-05	0.0495345	3.18616	NA	NA	NA	NA	0.588501	0.738177	0.149676	up	ENSMUSG00000020279	Il9r	interleukin 9 receptor	Distal Intergenic	ENSMUST00000145401.7	44167
chr11:32738709	RRBS	NA	TRUE	FALSE	FALSE	7.4e-05	0.0460396	2.97778	NA	NA	NA	NA	0.50686	0.6144	0.107541	up	ENSMUSG00000020270	Smim23	small integral membrane protein 23	Intron (ENSMUST00000109366.7/103583, intron 9 of 12)	ENSMUST00000109365.7	85853
chr11:32738720	RRBS	NA	TRUE	FALSE	FALSE	6.56e-05	0.0441271	2.9985	NA	NA	NA	NA	0.50879	0.619248	0.110458	up	ENSMUSG00000020270	Smim23	small integral membrane protein 23	Intron (ENSMUST00000109366.7/103583, intron 9 of 12)	ENSMUST00000109365.7	85842
chr11:32738727	RRBS	NA	TRUE	FALSE	FALSE	6.45e-05	0.0438165	3.00362	NA	NA	NA	NA	0.508541	0.619875	0.111335	up	ENSMUSG00000020270	Smim23	small integral membrane protein 23	Intron (ENSMUST00000109366.7/103583, intron 9 of 12)	ENSMUST00000109365.7	85835
chr11:3288883	RRBS	NA	FALSE	TRUE	FALSE	NA	NA	NA	2.64e-06	0.00672997	NA	0.92732	0.00276839	0.00823919	0.0054708	up	ENSMUSG00000020453	Patz1	POZ (BTB) and AT hook containing zinc finger 1	Promoter	ENSMUST00000142561.1	9
chr11:3288897	RRBS	NA	FALSE	TRUE	FALSE	NA	NA	NA	1.6e-06	0.00505057	NA	0.939027	0.00300762	0.00800262	0.004995	up	ENSMUSG00000020453	Patz1	POZ (BTB) and AT hook containing zinc finger 1	Promoter	ENSMUST00000142561.1	23
chr11:3288901	RRBS	NA	FALSE	TRUE	FALSE	NA	NA	NA	1.69e-06	0.00520926	NA	0.934981	0.00302059	0.00793312	0.00491253	up	ENSMUSG00000020453	Patz1	POZ (BTB) and AT hook containing zinc finger 1	Promoter	ENSMUST00000142561.1	27
chr11:3288906	RRBS	NA	FALSE	TRUE	FALSE	NA	NA	NA	1.54e-06	0.00497408	NA	0.936497	0.00303713	0.00787001	0.00483288	up	ENSMUSG00000020453	Patz1	POZ (BTB) and AT hook containing zinc finger 1	Promoter	ENSMUST00000142561.1	32
chr11:3288921	RRBS	NA	FALSE	TRUE	FALSE	NA	NA	NA	1.39e-06	0.00477734	NA	0.941902	0.0031585	0.00792716	0.00476866	up	ENSMUSG00000020453	Patz1	POZ (BTB) and AT hook containing zinc finger 1	Promoter	ENSMUST00000142561.1	47
chr11:3288932	RRBS	NA	FALSE	TRUE	FALSE	NA	NA	NA	1.28e-06	0.00453633	NA	0.94673	0.00328291	0.0079285	0.00464559	up	ENSMUSG00000020453	Patz1	POZ (BTB) and AT hook containing zinc finger 1	Promoter	ENSMUST00000142561.1	58
chr11:3288936	RRBS	NA	FALSE	TRUE	FALSE	NA	NA	NA	1.75e-06	0.00531367	NA	0.932293	0.00327348	0.00758758	0.0043141	up	ENSMUSG00000020453	Patz1	POZ (BTB) and AT hook containing zinc finger 1	Promoter	ENSMUST00000142561.1	62
chr11:36439347	RRBS	NA	TRUE	FALSE	TRUE	1.15e-08	0.00174901	2.9312	NA	NA	0.00378885	NA	0.167448	0.182501	0.0150529	up	ENSMUSG00000049336	Tenm2	teneurin transmembrane protein 2	Intron (ENSMUST00000102801.7/23964, intron 4 of 30)	ENSMUST00000128501.1	-7071
chr11:36439358	RRBS	NA	TRUE	FALSE	TRUE	9.04e-09	0.00154913	2.93107	NA	NA	0.00367334	NA	0.166114	0.178714	0.0125993	up	ENSMUSG00000049336	Tenm2	teneurin transmembrane protein 2	Intron (ENSMUST00000102801.7/23964, intron 4 of 30)	ENSMUST00000128501.1	-7082
chr11:36439396	RRBS	NA	TRUE	FALSE	TRUE	8.73e-09	0.00154913	2.92238	NA	NA	0.00367334	NA	0.170525	0.183631	0.0131061	up	ENSMUSG00000049336	Tenm2	teneurin transmembrane protein 2	Intron (ENSMUST00000102801.7/23964, intron 4 of 30)	ENSMUST00000128501.1	-7120
chr11:3863505	RRBS	NA	TRUE	FALSE	FALSE	5.47e-05	0.0408178	2.05143	NA	NA	NA	NA	0.10963	0.118702	0.00907237	up	ENSMUSG00000020435	Osbp2	oxysterol binding protein 2	Promoter	ENSMUST00000070552.13	398
chr11:4105778	RRBS	NA	TRUE	FALSE	FALSE	8.88e-05	0.0492753	2.09924	NA	NA	NA	NA	0.207048	0.259626	0.0525779	up	ENSMUSG00000003585	Sec14l2	SEC14-like lipid binding 2	Intron (ENSMUST00000003681.7/67815, intron 8 of 11)	ENSMUST00000133631.1	3233
chr11:4131804	RRBS	NA	FALSE	TRUE	FALSE	NA	NA	NA	2.21e-06	0.00610081	NA	1.22894	0.682428	0.727988	0.0455598	up	ENSMUSG00000003581	Rnf215	ring finger protein 215	Distal Intergenic	ENSMUST00000003677.10	-3398
chr11:44904276	Array	cg20256450	TRUE	FALSE	FALSE	2.31e-05	0.0454427	-0.317964	NA	NA	NA	NA	0.80969	0.803157	-0.00653364	down	ENSMUSG00000057098	Ebf1	early B cell factor 1	Intron (ENSMUST00000109268.1/13591, intron 8 of 15)	ENSMUST00000140822.1	-7862
chr11:45852116	RRBS	NA	TRUE	FALSE	FALSE	8.93e-05	0.0494083	1.20229	NA	NA	NA	NA	0.0129949	0.0112254	-0.00176953	up	ENSMUSG00000006169	Clint1	clathrin interactor 1	Promoter	ENSMUST00000109261.10	152
chr11:45852119	RRBS	NA	TRUE	FALSE	FALSE	6.83e-05	0.0448238	1.22338	NA	NA	NA	NA	0.0130016	0.0111837	-0.00181781	up	ENSMUSG00000006169	Clint1	clathrin interactor 1	Promoter	ENSMUST00000109261.10	155
chr11:45852123	RRBS	NA	TRUE	FALSE	FALSE	4.64e-05	0.0379399	1.25355	NA	NA	NA	NA	0.013026	0.0111376	-0.00188838	up	ENSMUSG00000006169	Clint1	clathrin interactor 1	Promoter	ENSMUST00000109261.10	159
chr11:45852126	RRBS	NA	TRUE	FALSE	TRUE	3.24e-05	0.0328	1.28084	NA	NA	0.0464433	NA	0.0130425	0.0111331	-0.00190942	up	ENSMUSG00000006169	Clint1	clathrin interactor 1	Promoter	ENSMUST00000109261.10	162
chr11:45852129	RRBS	NA	TRUE	FALSE	TRUE	2.21e-05	0.0275016	1.3106	NA	NA	0.0397848	NA	0.013098	0.0111897	-0.00190835	up	ENSMUSG00000006169	Clint1	clathrin interactor 1	Promoter	ENSMUST00000109261.10	165
chr11:45852134	RRBS	NA	TRUE	FALSE	TRUE	1.1e-05	0.0199931	1.3669	NA	NA	0.0301726	NA	0.0132671	0.0113697	-0.00189749	up	ENSMUSG00000006169	Clint1	clathrin interactor 1	Promoter	ENSMUST00000109261.10	170
chr11:45852139	RRBS	NA	TRUE	FALSE	TRUE	1.44e-05	0.022384	1.33807	NA	NA	0.0362895	NA	0.0128668	0.0109527	-0.00191411	up	ENSMUSG00000006169	Clint1	clathrin interactor 1	Promoter	ENSMUST00000109261.10	175
chr11:45852141	RRBS	NA	TRUE	FALSE	TRUE	1.3e-05	0.0213282	1.34489	NA	NA	0.0351788	NA	0.012578	0.0107577	-0.00182025	up	ENSMUSG00000006169	Clint1	clathrin interactor 1	Promoter	ENSMUST00000109261.10	177
chr11:45852143	RRBS	NA	TRUE	FALSE	TRUE	1e-05	0.019037	1.36843	NA	NA	0.0317099	NA	0.0122992	0.0105792	-0.00172004	up	ENSMUSG00000006169	Clint1	clathrin interactor 1	Promoter	ENSMUST00000109261.10	179
chr11:45852148	RRBS	NA	TRUE	FALSE	TRUE	7.32e-06	0.0170954	1.4005	NA	NA	0.0270704	NA	0.0117661	0.0103058	-0.00146029	up	ENSMUSG00000006169	Clint1	clathrin interactor 1	Promoter	ENSMUST00000109261.10	184
chr11:45852150	RRBS	NA	TRUE	FALSE	TRUE	1.25e-05	0.0209926	1.35652	NA	NA	0.0322923	NA	0.0115957	0.0102073	-0.00138839	up	ENSMUSG00000006169	Clint1	clathrin interactor 1	Promoter	ENSMUST00000109261.10	186
chr11:45852173	RRBS	NA	TRUE	FALSE	TRUE	1.25e-06	0.00859727	1.46869	NA	NA	0.0127017	NA	0.00954033	0.00940835	-0.000131978	up	ENSMUSG00000006169	Clint1	clathrin interactor 1	Promoter	ENSMUST00000109261.10	209
chr11:45852192	RRBS	NA	TRUE	FALSE	TRUE	1.32e-06	0.00865861	1.51646	NA	NA	0.0141975	NA	0.00811582	0.009577	0.00146118	up	ENSMUSG00000006169	Clint1	clathrin interactor 1	Promoter	ENSMUST00000109261.10	228
chr11:45852201	RRBS	NA	TRUE	FALSE	TRUE	7.37e-06	0.0171273	1.43866	NA	NA	0.0271396	NA	0.00732337	0.00960105	0.00227768	up	ENSMUSG00000006169	Clint1	clathrin interactor 1	Promoter	ENSMUST00000109261.10	237
chr11:45944470	RRBS	NA	FALSE	TRUE	FALSE	NA	NA	NA	6.23e-05	0.0440715	NA	-0.72657	0.0135321	0.0113111	-0.00222101	down	ENSMUSG00000044847	Lsm11	U7 snRNP-specific Sm-like protein LSM11	Promoter	ENSMUST00000129820.7	465
chr11:45944472	RRBS	NA	FALSE	TRUE	FALSE	NA	NA	NA	6.64e-05	0.0455136	NA	-0.722286	0.0134605	0.0112982	-0.00216227	down	ENSMUSG00000044847	Lsm11	U7 snRNP-specific Sm-like protein LSM11	Promoter	ENSMUST00000129820.7	463
chr11:46312258	RRBS	NA	TRUE	FALSE	TRUE	1.28e-05	0.0212069	1.43509	NA	NA	0.0285906	NA	0.00955008	0.0115032	0.0019531	up	ENSMUSG00000020340	Cyfip2	cytoplasmic FMR1 interacting protein 2	Promoter	ENSMUST00000093166.10	36
chr11:46312267	RRBS	NA	TRUE	FALSE	TRUE	2.22e-05	0.0275421	1.35768	NA	NA	0.0334922	NA	0.009372	0.0108206	0.00144859	up	ENSMUSG00000020340	Cyfip2	cytoplasmic FMR1 interacting protein 2	Promoter	ENSMUST00000093166.10	27
chr11:46312277	RRBS	NA	TRUE	FALSE	TRUE	1.33e-05	0.0215002	1.35531	NA	NA	0.0242533	NA	0.00909751	0.0101509	0.0010534	up	ENSMUSG00000020340	Cyfip2	cytoplasmic FMR1 interacting protein 2	Promoter	ENSMUST00000093166.10	17
chr11:46312279	RRBS	NA	TRUE	FALSE	TRUE	1.35e-05	0.0216955	1.34977	NA	NA	0.0242533	NA	0.0090719	0.0100526	0.000980718	up	ENSMUSG00000020340	Cyfip2	cytoplasmic FMR1 interacting protein 2	Promoter	ENSMUST00000093166.10	15
chr11:46312282	RRBS	NA	TRUE	FALSE	TRUE	1.49e-05	0.022575	1.33788	NA	NA	0.0246642	NA	0.00906502	0.00990452	0.000839502	up	ENSMUSG00000020340	Cyfip2	cytoplasmic FMR1 interacting protein 2	Promoter	ENSMUST00000093166.10	12
chr11:46312287	RRBS	NA	TRUE	FALSE	TRUE	2.2e-05	0.0274842	1.29322	NA	NA	0.0307568	NA	0.00876454	0.00957594	0.000811398	up	ENSMUSG00000020340	Cyfip2	cytoplasmic FMR1 interacting protein 2	Promoter	ENSMUST00000093166.10	7
chr11:4975612	RRBS	NA	TRUE	FALSE	TRUE	1.79e-06	0.00922053	2.4491	NA	NA	0.00955571	NA	0.125459	0.133602	0.00814286	up	ENSMUSG00000009090	Ap1b1	adaptor protein complex AP-1, beta 1 subunit	Distal Intergenic	ENSMUST00000109897.7	-11212
chr11:4975624	RRBS	NA	TRUE	FALSE	TRUE	1.83e-06	0.009352	2.42243	NA	NA	0.00925543	NA	0.122281	0.127596	0.0053147	up	ENSMUSG00000009090	Ap1b1	adaptor protein complex AP-1, beta 1 subunit	Distal Intergenic	ENSMUST00000109897.7	-11200
chr11:4975633	RRBS	NA	TRUE	FALSE	TRUE	2.07e-06	0.00988733	2.35467	NA	NA	0.00955571	NA	0.11149	0.114763	0.00327257	up	ENSMUSG00000009090	Ap1b1	adaptor protein complex AP-1, beta 1 subunit	Distal Intergenic	ENSMUST00000109897.7	-11191
chr11:50237288	RRBS	NA	FALSE	TRUE	FALSE	NA	NA	NA	7.4e-05	0.0486049	NA	-0.791511	0.0360799	0.0345361	-0.00154379	down	ENSMUSG00000020377	Ltc4s	leukotriene C4 synthase	Promoter	ENSMUST00000221391.1	269
chr11:5149492	RRBS	NA	TRUE	FALSE	TRUE	1.32e-05	0.0214554	2.90032	NA	NA	0.0162174	NA	0.334935	0.369467	0.0345326	up	ENSMUSG00000034164	Emid1	EMI domain containing 1	Promoter	ENSMUST00000138551.1	792
chr11:5149497	RRBS	NA	TRUE	FALSE	TRUE	1.05e-05	0.0195839	2.93092	NA	NA	0.0147509	NA	0.336039	0.371436	0.0353977	up	ENSMUSG00000034164	Emid1	EMI domain containing 1	Promoter	ENSMUST00000138551.1	787
chr11:5149536	RRBS	NA	TRUE	FALSE	TRUE	5.18e-06	0.0150342	3.13086	NA	NA	0.0107262	NA	0.375897	0.411782	0.035885	up	ENSMUSG00000034164	Emid1	EMI domain containing 1	Promoter	ENSMUST00000138551.1	748
chr11:51644047	RRBS	NA	TRUE	FALSE	TRUE	5.5e-05	0.0408371	1.38931	NA	NA	0.0339201	NA	0.111349	0.118996	0.0076465	up	ENSMUSG00000001053	N4bp3	NEDD4 binding protein 3	Exon (ENSMUST00000001080.15/212706, exon 5 of 5)	ENSMUST00000142721.1	6773
chr11:53057264	RRBS	NA	FALSE	TRUE	FALSE	NA	NA	NA	3.92e-05	0.0333136	NA	1.27837	0.634427	0.729687	0.0952599	up	ENSMUSG00000087668	Gm11186	predicted gene 11186	Intron (ENSMUST00000036796.7/320027, intron 4 of 15)	ENSMUST00000137096.1	62792
chr11:53466555	RRBS	NA	FALSE	TRUE	FALSE	NA	NA	NA	4.07e-05	0.0339032	NA	-1.02509	0.131678	0.117814	-0.0138644	down	ENSMUSG00000018387	Shroom1	shroom family member 1	Exon (ENSMUST00000109013.8/71774, exon 7 of 8)	ENSMUST00000093114.4	9276
chr11:53631119	RRBS	NA	TRUE	FALSE	TRUE	3.16e-05	0.0323414	-2.70867	NA	NA	0.018222	NA	0.752683	0.807677	0.0549939	down	ENSMUSG00000020383	Il13	interleukin 13	Downstream (<1kb)	ENSMUST00000020650.1	3583
chr11:53631144	RRBS	NA	TRUE	FALSE	TRUE	6.72e-05	0.0444695	-2.48826	NA	NA	0.0280392	NA	0.801641	0.829578	0.0279375	down	ENSMUSG00000020383	Il13	interleukin 13	Downstream (<1kb)	ENSMUST00000020650.1	3558
chr11:53762989	RRBS	NA	FALSE	TRUE	FALSE	NA	NA	NA	1.46e-06	0.00488112	NA	-0.921383	0.0219204	0.0177867	-0.00413371	down	ENSMUSG00000099153	Mir7671	microRNA 7671	Promoter	ENSMUST00000184599.1	665
chr11:53762995	RRBS	NA	FALSE	TRUE	FALSE	NA	NA	NA	3.89e-06	0.00832563	NA	-0.885333	0.0210602	0.0168763	-0.00418392	down	ENSMUSG00000099153	Mir7671	microRNA 7671	Promoter	ENSMUST00000184599.1	659
chr11:55031186	RRBS	NA	TRUE	FALSE	TRUE	3.62e-05	0.0343621	1.25867	NA	NA	0.0202462	NA	0.521974	0.496913	-0.0250612	up	ENSMUSG00000018340	Anxa6	annexin A6	Intron (ENSMUST00000102727.2/11749, intron 1 of 24)	ENSMUST00000148298.1	2229
chr11:55031213	RRBS	NA	TRUE	FALSE	TRUE	4.59e-06	0.0139744	1.4188	NA	NA	0.0104072	NA	0.493657	0.484489	-0.0091678	up	ENSMUSG00000018340	Anxa6	annexin A6	Intron (ENSMUST00000102727.2/11749, intron 1 of 24)	ENSMUST00000148298.1	2202
chr11:55031217	RRBS	NA	TRUE	FALSE	TRUE	3.98e-06	0.0134147	1.4368	NA	NA	0.0101579	NA	0.492425	0.48446	-0.00796488	up	ENSMUSG00000018340	Anxa6	annexin A6	Intron (ENSMUST00000102727.2/11749, intron 1 of 24)	ENSMUST00000148298.1	2198
chr11:5644927	RRBS	NA	FALSE	TRUE	FALSE	NA	NA	NA	3.59e-05	0.0314227	NA	1.06936	0.798836	0.861198	0.0623615	up	ENSMUSG00000020481	Ankrd36	ankyrin repeat domain 36	Exon (ENSMUST00000137933.1/76389, exon 7 of 7)	ENSMUST00000137933.1	16189
chr11:5644948	RRBS	NA	FALSE	TRUE	FALSE	NA	NA	NA	5.79e-05	0.0423604	NA	1.02819	0.811713	0.875716	0.0640022	up	ENSMUSG00000020481	Ankrd36	ankyrin repeat domain 36	Exon (ENSMUST00000137933.1/76389, exon 7 of 7)	ENSMUST00000137933.1	16210
chr11:5644963	RRBS	NA	FALSE	TRUE	FALSE	NA	NA	NA	7.53e-05	0.0491757	NA	1.00517	0.820913	0.886403	0.0654903	up	ENSMUSG00000020481	Ankrd36	ankyrin repeat domain 36	3' UTR	ENSMUST00000137933.1	16225
chr11:58307741	Array	cg14449811	FALSE	TRUE	FALSE	NA	NA	NA	6.6e-06	0.0169329	NA	0.211225	0.0604564	0.0674378	0.0069814	up	ENSMUSG00000037243	Zfp692	zinc finger protein 692	Promoter	ENSMUST00000049353.8	569
chr11:5862265	RRBS	NA	FALSE	TRUE	FALSE	NA	NA	NA	1.49e-06	0.00490335	NA	-1.14871	0.114412	0.119798	0.00538548	down	ENSMUSG00000020473	Aebp1	AE binding protein 1	Promoter	ENSMUST00000102923.9	318
chr11:5862279	RRBS	NA	FALSE	TRUE	FALSE	NA	NA	NA	1.54e-06	0.00497408	NA	-1.16392	0.125513	0.130333	0.00482034	down	ENSMUSG00000020473	Aebp1	AE binding protein 1	Promoter	ENSMUST00000102923.9	332
chr11:5862300	RRBS	NA	FALSE	TRUE	TRUE	NA	NA	NA	2.64e-06	0.00673494	0.0437532	-1.15769	0.136116	0.141461	0.00534514	down	ENSMUSG00000020473	Aebp1	AE binding protein 1	Promoter	ENSMUST00000102923.9	353
chr11:5862305	RRBS	NA	FALSE	TRUE	TRUE	NA	NA	NA	3.27e-06	0.0075531	0.0452428	-1.14782	0.13594	0.139053	0.00311272	down	ENSMUSG00000020473	Aebp1	AE binding protein 1	Promoter	ENSMUST00000102923.9	358
chr11:5862313	RRBS	NA	FALSE	TRUE	TRUE	NA	NA	NA	4.39e-06	0.0089881	0.0446157	-1.1381	0.137546	0.13994	0.00239391	down	ENSMUSG00000020473	Aebp1	AE binding protein 1	Promoter	ENSMUST00000102923.9	366
chr11:5862316	RRBS	NA	FALSE	TRUE	TRUE	NA	NA	NA	4.81e-06	0.00933913	0.0444581	-1.13553	0.138479	0.140448	0.00196865	down	ENSMUSG00000020473	Aebp1	AE binding protein 1	Promoter	ENSMUST00000102923.9	369
chr11:5862330	RRBS	NA	FALSE	TRUE	TRUE	NA	NA	NA	8.39e-06	0.0127265	0.0465332	-1.12216	0.145833	0.144932	-0.000900889	down	ENSMUSG00000020473	Aebp1	AE binding protein 1	Promoter	ENSMUST00000102923.9	383
chr11:5862337	RRBS	NA	FALSE	TRUE	TRUE	NA	NA	NA	1.22e-05	0.0157345	0.0496356	-1.11344	0.151534	0.147985	-0.00354906	down	ENSMUSG00000020473	Aebp1	AE binding protein 1	Promoter	ENSMUST00000102923.9	390
chr11:5862350	RRBS	NA	FALSE	TRUE	FALSE	NA	NA	NA	3.96e-05	0.0334549	NA	-1.07315	0.161887	0.152652	-0.00923487	down	ENSMUSG00000020473	Aebp1	AE binding protein 1	Promoter	ENSMUST00000102923.9	403
chr11:59007502	RRBS	NA	FALSE	TRUE	FALSE	NA	NA	NA	1.88e-06	0.00554461	NA	-2.03613	0.888875	0.649766	-0.239109	down	ENSMUSG00000061462	Obscn	obscurin, cytoskeletal calmodulin and titin-interacting RhoGEF	Intron (ENSMUST00000047441.13/380698, intron 85 of 103)	ENSMUST00000238245.1	-5141
chr11:59256320	RRBS	NA	TRUE	FALSE	TRUE	2.13e-05	0.027198	-2.83829	NA	NA	0.0378647	NA	0.702162	0.702017	-0.000144887	down	ENSMUSG00000048076	Arf1	ADP-ribosylation factor 1	Exon (ENSMUST00000010044.7/22416, exon 3 of 4)	ENSMUST00000061242.7	-28050
chr11:59256328	RRBS	NA	TRUE	FALSE	TRUE	1.72e-05	0.0243001	-2.8712	NA	NA	0.0347152	NA	0.696397	0.697827	0.00143065	down	ENSMUSG00000048076	Arf1	ADP-ribosylation factor 1	Exon (ENSMUST00000010044.7/22416, exon 3 of 4)	ENSMUST00000061242.7	-28058
chr11:59256332	RRBS	NA	TRUE	FALSE	TRUE	1.63e-05	0.0234574	-2.88179	NA	NA	0.0338944	NA	0.692355	0.694702	0.00234657	down	ENSMUSG00000048076	Arf1	ADP-ribosylation factor 1	Exon (ENSMUST00000010044.7/22416, exon 3 of 4)	ENSMUST00000061242.7	-28062
chr11:59256348	RRBS	NA	TRUE	FALSE	TRUE	2.08e-05	0.0269401	-2.85845	NA	NA	0.037038	NA	0.694212	0.697312	0.0030996	down	ENSMUSG00000048076	Arf1	ADP-ribosylation factor 1	Exon (ENSMUST00000010044.7/22416, exon 3 of 4)	ENSMUST00000061242.7	-28078
chr11:59256359	RRBS	NA	TRUE	FALSE	TRUE	2.56e-05	0.0291506	-2.84225	NA	NA	0.040801	NA	0.694228	0.69543	0.00120164	down	ENSMUSG00000048076	Arf1	ADP-ribosylation factor 1	Exon (ENSMUST00000010044.7/22416, exon 3 of 4)	ENSMUST00000061242.7	-28089
chr11:5973545	RRBS	NA	TRUE	FALSE	FALSE	6.18e-05	0.0429032	2.06554	NA	NA	NA	NA	0.527734	0.557205	0.0294712	up	ENSMUSG00000057897	Camk2b	calcium/calmodulin-dependent protein kinase II, beta	Intron (ENSMUST00000109813.8/12323, intron 17 of 20)	ENSMUST00000155755.1	10593
chr11:60223157	RRBS	NA	FALSE	TRUE	FALSE	NA	NA	NA	4.83e-06	0.00933913	NA	1.37524	0.0303162	0.0833127	0.0529964	up	ENSMUSG00000020538	Srebf1	sterol regulatory element binding transcription factor 1	Promoter	ENSMUST00000136215.1	-576
chr11:60223162	RRBS	NA	FALSE	TRUE	FALSE	NA	NA	NA	4.51e-06	0.00909253	NA	1.3814	0.0313613	0.0831288	0.0517676	up	ENSMUSG00000020538	Srebf1	sterol regulatory element binding transcription factor 1	Promoter	ENSMUST00000136215.1	-581
chr11:60223176	RRBS	NA	FALSE	TRUE	FALSE	NA	NA	NA	6.83e-06	0.0113109	NA	1.37967	0.0364152	0.0833755	0.0469603	up	ENSMUSG00000020538	Srebf1	sterol regulatory element binding transcription factor 1	Promoter	ENSMUST00000136215.1	-595
chr11:60223179	RRBS	NA	FALSE	TRUE	FALSE	NA	NA	NA	6.28e-06	0.0108446	NA	1.37793	0.0359668	0.0820166	0.0460498	up	ENSMUSG00000020538	Srebf1	sterol regulatory element binding transcription factor 1	Promoter	ENSMUST00000136215.1	-598
chr11:61025067	RRBS	NA	TRUE	FALSE	FALSE	7.77e-05	0.046952	2.04395	NA	NA	NA	NA	0.348734	0.399796	0.051062	up	ENSMUSG00000042529	Kcnj12	potassium inwardly-rectifying channel, subfamily J, member 12	Intron (ENSMUST00000089184.10/16515, intron 1 of 1)	ENSMUST00000089184.10	2503
chr11:61025108	RRBS	NA	TRUE	FALSE	TRUE	7.14e-06	0.0169333	2.83352	NA	NA	0.0281936	NA	0.318007	0.361402	0.0433946	up	ENSMUSG00000042529	Kcnj12	potassium inwardly-rectifying channel, subfamily J, member 12	Intron (ENSMUST00000089184.10/16515, intron 1 of 1)	ENSMUST00000089184.10	2544
chr11:61025150	RRBS	NA	TRUE	FALSE	TRUE	1.21e-06	0.0084708	3.25406	NA	NA	0.0210653	NA	0.308476	0.356477	0.0480015	up	ENSMUSG00000042529	Kcnj12	potassium inwardly-rectifying channel, subfamily J, member 12	Intron (ENSMUST00000089184.10/16515, intron 1 of 1)	ENSMUST00000089184.10	2586
chr11:61486146	RRBS	NA	TRUE	FALSE	TRUE	5.95e-05	0.042173	-2.20285	NA	NA	0.0314823	NA	0.84596	0.885251	0.0392913	down	ENSMUSG00000042436	Mfap4	microfibrillar-associated protein 4	Promoter	ENSMUST00000126308.1	630
chr11:61486153	RRBS	NA	TRUE	FALSE	TRUE	6.88e-05	0.0450221	-2.17809	NA	NA	0.0333592	NA	0.847025	0.88799	0.0409658	down	ENSMUSG00000042436	Mfap4	microfibrillar-associated protein 4	Promoter	ENSMUST00000126308.1	637
chr11:61486162	RRBS	NA	TRUE	FALSE	TRUE	8.53e-05	0.0486055	-2.09082	NA	NA	0.0468504	NA	0.837398	0.887861	0.0504624	down	ENSMUSG00000042436	Mfap4	microfibrillar-associated protein 4	Promoter	ENSMUST00000126308.1	646
chr11:61494018	RRBS	NA	TRUE	FALSE	TRUE	1.18e-06	0.0084708	-1.51917	NA	NA	0.00955571	NA	0.0210103	0.017608	-0.00340234	down	ENSMUSG00000001034	Mapk7	mitogen-activated protein kinase 7	Promoter	ENSMUST00000139932.7	170
chr11:61494020	RRBS	NA	TRUE	FALSE	TRUE	3.53e-06	0.0127791	-1.4145	NA	NA	0.0131097	NA	0.0206462	0.0175938	-0.00305238	down	ENSMUSG00000001034	Mapk7	mitogen-activated protein kinase 7	Promoter	ENSMUST00000139932.7	168
chr11:61494023	RRBS	NA	TRUE	FALSE	TRUE	4.24e-06	0.0135265	-1.37718	NA	NA	0.0127151	NA	0.0201478	0.0175854	-0.00256238	down	ENSMUSG00000001034	Mapk7	mitogen-activated protein kinase 7	Promoter	ENSMUST00000139932.7	165
chr11:61494025	RRBS	NA	TRUE	FALSE	TRUE	4.2e-06	0.0135265	-1.36635	NA	NA	0.0123884	NA	0.0198232	0.0175474	-0.00227586	down	ENSMUSG00000001034	Mapk7	mitogen-activated protein kinase 7	Promoter	ENSMUST00000139932.7	163
chr11:61494031	RRBS	NA	TRUE	FALSE	TRUE	4.08e-06	0.0135265	-1.34325	NA	NA	0.0107484	NA	0.0189427	0.0173537	-0.00158898	down	ENSMUSG00000001034	Mapk7	mitogen-activated protein kinase 7	Promoter	ENSMUST00000139932.7	157
chr11:61494048	RRBS	NA	TRUE	FALSE	TRUE	2.83e-06	0.0115286	-1.21962	NA	NA	0.0083303	NA	0.0139611	0.0150609	0.00109989	down	ENSMUSG00000001034	Mapk7	mitogen-activated protein kinase 7	Promoter	ENSMUST00000139932.7	140
chr11:61494053	RRBS	NA	TRUE	FALSE	TRUE	3.54e-06	0.0127791	-1.20296	NA	NA	0.00847273	NA	0.0132202	0.0148657	0.00164549	down	ENSMUSG00000001034	Mapk7	mitogen-activated protein kinase 7	Promoter	ENSMUST00000139932.7	135
chr11:61494065	RRBS	NA	TRUE	FALSE	TRUE	1.17e-05	0.0205374	-1.15183	NA	NA	0.0124824	NA	0.0121335	0.0149478	0.00281431	down	ENSMUSG00000001034	Mapk7	mitogen-activated protein kinase 7	Promoter	ENSMUST00000139932.7	123
chr11:61494071	RRBS	NA	TRUE	FALSE	TRUE	2.33e-05	0.0279236	-1.11823	NA	NA	0.0162016	NA	0.011342	0.0145696	0.00322763	down	ENSMUSG00000001034	Mapk7	mitogen-activated protein kinase 7	Promoter	ENSMUST00000139932.7	117
chr11:61494080	RRBS	NA	TRUE	FALSE	TRUE	8.03e-05	0.0475716	-1.06265	NA	NA	0.0250821	NA	0.0101512	0.0140543	0.00390312	down	ENSMUSG00000001034	Mapk7	mitogen-activated protein kinase 7	Promoter	ENSMUST00000139932.7	108
chr11:62731258	RRBS	NA	TRUE	FALSE	TRUE	4.44e-05	0.0370461	1.59936	NA	NA	0.0319372	NA	0.0288807	0.0413569	0.0124762	up	ENSMUSG00000005267	Zfp287	zinc finger protein 287	Promoter	ENSMUST00000150336.7	627
chr11:63132543	RRBS	NA	TRUE	FALSE	TRUE	8.04e-05	0.0475716	-1.26356	NA	NA	0.0250047	NA	0.0106998	0.0116232	0.000923358	down	ENSMUSG00000018217	Pmp22	peripheral myelin protein 22	Promoter	ENSMUST00000108701.7	-26
chr11:63132554	RRBS	NA	TRUE	FALSE	TRUE	6.28e-05	0.0431589	-1.26473	NA	NA	0.0252472	NA	0.0104727	0.0102759	-0.000196824	down	ENSMUSG00000018217	Pmp22	peripheral myelin protein 22	Promoter	ENSMUST00000108701.7	-15
chr11:63132556	RRBS	NA	TRUE	FALSE	TRUE	6.57e-05	0.0441399	-1.26037	NA	NA	0.0266349	NA	0.0104491	0.0101264	-0.000322642	down	ENSMUSG00000018217	Pmp22	peripheral myelin protein 22	Promoter	ENSMUST00000108701.7	-13
chr11:63132566	RRBS	NA	TRUE	FALSE	TRUE	8.35e-05	0.0482308	-1.24206	NA	NA	0.0319556	NA	0.0105049	0.00943933	-0.00106554	down	ENSMUSG00000018217	Pmp22	peripheral myelin protein 22	Promoter	ENSMUST00000108701.7	-3
chr11:63358140	RRBS	NA	TRUE	FALSE	TRUE	1.89e-05	0.0255558	2.20659	NA	NA	0.0190307	NA	0.195952	0.18065	-0.0153018	up	ENSMUSG00000018217	Pmp22	peripheral myelin protein 22	Distal Intergenic	ENSMUST00000108700.1	225072
chr11:63358179	RRBS	NA	TRUE	FALSE	TRUE	8.67e-05	0.0489091	1.91754	NA	NA	0.0337004	NA	0.156355	0.130942	-0.0254133	up	ENSMUSG00000018217	Pmp22	peripheral myelin protein 22	Distal Intergenic	ENSMUST00000108700.1	225111
chr11:6389208	RRBS	NA	FALSE	TRUE	FALSE	NA	NA	NA	6.29e-05	0.0443017	NA	-0.759565	0.016915	0.00895481	-0.00796016	down	ENSMUSG00000041164	Zmiz2	zinc finger, MIZ-type containing 2	Promoter	ENSMUST00000109787.7	134
chr11:6416060	RRBS	NA	TRUE	FALSE	TRUE	8.63e-05	0.0487762	1.16981	NA	NA	0.0280325	NA	0.0105448	0.0118483	0.00130349	up	ENSMUSG00000071866	Ppia	peptidylprolyl isomerase A	Promoter	ENSMUST00000155824.1	184
chr11:6416068	RRBS	NA	TRUE	FALSE	TRUE	6.95e-05	0.0452159	1.17649	NA	NA	0.0263217	NA	0.00974823	0.0110092	0.00126092	up	ENSMUSG00000071866	Ppia	peptidylprolyl isomerase A	Promoter	ENSMUST00000155824.1	192
chr11:6416072	RRBS	NA	TRUE	FALSE	TRUE	6.23e-05	0.0430968	1.17981	NA	NA	0.0252824	NA	0.00936696	0.0105806	0.00121361	up	ENSMUSG00000071866	Ppia	peptidylprolyl isomerase A	Promoter	ENSMUST00000155824.1	196
chr11:6416074	RRBS	NA	TRUE	FALSE	TRUE	5.82e-05	0.041672	1.18348	NA	NA	0.0250047	NA	0.00920091	0.0104176	0.00121671	up	ENSMUSG00000071866	Ppia	peptidylprolyl isomerase A	Promoter	ENSMUST00000155824.1	198
chr11:6416081	RRBS	NA	TRUE	FALSE	TRUE	3.8e-05	0.0348671	1.21025	NA	NA	0.0222659	NA	0.00869159	0.00990661	0.00121502	up	ENSMUSG00000071866	Ppia	peptidylprolyl isomerase A	Promoter	ENSMUST00000155824.1	205
chr11:6416084	RRBS	NA	TRUE	FALSE	TRUE	3.28e-05	0.032912	1.22146	NA	NA	0.0212573	NA	0.00851248	0.00968493	0.00117245	up	ENSMUSG00000071866	Ppia	peptidylprolyl isomerase A	Promoter	ENSMUST00000155824.1	208
chr11:6416097	RRBS	NA	TRUE	FALSE	TRUE	5.64e-06	0.0154154	1.37148	NA	NA	0.0123072	NA	0.00785888	0.00876704	0.000908161	up	ENSMUSG00000071866	Ppia	peptidylprolyl isomerase A	Promoter	ENSMUST00000213200.1	-215
chr11:6416121	RRBS	NA	TRUE	FALSE	TRUE	1.58e-05	0.0231217	1.30447	NA	NA	0.0190307	NA	0.00714732	0.00711041	-3.69e-05	up	ENSMUSG00000071866	Ppia	peptidylprolyl isomerase A	Promoter	ENSMUST00000213200.1	-191
chr11:6416126	RRBS	NA	TRUE	FALSE	TRUE	2.36e-05	0.0279908	1.27806	NA	NA	0.0221346	NA	0.00676282	0.00658241	-0.000180415	up	ENSMUSG00000071866	Ppia	peptidylprolyl isomerase A	Promoter	ENSMUST00000213200.1	-186
chr11:66526035	RRBS	NA	TRUE	FALSE	FALSE	6.99e-05	0.0452627	1.14302	NA	NA	NA	NA	0.0139009	0.01551	0.00160915	up	ENSMUSG00000053930	Shisa6	shisa family member 6	Promoter	ENSMUST00000066679.6	-71
chr11:66526041	RRBS	NA	TRUE	FALSE	FALSE	3.92e-05	0.0352375	1.1694	NA	NA	NA	NA	0.0129449	0.0146099	0.00166501	up	ENSMUSG00000053930	Shisa6	shisa family member 6	Promoter	ENSMUST00000066679.6	-77
chr11:66526045	RRBS	NA	TRUE	FALSE	FALSE	4.95e-05	0.0388863	1.16098	NA	NA	NA	NA	0.0122421	0.0139489	0.00170677	up	ENSMUSG00000053930	Shisa6	shisa family member 6	Promoter	ENSMUST00000066679.6	-81
chr11:67113265	RRBS	NA	FALSE	TRUE	FALSE	NA	NA	NA	4.77e-07	0.00268345	NA	-1.27553	0.419243	0.383827	-0.0354163	down	ENSMUSG00000087410	2310065F04Rik	RIKEN cDNA 2310065F04 gene	Exon (ENSMUST00000125538.7/74184, exon 5 of 5)	ENSMUST00000153497.1	3576
chr11:67113279	RRBS	NA	FALSE	TRUE	FALSE	NA	NA	NA	4.39e-07	0.00260525	NA	-1.28589	0.429241	0.390888	-0.0383529	down	ENSMUSG00000087410	2310065F04Rik	RIKEN cDNA 2310065F04 gene	Exon (ENSMUST00000125538.7/74184, exon 5 of 5)	ENSMUST00000153497.1	3562
chr11:67113290	RRBS	NA	FALSE	TRUE	FALSE	NA	NA	NA	4.74e-07	0.00268345	NA	-1.28872	0.43356	0.392275	-0.0412851	down	ENSMUSG00000087410	2310065F04Rik	RIKEN cDNA 2310065F04 gene	Exon (ENSMUST00000125538.7/74184, exon 5 of 5)	ENSMUST00000153497.1	3551
chr11:67113300	RRBS	NA	FALSE	TRUE	FALSE	NA	NA	NA	7.97e-07	0.00354931	NA	-1.26835	0.426985	0.388991	-0.037994	down	ENSMUSG00000087410	2310065F04Rik	RIKEN cDNA 2310065F04 gene	Exon (ENSMUST00000125538.7/74184, exon 5 of 5)	ENSMUST00000153497.1	3541
chr11:67113307	RRBS	NA	FALSE	TRUE	FALSE	NA	NA	NA	1.12e-06	0.00417577	NA	-1.24761	0.414399	0.377398	-0.0370001	down	ENSMUSG00000087410	2310065F04Rik	RIKEN cDNA 2310065F04 gene	Exon (ENSMUST00000125538.7/74184, exon 5 of 5)	ENSMUST00000153497.1	3534
chr11:69326759	RRBS	NA	FALSE	TRUE	FALSE	NA	NA	NA	6.44e-05	0.0448252	NA	-0.709176	0.0268854	0.0221777	-0.00470769	down	ENSMUSG00000018470	Kcnab3	potassium voltage-gated channel, shaker-related subfamily, beta member 3	Promoter	ENSMUST00000018614.2	501
chr11:69423507	RRBS	NA	FALSE	TRUE	FALSE	NA	NA	NA	2.09e-05	0.0223433	NA	1.11294	0.688574	0.740665	0.0520908	up	ENSMUSG00000018476	Kdm6b	KDM1 lysine (K)-specific demethylase 6B	Exon (ENSMUST00000035539.11/327954, exon 78 of 85)	ENSMUST00000094077.4	-9832
chr11:69633352	RRBS	NA	FALSE	TRUE	FALSE	NA	NA	NA	1.33e-05	0.0165278	NA	-0.772707	0.010505	0.00845294	-0.00205208	down	ENSMUSG00000018765	Fxr2	fragile X mental retardation, autosomal homolog 2	Promoter	ENSMUST00000018909.3	362
chr11:69633362	RRBS	NA	FALSE	TRUE	FALSE	NA	NA	NA	2.51e-05	0.0250594	NA	-0.741039	0.00929247	0.00764248	-0.00164999	down	ENSMUSG00000018765	Fxr2	fragile X mental retardation, autosomal homolog 2	Promoter	ENSMUST00000018909.3	372
chr11:69633365	RRBS	NA	FALSE	TRUE	FALSE	NA	NA	NA	4.59e-05	0.036635	NA	-0.717744	0.00900569	0.00745342	-0.00155228	down	ENSMUSG00000018765	Fxr2	fragile X mental retardation, autosomal homolog 2	Promoter	ENSMUST00000018909.3	375
chr11:69795865	RRBS	NA	TRUE	FALSE	FALSE	8.41e-05	0.0484078	1.42661	NA	NA	NA	NA	0.024362	0.0264671	0.00210503	up	ENSMUSG00000041189	Chrnb1	cholinergic receptor, nicotinic, beta polypeptide 1 (muscle)	Promoter	ENSMUST00000147791.1	40
chr11:70544255	RRBS	NA	FALSE	TRUE	FALSE	NA	NA	NA	4.8e-05	0.0376168	NA	1.31671	0.63046	0.723752	0.0932924	up	ENSMUSG00000020828	Pld2	phospholipase D2	Exon (ENSMUST00000018429.11/18806, exon 10 of 25)	ENSMUST00000108556.1	3899
chr11:70544260	RRBS	NA	FALSE	TRUE	FALSE	NA	NA	NA	5.72e-05	0.0421233	NA	1.30865	0.632646	0.71971	0.0870633	up	ENSMUSG00000020828	Pld2	phospholipase D2	Exon (ENSMUST00000018429.11/18806, exon 10 of 25)	ENSMUST00000108556.1	3904
chr11:70608629	RRBS	NA	TRUE	FALSE	FALSE	5.37e-05	0.0404474	-1.80051	NA	NA	NA	NA	0.952037	0.924417	-0.0276201	down	ENSMUSG00000020827	Mink1	misshapen-like kinase 1 (zebrafish)	Promoter	ENSMUST00000152857.1	817
chr11:70608638	RRBS	NA	TRUE	FALSE	FALSE	4.25e-05	0.0363945	-1.86817	NA	NA	NA	NA	0.946549	0.916188	-0.0303612	down	ENSMUSG00000020827	Mink1	misshapen-like kinase 1 (zebrafish)	Promoter	ENSMUST00000152857.1	826
chr11:70608658	RRBS	NA	TRUE	FALSE	FALSE	4.01e-05	0.0354924	-2.03933	NA	NA	NA	NA	0.92687	0.882303	-0.0445671	down	ENSMUSG00000020827	Mink1	misshapen-like kinase 1 (zebrafish)	Promoter	ENSMUST00000152857.1	846
chr11:70615551	RRBS	NA	FALSE	TRUE	FALSE	NA	NA	NA	4.56e-05	0.0364945	NA	-1.02185	0.119426	0.114232	-0.00519369	down	ENSMUSG00000014609	Chrne	cholinergic receptor, nicotinic, epsilon polypeptide	Promoter	ENSMUST00000135920.1	122
chr11:70615564	RRBS	NA	FALSE	TRUE	FALSE	NA	NA	NA	6.41e-05	0.0447538	NA	-1.00342	0.1194	0.112602	-0.00679789	down	ENSMUSG00000014609	Chrne	cholinergic receptor, nicotinic, epsilon polypeptide	Promoter	ENSMUST00000135920.1	109
chr11:70615566	RRBS	NA	FALSE	TRUE	FALSE	NA	NA	NA	6.54e-05	0.0451582	NA	-1.00165	0.118962	0.112249	-0.00671378	down	ENSMUSG00000014609	Chrne	cholinergic receptor, nicotinic, epsilon polypeptide	Promoter	ENSMUST00000135920.1	107
chr11:71033532	RRBS	NA	TRUE	FALSE	TRUE	6.48e-06	0.0162194	-1.61059	NA	NA	0.0387837	NA	0.0186533	0.0157545	-0.00289881	down	ENSMUSG00000018451	6330403K07Rik	RIKEN cDNA 6330403K07 gene	Promoter	ENSMUST00000156068.2	-19
chr11:71033560	RRBS	NA	TRUE	FALSE	FALSE	7.12e-05	0.045392	-1.46009	NA	NA	NA	NA	0.0146128	0.0123431	-0.0022697	down	ENSMUSG00000018451	6330403K07Rik	RIKEN cDNA 6330403K07 gene	Promoter	ENSMUST00000156068.2	-47
chr11:71751361	RRBS	NA	TRUE	FALSE	TRUE	8.59e-05	0.0486389	-1.25582	NA	NA	0.0333063	NA	0.00884501	0.00886276	1.78e-05	down	ENSMUSG00000020811	Wscd1	WSC domain containing 1	Promoter	ENSMUST00000138339.7	-15
chr11:74649283	RRBS	NA	TRUE	FALSE	TRUE	2.43e-07	0.00510055	-1.53571	NA	NA	0.00598909	NA	0.0177419	0.0145744	-0.00316752	down	ENSMUSG00000020741	Cluh	clustered mitochondria (cluA/CLU1) homolog	Promoter	ENSMUST00000130398.1	-212
chr11:74649292	RRBS	NA	TRUE	FALSE	TRUE	3.82e-07	0.00530752	-1.49252	NA	NA	0.0063319	NA	0.0166796	0.0137995	-0.00288004	down	ENSMUSG00000020741	Cluh	clustered mitochondria (cluA/CLU1) homolog	Promoter	ENSMUST00000130398.1	-203
chr11:74649308	RRBS	NA	TRUE	FALSE	TRUE	6.84e-06	0.0165801	-1.30313	NA	NA	0.0233695	NA	0.0158871	0.0134996	-0.00238757	down	ENSMUSG00000020741	Cluh	clustered mitochondria (cluA/CLU1) homolog	Promoter	ENSMUST00000130398.1	-187
chr11:75152743	RRBS	NA	FALSE	TRUE	FALSE	NA	NA	NA	3.73e-06	0.00813147	NA	-1.36591	0.347609	0.260331	-0.0872776	down	ENSMUSG00000038290	Smg6	Smg-6 homolog, nonsense mediated mRNA decay factor (C. elegans)	Intron (ENSMUST00000045281.12/103677, intron 15 of 18)	ENSMUST00000153226.1	-6890
chr11:75795712	RRBS	NA	FALSE	TRUE	FALSE	NA	NA	NA	1.36e-05	0.0166403	NA	-0.909228	0.0529579	0.053323	0.000365079	down	ENSMUSG00000020848	Doc2b	double C2, beta	Promoter	ENSMUST00000021209.7	337
chr11:75795714	RRBS	NA	FALSE	TRUE	FALSE	NA	NA	NA	1.23e-05	0.0158057	NA	-0.909835	0.0519098	0.0523319	0.00042203	down	ENSMUSG00000020848	Doc2b	double C2, beta	Promoter	ENSMUST00000021209.7	335
chr11:75795716	RRBS	NA	FALSE	TRUE	FALSE	NA	NA	NA	1.08e-05	0.0146181	NA	-0.911761	0.0509751	0.0512774	0.000302266	down	ENSMUSG00000020848	Doc2b	double C2, beta	Promoter	ENSMUST00000021209.7	333
chr11:75795722	RRBS	NA	FALSE	TRUE	FALSE	NA	NA	NA	7.96e-06	0.0123635	NA	-0.913967	0.0482151	0.0483061	9.1e-05	down	ENSMUSG00000020848	Doc2b	double C2, beta	Promoter	ENSMUST00000021209.7	327
chr11:75795726	RRBS	NA	FALSE	TRUE	FALSE	NA	NA	NA	6.28e-06	0.0108446	NA	-0.916132	0.0463673	0.0464463	7.9e-05	down	ENSMUSG00000020848	Doc2b	double C2, beta	Promoter	ENSMUST00000021209.7	323
chr11:75795732	RRBS	NA	FALSE	TRUE	FALSE	NA	NA	NA	5e-06	0.00949509	NA	-0.914448	0.0434279	0.0433462	-8.16e-05	down	ENSMUSG00000020848	Doc2b	double C2, beta	Promoter	ENSMUST00000021209.7	317
chr11:75795734	RRBS	NA	FALSE	TRUE	FALSE	NA	NA	NA	4.63e-06	0.00918794	NA	-0.913821	0.0424752	0.0423892	-8.6e-05	down	ENSMUSG00000020848	Doc2b	double C2, beta	Promoter	ENSMUST00000021209.7	315
chr11:75795740	RRBS	NA	FALSE	TRUE	FALSE	NA	NA	NA	4.76e-06	0.00932655	NA	-0.903991	0.0397413	0.0397304	-1.09e-05	down	ENSMUSG00000020848	Doc2b	double C2, beta	Promoter	ENSMUST00000021209.7	309
chr11:75795742	RRBS	NA	FALSE	TRUE	FALSE	NA	NA	NA	2.82e-05	0.0270847	NA	-0.81874	0.0388693	0.0389349	6.55e-05	down	ENSMUSG00000020848	Doc2b	double C2, beta	Promoter	ENSMUST00000021209.7	307
chr11:75966011	RRBS	NA	TRUE	FALSE	FALSE	8.78e-05	0.0490461	1.53675	NA	NA	NA	NA	0.127293	0.160446	0.0331533	up	ENSMUSG00000020847	Rph3al	rabphilin 3A-like (without C2 domains)	Distal Intergenic	ENSMUST00000152035.1	-27582
chr11:75966031	RRBS	NA	TRUE	FALSE	FALSE	8.85e-05	0.0492465	1.47404	NA	NA	NA	NA	0.132099	0.164532	0.0324336	up	ENSMUSG00000020847	Rph3al	rabphilin 3A-like (without C2 domains)	Distal Intergenic	ENSMUST00000152035.1	-27602
chr11:76709963	RRBS	NA	TRUE	FALSE	TRUE	6.96e-05	0.0452159	1.56784	NA	NA	0.0281936	NA	0.0711192	0.069958	-0.00116118	up	ENSMUSG00000046275	Trarg1	trafficking regulator of GLUT4 (SLC2A4) 1	Distal Intergenic	ENSMUST00000062024.2	30155
chr11:77763451	RRBS	NA	FALSE	TRUE	FALSE	NA	NA	NA	6.32e-05	0.0443491	NA	-0.74578	0.0137169	0.0083105	-0.00540637	down	ENSMUSG00000000631	Myo18a	myosin XVIIIA	Promoter	ENSMUST00000108375.8	205
chr11:77840675	RRBS	NA	TRUE	FALSE	FALSE	6.03e-05	0.0424515	2.06633	NA	NA	NA	NA	0.318309	0.388597	0.0702889	up	ENSMUSG00000000631	Myo18a	myosin XVIIIA	Promoter	ENSMUST00000100443.2	-258
chr11:77857712	RRBS	NA	TRUE	FALSE	TRUE	5.16e-06	0.0150342	-2.31212	NA	NA	0.0264276	NA	0.897137	0.895275	-0.00186258	down	ENSMUSG00000000631	Myo18a	myosin XVIIIA	Promoter	ENSMUST00000142571.2	233
chr11:77857760	RRBS	NA	TRUE	FALSE	TRUE	6.6e-06	0.0162566	-2.34756	NA	NA	0.0284112	NA	0.885311	0.883887	-0.00142399	down	ENSMUSG00000000631	Myo18a	myosin XVIIIA	Promoter	ENSMUST00000142571.2	281
chr11:77857765	RRBS	NA	TRUE	FALSE	TRUE	6.99e-06	0.0167967	-2.35568	NA	NA	0.0288588	NA	0.88297	0.881041	-0.00192912	down	ENSMUSG00000000631	Myo18a	myosin XVIIIA	Promoter	ENSMUST00000142571.2	286
chr11:77857768	RRBS	NA	TRUE	FALSE	TRUE	7.14e-06	0.0169333	-2.34888	NA	NA	0.0289438	NA	0.88451	0.88156	-0.0029505	down	ENSMUSG00000000631	Myo18a	myosin XVIIIA	Promoter	ENSMUST00000142571.2	289
chr11:79112511	RRBS	NA	TRUE	FALSE	TRUE	3.15e-05	0.0323162	1.64706	NA	NA	0.0300775	NA	0.77681	0.784595	0.00778494	up	ENSMUSG00000018334	Ksr1	kinase suppressor of ras 1	Intron (ENSMUST00000018478.10/16706, intron 1 of 18)	ENSMUST00000018478.10	33896
chr11:79112523	RRBS	NA	TRUE	FALSE	TRUE	1.06e-05	0.0196799	1.43002	NA	NA	0.0206386	NA	0.737343	0.748644	0.0113003	up	ENSMUSG00000018334	Ksr1	kinase suppressor of ras 1	Intron (ENSMUST00000018478.10/16706, intron 1 of 18)	ENSMUST00000018478.10	33884
chr11:79112532	RRBS	NA	TRUE	FALSE	TRUE	5.6e-06	0.0154154	1.32368	NA	NA	0.0162248	NA	0.71823	0.732609	0.0143789	up	ENSMUSG00000018334	Ksr1	kinase suppressor of ras 1	Intron (ENSMUST00000018478.10/16706, intron 1 of 18)	ENSMUST00000018478.10	33875
chr11:79686622	RRBS	NA	FALSE	TRUE	FALSE	NA	NA	NA	4.81e-05	0.0376591	NA	1.53491	0.331599	0.415748	0.0841485	up	ENSMUSG00000086569	Rab11fip4os2	RAB11 family interacting protein 4 (class II), opposite strand 2	Exon (ENSMUST00000017783.12/268451, exon 10 of 15)	ENSMUST00000123067.1	-11494
chr11:79686625	RRBS	NA	FALSE	TRUE	FALSE	NA	NA	NA	4.65e-05	0.0368277	NA	1.53733	0.333059	0.418949	0.0858892	up	ENSMUSG00000086569	Rab11fip4os2	RAB11 family interacting protein 4 (class II), opposite strand 2	Exon (ENSMUST00000017783.12/268451, exon 10 of 15)	ENSMUST00000123067.1	-11497
chr11:79686631	RRBS	NA	FALSE	TRUE	FALSE	NA	NA	NA	4.52e-05	0.0363031	NA	1.53876	0.334038	0.424102	0.090064	up	ENSMUSG00000086569	Rab11fip4os2	RAB11 family interacting protein 4 (class II), opposite strand 2	Exon (ENSMUST00000017783.12/268451, exon 10 of 15)	ENSMUST00000123067.1	-11503
chr11:79686655	RRBS	NA	FALSE	TRUE	FALSE	NA	NA	NA	1.53e-05	0.0179023	NA	1.42102	0.385211	0.462202	0.0769912	up	ENSMUSG00000086569	Rab11fip4os2	RAB11 family interacting protein 4 (class II), opposite strand 2	Exon (ENSMUST00000017783.12/268451, exon 10 of 15)	ENSMUST00000123067.1	-11527
chr11:79686768	RRBS	NA	TRUE	FALSE	FALSE	5.16e-05	0.0396829	1.93995	NA	NA	NA	NA	0.342707	0.373628	0.0309206	up	ENSMUSG00000086569	Rab11fip4os2	RAB11 family interacting protein 4 (class II), opposite strand 2	Intron (ENSMUST00000017783.12/268451, intron 10 of 14)	ENSMUST00000123067.1	-11640
chr11:79686778	RRBS	NA	TRUE	FALSE	FALSE	5.87e-05	0.0418376	1.87787	NA	NA	NA	NA	0.289771	0.32578	0.0360094	up	ENSMUSG00000086569	Rab11fip4os2	RAB11 family interacting protein 4 (class II), opposite strand 2	Intron (ENSMUST00000017783.12/268451, intron 10 of 14)	ENSMUST00000123067.1	-11650
chr11:79711694	RRBS	NA	FALSE	TRUE	FALSE	NA	NA	NA	7.15e-05	0.0477408	NA	-0.717968	0.0101352	0.00711457	-0.00302062	down	ENSMUSG00000065395	Mir193a	microRNA 193a	Promoter	ENSMUST00000083461.1	-275
chr11:80208330	RRBS	NA	TRUE	FALSE	FALSE	6.8e-05	0.0447759	-1.3682	NA	NA	NA	NA	0.964209	0.95179	-0.0124191	down	ENSMUSG00000017686	Rhot1	ras homolog family member T1	Promoter	ENSMUST00000077451.13	-689
chr11:81144969	RRBS	NA	FALSE	TRUE	FALSE	NA	NA	NA	6.52e-05	0.0450526	NA	-1.63592	0.771047	0.628485	-0.142563	down	ENSMUSG00000020704	Asic2	acid-sensing (proton-gated) ion channel 2	Intron (ENSMUST00000021045.12/11418, intron 1 of 9)	ENSMUST00000021045.12	8352
chr11:81144998	RRBS	NA	FALSE	TRUE	FALSE	NA	NA	NA	7.69e-05	0.0499075	NA	-1.62487	0.783436	0.627366	-0.15607	down	ENSMUSG00000020704	Asic2	acid-sensing (proton-gated) ion channel 2	Intron (ENSMUST00000021045.12/11418, intron 1 of 9)	ENSMUST00000021045.12	8323
chr11:82388006	RRBS	NA	TRUE	FALSE	TRUE	8.71e-05	0.0489216	-1.32281	NA	NA	0.040329	NA	0.0191301	0.0181699	-0.00096019	down	ENSMUSG00000020701	Tmem132e	transmembrane protein 132E	Promoter	ENSMUST00000092852.5	-894
chr11:82922121	RRBS	NA	TRUE	FALSE	TRUE	2.99e-07	0.00529478	3.64068	NA	NA	0.00542379	NA	0.576749	0.649535	0.0727858	up	ENSMUSG00000018845	Unc45b	unc-45 myosin chaperone B	Intron (ENSMUST00000108160.7/217012, intron 8 of 19)	ENSMUST00000125499.1	-6838
chr11:82932728	RRBS	NA	TRUE	FALSE	TRUE	8.21e-05	0.0479379	1.1643	NA	NA	0.045635	NA	0.0132794	0.0170937	0.00381427	up	ENSMUSG00000018845	Unc45b	unc-45 myosin chaperone B	Promoter	ENSMUST00000142336.1	-874
chr11:82932758	RRBS	NA	TRUE	FALSE	TRUE	3.52e-05	0.034027	1.18572	NA	NA	0.0437666	NA	0.0161995	0.0192906	0.00309112	up	ENSMUSG00000018845	Unc45b	unc-45 myosin chaperone B	Promoter	ENSMUST00000142336.1	-844
chr11:82932762	RRBS	NA	TRUE	FALSE	TRUE	1.55e-05	0.022972	1.2662	NA	NA	0.033222	NA	0.016638	0.01965	0.00301203	up	ENSMUSG00000018845	Unc45b	unc-45 myosin chaperone B	Promoter	ENSMUST00000142336.1	-840
chr11:82932767	RRBS	NA	TRUE	FALSE	TRUE	2.26e-05	0.0277309	1.25013	NA	NA	0.0379663	NA	0.0173904	0.0205956	0.00320522	up	ENSMUSG00000018845	Unc45b	unc-45 myosin chaperone B	Promoter	ENSMUST00000142336.1	-835
chr11:82932775	RRBS	NA	TRUE	FALSE	TRUE	4.43e-05	0.0369682	1.20721	NA	NA	0.0492829	NA	0.0179261	0.0210023	0.00307627	up	ENSMUSG00000018845	Unc45b	unc-45 myosin chaperone B	Promoter	ENSMUST00000142336.1	-827
chr11:82932779	RRBS	NA	TRUE	FALSE	FALSE	6.34e-05	0.0434329	1.18548	NA	NA	NA	NA	0.0182173	0.0212408	0.00302341	up	ENSMUSG00000018845	Unc45b	unc-45 myosin chaperone B	Promoter	ENSMUST00000142336.1	-823
chr11:83805195	RRBS	NA	TRUE	FALSE	FALSE	3.39e-05	0.0334066	3.44647	NA	NA	NA	NA	0.598149	0.712725	0.114575	up	ENSMUSG00000000976	Heatr6	HEAT repeat containing 6	Distal Intergenic	ENSMUST00000136572.1	30771
chr11:84893434	RRBS	NA	FALSE	TRUE	FALSE	NA	NA	NA	6.25e-05	0.0441722	NA	0.776395	0.937546	0.949419	0.011873	up	ENSMUSG00000020527	Myo19	myosin XIX	Intron (ENSMUST00000093969.10/66196, intron 7 of 24)	ENSMUST00000141173.1	10848
chr11:84893447	RRBS	NA	FALSE	TRUE	FALSE	NA	NA	NA	1.43e-05	0.0172692	NA	0.812671	0.935835	0.946647	0.010812	up	ENSMUSG00000020527	Myo19	myosin XIX	Intron (ENSMUST00000093969.10/66196, intron 7 of 24)	ENSMUST00000141173.1	10861
chr11:85170719	RRBS	NA	FALSE	TRUE	FALSE	NA	NA	NA	1.24e-05	0.0158786	NA	1.46765	0.388095	0.458646	0.0705505	up	ENSMUSG00000018479	1700125H20Rik	RIKEN cDNA 1700125H20 gene	Promoter	ENSMUST00000100681.7	315
chr11:85170725	RRBS	NA	FALSE	TRUE	FALSE	NA	NA	NA	1.43e-05	0.0172234	NA	1.46161	0.383016	0.45206	0.0690434	up	ENSMUSG00000018479	1700125H20Rik	RIKEN cDNA 1700125H20 gene	Promoter	ENSMUST00000100681.7	321
chr11:85170727	RRBS	NA	FALSE	TRUE	FALSE	NA	NA	NA	1.4e-05	0.0170544	NA	1.46305	0.380425	0.448812	0.0683861	up	ENSMUSG00000018479	1700125H20Rik	RIKEN cDNA 1700125H20 gene	Promoter	ENSMUST00000100681.7	323
chr11:85170765	RRBS	NA	FALSE	TRUE	FALSE	NA	NA	NA	1.26e-05	0.0159635	NA	1.48658	0.320725	0.365651	0.044926	up	ENSMUSG00000018479	1700125H20Rik	RIKEN cDNA 1700125H20 gene	Promoter	ENSMUST00000018623.3	-331
chr11:86016640	RRBS	NA	FALSE	TRUE	FALSE	NA	NA	NA	5.03e-05	0.0388037	NA	1.06716	0.771131	0.778652	0.00752106	up	ENSMUSG00000000094	Tbx4	T-box 4	Distal Intergenic	ENSMUST00000108045.2	119875
chr11:86016653	RRBS	NA	FALSE	TRUE	FALSE	NA	NA	NA	1.5e-05	0.0177373	NA	1.09617	0.763161	0.780694	0.0175334	up	ENSMUSG00000000094	Tbx4	T-box 4	Distal Intergenic	ENSMUST00000108045.2	119888
chr11:86016673	RRBS	NA	FALSE	TRUE	FALSE	NA	NA	NA	4.44e-06	0.0090332	NA	1.13468	0.751706	0.780414	0.0287084	up	ENSMUSG00000000094	Tbx4	T-box 4	Distal Intergenic	ENSMUST00000108045.2	119908
chr11:86016687	RRBS	NA	FALSE	TRUE	FALSE	NA	NA	NA	8.2e-06	0.0126103	NA	1.10589	0.742865	0.775135	0.0322702	up	ENSMUSG00000000094	Tbx4	T-box 4	Distal Intergenic	ENSMUST00000108045.2	119922
chr11:86016717	RRBS	NA	FALSE	TRUE	FALSE	NA	NA	NA	6.29e-05	0.0443017	NA	1.01206	0.7347	0.779995	0.0452953	up	ENSMUSG00000000094	Tbx4	T-box 4	Distal Intergenic	ENSMUST00000108045.2	119952
chr11:88048267	RRBS	NA	TRUE	FALSE	FALSE	7.19e-05	0.045392	1.22803	NA	NA	NA	NA	0.014253	0.018176	0.00392305	up	ENSMUSG00000018379	Srsf1	serine/arginine-rich splicing factor 1	Promoter	ENSMUST00000134824.8	-300
chr11:88048277	RRBS	NA	TRUE	FALSE	TRUE	1.86e-05	0.0252499	1.33869	NA	NA	0.0447709	NA	0.0135473	0.017373	0.00382575	up	ENSMUSG00000018379	Srsf1	serine/arginine-rich splicing factor 1	Promoter	ENSMUST00000134824.8	-290
chr11:88048280	RRBS	NA	TRUE	FALSE	TRUE	1.68e-05	0.0238692	1.34319	NA	NA	0.0440318	NA	0.0133599	0.0171814	0.00382151	up	ENSMUSG00000018379	Srsf1	serine/arginine-rich splicing factor 1	Promoter	ENSMUST00000134824.8	-287
chr11:88048289	RRBS	NA	TRUE	FALSE	TRUE	1.88e-05	0.0254329	1.32871	NA	NA	0.0479356	NA	0.0125886	0.0161832	0.0035946	up	ENSMUSG00000018379	Srsf1	serine/arginine-rich splicing factor 1	Promoter	ENSMUST00000134824.8	-278
chr11:88099142	RRBS	NA	TRUE	FALSE	TRUE	1.47e-05	0.022562	1.19515	NA	NA	0.037923	NA	0.010526	0.011248	0.000721968	up	ENSMUSG00000018378	Cuedc1	CUE domain containing 1	Promoter	ENSMUST00000018522.12	-4
chr11:88099145	RRBS	NA	TRUE	FALSE	TRUE	1.15e-05	0.0204455	1.2001	NA	NA	0.0353913	NA	0.0105759	0.0113756	0.000799714	up	ENSMUSG00000018378	Cuedc1	CUE domain containing 1	Promoter	ENSMUST00000018522.12	-1
chr11:88099154	RRBS	NA	TRUE	FALSE	TRUE	6.6e-06	0.0162566	1.1957	NA	NA	0.0303787	NA	0.0102863	0.0112011	0.000914846	up	ENSMUSG00000018378	Cuedc1	CUE domain containing 1	Promoter	ENSMUST00000018522.12	8
chr11:88099175	RRBS	NA	TRUE	FALSE	TRUE	5.71e-06	0.0155155	1.19661	NA	NA	0.0351788	NA	0.00969321	0.0110318	0.00133863	up	ENSMUSG00000018378	Cuedc1	CUE domain containing 1	Promoter	ENSMUST00000018522.12	29
chr11:88099178	RRBS	NA	TRUE	FALSE	FALSE	4.68e-05	0.0380938	1.06342	NA	NA	NA	NA	0.00975651	0.0110856	0.00132907	up	ENSMUSG00000018378	Cuedc1	CUE domain containing 1	Promoter	ENSMUST00000018522.12	32
chr11:88249579	RRBS	NA	TRUE	FALSE	FALSE	5.29e-05	0.0401864	3.05232	NA	NA	NA	NA	0.58283	0.679513	0.0966832	up	ENSMUSG00000034031	Ccdc182	coiled-coil domain containing 182	Distal Intergenic	ENSMUST00000037268.5	-44479
chr11:89009635	RRBS	NA	FALSE	TRUE	FALSE	NA	NA	NA	6.67e-08	0.00100471	NA	1.90941	0.373239	0.441205	0.0679658	up	ENSMUSG00000000275	Trim25	tripartite motif-containing 25	Intron (ENSMUST00000100627.8/217069, intron 3 of 4)	ENSMUST00000107896.9	10259
chr11:89009643	RRBS	NA	FALSE	TRUE	FALSE	NA	NA	NA	5.44e-08	0.000898473	NA	1.91918	0.370365	0.440101	0.0697363	up	ENSMUSG00000000275	Trim25	tripartite motif-containing 25	Intron (ENSMUST00000100627.8/217069, intron 3 of 4)	ENSMUST00000107896.9	10267
chr11:89009652	RRBS	NA	FALSE	TRUE	FALSE	NA	NA	NA	5.22e-08	0.000893511	NA	1.92478	0.362963	0.43486	0.0718964	up	ENSMUSG00000000275	Trim25	tripartite motif-containing 25	Intron (ENSMUST00000100627.8/217069, intron 3 of 4)	ENSMUST00000107896.9	10276
chr11:89299627	RRBS	NA	TRUE	FALSE	FALSE	7.49e-05	0.0462914	1.40662	NA	NA	NA	NA	0.0164179	0.0207271	0.00430921	up	ENSMUSG00000048616	Nog	noggin	Downstream (1-2kb)	ENSMUST00000061728.4	2705
chr11:89299646	RRBS	NA	TRUE	FALSE	TRUE	1.24e-05	0.0209386	1.49575	NA	NA	0.043054	NA	0.01412	0.0196176	0.00549751	up	ENSMUSG00000048616	Nog	noggin	Downstream (<1kb)	ENSMUST00000061728.4	2686
chr11:89299677	RRBS	NA	TRUE	FALSE	TRUE	4.86e-06	0.0144204	1.57227	NA	NA	0.0363136	NA	0.0132762	0.0208722	0.00759601	up	ENSMUSG00000048616	Nog	noggin	Downstream (<1kb)	ENSMUST00000061728.4	2655
chr11:89299693	RRBS	NA	TRUE	FALSE	FALSE	5.81e-05	0.041672	1.47193	NA	NA	NA	NA	0.0136688	0.0229844	0.00931555	up	ENSMUSG00000048616	Nog	noggin	Downstream (<1kb)	ENSMUST00000061728.4	2639
chr11:94139045	RRBS	NA	TRUE	FALSE	TRUE	8.9e-06	0.0181962	3.58396	NA	NA	0.0319556	NA	0.222571	0.318649	0.096078	up	ENSMUSG00000020859	Spag9	sperm associated antigen 9	Intron (ENSMUST00000132584.7/ENSMUST00000132584.7, intron 2 of 5)	ENSMUST00000153076.1	56257
chr11:94457220	RRBS	NA	TRUE	FALSE	TRUE	8.6e-09	0.00154913	-2.76285	NA	NA	0.00090784	NA	0.870926	0.867565	-0.0033609	down	ENSMUSG00000020866	Cacna1g	calcium channel, voltage-dependent, T type, alpha 1G subunit	Exon (ENSMUST00000100561.9/12291, exon 9 of 36)	ENSMUST00000152811.1	16421
chr11:94457246	RRBS	NA	TRUE	FALSE	TRUE	4.72e-06	0.0141478	-2.52972	NA	NA	0.0236596	NA	0.878187	0.839989	-0.0381978	down	ENSMUSG00000020866	Cacna1g	calcium channel, voltage-dependent, T type, alpha 1G subunit	Exon (ENSMUST00000100561.9/12291, exon 9 of 36)	ENSMUST00000152811.1	16395
chr11:94474291	RRBS	NA	FALSE	TRUE	FALSE	NA	NA	NA	7.37e-05	0.0485505	NA	-0.71083	0.00954887	0.00713623	-0.00241264	down	ENSMUSG00000020866	Cacna1g	calcium channel, voltage-dependent, T type, alpha 1G subunit	Promoter	ENSMUST00000021234.14	-93
chr11:94474294	RRBS	NA	FALSE	TRUE	FALSE	NA	NA	NA	3.37e-05	0.0304497	NA	-0.738798	0.00968984	0.00720833	-0.00248151	down	ENSMUSG00000020866	Cacna1g	calcium channel, voltage-dependent, T type, alpha 1G subunit	Promoter	ENSMUST00000021234.14	-96
chr11:94474297	RRBS	NA	FALSE	TRUE	FALSE	NA	NA	NA	1.76e-05	0.0196825	NA	-0.760702	0.00978269	0.00724633	-0.00253636	down	ENSMUSG00000020866	Cacna1g	calcium channel, voltage-dependent, T type, alpha 1G subunit	Promoter	ENSMUST00000021234.14	-99
chr11:94474315	RRBS	NA	FALSE	TRUE	FALSE	NA	NA	NA	3.28e-06	0.00756044	NA	-0.813936	0.010252	0.00745543	-0.00279653	down	ENSMUSG00000020866	Cacna1g	calcium channel, voltage-dependent, T type, alpha 1G subunit	Promoter	ENSMUST00000021234.14	-117
chr11:94474319	RRBS	NA	FALSE	TRUE	FALSE	NA	NA	NA	3.7e-06	0.00809345	NA	-0.808629	0.0101773	0.00733024	-0.00284709	down	ENSMUSG00000020866	Cacna1g	calcium channel, voltage-dependent, T type, alpha 1G subunit	Promoter	ENSMUST00000021234.14	-121
chr11:94474324	RRBS	NA	FALSE	TRUE	FALSE	NA	NA	NA	4.54e-06	0.00912382	NA	-0.800787	0.0101324	0.00724178	-0.00289059	down	ENSMUSG00000020866	Cacna1g	calcium channel, voltage-dependent, T type, alpha 1G subunit	Promoter	ENSMUST00000021234.14	-126
chr11:94474326	RRBS	NA	FALSE	TRUE	FALSE	NA	NA	NA	4.74e-06	0.00930038	NA	-0.799012	0.0101345	0.00720377	-0.00293069	down	ENSMUSG00000020866	Cacna1g	calcium channel, voltage-dependent, T type, alpha 1G subunit	Promoter	ENSMUST00000021234.14	-128
chr11:94474339	RRBS	NA	FALSE	TRUE	FALSE	NA	NA	NA	1.1e-05	0.014753	NA	-0.768773	0.0100237	0.00696811	-0.00305563	down	ENSMUSG00000020866	Cacna1g	calcium channel, voltage-dependent, T type, alpha 1G subunit	Promoter	ENSMUST00000021234.14	-141
chr11:94474349	RRBS	NA	FALSE	TRUE	FALSE	NA	NA	NA	4.45e-05	0.0359727	NA	-0.720185	0.0100559	0.00689517	-0.00316078	down	ENSMUSG00000020866	Cacna1g	calcium channel, voltage-dependent, T type, alpha 1G subunit	Promoter	ENSMUST00000021234.14	-151
chr11:94474352	RRBS	NA	FALSE	TRUE	FALSE	NA	NA	NA	6.78e-05	0.0461288	NA	-0.704923	0.0100787	0.00690566	-0.00317303	down	ENSMUSG00000020866	Cacna1g	calcium channel, voltage-dependent, T type, alpha 1G subunit	Promoter	ENSMUST00000021234.14	-154
chr11:95519166	RRBS	NA	TRUE	FALSE	FALSE	5.27e-05	0.0400973	1.69263	NA	NA	NA	NA	0.710667	0.734606	0.0239391	up	ENSMUSG00000046719	Nxph3	neurexophilin 3	Distal Intergenic	ENSMUST00000058866.7	-4596
chr11:95519175	RRBS	NA	TRUE	FALSE	FALSE	6.04e-05	0.0424515	1.6569	NA	NA	NA	NA	0.7246	0.747703	0.0231024	up	ENSMUSG00000046719	Nxph3	neurexophilin 3	Distal Intergenic	ENSMUST00000058866.7	-4605
chr11:95823542	RRBS	NA	FALSE	TRUE	FALSE	NA	NA	NA	7.17e-06	0.0116321	NA	-1.28552	0.424711	0.434173	0.00946189	down	ENSMUSG00000050860	Phospho1	phosphatase, orphan 1	Promoter	ENSMUST00000150134.1	-957
chr11:95823578	RRBS	NA	FALSE	TRUE	FALSE	NA	NA	NA	2.56e-06	0.00665211	NA	-1.45604	0.582132	0.560246	-0.0218865	down	ENSMUSG00000050860	Phospho1	phosphatase, orphan 1	Promoter	ENSMUST00000150134.1	-921
chr11:95823584	RRBS	NA	FALSE	TRUE	FALSE	NA	NA	NA	3.24e-06	0.0075531	NA	-1.45947	0.597503	0.571887	-0.0256167	down	ENSMUSG00000050860	Phospho1	phosphatase, orphan 1	Promoter	ENSMUST00000150134.1	-915
chr11:95824169	RRBS	NA	TRUE	FALSE	FALSE	5e-05	0.0390561	-1.12035	NA	NA	NA	NA	0.0117637	0.0112688	-0.000494856	down	ENSMUSG00000050860	Phospho1	phosphatase, orphan 1	Promoter	ENSMUST00000150134.1	-330
chr11:95825215	RRBS	NA	TRUE	FALSE	TRUE	3.27e-05	0.032912	1.38525	NA	NA	0.0269531	NA	0.032284	0.0329079	0.000623861	up	ENSMUSG00000050860	Phospho1	phosphatase, orphan 1	Promoter	ENSMUST00000054173.3	715
chr11:95825243	RRBS	NA	TRUE	FALSE	TRUE	1.94e-05	0.0259164	1.41568	NA	NA	0.0239582	NA	0.0348404	0.0393573	0.00451695	up	ENSMUSG00000050860	Phospho1	phosphatase, orphan 1	Promoter	ENSMUST00000054173.3	743
chr11:95825248	RRBS	NA	TRUE	FALSE	TRUE	1.61e-05	0.0233195	1.41944	NA	NA	0.022363	NA	0.0349921	0.0397723	0.00478028	up	ENSMUSG00000050860	Phospho1	phosphatase, orphan 1	Promoter	ENSMUST00000054173.3	748
chr11:95825284	RRBS	NA	TRUE	FALSE	TRUE	5.08e-05	0.0394052	1.39538	NA	NA	0.0412981	NA	0.0362499	0.0467874	0.0105375	up	ENSMUSG00000050860	Phospho1	phosphatase, orphan 1	Promoter	ENSMUST00000054173.3	784
chr11:95991315	RRBS	NA	FALSE	TRUE	FALSE	NA	NA	NA	3.05e-05	0.0285661	NA	-0.955346	0.124573	0.119526	-0.00504751	down	ENSMUSG00000013415	Igf2bp1	insulin-like growth factor 2 mRNA binding protein 1	Intron (ENSMUST00000013559.2/140486, intron 2 of 14)	ENSMUST00000146586.7	-8704
chr11:95991325	RRBS	NA	FALSE	TRUE	FALSE	NA	NA	NA	4.8e-05	0.0376302	NA	-0.908141	0.11439	0.112603	-0.00178712	down	ENSMUSG00000013415	Igf2bp1	insulin-like growth factor 2 mRNA binding protein 1	Intron (ENSMUST00000013559.2/140486, intron 2 of 14)	ENSMUST00000146586.7	-8714
chr11:96251536	RRBS	NA	FALSE	TRUE	FALSE	NA	NA	NA	6.12e-05	0.0435938	NA	-0.735502	0.0251565	0.024327	-0.000829573	down	NA	Gm53	predicted gene 53	Promoter	ENSMUST00000150490.2	-108
chr11:96281684	Array	cg06602723	FALSE	TRUE	FALSE	NA	NA	NA	6.17e-06	0.0169329	NA	0.488597	0.15482	0.165668	0.0108475	up	ENSMUSG00000056648	Hoxb8	homeobox B8	Promoter	ENSMUST00000052650.3	-221
chr11:96286678	RRBS	NA	FALSE	TRUE	FALSE	NA	NA	NA	3.3e-05	0.0300436	NA	-0.728461	0.0310362	0.024412	-0.00662416	down	ENSMUSG00000038721	Hoxb7	homeobox B7	Promoter	ENSMUST00000049352.7	55
chr11:96286686	RRBS	NA	FALSE	TRUE	FALSE	NA	NA	NA	2.07e-05	0.0221345	NA	-0.744077	0.0318236	0.0248726	-0.006951	down	ENSMUSG00000038721	Hoxb7	homeobox B7	Promoter	ENSMUST00000049352.7	63
chr11:96286697	RRBS	NA	FALSE	TRUE	FALSE	NA	NA	NA	1.58e-05	0.0182018	NA	-0.753763	0.0330439	0.0256892	-0.00735466	down	ENSMUSG00000038721	Hoxb7	homeobox B7	Promoter	ENSMUST00000049352.7	74
chr11:96286703	RRBS	NA	FALSE	TRUE	FALSE	NA	NA	NA	1.52e-05	0.0178627	NA	-0.75667	0.0339985	0.0265299	-0.00746867	down	ENSMUSG00000038721	Hoxb7	homeobox B7	Promoter	ENSMUST00000049352.7	80
chr11:96286718	RRBS	NA	FALSE	TRUE	FALSE	NA	NA	NA	2.39e-05	0.024338	NA	-0.738604	0.0341802	0.0275904	-0.00658977	down	ENSMUSG00000038721	Hoxb7	homeobox B7	Promoter	ENSMUST00000049352.7	95
chr11:96929267	RRBS	NA	TRUE	FALSE	TRUE	2.29e-06	0.0103664	2.59099	NA	NA	0.0158741	NA	0.105241	0.131508	0.0262667	up	ENSMUSG00000047040	Prr15l	proline rich 15-like	Promoter	ENSMUST00000054311.5	-35
chr11:96929307	RRBS	NA	TRUE	FALSE	TRUE	3.83e-07	0.00530752	3.06793	NA	NA	0.00775326	NA	0.143247	0.217217	0.0739694	up	ENSMUSG00000047040	Prr15l	proline rich 15-like	Promoter	ENSMUST00000054311.5	5
chr11:97151434	RRBS	NA	TRUE	FALSE	TRUE	6.67e-05	0.0443567	-1.21924	NA	NA	0.0274128	NA	0.00850887	0.00933693	0.000828057	down	ENSMUSG00000038517	Tbkbp1	TBK1 binding protein 1	Promoter	ENSMUST00000146374.2	61
chr11:97500272	RRBS	NA	FALSE	TRUE	FALSE	NA	NA	NA	2.13e-06	0.00594162	NA	-1.37681	0.43923	0.375051	-0.0641794	down	ENSMUSG00000047988	4933428G20Rik	RIKEN cDNA 4933428G20 gene	Promoter	ENSMUST00000056955.1	68
chr11:97500285	RRBS	NA	FALSE	TRUE	FALSE	NA	NA	NA	1.75e-06	0.005319	NA	-1.37516	0.429554	0.372039	-0.0575147	down	ENSMUSG00000047988	4933428G20Rik	RIKEN cDNA 4933428G20 gene	Promoter	ENSMUST00000056955.1	55
chr11:97500299	RRBS	NA	FALSE	TRUE	FALSE	NA	NA	NA	2.8e-06	0.00695419	NA	-1.35828	0.424139	0.373744	-0.0503948	down	ENSMUSG00000047988	4933428G20Rik	RIKEN cDNA 4933428G20 gene	Promoter	ENSMUST00000056955.1	41
chr11:97500306	RRBS	NA	FALSE	TRUE	FALSE	NA	NA	NA	2.91e-06	0.00703424	NA	-1.36348	0.427661	0.377553	-0.050108	down	ENSMUSG00000047988	4933428G20Rik	RIKEN cDNA 4933428G20 gene	Promoter	ENSMUST00000056955.1	34
chr11:97500312	RRBS	NA	FALSE	TRUE	FALSE	NA	NA	NA	3.04e-06	0.00721579	NA	-1.36463	0.429503	0.380084	-0.0494194	down	ENSMUSG00000047988	4933428G20Rik	RIKEN cDNA 4933428G20 gene	Promoter	ENSMUST00000056955.1	28
chr11:97500328	RRBS	NA	FALSE	TRUE	FALSE	NA	NA	NA	7.07e-06	0.0115649	NA	-1.32234	0.424108	0.37277	-0.0513379	down	ENSMUSG00000047988	4933428G20Rik	RIKEN cDNA 4933428G20 gene	Promoter	ENSMUST00000056955.1	12
chr11:97528583	RRBS	NA	FALSE	TRUE	FALSE	NA	NA	NA	4.86e-05	0.0379344	NA	-1.08704	0.206335	0.193302	-0.0130326	down	ENSMUSG00000038453	Srcin1	SRC kinase signaling inhibitor 1	Intron (ENSMUST00000238233.1/56013, intron 7 of 14)	ENSMUST00000238233.1	8362
chr11:97806211	RRBS	NA	TRUE	FALSE	FALSE	5.09e-05	0.0394274	-1.35167	NA	NA	NA	NA	0.0444878	0.0328528	-0.011635	down	ENSMUSG00000038366	Lasp1	LIM and SH3 protein 1	Promoter	ENSMUST00000138919.1	-99
chr11:97806238	RRBS	NA	TRUE	FALSE	TRUE	1.2e-06	0.0084708	-1.57678	NA	NA	0.0127017	NA	0.0462987	0.0356874	-0.0106113	down	ENSMUSG00000038366	Lasp1	LIM and SH3 protein 1	Promoter	ENSMUST00000138919.1	-72
chr11:97806260	RRBS	NA	TRUE	FALSE	TRUE	6.28e-07	0.00677699	-1.71851	NA	NA	0.00970381	NA	0.0541283	0.0410334	-0.0130949	down	ENSMUSG00000038366	Lasp1	LIM and SH3 protein 1	Promoter	ENSMUST00000138919.1	-50
chr11:98412760	RRBS	NA	TRUE	FALSE	TRUE	4.21e-05	0.036252	1.05041	NA	NA	0.0162016	NA	0.0103458	0.0106262	0.000280425	up	ENSMUSG00000062312	Erbb2	erb-b2 receptor tyrosine kinase 2	Promoter	ENSMUST00000136032.1	267
chr11:98412765	RRBS	NA	TRUE	FALSE	TRUE	1.15e-05	0.0204849	1.17398	NA	NA	0.00963004	NA	0.0102412	0.0103887	0.000147537	up	ENSMUSG00000062312	Erbb2	erb-b2 receptor tyrosine kinase 2	Promoter	ENSMUST00000136032.1	272
chr11:98412770	RRBS	NA	TRUE	FALSE	TRUE	1.8e-05	0.0248608	1.14939	NA	NA	0.0107484	NA	0.0101632	0.0102136	5.04e-05	up	ENSMUSG00000062312	Erbb2	erb-b2 receptor tyrosine kinase 2	Promoter	ENSMUST00000136032.1	277
chr11:98412776	RRBS	NA	TRUE	FALSE	TRUE	4.59e-05	0.0376961	1.1018	NA	NA	0.0160897	NA	0.0101685	0.0100285	-0.00013994	up	ENSMUSG00000062312	Erbb2	erb-b2 receptor tyrosine kinase 2	Promoter	ENSMUST00000136032.1	283
chr11:99144961	RRBS	NA	TRUE	FALSE	TRUE	5.14e-05	0.0395928	2.00011	NA	NA	0.0372031	NA	0.806945	0.826494	0.0195495	up	ENSMUSG00000037944	Ccr7	chemokine (C-C motif) receptor 7	Exon (ENSMUST00000103134.3/12775, exon 3 of 3)	ENSMUST00000103134.3	10116
chr11:99144985	RRBS	NA	TRUE	FALSE	TRUE	6.35e-05	0.0434768	1.8049	NA	NA	0.037038	NA	0.859485	0.869954	0.0104695	up	ENSMUSG00000037944	Ccr7	chemokine (C-C motif) receptor 7	Exon (ENSMUST00000103134.3/12775, exon 3 of 3)	ENSMUST00000103134.3	10092
chr12:100106053	RRBS	NA	TRUE	FALSE	TRUE	2.29e-05	0.0277309	1.74011	NA	NA	0.033222	NA	0.834213	0.865502	0.0312891	up	ENSMUSG00000021178	Psmc1	protease (prosome, macropain) 26S subunit, ATPase 1	Distal Intergenic	ENSMUST00000222374.1	-4101
chr12:100106062	RRBS	NA	TRUE	FALSE	TRUE	1.09e-05	0.019951	1.81968	NA	NA	0.0280325	NA	0.837986	0.872119	0.0341337	up	ENSMUSG00000021178	Psmc1	protease (prosome, macropain) 26S subunit, ATPase 1	Distal Intergenic	ENSMUST00000222374.1	-4092
chr12:100106107	RRBS	NA	TRUE	FALSE	TRUE	1.35e-05	0.0216867	2.17283	NA	NA	0.0435531	NA	0.80162	0.850751	0.0491309	up	ENSMUSG00000021178	Psmc1	protease (prosome, macropain) 26S subunit, ATPase 1	Distal Intergenic	ENSMUST00000222374.1	-4047
chr12:101913112	RRBS	NA	TRUE	FALSE	TRUE	7.97e-05	0.0474495	-1.32749	NA	NA	0.0378974	NA	0.0158019	0.0132458	-0.0025561	down	ENSMUSG00000021188	Trip11	thyroid hormone receptor interactor 11	Promoter	ENSMUST00000177536.7	11
chr12:105535297	RRBS	NA	TRUE	FALSE	FALSE	4.79e-05	0.0384912	1.98425	NA	NA	NA	NA	0.839303	0.918997	0.0796941	up	NA	AU015791	expressed sequence AU015791	Distal Intergenic	ENSMUST00000223443.1	21817
chr12:105535309	RRBS	NA	TRUE	FALSE	FALSE	3.17e-05	0.0323698	2.10792	NA	NA	NA	NA	0.807665	0.914547	0.106882	up	NA	AU015791	expressed sequence AU015791	Distal Intergenic	ENSMUST00000223443.1	21829
chr12:105686079	RRBS	NA	TRUE	FALSE	FALSE	6.68e-05	0.0443574	1.53373	NA	NA	NA	NA	0.0255969	0.0316356	0.00603871	up	ENSMUSG00000044715	Gskip	GSK3B interacting protein	Promoter	ENSMUST00000222841.1	678
chr12:105686103	RRBS	NA	TRUE	FALSE	FALSE	8.05e-05	0.0475716	1.5703	NA	NA	NA	NA	0.0324159	0.0406202	0.00820426	up	ENSMUSG00000044715	Gskip	GSK3B interacting protein	Promoter	ENSMUST00000222841.1	702
chr12:106302017	RRBS	NA	FALSE	TRUE	FALSE	NA	NA	NA	2.83e-06	0.00697322	NA	-1.57342	0.717055	0.669557	-0.0474983	down	ENSMUSG00000092066	1700121N20Rik	RIKEN cDNA 1700121N20 gene	Distal Intergenic	ENSMUST00000167922.1	145649
chr12:106302023	RRBS	NA	FALSE	TRUE	FALSE	NA	NA	NA	2.46e-06	0.00646843	NA	-1.57777	0.712572	0.665406	-0.0471658	down	ENSMUSG00000092066	1700121N20Rik	RIKEN cDNA 1700121N20 gene	Distal Intergenic	ENSMUST00000167922.1	145643
chr12:106302038	RRBS	NA	FALSE	TRUE	FALSE	NA	NA	NA	2.22e-06	0.00612064	NA	-1.57562	0.699006	0.655317	-0.0436889	down	ENSMUSG00000092066	1700121N20Rik	RIKEN cDNA 1700121N20 gene	Distal Intergenic	ENSMUST00000167922.1	145628
chr12:106302065	RRBS	NA	FALSE	TRUE	FALSE	NA	NA	NA	1.02e-06	0.00400496	NA	-1.61748	0.6934	0.642542	-0.0508579	down	ENSMUSG00000092066	1700121N20Rik	RIKEN cDNA 1700121N20 gene	Distal Intergenic	ENSMUST00000167922.1	145601
chr12:106474673	RRBS	NA	TRUE	FALSE	TRUE	5.31e-05	0.0402675	-1.9942	NA	NA	0.0293346	NA	0.109504	0.142701	0.0331964	down	ENSMUSG00000092066	1700121N20Rik	RIKEN cDNA 1700121N20 gene	Distal Intergenic	ENSMUST00000167922.1	-27007
chr12:106474679	RRBS	NA	TRUE	FALSE	TRUE	5.13e-05	0.0395813	-2.00831	NA	NA	0.0288588	NA	0.110688	0.145969	0.0352813	down	ENSMUSG00000092066	1700121N20Rik	RIKEN cDNA 1700121N20 gene	Distal Intergenic	ENSMUST00000167922.1	-27013
chr12:106474685	RRBS	NA	TRUE	FALSE	TRUE	5.24e-05	0.0399529	-2.01443	NA	NA	0.029207	NA	0.112131	0.148089	0.0359588	down	ENSMUSG00000092066	1700121N20Rik	RIKEN cDNA 1700121N20 gene	Distal Intergenic	ENSMUST00000167922.1	-27019
chr12:106474690	RRBS	NA	TRUE	FALSE	TRUE	5.66e-05	0.04134	-2.00334	NA	NA	0.029888	NA	0.109978	0.147355	0.0373778	down	ENSMUSG00000092066	1700121N20Rik	RIKEN cDNA 1700121N20 gene	Distal Intergenic	ENSMUST00000167922.1	-27024
chr12:106474699	RRBS	NA	TRUE	FALSE	TRUE	7.15e-05	0.045392	-1.97785	NA	NA	0.0330316	NA	0.107722	0.147506	0.0397844	down	ENSMUSG00000092066	1700121N20Rik	RIKEN cDNA 1700121N20 gene	Distal Intergenic	ENSMUST00000167922.1	-27033
chr12:106567012	RRBS	NA	FALSE	TRUE	FALSE	NA	NA	NA	5.71e-05	0.0420944	NA	-2.07506	0.980392	0.782143	-0.198249	down	ENSMUSG00000092066	1700121N20Rik	RIKEN cDNA 1700121N20 gene	Intron (ENSMUST00000146663.2/ENSMUST00000146663.2, intron 2 of 2)	ENSMUST00000167922.1	-119346
chr12:108450255	RRBS	NA	TRUE	FALSE	FALSE	1.7e-05	0.0240768	2.71316	NA	NA	NA	NA	0.179105	0.309402	0.130297	up	ENSMUSG00000058070	Eml1	echinoderm microtubule associated protein like 1	Intron (ENSMUST00000138456.7/68519, intron 1 of 6)	ENSMUST00000155544.7	-21598
chr12:108537448	RRBS	NA	TRUE	FALSE	TRUE	1.54e-05	0.0228867	-1.6439	NA	NA	0.0172443	NA	0.958099	0.960869	0.00276952	down	ENSMUSG00000058070	Eml1	echinoderm microtubule associated protein like 1	3' UTR	ENSMUST00000123035.1	2579
chr12:108793940	RRBS	NA	FALSE	TRUE	FALSE	NA	NA	NA	7.24e-05	0.0481289	NA	0.559313	0.00664743	0.0095877	0.00294027	up	ENSMUSG00000021264	Yy1	YY1 transcription factor	Promoter	ENSMUST00000021692.8	967
chr12:109037942	RRBS	NA	FALSE	TRUE	FALSE	NA	NA	NA	5.76e-05	0.0422319	NA	1.28612	0.546284	0.61086	0.0645762	up	ENSMUSG00000040867	Begain	brain-enriched guanylate kinase-associated	Promoter	ENSMUST00000187230.1	-855
chr12:109037953	RRBS	NA	FALSE	TRUE	FALSE	NA	NA	NA	2.31e-05	0.0237564	NA	1.27016	0.590349	0.622477	0.0321274	up	ENSMUSG00000040867	Begain	brain-enriched guanylate kinase-associated	Promoter	ENSMUST00000187230.1	-866
chr12:109037969	RRBS	NA	FALSE	TRUE	FALSE	NA	NA	NA	7.99e-06	0.0123962	NA	1.25173	0.627264	0.635657	0.00839286	up	ENSMUSG00000040867	Begain	brain-enriched guanylate kinase-associated	Promoter	ENSMUST00000187230.1	-882
chr12:109037980	RRBS	NA	FALSE	TRUE	FALSE	NA	NA	NA	4.73e-06	0.00930038	NA	1.24136	0.640214	0.641531	0.00131676	up	ENSMUSG00000040867	Begain	brain-enriched guanylate kinase-associated	Promoter	ENSMUST00000187230.1	-893
chr12:109037983	RRBS	NA	FALSE	TRUE	FALSE	NA	NA	NA	4.65e-06	0.00918794	NA	1.23339	0.642925	0.643314	0.000389381	up	ENSMUSG00000040867	Begain	brain-enriched guanylate kinase-associated	Promoter	ENSMUST00000187230.1	-896
chr12:109038007	RRBS	NA	FALSE	TRUE	FALSE	NA	NA	NA	2.04e-05	0.0219898	NA	1.10699	0.681257	0.66927	-0.0119872	up	ENSMUSG00000040867	Begain	brain-enriched guanylate kinase-associated	Promoter	ENSMUST00000187230.1	-920
chr12:109038015	RRBS	NA	FALSE	TRUE	FALSE	NA	NA	NA	4.02e-05	0.0337057	NA	1.06907	0.685858	0.670604	-0.0152541	up	ENSMUSG00000040867	Begain	brain-enriched guanylate kinase-associated	Promoter	ENSMUST00000187230.1	-928
chr12:109495354	RRBS	NA	TRUE	FALSE	TRUE	2.29e-05	0.0277309	2.0764	NA	NA	0.0370439	NA	0.626042	0.66391	0.0378684	up	ENSMUSG00000040856	Dlk1	delta like non-canonical Notch ligand 1	Intron (ENSMUST00000221332.1/ENSMUST00000221332.1, intron 4 of 4)	ENSMUST00000173812.1	35511
chr12:110978916	RRBS	NA	TRUE	FALSE	FALSE	8.43e-05	0.0484161	0.968804	NA	NA	NA	NA	0.00746259	0.0103008	0.0028382	up	ENSMUSG00000037904	Ankrd9	ankyrin repeat domain 9	Promoter	ENSMUST00000142012.1	27
chr12:110978919	RRBS	NA	TRUE	FALSE	FALSE	8.94e-05	0.0494083	0.973263	NA	NA	NA	NA	0.00754172	0.0104221	0.00288038	up	ENSMUSG00000037904	Ankrd9	ankyrin repeat domain 9	Promoter	ENSMUST00000142012.1	24
chr12:111162108	RRBS	NA	TRUE	FALSE	TRUE	8.66e-05	0.0488655	1.80097	NA	NA	0.043828	NA	0.201144	0.217856	0.0167117	up	ENSMUSG00000021277	Traf3	TNF receptor-associated factor 3	Intron (ENSMUST00000121608.1/78062, intron 2 of 3)	ENSMUST00000117269.7	-4262
chr12:111162142	RRBS	NA	TRUE	FALSE	TRUE	5.85e-05	0.0417443	1.71666	NA	NA	0.0439145	NA	0.144119	0.170536	0.0264164	up	ENSMUSG00000021277	Traf3	TNF receptor-associated factor 3	Intron (ENSMUST00000121608.1/78062, intron 2 of 3)	ENSMUST00000117269.7	-4228
chr12:111469520	RRBS	NA	FALSE	TRUE	FALSE	NA	NA	NA	6.24e-06	0.0108446	NA	-1.0689	0.101889	0.0888723	-0.0130164	down	ENSMUSG00000010529	Gm266	predicted gene 266	Intron (ENSMUST00000221429.1/ENSMUST00000221429.1, intron 2 of 2)	ENSMUST00000010673.6	16303
chr12:111479840	RRBS	NA	FALSE	TRUE	FALSE	NA	NA	NA	5.08e-05	0.0390465	NA	1.10418	0.815936	0.840128	0.0241921	up	ENSMUSG00000010529	Gm266	predicted gene 266	Intron (ENSMUST00000221429.1/ENSMUST00000221429.1, intron 2 of 2)	ENSMUST00000010673.6	5983
chr12:111479857	RRBS	NA	FALSE	TRUE	FALSE	NA	NA	NA	5.14e-05	0.0393687	NA	1.09224	0.824655	0.847261	0.022606	up	ENSMUSG00000010529	Gm266	predicted gene 266	Intron (ENSMUST00000221429.1/ENSMUST00000221429.1, intron 2 of 2)	ENSMUST00000010673.6	5966
chr12:11208693	RRBS	NA	TRUE	FALSE	FALSE	4.23e-05	0.0363117	2.49538	NA	NA	NA	NA	0.2402	0.324313	0.0841126	up	ENSMUSG00000047002	Msgn1	mesogenin 1	Promoter	ENSMUST00000049877.2	279
chr12:11208702	RRBS	NA	TRUE	FALSE	FALSE	4.95e-05	0.0388863	2.48405	NA	NA	NA	NA	0.238762	0.331341	0.0925794	up	ENSMUSG00000047002	Msgn1	mesogenin 1	Promoter	ENSMUST00000049877.2	270
chr12:11208711	RRBS	NA	TRUE	FALSE	FALSE	3.97e-05	0.0354708	2.5315	NA	NA	NA	NA	0.241259	0.342049	0.10079	up	ENSMUSG00000047002	Msgn1	mesogenin 1	Promoter	ENSMUST00000049877.2	261
chr12:11208720	RRBS	NA	TRUE	FALSE	FALSE	3.71e-05	0.0346519	2.55966	NA	NA	NA	NA	0.244353	0.351968	0.107616	up	ENSMUSG00000047002	Msgn1	mesogenin 1	Promoter	ENSMUST00000049877.2	252
chr12:11208729	RRBS	NA	TRUE	FALSE	FALSE	4.58e-05	0.0376512	2.54344	NA	NA	NA	NA	0.243599	0.354455	0.110856	up	ENSMUSG00000047002	Msgn1	mesogenin 1	Promoter	ENSMUST00000049877.2	243
chr12:112177914	RRBS	NA	FALSE	TRUE	FALSE	NA	NA	NA	1.03e-09	6.47e-05	NA	1.7244	0.592379	0.66923	0.0768503	up	ENSMUSG00000021294	Kif26a	kinesin family member 26A	Promoter	ENSMUST00000183816.1	-1240
chr12:112678625	RRBS	NA	TRUE	FALSE	TRUE	3.71e-05	0.0346519	1.55099	NA	NA	0.0336264	NA	0.0242664	0.0253838	0.00111742	up	ENSMUSG00000037638	Zbtb42	zinc finger and BTB domain containing 42	Promoter	ENSMUST00000174780.1	-203
chr12:112678637	RRBS	NA	TRUE	FALSE	TRUE	6.17e-05	0.0428705	1.44914	NA	NA	0.0352991	NA	0.0218915	0.0222668	0.000375336	up	ENSMUSG00000037638	Zbtb42	zinc finger and BTB domain containing 42	Promoter	ENSMUST00000174780.1	-191
chr12:112678640	RRBS	NA	TRUE	FALSE	TRUE	6.68e-05	0.0443574	1.43278	NA	NA	0.0360262	NA	0.0212943	0.0214182	0.000123871	up	ENSMUSG00000037638	Zbtb42	zinc finger and BTB domain containing 42	Promoter	ENSMUST00000174780.1	-188
chr12:112808408	RRBS	NA	TRUE	FALSE	TRUE	3.79e-06	0.0130979	2.24999	NA	NA	0.00758818	NA	0.225472	0.227625	0.00215253	up	ENSMUSG00000037594	Clba1	clathrin binding box of aftiphilin containing 1	Promoter	ENSMUST00000037014.10	-529
chr12:112808420	RRBS	NA	TRUE	FALSE	TRUE	3.96e-06	0.0134147	2.2484	NA	NA	0.00775326	NA	0.226843	0.229366	0.002523	up	ENSMUSG00000037594	Clba1	clathrin binding box of aftiphilin containing 1	Promoter	ENSMUST00000037014.10	-517
chr12:112808440	RRBS	NA	TRUE	FALSE	TRUE	2.91e-06	0.0116091	2.25285	NA	NA	0.00722784	NA	0.213143	0.219917	0.0067739	up	ENSMUSG00000037594	Clba1	clathrin binding box of aftiphilin containing 1	Promoter	ENSMUST00000037014.10	-497
chr12:112938468	RRBS	NA	TRUE	FALSE	FALSE	8.1e-05	0.0476094	2.70747	NA	NA	NA	NA	0.670946	0.723706	0.0527597	up	ENSMUSG00000002804	Nudt14	nudix (nucleoside diphosphate linked moiety X)-type motif 14	Promoter	ENSMUST00000222932.1	536
chr12:113488609	RRBS	NA	TRUE	FALSE	TRUE	1.93e-06	0.00946914	2.36364	NA	NA	0.0090756	NA	0.822754	0.833275	0.0105212	up	ENSMUSG00000051804	Adam6b	a disintegrin and metallopeptidase domain 6B	Promoter	ENSMUST00000063317.3	-902
chr12:113872641	RRBS	NA	FALSE	TRUE	FALSE	NA	NA	NA	4.08e-05	0.033952	NA	1.4828	0.448253	0.586757	0.138504	up	ENSMUSG00000043945	Adam6a	a disintegrin and metallopeptidase domain 6A	Distal Intergenic	ENSMUST00000053086.2	328733
chr12:116280922	RRBS	NA	TRUE	FALSE	FALSE	4.49e-05	0.0372129	1.1383	NA	NA	NA	NA	0.00728308	0.0106631	0.00338004	up	ENSMUSG00000021171	Esyt2	extended synaptotagmin-like protein 2	Promoter	ENSMUST00000100986.3	-274
chr12:116280930	RRBS	NA	TRUE	FALSE	FALSE	4.72e-05	0.0382471	1.11069	NA	NA	NA	NA	0.0071782	0.0104516	0.00327341	up	ENSMUSG00000021171	Esyt2	extended synaptotagmin-like protein 2	Promoter	ENSMUST00000100986.3	-266
chr12:116280936	RRBS	NA	TRUE	FALSE	FALSE	8.02e-05	0.0475716	1.05681	NA	NA	NA	NA	0.00718019	0.0103902	0.00321003	up	ENSMUSG00000021171	Esyt2	extended synaptotagmin-like protein 2	Promoter	ENSMUST00000100986.3	-260
chr12:118529860	RRBS	NA	TRUE	FALSE	TRUE	5.15e-06	0.0150342	2.08912	NA	NA	0.0191908	NA	0.106397	0.120897	0.0144998	up	ENSMUSG00000113875	D230030E09Rik	Riken cDNA D230030E09 gene	Promoter	ENSMUST00000222459.1	333
chr12:118529873	RRBS	NA	TRUE	FALSE	TRUE	9.24e-06	0.018538	2.07057	NA	NA	0.0236596	NA	0.112226	0.125096	0.0128703	up	ENSMUSG00000113875	D230030E09Rik	Riken cDNA D230030E09 gene	Promoter	ENSMUST00000222459.1	320
chr12:118529894	RRBS	NA	TRUE	FALSE	TRUE	2.42e-05	0.0283397	2.01101	NA	NA	0.0332481	NA	0.116943	0.125912	0.00896816	up	ENSMUSG00000113875	D230030E09Rik	Riken cDNA D230030E09 gene	Promoter	ENSMUST00000222459.1	299
chr12:118836983	RRBS	NA	TRUE	FALSE	FALSE	6.02e-05	0.0424104	1.0493	NA	NA	NA	NA	0.0135537	0.0166785	0.00312478	up	ENSMUSG00000048562	Sp8	trans-acting transcription factor 8	Distal Intergenic	ENSMUST00000063918.3	-9346
chr12:118836994	RRBS	NA	TRUE	FALSE	FALSE	7.38e-05	0.0460174	1.13205	NA	NA	NA	NA	0.0134949	0.016812	0.00331709	up	ENSMUSG00000048562	Sp8	trans-acting transcription factor 8	Distal Intergenic	ENSMUST00000063918.3	-9335
chr12:12941283	RRBS	NA	FALSE	TRUE	FALSE	NA	NA	NA	5.49e-06	0.0100609	NA	-0.816334	0.0156217	0.0136705	-0.00195119	down	ENSMUSG00000037169	Mycn	v-myc avian myelocytomatosis viral related oncogene, neuroblastoma derived	Promoter	ENSMUST00000151534.1	542
chr12:12941288	RRBS	NA	FALSE	TRUE	FALSE	NA	NA	NA	5.12e-06	0.0096537	NA	-0.819065	0.0158446	0.0138882	-0.00195637	down	ENSMUSG00000037169	Mycn	v-myc avian myelocytomatosis viral related oncogene, neuroblastoma derived	Promoter	ENSMUST00000151534.1	537
chr12:12941329	RRBS	NA	FALSE	TRUE	FALSE	NA	NA	NA	1.81e-05	0.0200087	NA	-0.7828	0.012045	0.0126531	0.000608062	down	ENSMUSG00000037169	Mycn	v-myc avian myelocytomatosis viral related oncogene, neuroblastoma derived	Promoter	ENSMUST00000151534.1	496
chr12:12941333	RRBS	NA	FALSE	TRUE	FALSE	NA	NA	NA	2.77e-05	0.0268281	NA	-0.764181	0.011408	0.0123525	0.000944489	down	ENSMUSG00000037169	Mycn	v-myc avian myelocytomatosis viral related oncogene, neuroblastoma derived	Promoter	ENSMUST00000151534.1	492
chr12:17545228	RRBS	NA	TRUE	FALSE	FALSE	6.35e-05	0.0434768	1.0778	NA	NA	NA	NA	0.0082537	0.0128373	0.0045836	up	ENSMUSG00000011179	Odc1	ornithine decarboxylase, structural 1	Promoter	ENSMUST00000222617.1	256
chr12:17545240	RRBS	NA	TRUE	FALSE	FALSE	1.52e-05	0.0228205	1.33808	NA	NA	NA	NA	0.00798147	0.0131404	0.00515892	up	ENSMUSG00000011179	Odc1	ornithine decarboxylase, structural 1	Promoter	ENSMUST00000222617.1	268
chr12:17545247	RRBS	NA	TRUE	FALSE	FALSE	4.71e-05	0.0381729	1.28251	NA	NA	NA	NA	0.00780935	0.0133194	0.0055101	up	ENSMUSG00000011179	Odc1	ornithine decarboxylase, structural 1	Promoter	ENSMUST00000222617.1	275
chr12:21134673	RRBS	NA	FALSE	TRUE	FALSE	NA	NA	NA	1.28e-06	0.00453633	NA	-1.44996	0.449718	0.385736	-0.0639821	down	ENSMUSG00000052632	Asap2	ArfGAP with SH3 domain, ankyrin repeat and PH domain 2	Intron (ENSMUST00000174530.1/211914, intron 6 of 9)	ENSMUST00000050990.9	22719
chr12:24572085	RRBS	NA	TRUE	FALSE	FALSE	7.05e-05	0.045392	-1.14083	NA	NA	NA	NA	0.0113712	0.00857832	-0.00279286	down	ENSMUSG00000020656	Grhl1	grainyhead like transcription factor 1	Promoter	ENSMUST00000085553.12	-198
chr12:24681850	RRBS	NA	TRUE	FALSE	FALSE	5.44e-05	0.0406531	-1.86265	NA	NA	NA	NA	0.116709	0.0687341	-0.047975	down	ENSMUSG00000062563	Cys1	cystin 1	Promoter	ENSMUST00000074163.12	-37
chr12:25092785	RRBS	NA	FALSE	TRUE	FALSE	NA	NA	NA	1.82e-05	0.020099	NA	0.932447	0.0117799	0.021963	0.0101831	up	ENSMUSG00000020644	Id2	inhibitor of DNA binding 2	Downstream (1-2kb)	ENSMUST00000020974.6	3307
chr12:25092801	RRBS	NA	FALSE	TRUE	FALSE	NA	NA	NA	6.43e-05	0.0448252	NA	0.82341	0.0155454	0.0241956	0.00865018	up	ENSMUSG00000020644	Id2	inhibitor of DNA binding 2	Downstream (<1kb)	ENSMUST00000020974.6	3291
chr12:25101055	RRBS	NA	TRUE	FALSE	TRUE	3.5e-05	0.0339217	1.53872	NA	NA	0.043759	NA	0.0430157	0.0496124	0.00659666	up	ENSMUSG00000020644	Id2	inhibitor of DNA binding 2	Distal Intergenic	ENSMUST00000221761.1	-3915
chr12:28343762	RRBS	NA	TRUE	FALSE	FALSE	5.77e-05	0.0415845	2.07855	NA	NA	NA	NA	0.714596	0.751927	0.0373312	up	ENSMUSG00000020633	Dcdc2c	doublecortin domain containing 2C	Distal Intergenic	ENSMUST00000186301.1	172952
chr12:28343790	RRBS	NA	TRUE	FALSE	FALSE	5.04e-05	0.0392225	1.99381	NA	NA	NA	NA	0.761942	0.787645	0.0257038	up	ENSMUSG00000020633	Dcdc2c	doublecortin domain containing 2C	Distal Intergenic	ENSMUST00000186301.1	172924
chr12:29974029	RRBS	NA	FALSE	TRUE	FALSE	NA	NA	NA	6.94e-05	0.0468829	NA	1.2557	0.634127	0.702951	0.0688243	up	ENSMUSG00000020674	Pxdn	peroxidasin	5' UTR	ENSMUST00000155190.1	-22409
chr12:31654702	RRBS	NA	TRUE	FALSE	TRUE	7.68e-05	0.0466674	1.12838	NA	NA	0.0414405	NA	0.00987135	0.0118273	0.00195597	up	ENSMUSG00000020648	Dus4l	dihydrouridine synthase 4-like (S. cerevisiae)	Promoter	ENSMUST00000219098.1	104
chr12:31654704	RRBS	NA	TRUE	FALSE	TRUE	6.61e-05	0.0442253	1.14019	NA	NA	0.0381452	NA	0.0100119	0.0119844	0.00197246	up	ENSMUSG00000020648	Dus4l	dihydrouridine synthase 4-like (S. cerevisiae)	Promoter	ENSMUST00000219098.1	102
chr12:31654713	RRBS	NA	TRUE	FALSE	TRUE	4.21e-05	0.036252	1.18535	NA	NA	0.0319826	NA	0.0107634	0.0128271	0.00206372	up	ENSMUSG00000020648	Dus4l	dihydrouridine synthase 4-like (S. cerevisiae)	Promoter	ENSMUST00000219098.1	93
chr12:31654717	RRBS	NA	TRUE	FALSE	TRUE	3.84e-05	0.0350089	1.20148	NA	NA	0.0301787	NA	0.0112022	0.0132824	0.00208019	up	ENSMUSG00000020648	Dus4l	dihydrouridine synthase 4-like (S. cerevisiae)	Promoter	ENSMUST00000219098.1	89
chr12:31654722	RRBS	NA	TRUE	FALSE	TRUE	3.8e-05	0.0348671	1.20787	NA	NA	0.0297587	NA	0.0113181	0.0132878	0.00196968	up	ENSMUSG00000020648	Dus4l	dihydrouridine synthase 4-like (S. cerevisiae)	Promoter	ENSMUST00000219098.1	84
chr12:31654740	RRBS	NA	TRUE	FALSE	TRUE	8.38e-05	0.0483264	1.21039	NA	NA	0.0407073	NA	0.0119487	0.0132326	0.00128392	up	ENSMUSG00000020648	Dus4l	dihydrouridine synthase 4-like (S. cerevisiae)	Promoter	ENSMUST00000219098.1	66
chr12:31949767	RRBS	NA	FALSE	TRUE	FALSE	NA	NA	NA	2.19e-05	0.0229935	NA	-0.7281	0.0122488	0.00984292	-0.00240586	down	ENSMUSG00000002996	Hbp1	high mobility group box transcription factor 1	Promoter	ENSMUST00000175686.7	-159
chr12:31949777	RRBS	NA	FALSE	TRUE	FALSE	NA	NA	NA	1.98e-05	0.0215086	NA	-0.734517	0.0124943	0.00993005	-0.00256427	down	ENSMUSG00000002996	Hbp1	high mobility group box transcription factor 1	Promoter	ENSMUST00000175686.7	-169
chr12:31949782	RRBS	NA	FALSE	TRUE	FALSE	NA	NA	NA	2.99e-05	0.0282386	NA	-0.723436	0.012605	0.00998366	-0.00262137	down	ENSMUSG00000002996	Hbp1	high mobility group box transcription factor 1	Promoter	ENSMUST00000175686.7	-174
chr12:33655812	RRBS	NA	TRUE	FALSE	TRUE	3.81e-05	0.0348671	2.18803	NA	NA	0.0288588	NA	0.813904	0.821489	0.00758505	up	ENSMUSG00000020561	Twistnb	twist basic helix-loop-helix transcription factor 1 neighbor	Distal Intergenic	ENSMUST00000218748.1	225743
chr12:33655828	RRBS	NA	TRUE	FALSE	TRUE	2.27e-05	0.0277309	2.326	NA	NA	0.0225178	NA	0.787097	0.795902	0.00880462	up	ENSMUSG00000020561	Twistnb	twist basic helix-loop-helix transcription factor 1 neighbor	Distal Intergenic	ENSMUST00000218748.1	225759
chr12:35534758	RRBS	NA	TRUE	FALSE	TRUE	2.89e-05	0.0311715	1.38655	NA	NA	0.0299242	NA	0.00541028	0.00710825	0.00169797	up	ENSMUSG00000019256	Ahr	aryl-hydrocarbon receptor	Promoter	ENSMUST00000110811.2	-135
chr12:35534767	RRBS	NA	TRUE	FALSE	TRUE	2.84e-06	0.0115286	1.39528	NA	NA	0.00928959	NA	0.0063532	0.00813459	0.00178138	up	ENSMUSG00000019256	Ahr	aryl-hydrocarbon receptor	Promoter	ENSMUST00000110811.2	-144
chr12:35534769	RRBS	NA	TRUE	FALSE	TRUE	3.67e-06	0.0129885	1.37409	NA	NA	0.0103745	NA	0.00674353	0.00841625	0.00167272	up	ENSMUSG00000019256	Ahr	aryl-hydrocarbon receptor	Promoter	ENSMUST00000110811.2	-146
chr12:35534782	RRBS	NA	TRUE	FALSE	TRUE	4.38e-06	0.0137213	1.35748	NA	NA	0.0149601	NA	0.00855385	0.00943559	0.000881741	up	ENSMUSG00000019256	Ahr	aryl-hydrocarbon receptor	Promoter	ENSMUST00000110811.2	-159
chr12:35534786	RRBS	NA	TRUE	FALSE	TRUE	5.38e-06	0.0151188	1.34186	NA	NA	0.0162016	NA	0.00891438	0.0094931	0.000578715	up	ENSMUSG00000019256	Ahr	aryl-hydrocarbon receptor	Promoter	ENSMUST00000110811.2	-163
chr12:35534793	RRBS	NA	TRUE	FALSE	TRUE	9.83e-06	0.0189161	1.30568	NA	NA	0.0204359	NA	0.00941059	0.00955335	0.00014276	up	ENSMUSG00000019256	Ahr	aryl-hydrocarbon receptor	Promoter	ENSMUST00000110811.2	-170
chr12:35534795	RRBS	NA	TRUE	FALSE	TRUE	1.18e-05	0.0205374	1.29534	NA	NA	0.0218539	NA	0.0095618	0.00957956	1.78e-05	up	ENSMUSG00000019256	Ahr	aryl-hydrocarbon receptor	Promoter	ENSMUST00000110811.2	-172
chr12:35534799	RRBS	NA	TRUE	FALSE	TRUE	1.56e-05	0.0230013	1.28062	NA	NA	0.0240364	NA	0.00985961	0.00970655	-0.000153057	up	ENSMUSG00000019256	Ahr	aryl-hydrocarbon receptor	Promoter	ENSMUST00000110811.2	-176
chr12:35534805	RRBS	NA	TRUE	FALSE	TRUE	3.3e-05	0.0329796	1.2339	NA	NA	0.0320846	NA	0.0100668	0.00963309	-0.000433704	up	ENSMUSG00000019256	Ahr	aryl-hydrocarbon receptor	Promoter	ENSMUST00000110811.2	-182
chr12:39502067	RRBS	NA	TRUE	FALSE	TRUE	4.5e-05	0.0372633	-1.97474	NA	NA	0.0366749	NA	0.850088	0.868096	0.0180072	down	ENSMUSG00000047446	Arl4a	ADP-ribosylation factor-like 4A	Intron (ENSMUST00000222673.1/ENSMUST00000222673.1, intron 1 of 1)	ENSMUST00000144910.1	535300
chr12:40498878	RRBS	NA	FALSE	TRUE	FALSE	NA	NA	NA	8.99e-06	0.013311	NA	-1.21647	0.208987	0.252953	0.043966	down	ENSMUSG00000035954	Dock4	dedicator of cytokinesis 4	Intron (ENSMUST00000037488.7/238130, intron 1 of 52)	ENSMUST00000220912.1	52542
chr12:4133219	RRBS	NA	FALSE	TRUE	FALSE	NA	NA	NA	2.17e-05	0.0228403	NA	-0.757705	0.0103015	0.0118368	0.00153528	down	ENSMUSG00000020654	Adcy3	adenylate cyclase 3	Promoter	ENSMUST00000124505.7	115
chr12:4133232	RRBS	NA	FALSE	TRUE	FALSE	NA	NA	NA	4.77e-07	0.00268345	NA	-0.864754	0.00919423	0.0103138	0.0011196	down	ENSMUSG00000020654	Adcy3	adenylate cyclase 3	Promoter	ENSMUST00000124505.7	128
chr12:4133257	RRBS	NA	TRUE	TRUE	TRUE	4.83e-05	0.0386073	1.16488	7.12e-06	0.0116189	0.0167492	-0.805486	0.00812053	0.00811992	-6.03e-07	up	ENSMUSG00000020654	Adcy3	adenylate cyclase 3	Promoter	ENSMUST00000152065.7	-140
chr12:4133260	RRBS	NA	TRUE	TRUE	TRUE	4.83e-05	0.0385948	1.16949	8.67e-06	0.0130483	0.0161638	-0.799064	0.00813795	0.00810718	-3.08e-05	up	ENSMUSG00000020654	Adcy3	adenylate cyclase 3	Promoter	ENSMUST00000152065.7	-137
chr12:4133268	RRBS	NA	FALSE	TRUE	TRUE	NA	NA	NA	2.66e-05	0.0259812	0.0242533	-0.762878	0.00832615	0.00820232	-0.000123824	down	ENSMUSG00000020654	Adcy3	adenylate cyclase 3	Promoter	ENSMUST00000152065.7	-129
chr12:44328042	RRBS	NA	TRUE	FALSE	FALSE	2.38e-05	0.0281924	-2.56522	NA	NA	NA	NA	0.534665	0.448033	-0.0866318	down	ENSMUSG00000020598	Nrcam	neuronal cell adhesion molecule	Promoter	ENSMUST00000218940.1	-843
chr12:46818721	RRBS	NA	TRUE	FALSE	TRUE	5.95e-05	0.042173	1.25196	NA	NA	0.0124824	NA	0.0113139	0.0081969	-0.00311697	up	ENSMUSG00000021047	Nova1	NOVA alternative splicing regulator 1	Promoter	ENSMUST00000218829.1	54
chr12:5045696	RRBS	NA	FALSE	TRUE	FALSE	NA	NA	NA	4.55e-06	0.00912524	NA	1.65437	0.540185	0.663057	0.122872	up	ENSMUSG00000052812	Atad2b	ATPase family, AAA domain containing 2B	3' UTR	ENSMUST00000220408.1	63644
chr12:52504406	RRBS	NA	TRUE	FALSE	TRUE	2.4e-05	0.0282368	1.31028	NA	NA	0.0350953	NA	0.011131	0.0129816	0.00185054	up	ENSMUSG00000035133	Arhgap5	Rho GTPase activating protein 5	Promoter	ENSMUST00000217820.1	64
chr12:52504411	RRBS	NA	TRUE	FALSE	TRUE	1.2e-05	0.0206447	1.34113	NA	NA	0.0274128	NA	0.0111144	0.0129218	0.00180737	up	ENSMUSG00000035133	Arhgap5	Rho GTPase activating protein 5	Promoter	ENSMUST00000217820.1	69
chr12:52504413	RRBS	NA	TRUE	FALSE	TRUE	8.67e-06	0.0179701	1.35685	NA	NA	0.0240364	NA	0.0111716	0.012983	0.00181134	up	ENSMUSG00000035133	Arhgap5	Rho GTPase activating protein 5	Promoter	ENSMUST00000217820.1	71
chr12:52504434	RRBS	NA	TRUE	FALSE	TRUE	1e-06	0.00822137	1.48028	NA	NA	0.00871075	NA	0.0127309	0.0141844	0.00145349	up	ENSMUSG00000035133	Arhgap5	Rho GTPase activating protein 5	Promoter	ENSMUST00000217820.1	92
chr12:52504437	RRBS	NA	TRUE	FALSE	TRUE	8.75e-07	0.00773841	1.49265	NA	NA	0.00785777	NA	0.0129558	0.0143217	0.00136597	up	ENSMUSG00000035133	Arhgap5	Rho GTPase activating protein 5	Promoter	ENSMUST00000217820.1	95
chr12:52504447	RRBS	NA	TRUE	FALSE	TRUE	9.81e-06	0.0189161	1.19918	NA	NA	0.0233695	NA	0.0133592	0.0140615	0.000702375	up	ENSMUSG00000035133	Arhgap5	Rho GTPase activating protein 5	Promoter	ENSMUST00000217820.1	105
chr12:52504451	RRBS	NA	TRUE	FALSE	TRUE	1.01e-05	0.0191415	1.17439	NA	NA	0.0223764	NA	0.0135169	0.0139527	0.000435811	up	ENSMUSG00000035133	Arhgap5	Rho GTPase activating protein 5	Promoter	ENSMUST00000217820.1	109
chr12:52504454	RRBS	NA	TRUE	FALSE	TRUE	9.38e-06	0.0186098	1.1821	NA	NA	0.0206949	NA	0.0136661	0.0138737	0.000207551	up	ENSMUSG00000035133	Arhgap5	Rho GTPase activating protein 5	Promoter	ENSMUST00000217820.1	112
chr12:52504457	RRBS	NA	TRUE	FALSE	TRUE	3.53e-06	0.0127791	1.28463	NA	NA	0.0125823	NA	0.0139208	0.0138253	-9.55e-05	up	ENSMUSG00000035133	Arhgap5	Rho GTPase activating protein 5	Promoter	ENSMUST00000217820.1	115
chr12:52504460	RRBS	NA	TRUE	FALSE	TRUE	2.61e-06	0.0111645	1.32117	NA	NA	0.00909057	NA	0.0143002	0.0139239	-0.000376335	up	ENSMUSG00000035133	Arhgap5	Rho GTPase activating protein 5	Promoter	ENSMUST00000217820.1	118
chr12:52504463	RRBS	NA	TRUE	FALSE	TRUE	2.91e-06	0.0116091	1.30502	NA	NA	0.00933577	NA	0.014693	0.0140418	-0.000651215	up	ENSMUSG00000035133	Arhgap5	Rho GTPase activating protein 5	Promoter	ENSMUST00000217820.1	121
chr12:52504466	RRBS	NA	TRUE	FALSE	TRUE	3.74e-06	0.013037	1.28656	NA	NA	0.0103071	NA	0.0151566	0.0141866	-0.000970019	up	ENSMUSG00000035133	Arhgap5	Rho GTPase activating protein 5	Promoter	ENSMUST00000217820.1	124
chr12:53220248	RRBS	NA	FALSE	TRUE	FALSE	NA	NA	NA	8.72e-07	0.00372095	NA	1.37355	0.589575	0.591496	0.00192158	up	ENSMUSG00000021010	Npas3	neuronal PAS domain protein 3	Distal Intergenic	ENSMUST00000223358.1	-28429
chr12:53220277	RRBS	NA	FALSE	TRUE	FALSE	NA	NA	NA	2.08e-06	0.00587762	NA	1.29607	0.621649	0.63131	0.00966066	up	ENSMUSG00000021010	Npas3	neuronal PAS domain protein 3	Distal Intergenic	ENSMUST00000223358.1	-28400
chr12:56690470	RRBS	NA	TRUE	FALSE	TRUE	9.28e-06	0.018542	1.72356	NA	NA	0.00871075	NA	0.0438274	0.0455117	0.00168433	up	ENSMUSG00000001497	Pax9	paired box 9	Promoter	ENSMUST00000153250.8	-1297
chr12:56690509	RRBS	NA	TRUE	FALSE	TRUE	8.7e-08	0.00397647	1.97645	NA	NA	0.00112831	NA	0.0372263	0.0405752	0.00334885	up	ENSMUSG00000001497	Pax9	paired box 9	Promoter	ENSMUST00000153250.8	-1258
chr12:56690522	RRBS	NA	TRUE	FALSE	TRUE	2.76e-08	0.00315676	2.04727	NA	NA	0.00090784	NA	0.03592	0.0399806	0.00406058	up	ENSMUSG00000001497	Pax9	paired box 9	Promoter	ENSMUST00000153250.8	-1245
chr12:56709923	RRBS	NA	FALSE	TRUE	FALSE	NA	NA	NA	5.1e-05	0.0391215	NA	1.54219	0.354099	0.423306	0.0692068	up	ENSMUSG00000001497	Pax9	paired box 9	3' UTR	ENSMUST00000152848.1	14194
chr12:59219567	RRBS	NA	TRUE	FALSE	TRUE	3.55e-05	0.0340819	1.2508	NA	NA	0.0195152	NA	0.00916788	0.00879139	-0.000376487	up	ENSMUSG00000035329	Fbxo33	F-box protein 33	Promoter	ENSMUST00000043204.7	158
chr12:59219569	RRBS	NA	TRUE	FALSE	TRUE	4.09e-05	0.0358001	1.23958	NA	NA	0.0205511	NA	0.00927961	0.0088126	-0.000467009	up	ENSMUSG00000035329	Fbxo33	F-box protein 33	Promoter	ENSMUST00000043204.7	156
chr12:59638244	RRBS	NA	FALSE	TRUE	FALSE	NA	NA	NA	1.17e-06	0.00428351	NA	1.55495	0.594265	0.730608	0.136343	up	ENSMUSG00000035329	Fbxo33	F-box protein 33	Distal Intergenic	ENSMUST00000043204.7	-418519
chr12:63351357	RRBS	NA	TRUE	FALSE	FALSE	7.78e-05	0.046952	-1.60026	NA	NA	NA	NA	0.975475	0.96983	-0.00564506	down	NA	Spanxn4	SPANX family, member N4	Distal Intergenic	ENSMUST00000172433.2	663535
chr12:63351386	RRBS	NA	TRUE	FALSE	FALSE	8.96e-05	0.0494385	-1.58725	NA	NA	NA	NA	0.974344	0.970597	-0.00374669	down	NA	Spanxn4	SPANX family, member N4	Distal Intergenic	ENSMUST00000172433.2	663564
chr12:66284310	RRBS	NA	TRUE	FALSE	FALSE	6.94e-05	0.0452159	1.51207	NA	NA	NA	NA	0.9665	0.980919	0.0144189	up	ENSMUSG00000060499	Rpl10l	ribosomal protein L10-like	Promoter	ENSMUST00000081908.7	91
chr12:66284329	RRBS	NA	TRUE	FALSE	FALSE	8.26e-05	0.048004	1.48797	NA	NA	NA	NA	0.968496	0.980737	0.0122409	up	ENSMUSG00000060499	Rpl10l	ribosomal protein L10-like	Promoter	ENSMUST00000081908.7	72
chr12:69681294	RRBS	NA	TRUE	FALSE	TRUE	4.77e-05	0.0384715	1.47666	NA	NA	0.0363136	NA	0.0146838	0.0203892	0.00570541	up	ENSMUSG00000034801	Sos2	SOS Ras/Rho guanine nucleotide exchange factor 2	Promoter	ENSMUST00000182396.1	333
chr12:71309875	RRBS	NA	TRUE	FALSE	TRUE	4.07e-06	0.0135265	1.42469	NA	NA	0.00617842	NA	0.00835263	0.00680083	-0.0015518	up	ENSMUSG00000044548	Dact1	dishevelled-binding antagonist of beta-catenin 1	Promoter	ENSMUST00000061273.11	-9
chr12:71309880	RRBS	NA	TRUE	FALSE	TRUE	4.97e-06	0.0145939	1.35642	NA	NA	0.0063319	NA	0.00824146	0.00669919	-0.00154227	up	ENSMUSG00000044548	Dact1	dishevelled-binding antagonist of beta-catenin 1	Promoter	ENSMUST00000061273.11	-4
chr12:71309887	RRBS	NA	TRUE	FALSE	TRUE	5.85e-06	0.0156212	1.27293	NA	NA	0.00637022	NA	0.00822549	0.00681135	-0.00141413	up	ENSMUSG00000044548	Dact1	dishevelled-binding antagonist of beta-catenin 1	Promoter	ENSMUST00000061273.11	3
chr12:71309896	RRBS	NA	TRUE	FALSE	TRUE	4.39e-06	0.0137269	1.2536	NA	NA	0.00632538	NA	0.00807659	0.00688113	-0.00119546	up	ENSMUSG00000044548	Dact1	dishevelled-binding antagonist of beta-catenin 1	Promoter	ENSMUST00000061273.11	12
chr12:71309898	RRBS	NA	TRUE	FALSE	TRUE	4.24e-06	0.0135265	1.25227	NA	NA	0.00632538	NA	0.00806582	0.00691956	-0.00114626	up	ENSMUSG00000044548	Dact1	dishevelled-binding antagonist of beta-catenin 1	Promoter	ENSMUST00000061273.11	14
chr12:71309905	RRBS	NA	TRUE	FALSE	TRUE	4.58e-06	0.0139744	1.24793	NA	NA	0.00637002	NA	0.00814727	0.00713544	-0.00101183	up	ENSMUSG00000044548	Dact1	dishevelled-binding antagonist of beta-catenin 1	Promoter	ENSMUST00000061273.11	21
chr12:71309911	RRBS	NA	TRUE	FALSE	TRUE	6.1e-06	0.0158617	1.244	NA	NA	0.00739938	NA	0.00826305	0.00738848	-0.000874565	up	ENSMUSG00000044548	Dact1	dishevelled-binding antagonist of beta-catenin 1	Promoter	ENSMUST00000061273.11	27
chr12:71309915	RRBS	NA	TRUE	FALSE	TRUE	1.1e-05	0.0199931	1.21119	NA	NA	0.0107484	NA	0.00836162	0.00767162	-0.000690005	up	ENSMUSG00000044548	Dact1	dishevelled-binding antagonist of beta-catenin 1	Promoter	ENSMUST00000061273.11	31
chr12:71309926	RRBS	NA	TRUE	FALSE	TRUE	1.54e-05	0.0228867	1.2217	NA	NA	0.0159565	NA	0.00872304	0.00878041	5.74e-05	up	ENSMUSG00000044548	Dact1	dishevelled-binding antagonist of beta-catenin 1	Promoter	ENSMUST00000061273.11	42
chr12:71309928	RRBS	NA	TRUE	FALSE	TRUE	1.66e-05	0.0236617	1.22679	NA	NA	0.0170151	NA	0.00882303	0.00904688	0.000223855	up	ENSMUSG00000044548	Dact1	dishevelled-binding antagonist of beta-catenin 1	Promoter	ENSMUST00000061273.11	44
chr12:71309932	RRBS	NA	TRUE	FALSE	TRUE	2.01e-05	0.0264324	1.24061	NA	NA	0.0202865	NA	0.00909962	0.00964181	0.000542194	up	ENSMUSG00000044548	Dact1	dishevelled-binding antagonist of beta-catenin 1	Promoter	ENSMUST00000061273.11	48
chr12:71309943	RRBS	NA	TRUE	FALSE	TRUE	2.63e-05	0.0297195	1.32407	NA	NA	0.0342879	NA	0.00990563	0.0109309	0.00102528	up	ENSMUSG00000044548	Dact1	dishevelled-binding antagonist of beta-catenin 1	Promoter	ENSMUST00000150639.1	-41
chr12:71309959	RRBS	NA	TRUE	FALSE	FALSE	8.83e-05	0.0492206	1.30008	NA	NA	NA	NA	0.0123213	0.0137782	0.00145692	up	ENSMUSG00000044548	Dact1	dishevelled-binding antagonist of beta-catenin 1	Promoter	ENSMUST00000150639.1	-25
chr12:72945978	RRBS	NA	FALSE	TRUE	FALSE	NA	NA	NA	7.13e-05	0.0477408	NA	0.31882	0.0337961	0.0402942	0.0064981	up	ENSMUSG00000021098	4930447C04Rik	RIKEN cDNA 4930447C04 gene	Exon (ENSMUST00000181194.1/ENSMUST00000181194.1, exon 1 of 2)	ENSMUST00000136075.7	-5204
chr12:72945989	RRBS	NA	FALSE	TRUE	FALSE	NA	NA	NA	3.5e-05	0.0308719	NA	0.342723	0.0349804	0.0415516	0.00657124	up	ENSMUSG00000021098	4930447C04Rik	RIKEN cDNA 4930447C04 gene	Exon (ENSMUST00000181194.1/ENSMUST00000181194.1, exon 1 of 2)	ENSMUST00000136075.7	-5215
chr12:72945991	RRBS	NA	FALSE	TRUE	FALSE	NA	NA	NA	4.06e-05	0.0338945	NA	0.344685	0.0352051	0.0417973	0.00659221	up	ENSMUSG00000021098	4930447C04Rik	RIKEN cDNA 4930447C04 gene	Exon (ENSMUST00000181194.1/ENSMUST00000181194.1, exon 1 of 2)	ENSMUST00000136075.7	-5217
chr12:73953730	RRBS	NA	FALSE	TRUE	FALSE	NA	NA	NA	1.15e-06	0.00423396	NA	-1.56608	0.597568	0.588654	-0.00891356	down	ENSMUSG00000021113	Snapc1	small nuclear RNA activating complex, polypeptide 1	Intron (ENSMUST00000221833.1/75627, intron 1 of 2)	ENSMUST00000222025.1	-10751
chr12:73953760	RRBS	NA	FALSE	TRUE	FALSE	NA	NA	NA	1.09e-06	0.00411938	NA	-1.51396	0.512146	0.509773	-0.00237304	down	ENSMUSG00000021113	Snapc1	small nuclear RNA activating complex, polypeptide 1	Intron (ENSMUST00000221833.1/75627, intron 1 of 2)	ENSMUST00000222025.1	-10721
chr12:73953778	RRBS	NA	FALSE	TRUE	FALSE	NA	NA	NA	1.33e-06	0.00465176	NA	-1.49188	0.491919	0.489769	-0.00215063	down	ENSMUSG00000021113	Snapc1	small nuclear RNA activating complex, polypeptide 1	Intron (ENSMUST00000221833.1/75627, intron 1 of 2)	ENSMUST00000222025.1	-10703
chr12:73997881	RRBS	NA	TRUE	FALSE	FALSE	5.56e-05	0.0409772	-1.03008	NA	NA	NA	NA	0.0137445	0.0128728	-0.000871677	down	ENSMUSG00000044912	Syt16	synaptotagmin XVI	Promoter	ENSMUST00000221073.1	82
chr12:76547818	RRBS	NA	TRUE	FALSE	TRUE	2.84e-06	0.0115286	2.95276	NA	NA	0.0240217	NA	0.269293	0.310158	0.0408644	up	ENSMUSG00000112388	AI463170	expressed sequence AI463170	Promoter	ENSMUST00000219353.1	-3
chr12:76547827	RRBS	NA	TRUE	FALSE	TRUE	2.93e-06	0.0116274	2.96886	NA	NA	0.0239765	NA	0.276666	0.31507	0.038404	up	ENSMUSG00000112388	AI463170	expressed sequence AI463170	Promoter	ENSMUST00000219353.1	-12
chr12:79547123	RRBS	NA	TRUE	FALSE	TRUE	1.21e-06	0.0084708	2.30966	NA	NA	0.00512979	NA	0.86244	0.866376	0.00393652	up	ENSMUSG00000059060	Rad51b	RAD51 paralog B	Intron (ENSMUST00000171210.2/19363, intron 7 of 10)	ENSMUST00000221257.1	219770
chr12:79547128	RRBS	NA	TRUE	FALSE	TRUE	1.14e-06	0.0084708	2.33417	NA	NA	0.00509403	NA	0.858656	0.860962	0.00230594	up	ENSMUSG00000059060	Rad51b	RAD51 paralog B	Intron (ENSMUST00000171210.2/19363, intron 7 of 10)	ENSMUST00000221257.1	219775
chr12:80519195	Array	cg02545439	FALSE	TRUE	FALSE	NA	NA	NA	1.68e-08	0.000396503	NA	0.394341	0.0671711	0.0731928	0.00602172	up	ENSMUSG00000021130	Galnt16	polypeptide N-acetylgalactosaminyltransferase 16	Promoter	ENSMUST00000021558.7	205
chr12:80693096	RRBS	NA	TRUE	FALSE	FALSE	6.58e-05	0.044193	1.25048	NA	NA	NA	NA	0.0350305	0.0402505	0.00521995	up	ENSMUSG00000066438	Plekhd1	pleckstrin homology domain containing, family D (with coiled-coil domains) member 1	Promoter	ENSMUST00000140770.1	505
chr12:8298572	RRBS	NA	TRUE	FALSE	FALSE	8.16e-05	0.0478407	1.18634	NA	NA	NA	NA	0.0131137	0.0163717	0.00325798	up	ENSMUSG00000037660	Gdf7	growth differentiation factor 7	Exon (ENSMUST00000037313.5/238057, exon 2 of 2)	ENSMUST00000037313.5	3382
chr12:8298576	RRBS	NA	TRUE	FALSE	FALSE	8.63e-05	0.0487762	1.18528	NA	NA	NA	NA	0.0132471	0.0166129	0.00336585	up	ENSMUSG00000037660	Gdf7	growth differentiation factor 7	Exon (ENSMUST00000037313.5/238057, exon 2 of 2)	ENSMUST00000037313.5	3378
chr12:83978061	RRBS	NA	TRUE	FALSE	FALSE	7.33e-05	0.0459068	2.03839	NA	NA	NA	NA	0.835579	0.90104	0.0654615	up	ENSMUSG00000021226	Acot2	acyl-CoA thioesterase 2	Exon (ENSMUST00000164935.2/ENSMUST00000164935.2, exon 3 of 15)	ENSMUST00000021649.7	-9800
chr12:84193398	RRBS	NA	TRUE	FALSE	TRUE	8.86e-05	0.0492557	1.0994	NA	NA	0.0312982	NA	0.011105	0.00996209	-0.00114287	up	ENSMUSG00000042507	Elmsan1	ELM2 and Myb/SANT-like domain containing 1	Promoter	ENSMUST00000110294.1	617
chr12:84193419	RRBS	NA	TRUE	FALSE	TRUE	8.34e-05	0.0482308	1.01662	NA	NA	0.0323796	NA	0.0114238	0.00983495	-0.00158882	up	ENSMUSG00000042507	Elmsan1	ELM2 and Myb/SANT-like domain containing 1	Promoter	ENSMUST00000110294.1	596
chr12:84551341	RRBS	NA	FALSE	TRUE	FALSE	NA	NA	NA	3.44e-05	0.03081	NA	1.24612	0.585911	0.662853	0.0769415	up	ENSMUSG00000021239	Vsx2	visual system homeobox 2	Distal Intergenic	ENSMUST00000021665.11	-18421
chr12:84551352	RRBS	NA	FALSE	TRUE	FALSE	NA	NA	NA	3.39e-05	0.0304783	NA	1.22982	0.60529	0.676941	0.0716511	up	ENSMUSG00000021239	Vsx2	visual system homeobox 2	Distal Intergenic	ENSMUST00000021665.11	-18410
chr12:84551384	RRBS	NA	FALSE	TRUE	FALSE	NA	NA	NA	3.75e-05	0.0323975	NA	1.1951	0.644393	0.701274	0.0568814	up	ENSMUSG00000021239	Vsx2	visual system homeobox 2	Distal Intergenic	ENSMUST00000021665.11	-18378
chr12:84791633	RRBS	NA	FALSE	TRUE	FALSE	NA	NA	NA	5.68e-07	0.00292039	NA	-1.79094	0.632278	0.652664	0.0203854	down	ENSMUSG00000002020	Ltbp2	latent transforming growth factor beta binding protein 2	Promoter	ENSMUST00000166383.1	210
chr12:84791678	RRBS	NA	FALSE	TRUE	FALSE	NA	NA	NA	1.25e-06	0.00449411	NA	-1.77532	0.671165	0.676364	0.0051986	down	ENSMUSG00000002020	Ltbp2	latent transforming growth factor beta binding protein 2	Promoter	ENSMUST00000166383.1	165
chr12:84791681	RRBS	NA	FALSE	TRUE	FALSE	NA	NA	NA	1.49e-06	0.00490335	NA	-1.76837	0.673482	0.677924	0.00444201	down	ENSMUSG00000002020	Ltbp2	latent transforming growth factor beta binding protein 2	Promoter	ENSMUST00000166383.1	162
chr12:85219334	RRBS	NA	TRUE	FALSE	TRUE	8.05e-05	0.0475716	1.13826	NA	NA	0.0434784	NA	0.00669482	0.00803891	0.00134409	up	ENSMUSG00000004788	Eif2b2	eukaryotic translation initiation factor 2B, subunit 2 beta	Promoter	ENSMUST00000004910.11	-147
chr12:85219337	RRBS	NA	TRUE	FALSE	TRUE	6.96e-05	0.0452159	1.1448	NA	NA	0.0415854	NA	0.00663665	0.00808502	0.00144837	up	ENSMUSG00000004788	Eif2b2	eukaryotic translation initiation factor 2B, subunit 2 beta	Promoter	ENSMUST00000004910.11	-144
chr12:85219339	RRBS	NA	TRUE	FALSE	TRUE	6.89e-05	0.0450221	1.14528	NA	NA	0.0416424	NA	0.00663548	0.00813909	0.00150361	up	ENSMUSG00000004788	Eif2b2	eukaryotic translation initiation factor 2B, subunit 2 beta	Promoter	ENSMUST00000004910.11	-142
chr12:85451950	RRBS	NA	TRUE	FALSE	TRUE	2.44e-05	0.028476	1.94004	NA	NA	0.0458383	NA	0.244048	0.233387	-0.0106609	up	ENSMUSG00000021250	Fos	FBJ osteosarcoma oncogene	Distal Intergenic	ENSMUST00000021674.6	-21940
chr12:86102951	RRBS	NA	FALSE	TRUE	FALSE	NA	NA	NA	2.45e-05	0.0246833	NA	-1.51267	0.464708	0.488188	0.0234795	down	ENSMUSG00000007867	Ift43	intraflagellar transport 43	Intron (ENSMUST00000054565.7/76411, intron 2 of 7)	ENSMUST00000221161.1	10829
chr12:86102964	RRBS	NA	FALSE	TRUE	FALSE	NA	NA	NA	2.01e-05	0.0217469	NA	-1.53405	0.477957	0.503311	0.0253535	down	ENSMUSG00000007867	Ift43	intraflagellar transport 43	Intron (ENSMUST00000054565.7/76411, intron 2 of 7)	ENSMUST00000221161.1	10842
chr12:86102968	RRBS	NA	FALSE	TRUE	FALSE	NA	NA	NA	1.92e-05	0.0210624	NA	-1.53809	0.479378	0.50406	0.0246823	down	ENSMUSG00000007867	Ift43	intraflagellar transport 43	Intron (ENSMUST00000054565.7/76411, intron 2 of 7)	ENSMUST00000221161.1	10846
chr12:86102985	RRBS	NA	FALSE	TRUE	FALSE	NA	NA	NA	2.34e-05	0.0239988	NA	-1.53527	0.486941	0.51478	0.0278388	down	ENSMUSG00000007867	Ift43	intraflagellar transport 43	Intron (ENSMUST00000054565.7/76411, intron 2 of 7)	ENSMUST00000221161.1	10863
chr12:86102988	RRBS	NA	FALSE	TRUE	FALSE	NA	NA	NA	2.51e-05	0.0250758	NA	-1.5314	0.486092	0.51436	0.0282682	down	ENSMUSG00000007867	Ift43	intraflagellar transport 43	Intron (ENSMUST00000054565.7/76411, intron 2 of 7)	ENSMUST00000221161.1	10866
chr12:86641688	RRBS	NA	TRUE	FALSE	FALSE	2.29e-05	0.0277309	1.67665	NA	NA	NA	NA	0.489017	0.586498	0.0974805	up	ENSMUSG00000021256	Vash1	vasohibin 1	Distal Intergenic	ENSMUST00000021681.3	-37012
chr12:86641699	RRBS	NA	TRUE	FALSE	FALSE	2.39e-05	0.0282321	1.63277	NA	NA	NA	NA	0.506088	0.599352	0.0932644	up	ENSMUSG00000021256	Vash1	vasohibin 1	Distal Intergenic	ENSMUST00000021681.3	-37001
chr12:86860519	RRBS	NA	FALSE	TRUE	FALSE	NA	NA	NA	1.45e-06	0.00488112	NA	-1.13773	0.134851	0.125196	-0.00965466	down	ENSMUSG00000034168	Irf2bpl	interferon regulatory factor 2 binding protein-like	Distal Intergenic	ENSMUST00000038422.7	24279
chr12:86860523	RRBS	NA	FALSE	TRUE	FALSE	NA	NA	NA	1.39e-06	0.00477734	NA	-1.13534	0.132718	0.122747	-0.0099705	down	ENSMUSG00000034168	Irf2bpl	interferon regulatory factor 2 binding protein-like	Distal Intergenic	ENSMUST00000038422.7	24275
chr12:87388296	RRBS	NA	TRUE	FALSE	TRUE	7.22e-05	0.0454476	1.15295	NA	NA	0.0242533	NA	0.0123582	0.0119591	-0.000399077	up	ENSMUSG00000021036	Sptlc2	serine palmitoyltransferase, long chain base subunit 2	Promoter	ENSMUST00000167911.1	-55
chr12:87388300	RRBS	NA	TRUE	FALSE	TRUE	6.54e-05	0.0440856	1.16066	NA	NA	0.0226109	NA	0.0122572	0.0117181	-0.00053903	up	ENSMUSG00000021036	Sptlc2	serine palmitoyltransferase, long chain base subunit 2	Promoter	ENSMUST00000021424.4	55
chr12:87388305	RRBS	NA	TRUE	FALSE	TRUE	7.16e-05	0.045392	1.16216	NA	NA	0.0223782	NA	0.0121786	0.0113977	-0.000780849	up	ENSMUSG00000021036	Sptlc2	serine palmitoyltransferase, long chain base subunit 2	Promoter	ENSMUST00000021424.4	50
chr12:87388307	RRBS	NA	TRUE	FALSE	TRUE	7.86e-05	0.0471527	1.16172	NA	NA	0.0225178	NA	0.0121898	0.0113091	-0.000880653	up	ENSMUSG00000021036	Sptlc2	serine palmitoyltransferase, long chain base subunit 2	Promoter	ENSMUST00000021424.4	48
chr12:8773020	RRBS	NA	FALSE	TRUE	FALSE	NA	NA	NA	7.48e-05	0.0489147	NA	-0.822943	0.0380913	0.0366275	-0.00146375	down	ENSMUSG00000020592	Sdc1	syndecan 1	Promoter	ENSMUST00000160348.1	1217
chr12:98258974	RRBS	NA	FALSE	TRUE	FALSE	NA	NA	NA	4.33e-05	0.0352942	NA	-0.747306	0.011941	0.00853827	-0.00340275	down	ENSMUSG00000021003	Galc	galactosylceramidase	Promoter	ENSMUST00000220501.1	-191
chr12:98258982	RRBS	NA	FALSE	TRUE	FALSE	NA	NA	NA	1.93e-05	0.0211065	NA	-0.780295	0.0129662	0.00871111	-0.0042551	down	ENSMUSG00000021003	Galc	galactosylceramidase	Promoter	ENSMUST00000220501.1	-199
chr12:98574395	RRBS	NA	TRUE	FALSE	TRUE	5.52e-05	0.0409371	1.65472	NA	NA	0.0411559	NA	0.0290701	0.0350686	0.00599851	up	ENSMUSG00000033854	Kcnk10	potassium channel, subfamily K, member 10	Promoter	ENSMUST00000221305.1	317
chr12:98574424	RRBS	NA	TRUE	FALSE	TRUE	1.5e-05	0.0226288	1.70631	NA	NA	0.0280923	NA	0.0250474	0.0308836	0.0058362	up	ENSMUSG00000033854	Kcnk10	potassium channel, subfamily K, member 10	Promoter	ENSMUST00000221305.1	288
chr12:99393249	RRBS	NA	TRUE	FALSE	TRUE	2.57e-05	0.0292495	1.28091	NA	NA	0.0220403	NA	0.0121765	0.0139837	0.0018072	up	ENSMUSG00000033713	Foxn3	forkhead box N3	Promoter	ENSMUST00000177451.7	-177
chr12:99393260	RRBS	NA	TRUE	FALSE	TRUE	3.71e-06	0.0129885	1.4577	NA	NA	0.00637002	NA	0.0106795	0.0129345	0.00225498	up	ENSMUSG00000033713	Foxn3	forkhead box N3	Promoter	ENSMUST00000177451.7	-188
chr12:99393262	RRBS	NA	TRUE	FALSE	TRUE	3.82e-06	0.0131308	1.45199	NA	NA	0.00637002	NA	0.0103939	0.0126931	0.00229922	up	ENSMUSG00000033713	Foxn3	forkhead box N3	Promoter	ENSMUST00000177451.7	-190
chr12:99393268	RRBS	NA	TRUE	FALSE	TRUE	1.01e-05	0.0191415	1.3011	NA	NA	0.00821286	NA	0.00980059	0.0121208	0.0023202	up	ENSMUSG00000033713	Foxn3	forkhead box N3	Promoter	ENSMUST00000177451.7	-196
chr12:99393295	RRBS	NA	TRUE	FALSE	TRUE	5.46e-05	0.0407698	1.1545	NA	NA	0.0149462	NA	0.00713691	0.00956276	0.00242585	up	ENSMUSG00000033713	Foxn3	forkhead box N3	Promoter	ENSMUST00000177451.7	-223
chr12:99393299	RRBS	NA	TRUE	FALSE	TRUE	6e-05	0.0423178	1.14942	NA	NA	0.0162174	NA	0.00703348	0.00953575	0.00250227	up	ENSMUSG00000033713	Foxn3	forkhead box N3	Promoter	ENSMUST00000177451.7	-227
chr12:99393307	RRBS	NA	TRUE	FALSE	TRUE	8.49e-05	0.0485086	1.12572	NA	NA	0.0212573	NA	0.00673159	0.00937762	0.00264603	up	ENSMUSG00000033713	Foxn3	forkhead box N3	Promoter	ENSMUST00000177451.7	-235
chr12:99790810	RRBS	NA	FALSE	TRUE	FALSE	NA	NA	NA	1.86e-06	0.0055393	NA	-1.60696	0.579	0.598501	0.0195003	down	ENSMUSG00000021176	Efcab11	EF-hand calcium binding domain 11	Intron (ENSMUST00000221929.1/78767, intron 5 of 5)	ENSMUST00000220875.1	92047
chr12:99790838	RRBS	NA	FALSE	TRUE	FALSE	NA	NA	NA	2.81e-06	0.00695419	NA	-1.58652	0.579648	0.602756	0.0231084	down	ENSMUSG00000021176	Efcab11	EF-hand calcium binding domain 11	Intron (ENSMUST00000221929.1/78767, intron 5 of 5)	ENSMUST00000220875.1	92019
chr12:99790851	RRBS	NA	FALSE	TRUE	FALSE	NA	NA	NA	2.72e-06	0.00683392	NA	-1.58125	0.57392	0.5939	0.0199803	down	ENSMUSG00000021176	Efcab11	EF-hand calcium binding domain 11	Intron (ENSMUST00000221929.1/78767, intron 5 of 5)	ENSMUST00000220875.1	92006
chr13:101767607	RRBS	NA	FALSE	TRUE	FALSE	NA	NA	NA	2.87e-05	0.0274047	NA	-0.715353	0.0115414	0.00936798	-0.0021734	down	ENSMUSG00000041417	Pik3r1	phosphoinositide-3-kinase regulatory subunit 1	Promoter	ENSMUST00000189426.1	606
chr13:101767609	RRBS	NA	FALSE	TRUE	FALSE	NA	NA	NA	2.24e-05	0.0232619	NA	-0.725225	0.0116604	0.00945135	-0.00220903	down	ENSMUSG00000041417	Pik3r1	phosphoinositide-3-kinase regulatory subunit 1	Promoter	ENSMUST00000189426.1	604
chr13:101767611	RRBS	NA	FALSE	TRUE	FALSE	NA	NA	NA	1.79e-05	0.019852	NA	-0.734226	0.0117944	0.00951631	-0.0022781	down	ENSMUSG00000041417	Pik3r1	phosphoinositide-3-kinase regulatory subunit 1	Promoter	ENSMUST00000189426.1	602
chr13:101767617	RRBS	NA	FALSE	TRUE	FALSE	NA	NA	NA	9.54e-06	0.0137872	NA	-0.76054	0.0122509	0.00971214	-0.00253875	down	ENSMUSG00000041417	Pik3r1	phosphoinositide-3-kinase regulatory subunit 1	Promoter	ENSMUST00000189426.1	596
chr13:101767623	RRBS	NA	FALSE	TRUE	FALSE	NA	NA	NA	6.28e-06	0.0108446	NA	-0.77317	0.0119474	0.00925568	-0.00269174	down	ENSMUSG00000041417	Pik3r1	phosphoinositide-3-kinase regulatory subunit 1	Promoter	ENSMUST00000189426.1	590
chr13:101767638	RRBS	NA	FALSE	TRUE	FALSE	NA	NA	NA	4.7e-07	0.00268345	NA	-0.863417	0.0111247	0.0084412	-0.00268353	down	ENSMUSG00000041417	Pik3r1	phosphoinositide-3-kinase regulatory subunit 1	Promoter	ENSMUST00000189426.1	575
chr13:101767642	RRBS	NA	FALSE	TRUE	FALSE	NA	NA	NA	4.13e-07	0.00254801	NA	-0.864452	0.0110547	0.00834792	-0.00270674	down	ENSMUSG00000041417	Pik3r1	phosphoinositide-3-kinase regulatory subunit 1	Promoter	ENSMUST00000189426.1	571
chr13:101767652	RRBS	NA	FALSE	TRUE	FALSE	NA	NA	NA	5.69e-07	0.00292039	NA	-0.85257	0.0111719	0.00837372	-0.00279816	down	ENSMUSG00000041417	Pik3r1	phosphoinositide-3-kinase regulatory subunit 1	Promoter	ENSMUST00000189426.1	561
chr13:101767658	RRBS	NA	FALSE	TRUE	FALSE	NA	NA	NA	7.31e-05	0.0483245	NA	-0.700707	0.0113446	0.00846704	-0.00287759	down	ENSMUSG00000041417	Pik3r1	phosphoinositide-3-kinase regulatory subunit 1	Promoter	ENSMUST00000189426.1	555
chr13:102958103	RRBS	NA	FALSE	TRUE	FALSE	NA	NA	NA	3.36e-05	0.0304203	NA	-0.813163	0.0397375	0.039185	-0.000552572	down	ENSMUSG00000034751	Mast4	microtubule associated serine/threonine kinase family member 4	Promoter	ENSMUST00000172264.7	243
chr13:102958141	RRBS	NA	FALSE	TRUE	FALSE	NA	NA	NA	4.92e-05	0.0382376	NA	-0.757401	0.0344551	0.03478	0.000324954	down	ENSMUSG00000034751	Mast4	microtubule associated serine/threonine kinase family member 4	Promoter	ENSMUST00000172264.7	205
chr13:102958146	RRBS	NA	FALSE	TRUE	FALSE	NA	NA	NA	5.36e-05	0.0404558	NA	-0.754059	0.0344925	0.0352301	0.000737607	down	ENSMUSG00000034751	Mast4	microtubule associated serine/threonine kinase family member 4	Promoter	ENSMUST00000172264.7	200
chr13:103333862	RRBS	NA	TRUE	FALSE	FALSE	9.92e-06	0.0189489	1.53123	NA	NA	NA	NA	0.0135656	0.0183305	0.00476482	up	ENSMUSG00000034751	Mast4	microtubule associated serine/threonine kinase family member 4	Promoter	ENSMUST00000166726.7	330
chr13:107890055	RRBS	NA	FALSE	TRUE	FALSE	NA	NA	NA	6.9e-05	0.0466722	NA	0.628316	0.00430277	0.00795085	0.00364808	up	ENSMUSG00000032846	Zswim6	zinc finger SWIM-type containing 6	Promoter	ENSMUST00000225822.1	9
chr13:107890058	RRBS	NA	FALSE	TRUE	FALSE	NA	NA	NA	4.97e-05	0.0384637	NA	0.639421	0.00418971	0.00802064	0.00383094	up	ENSMUSG00000032846	Zswim6	zinc finger SWIM-type containing 6	Promoter	ENSMUST00000225822.1	6
chr13:107890069	RRBS	NA	FALSE	TRUE	FALSE	NA	NA	NA	1.53e-05	0.0179023	NA	0.693938	0.00373124	0.00834147	0.00461024	up	ENSMUSG00000032846	Zswim6	zinc finger SWIM-type containing 6	Promoter	ENSMUST00000105097.2	-5
chr13:107890075	RRBS	NA	FALSE	TRUE	FALSE	NA	NA	NA	1.33e-05	0.0165278	NA	0.719958	0.00354671	0.00853368	0.00498697	up	ENSMUSG00000032846	Zswim6	zinc finger SWIM-type containing 6	Promoter	ENSMUST00000105097.2	-11
chr13:107890084	RRBS	NA	FALSE	TRUE	FALSE	NA	NA	NA	1.65e-05	0.0188428	NA	0.751561	0.00352136	0.0089784	0.00545704	up	ENSMUSG00000032846	Zswim6	zinc finger SWIM-type containing 6	Promoter	ENSMUST00000105097.2	-20
chr13:107890098	RRBS	NA	FALSE	TRUE	FALSE	NA	NA	NA	3.81e-05	0.0327501	NA	0.72368	0.00346616	0.00857904	0.00511288	up	ENSMUSG00000032846	Zswim6	zinc finger SWIM-type containing 6	Promoter	ENSMUST00000105097.2	-34
chr13:111685937	RRBS	NA	TRUE	FALSE	TRUE	3.91e-05	0.0352322	-1.27948	NA	NA	0.0321098	NA	0.00587517	0.00690421	0.00102904	down	ENSMUSG00000032727	Mier3	MIER family member 3	Promoter	ENSMUST00000109272.8	-241
chr13:111685940	RRBS	NA	TRUE	FALSE	TRUE	5.17e-05	0.0397191	-1.25302	NA	NA	0.0350953	NA	0.006118	0.00710283	0.000984834	down	ENSMUSG00000032727	Mier3	MIER family member 3	Promoter	ENSMUST00000109272.8	-238
chr13:111685952	RRBS	NA	TRUE	FALSE	TRUE	7.08e-05	0.045392	-1.2249	NA	NA	0.0353162	NA	0.00731985	0.00803563	0.000715777	down	ENSMUSG00000032727	Mier3	MIER family member 3	Promoter	ENSMUST00000109272.8	-226
chr13:111685961	RRBS	NA	TRUE	FALSE	TRUE	6.94e-05	0.0452159	-1.24027	NA	NA	0.0343229	NA	0.00844734	0.00886531	0.00041797	down	ENSMUSG00000032727	Mier3	MIER family member 3	Promoter	ENSMUST00000109272.8	-217
chr13:112776053	RRBS	NA	FALSE	TRUE	FALSE	NA	NA	NA	1.07e-06	0.00411476	NA	1.32615	0.615073	0.710673	0.0956003	up	ENSMUSG00000021759	Plpp1	phospholipid phosphatase 1	Distal Intergenic	ENSMUST00000016144.11	-24739
chr13:112993611	RRBS	NA	FALSE	TRUE	FALSE	NA	NA	NA	7.55e-05	0.0492341	NA	-0.734072	0.0170021	0.0129328	-0.0040693	down	ENSMUSG00000074651	Mcidas	multiciliate differentiation and DNA synthesis associated cell cycle protein	Promoter	ENSMUST00000092089.5	-234
chr13:112993613	RRBS	NA	FALSE	TRUE	FALSE	NA	NA	NA	3.59e-05	0.0314227	NA	-0.760868	0.0169803	0.01281	-0.00417032	down	ENSMUSG00000074651	Mcidas	multiciliate differentiation and DNA synthesis associated cell cycle protein	Promoter	ENSMUST00000092089.5	-232
chr13:112993616	RRBS	NA	FALSE	TRUE	FALSE	NA	NA	NA	2.19e-05	0.0229935	NA	-0.777995	0.0169954	0.012678	-0.0043174	down	ENSMUSG00000074651	Mcidas	multiciliate differentiation and DNA synthesis associated cell cycle protein	Promoter	ENSMUST00000092089.5	-229
chr13:119429607	RRBS	NA	FALSE	TRUE	FALSE	NA	NA	NA	8.95e-06	0.0132704	NA	-0.862525	0.0188837	0.0209018	0.00201815	down	ENSMUSG00000025451	Paip1	polyadenylate binding protein-interacting protein 1	Promoter	ENSMUST00000174691.7	449
chr13:119429612	RRBS	NA	FALSE	TRUE	FALSE	NA	NA	NA	5.61e-06	0.0102357	NA	-0.884666	0.0198964	0.0220182	0.00212173	down	ENSMUSG00000025451	Paip1	polyadenylate binding protein-interacting protein 1	Promoter	ENSMUST00000174691.7	454
chr13:12542263	RRBS	NA	TRUE	FALSE	FALSE	5.43e-05	0.0406531	1.42397	NA	NA	NA	NA	0.0333323	0.0491233	0.015791	up	ENSMUSG00000095105	Edaradd	EDAR (ectodysplasin-A receptor)-associated death domain	Intron (ENSMUST00000220776.1/ENSMUST00000220776.1, intron 2 of 2)	ENSMUST00000179308.2	-21825
chr13:13889000	RRBS	NA	FALSE	TRUE	FALSE	NA	NA	NA	3.34e-05	0.0302713	NA	0.98551	0.817671	0.835716	0.0180451	up	ENSMUSG00000039242	B3galnt2	UDP-GalNAc:betaGlcNAc beta 1,3-galactosaminyltransferase, polypeptide 2	Intron (ENSMUST00000223012.1/ENSMUST00000223012.1, intron 4 of 4)	ENSMUST00000099747.4	-65469
chr13:13889020	RRBS	NA	FALSE	TRUE	FALSE	NA	NA	NA	3.96e-06	0.00842799	NA	1.06265	0.795644	0.807657	0.0120129	up	ENSMUSG00000039242	B3galnt2	UDP-GalNAc:betaGlcNAc beta 1,3-galactosaminyltransferase, polypeptide 2	Intron (ENSMUST00000223012.1/ENSMUST00000223012.1, intron 4 of 4)	ENSMUST00000099747.4	-65449
chr13:13889042	RRBS	NA	FALSE	TRUE	FALSE	NA	NA	NA	1.29e-06	0.00455109	NA	1.14376	0.752912	0.759678	0.00676617	up	ENSMUSG00000039242	B3galnt2	UDP-GalNAc:betaGlcNAc beta 1,3-galactosaminyltransferase, polypeptide 2	Intron (ENSMUST00000223012.1/ENSMUST00000223012.1, intron 4 of 4)	ENSMUST00000099747.4	-65427
chr13:13889062	RRBS	NA	FALSE	TRUE	FALSE	NA	NA	NA	1.67e-06	0.00516191	NA	1.1856	0.707685	0.708464	0.000779064	up	ENSMUSG00000039242	B3galnt2	UDP-GalNAc:betaGlcNAc beta 1,3-galactosaminyltransferase, polypeptide 2	Intron (ENSMUST00000223012.1/ENSMUST00000223012.1, intron 4 of 4)	ENSMUST00000099747.4	-65407
chr13:17944234	RRBS	NA	FALSE	TRUE	FALSE	NA	NA	NA	1.78e-05	0.0197926	NA	-0.781906	0.0150301	0.0114939	-0.0035362	down	ENSMUSG00000008859	Rala	v-ral simian leukemia viral oncogene A (ras related)	Promoter	ENSMUST00000009003.8	5
chr13:17944239	RRBS	NA	FALSE	TRUE	FALSE	NA	NA	NA	1.66e-05	0.0188428	NA	-0.781944	0.0145488	0.0109177	-0.00363113	down	ENSMUSG00000008859	Rala	v-ral simian leukemia viral oncogene A (ras related)	Promoter	ENSMUST00000009003.8	0
chr13:17944241	RRBS	NA	FALSE	TRUE	FALSE	NA	NA	NA	1.73e-05	0.0193245	NA	-0.780199	0.0144351	0.0107467	-0.00368838	down	ENSMUSG00000008859	Rala	v-ral simian leukemia viral oncogene A (ras related)	Promoter	ENSMUST00000009003.8	-2
chr13:17944249	RRBS	NA	FALSE	TRUE	FALSE	NA	NA	NA	2.47e-05	0.0248621	NA	-0.766263	0.0139804	0.0100839	-0.00389649	down	ENSMUSG00000008859	Rala	v-ral simian leukemia viral oncogene A (ras related)	Promoter	ENSMUST00000009003.8	-10
chr13:17944254	RRBS	NA	FALSE	TRUE	FALSE	NA	NA	NA	3.01e-05	0.0283391	NA	-0.757309	0.0135259	0.00971448	-0.00381143	down	ENSMUSG00000008859	Rala	v-ral simian leukemia viral oncogene A (ras related)	Promoter	ENSMUST00000009003.8	-15
chr13:17944259	RRBS	NA	FALSE	TRUE	FALSE	NA	NA	NA	4.18e-05	0.0344298	NA	-0.744509	0.0131995	0.00946221	-0.00373729	down	ENSMUSG00000008859	Rala	v-ral simian leukemia viral oncogene A (ras related)	Promoter	ENSMUST00000009003.8	-20
chr13:17944267	RRBS	NA	FALSE	TRUE	FALSE	NA	NA	NA	6.09e-05	0.0434866	NA	-0.728699	0.012621	0.00878982	-0.00383116	down	ENSMUSG00000008859	Rala	v-ral simian leukemia viral oncogene A (ras related)	Promoter	ENSMUST00000009003.8	-28
chr13:22662308	RRBS	NA	TRUE	FALSE	TRUE	3.94e-07	0.00534433	2.95554	NA	NA	0.00722734	NA	0.80253	0.801734	-0.000795419	up	ENSMUSG00000101578	Vmn1r206	vomeronasal 1 receptor 206	Distal Intergenic	ENSMUST00000187140.2	-41173
chr13:22662355	RRBS	NA	TRUE	FALSE	FALSE	5.62e-05	0.0412477	2.46326	NA	NA	NA	NA	0.733	0.77779	0.0447895	up	ENSMUSG00000101578	Vmn1r206	vomeronasal 1 receptor 206	Distal Intergenic	ENSMUST00000187140.2	-41220
chr13:29769926	RRBS	NA	TRUE	FALSE	FALSE	2.79e-05	0.0306688	-1.5992	NA	NA	NA	NA	0.0323477	0.0271236	-0.00522409	down	ENSMUSG00000006191	Cdkal1	CDK5 regulatory subunit associated protein 1-like 1	Intron (ENSMUST00000140278.7/68916, intron 5 of 16)	ENSMUST00000124532.7	85505
chr13:30336607	RRBS	NA	TRUE	FALSE	TRUE	2.82e-05	0.0308434	-1.23186	NA	NA	0.0173807	NA	0.0222376	0.0252864	0.00304886	down	ENSMUSG00000049115	Agtr1a	angiotensin II receptor, type 1a	Promoter	ENSMUST00000223201.1	163
chr13:30336612	RRBS	NA	TRUE	FALSE	TRUE	2.12e-05	0.027198	-1.24923	NA	NA	0.0161787	NA	0.0221875	0.0247255	0.00253803	down	ENSMUSG00000049115	Agtr1a	angiotensin II receptor, type 1a	Promoter	ENSMUST00000223201.1	168
chr13:30336618	RRBS	NA	TRUE	FALSE	TRUE	2.13e-05	0.027198	-1.23203	NA	NA	0.0190307	NA	0.0222256	0.0240414	0.00181582	down	ENSMUSG00000049115	Agtr1a	angiotensin II receptor, type 1a	Promoter	ENSMUST00000223201.1	174
chr13:30336633	RRBS	NA	TRUE	FALSE	TRUE	1.8e-05	0.0248442	-1.24248	NA	NA	0.0241305	NA	0.0234791	0.022865	-0.00061409	down	ENSMUSG00000049115	Agtr1a	angiotensin II receptor, type 1a	Promoter	ENSMUST00000223201.1	189
chr13:31625863	RRBS	NA	TRUE	FALSE	FALSE	3.86e-05	0.0350304	1.48422	NA	NA	NA	NA	0.00873299	0.0137268	0.0049938	up	ENSMUSG00000038402	Foxf2	forkhead box F2	Promoter	ENSMUST00000042054.2	47
chr13:31625865	RRBS	NA	TRUE	FALSE	TRUE	3.12e-05	0.032176	1.49717	NA	NA	0.0475725	NA	0.00858854	0.0136229	0.00503439	up	ENSMUSG00000038402	Foxf2	forkhead box F2	Promoter	ENSMUST00000042054.2	49
chr13:31625870	RRBS	NA	TRUE	FALSE	TRUE	1.81e-05	0.0248965	1.53131	NA	NA	0.0393284	NA	0.00831922	0.0134721	0.00515287	up	ENSMUSG00000038402	Foxf2	forkhead box F2	Promoter	ENSMUST00000042054.2	54
chr13:31625879	RRBS	NA	TRUE	FALSE	TRUE	1.15e-05	0.0204099	1.55606	NA	NA	0.0321098	NA	0.00804	0.0135026	0.00546258	up	ENSMUSG00000038402	Foxf2	forkhead box F2	Promoter	ENSMUST00000042054.2	63
chr13:31625884	RRBS	NA	TRUE	FALSE	TRUE	1.36e-05	0.0217435	1.53303	NA	NA	0.0314134	NA	0.00792463	0.0132067	0.00528206	up	ENSMUSG00000038402	Foxf2	forkhead box F2	Promoter	ENSMUST00000042054.2	68
chr13:31625887	RRBS	NA	TRUE	FALSE	TRUE	1.64e-05	0.0235323	1.51683	NA	NA	0.0329703	NA	0.00790163	0.0130649	0.00516329	up	ENSMUSG00000038402	Foxf2	forkhead box F2	Promoter	ENSMUST00000042054.2	71
chr13:31625890	RRBS	NA	TRUE	FALSE	TRUE	2.19e-05	0.0274293	1.4928	NA	NA	0.037038	NA	0.00793746	0.0130134	0.00507592	up	ENSMUSG00000038402	Foxf2	forkhead box F2	Promoter	ENSMUST00000042054.2	74
chr13:37967547	RRBS	NA	TRUE	FALSE	TRUE	3.61e-05	0.0343467	0.769608	NA	NA	0.0284112	NA	0.416303	0.418179	0.00187578	up	ENSMUSG00000039087	Rreb1	ras responsive element binding protein 1	Intron (ENSMUST00000225246.1/107513, intron 9 of 9)	ENSMUST00000162849.1	20531
chr13:38666024	RRBS	NA	TRUE	FALSE	TRUE	1.41e-06	0.00868745	2.33273	NA	NA	0.0360262	NA	0.719211	0.825641	0.10643	up	ENSMUSG00000001707	Eef1e1	eukaryotic translation elongation factor 1 epsilon 1	Distal Intergenic	ENSMUST00000001757.8	-6966
chr13:39437905	RRBS	NA	FALSE	TRUE	FALSE	NA	NA	NA	2.21e-05	0.0230708	NA	1.09127	0.856143	0.871415	0.0152726	up	ENSMUSG00000021432	Slc35b3	solute carrier family 35, member B3	Distal Intergenic	ENSMUST00000021870.11	-477030
chr13:39437923	RRBS	NA	FALSE	TRUE	TRUE	NA	NA	NA	8.4e-06	0.0127265	0.0252472	1.15376	0.846658	0.851901	0.00524283	up	ENSMUSG00000021432	Slc35b3	solute carrier family 35, member B3	Distal Intergenic	ENSMUST00000021870.11	-477048
chr13:42052647	RRBS	NA	TRUE	FALSE	FALSE	8e-05	0.0475528	0.952964	NA	NA	NA	NA	0.00996921	0.0108058	0.000836611	up	ENSMUSG00000021366	Hivep1	human immunodeficiency virus type I enhancer binding protein 1	Promoter	ENSMUST00000220525.1	243
chr13:42052658	RRBS	NA	TRUE	FALSE	TRUE	4.78e-05	0.0384912	1.00198	NA	NA	0.0442343	NA	0.0100266	0.0111017	0.00107507	up	ENSMUSG00000021366	Hivep1	human immunodeficiency virus type I enhancer binding protein 1	Promoter	ENSMUST00000220525.1	254
chr13:42052664	RRBS	NA	TRUE	FALSE	TRUE	3.44e-05	0.033601	1.05906	NA	NA	0.0413455	NA	0.010104	0.0113083	0.00120435	up	ENSMUSG00000021366	Hivep1	human immunodeficiency virus type I enhancer binding protein 1	Promoter	ENSMUST00000220525.1	260
chr13:43750864	RRBS	NA	TRUE	FALSE	TRUE	2.33e-05	0.0279236	3.05484	NA	NA	0.0424914	NA	0.336805	0.324973	-0.0118322	up	ENSMUSG00000015396	Cd83	CD83 antigen	Distal Intergenic	ENSMUST00000015540.3	-33911
chr13:43750894	RRBS	NA	TRUE	FALSE	TRUE	1.38e-05	0.021921	3.12052	NA	NA	0.0328733	NA	0.339418	0.305957	-0.0334616	up	ENSMUSG00000015396	Cd83	CD83 antigen	Distal Intergenic	ENSMUST00000015540.3	-33881
chr13:44232196	RRBS	NA	FALSE	TRUE	FALSE	NA	NA	NA	8.99e-08	0.0011202	NA	-1.30032	0.265064	0.244652	-0.0204119	down	ENSMUSG00000113186	A330076C08Rik	RIKEN cDNA A330076C08 gene	Distal Intergenic	ENSMUST00000223513.1	-15709
chr13:44232216	RRBS	NA	FALSE	TRUE	FALSE	NA	NA	NA	4.36e-08	0.000796363	NA	-1.3379	0.280827	0.262174	-0.0186526	down	ENSMUSG00000113186	A330076C08Rik	RIKEN cDNA A330076C08 gene	Distal Intergenic	ENSMUST00000223513.1	-15729
chr13:45389846	RRBS	NA	FALSE	TRUE	FALSE	NA	NA	NA	3.81e-05	0.0327501	NA	-0.767247	0.0131137	0.0116727	-0.00144104	down	ENSMUSG00000038175	Mylip	myosin regulatory light chain interacting protein	Promoter	ENSMUST00000038275.10	104
chr13:45389850	RRBS	NA	FALSE	TRUE	FALSE	NA	NA	NA	1.72e-05	0.0192499	NA	-0.797421	0.0136106	0.0120052	-0.00160538	down	ENSMUSG00000038175	Mylip	myosin regulatory light chain interacting protein	Promoter	ENSMUST00000038275.10	108
chr13:45389867	RRBS	NA	FALSE	TRUE	FALSE	NA	NA	NA	2.33e-05	0.0239501	NA	-0.780871	0.0151838	0.0129637	-0.0022201	down	ENSMUSG00000038175	Mylip	myosin regulatory light chain interacting protein	Promoter	ENSMUST00000038275.10	125
chr13:45389874	RRBS	NA	FALSE	TRUE	FALSE	NA	NA	NA	1.57e-05	0.0181112	NA	-0.792153	0.0152573	0.0130495	-0.00220784	down	ENSMUSG00000038175	Mylip	myosin regulatory light chain interacting protein	Promoter	ENSMUST00000038275.10	132
chr13:45389880	RRBS	NA	FALSE	TRUE	FALSE	NA	NA	NA	9.03e-06	0.0133155	NA	-0.804205	0.0147958	0.012487	-0.00230883	down	ENSMUSG00000038175	Mylip	myosin regulatory light chain interacting protein	Promoter	ENSMUST00000038275.10	138
chr13:45389896	RRBS	NA	FALSE	TRUE	FALSE	NA	NA	NA	3.84e-06	0.0082659	NA	-0.81971	0.0140576	0.0116598	-0.00239781	down	ENSMUSG00000038175	Mylip	myosin regulatory light chain interacting protein	Promoter	ENSMUST00000038275.10	154
chr13:45963920	RRBS	NA	FALSE	TRUE	FALSE	NA	NA	NA	3.93e-05	0.033398	NA	0.78608	0.00988538	0.0132838	0.00339839	up	ENSMUSG00000046876	Atxn1	ataxin 1	Promoter	ENSMUST00000167708.3	1037
chr13:45963932	RRBS	NA	FALSE	TRUE	FALSE	NA	NA	NA	1.3e-05	0.0163167	NA	0.845507	0.00965978	0.0139675	0.00430773	up	ENSMUSG00000046876	Atxn1	ataxin 1	Promoter	ENSMUST00000167708.3	1025
chr13:45963935	RRBS	NA	FALSE	TRUE	FALSE	NA	NA	NA	1.31e-05	0.0163827	NA	0.845156	0.0094429	0.0137528	0.00430987	up	ENSMUSG00000046876	Atxn1	ataxin 1	Promoter	ENSMUST00000167708.3	1022
chr13:45963941	RRBS	NA	FALSE	TRUE	FALSE	NA	NA	NA	1.39e-05	0.0169559	NA	0.853201	0.00908585	0.0134503	0.00436446	up	ENSMUSG00000046876	Atxn1	ataxin 1	Promoter	ENSMUST00000167708.3	1016
chr13:45963944	RRBS	NA	FALSE	TRUE	FALSE	NA	NA	NA	1.48e-05	0.0176011	NA	0.851733	0.00895214	0.0132525	0.00430035	up	ENSMUSG00000046876	Atxn1	ataxin 1	Promoter	ENSMUST00000167708.3	1013
chr13:45963947	RRBS	NA	FALSE	TRUE	FALSE	NA	NA	NA	1.47e-05	0.0175252	NA	0.854067	0.00879984	0.0131634	0.00436353	up	ENSMUSG00000046876	Atxn1	ataxin 1	Promoter	ENSMUST00000167708.3	1010
chr13:48728887	RRBS	NA	FALSE	TRUE	FALSE	NA	NA	NA	3.13e-05	0.0290644	NA	-1.88806	0.872028	0.793851	-0.0781777	down	ENSMUSG00000021381	Barx1	BarH-like homeobox 1	Distal Intergenic	ENSMUST00000021813.4	65889
chr13:51748362	RRBS	NA	FALSE	TRUE	FALSE	NA	NA	NA	6.13e-08	0.000950853	NA	-1.49818	0.295166	0.278676	-0.0164905	down	ENSMUSG00000021451	Sema4d	sema domain, immunoglobulin domain (Ig), transmembrane domain (TM) and short cytoplasmic domain, (semaphorin) 4D	Promoter	ENSMUST00000143396.1	364
chr13:51748375	RRBS	NA	FALSE	TRUE	FALSE	NA	NA	NA	3.64e-06	0.00807414	NA	-1.33285	0.346692	0.31343	-0.0332624	down	ENSMUSG00000021451	Sema4d	sema domain, immunoglobulin domain (Ig), transmembrane domain (TM) and short cytoplasmic domain, (semaphorin) 4D	Promoter	ENSMUST00000143396.1	351
chr13:51748404	RRBS	NA	FALSE	TRUE	FALSE	NA	NA	NA	1.06e-06	0.0041057	NA	-1.41908	0.432316	0.399629	-0.0326871	down	ENSMUSG00000021451	Sema4d	sema domain, immunoglobulin domain (Ig), transmembrane domain (TM) and short cytoplasmic domain, (semaphorin) 4D	Promoter	ENSMUST00000143396.1	322
chr13:51748432	RRBS	NA	FALSE	TRUE	FALSE	NA	NA	NA	6.31e-06	0.0108688	NA	-1.37829	0.4965	0.485651	-0.0108487	down	ENSMUSG00000021451	Sema4d	sema domain, immunoglobulin domain (Ig), transmembrane domain (TM) and short cytoplasmic domain, (semaphorin) 4D	Promoter	ENSMUST00000143396.1	294
chr13:51748441	RRBS	NA	FALSE	TRUE	FALSE	NA	NA	NA	4.36e-05	0.0354688	NA	-1.29693	0.517187	0.519089	0.00190126	down	ENSMUSG00000021451	Sema4d	sema domain, immunoglobulin domain (Ig), transmembrane domain (TM) and short cytoplasmic domain, (semaphorin) 4D	Promoter	ENSMUST00000143396.1	285
chr13:52978449	RRBS	NA	FALSE	TRUE	FALSE	NA	NA	NA	7.03e-05	0.0472499	NA	-0.763062	0.0178456	0.0142618	-0.00358386	down	ENSMUSG00000056749	Nfil3	nuclear factor, interleukin 3, regulated	Intron (ENSMUST00000071065.7/18030, intron 1 of 1)	ENSMUST00000071065.7	2624
chr13:52978476	RRBS	NA	FALSE	TRUE	FALSE	NA	NA	NA	1.51e-05	0.0177559	NA	-0.824974	0.0151922	0.0122253	-0.00296686	down	ENSMUSG00000056749	Nfil3	nuclear factor, interleukin 3, regulated	Intron (ENSMUST00000071065.7/18030, intron 1 of 1)	ENSMUST00000071065.7	2597
chr13:52978489	RRBS	NA	FALSE	TRUE	FALSE	NA	NA	NA	3.84e-07	0.00249782	NA	-0.930521	0.0134025	0.0113035	-0.00209899	down	ENSMUSG00000056749	Nfil3	nuclear factor, interleukin 3, regulated	Intron (ENSMUST00000071065.7/18030, intron 1 of 1)	ENSMUST00000071065.7	2584
chr13:52978495	RRBS	NA	FALSE	TRUE	FALSE	NA	NA	NA	9.77e-07	0.00391867	NA	-0.893698	0.0126356	0.0108328	-0.00180285	down	ENSMUSG00000056749	Nfil3	nuclear factor, interleukin 3, regulated	Intron (ENSMUST00000071065.7/18030, intron 1 of 1)	ENSMUST00000071065.7	2578
chr13:52978499	RRBS	NA	FALSE	TRUE	FALSE	NA	NA	NA	1.47e-06	0.00488112	NA	-0.876132	0.0122039	0.0103232	-0.00188073	down	ENSMUSG00000056749	Nfil3	nuclear factor, interleukin 3, regulated	Intron (ENSMUST00000071065.7/18030, intron 1 of 1)	ENSMUST00000071065.7	2574
chr13:52978503	RRBS	NA	FALSE	TRUE	FALSE	NA	NA	NA	2.55e-06	0.00662026	NA	-0.855083	0.0118798	0.00989435	-0.00198542	down	ENSMUSG00000056749	Nfil3	nuclear factor, interleukin 3, regulated	Intron (ENSMUST00000071065.7/18030, intron 1 of 1)	ENSMUST00000071065.7	2570
chr13:54575657	RRBS	NA	TRUE	FALSE	TRUE	6.05e-05	0.0424515	1.27587	NA	NA	0.0438106	NA	0.0120652	0.0146116	0.00254635	up	ENSMUSG00000025870	Arl10	ADP-ribosylation factor-like 10	Promoter	ENSMUST00000156024.1	610
chr13:54575670	RRBS	NA	TRUE	FALSE	TRUE	1.83e-05	0.0249519	1.3272	NA	NA	0.0302519	NA	0.010987	0.013924	0.00293702	up	ENSMUSG00000025870	Arl10	ADP-ribosylation factor-like 10	Promoter	ENSMUST00000156024.1	623
chr13:54575682	RRBS	NA	TRUE	FALSE	TRUE	1.19e-06	0.0084708	1.4299	NA	NA	0.00783208	NA	0.0103046	0.0129259	0.00262133	up	ENSMUSG00000025870	Arl10	ADP-ribosylation factor-like 10	Promoter	ENSMUST00000156024.1	635
chr13:54805218	RRBS	NA	TRUE	FALSE	FALSE	7.13e-05	0.045392	1.43636	NA	NA	NA	NA	0.368606	0.422482	0.0538758	up	ENSMUSG00000025875	Tspan17	tetraspanin 17	Distal Intergenic	ENSMUST00000139574.1	9834
chr13:54805254	RRBS	NA	TRUE	FALSE	TRUE	8.9e-05	0.0493348	1.38774	NA	NA	0.0479653	NA	0.507367	0.514274	0.00690683	up	ENSMUSG00000025875	Tspan17	tetraspanin 17	Distal Intergenic	ENSMUST00000139574.1	9870
chr13:55212970	RRBS	NA	TRUE	FALSE	FALSE	3.75e-05	0.0347334	1.45433	NA	NA	NA	NA	0.0208744	0.0197541	-0.00112029	up	ENSMUSG00000021488	Nsd1	nuclear receptor-binding SET-domain protein 1	Promoter	ENSMUST00000225169.1	584
chr13:55212995	RRBS	NA	TRUE	FALSE	FALSE	5.72e-05	0.0415259	1.37978	NA	NA	NA	NA	0.0177233	0.0188544	0.00113111	up	ENSMUSG00000021488	Nsd1	nuclear receptor-binding SET-domain protein 1	Promoter	ENSMUST00000225169.1	609
chr13:55408930	RRBS	NA	TRUE	FALSE	FALSE	2.29e-05	0.0277309	-1.82028	NA	NA	NA	NA	0.943261	0.922438	-0.0208236	down	ENSMUSG00000021490	Slc34a1	solute carrier family 34 (sodium phosphate), member 1	Promoter	ENSMUST00000223954.1	176
chr13:55635020	RRBS	NA	TRUE	FALSE	FALSE	4.86e-05	0.0387242	1.21319	NA	NA	NA	NA	0.00671776	0.00798098	0.00126323	up	ENSMUSG00000021500	Ddx46	DEAD (Asp-Glu-Ala-Asp) box polypeptide 46	Promoter	ENSMUST00000099479.3	-7
chr13:55635029	RRBS	NA	TRUE	FALSE	TRUE	1.94e-05	0.0259137	1.26688	NA	NA	0.0420001	NA	0.0066049	0.00785651	0.00125161	up	ENSMUSG00000021500	Ddx46	DEAD (Asp-Glu-Ala-Asp) box polypeptide 46	Promoter	ENSMUST00000224551.1	1
chr13:55635040	RRBS	NA	TRUE	FALSE	TRUE	1.18e-05	0.0205374	1.31021	NA	NA	0.033222	NA	0.00658382	0.00802786	0.00144404	up	ENSMUSG00000021500	Ddx46	DEAD (Asp-Glu-Ala-Asp) box polypeptide 46	Promoter	ENSMUST00000223736.1	-11
chr13:55893904	RRBS	NA	TRUE	FALSE	TRUE	8.64e-05	0.0488012	3.63945	NA	NA	0.0357349	NA	0.523959	0.542069	0.0181106	up	ENSMUSG00000021506	Pitx1	paired-like homeodomain transcription factor 1	Intron (ENSMUST00000237678.1/ENSMUST00000237678.1, intron 2 of 5)	ENSMUST00000173618.1	-57712
chr13:55898420	RRBS	NA	TRUE	FALSE	FALSE	7.39e-05	0.0460174	-1.82344	NA	NA	NA	NA	0.298816	0.299021	0.000204801	down	ENSMUSG00000021506	Pitx1	paired-like homeodomain transcription factor 1	Intron (ENSMUST00000237678.1/ENSMUST00000237678.1, intron 2 of 5)	ENSMUST00000173618.1	-62228
chr13:56197013	RRBS	NA	TRUE	FALSE	TRUE	1.18e-05	0.0205374	2.3286	NA	NA	0.0347009	NA	0.226679	0.256682	0.0300034	up	ENSMUSG00000049625	Tifab	TRAF-interacting protein with forkhead-associated domain, family member B	Distal Intergenic	ENSMUST00000225063.1	-18128
chr13:56197030	RRBS	NA	TRUE	FALSE	TRUE	1.12e-05	0.0200661	2.37496	NA	NA	0.033222	NA	0.239392	0.265912	0.0265193	up	ENSMUSG00000049625	Tifab	TRAF-interacting protein with forkhead-associated domain, family member B	Distal Intergenic	ENSMUST00000225063.1	-18145
chr13:56197036	RRBS	NA	TRUE	FALSE	TRUE	1.08e-05	0.0198864	2.37652	NA	NA	0.0322923	NA	0.240288	0.264569	0.0242805	up	ENSMUSG00000049625	Tifab	TRAF-interacting protein with forkhead-associated domain, family member B	Distal Intergenic	ENSMUST00000225063.1	-18151
chr13:56197050	RRBS	NA	TRUE	FALSE	TRUE	1.26e-05	0.0210939	2.3155	NA	NA	0.0324025	NA	0.222	0.240142	0.0181426	up	ENSMUSG00000049625	Tifab	TRAF-interacting protein with forkhead-associated domain, family member B	Distal Intergenic	ENSMUST00000225063.1	-18165
chr13:56258837	RRBS	NA	TRUE	FALSE	TRUE	5.59e-06	0.0154048	-1.5208	NA	NA	0.0246422	NA	0.0139115	0.0120237	-0.00188783	down	ENSMUSG00000048904	Neurog1	neurogenin 1	Distal Intergenic	ENSMUST00000058475.5	-6674
chr13:56258839	RRBS	NA	TRUE	FALSE	TRUE	3.18e-06	0.0122157	-1.54956	NA	NA	0.0195415	NA	0.0138581	0.0120169	-0.00184129	down	ENSMUSG00000048904	Neurog1	neurogenin 1	Distal Intergenic	ENSMUST00000058475.5	-6676
chr13:56258857	RRBS	NA	TRUE	FALSE	TRUE	2.34e-07	0.00510055	-1.6837	NA	NA	0.00617842	NA	0.0134774	0.0124748	-0.00100265	down	ENSMUSG00000048904	Neurog1	neurogenin 1	Distal Intergenic	ENSMUST00000058475.5	-6694
chr13:56258866	RRBS	NA	TRUE	FALSE	TRUE	2.64e-07	0.00510055	-1.68789	NA	NA	0.00617842	NA	0.0135747	0.0129099	-0.000664809	down	ENSMUSG00000048904	Neurog1	neurogenin 1	Distal Intergenic	ENSMUST00000058475.5	-6703
chr13:56258892	RRBS	NA	TRUE	FALSE	TRUE	2.54e-05	0.0290278	-1.4619	NA	NA	0.0321006	NA	0.0136516	0.0134224	-0.000229238	down	ENSMUSG00000048904	Neurog1	neurogenin 1	Distal Intergenic	ENSMUST00000058475.5	-6729
chr13:56296229	RRBS	NA	TRUE	FALSE	TRUE	2.18e-05	0.0273649	-1.3519	NA	NA	0.0298918	NA	0.0158532	0.0136566	-0.00219662	down	ENSMUSG00000021508	Cxcl14	chemokine (C-X-C motif) ligand 14	Promoter	ENSMUST00000224801.1	76
chr13:56296233	RRBS	NA	TRUE	FALSE	TRUE	1.72e-06	0.00906356	-1.57055	NA	NA	0.00928959	NA	0.015194	0.0133039	-0.00189009	down	ENSMUSG00000021508	Cxcl14	chemokine (C-X-C motif) ligand 14	Promoter	ENSMUST00000224801.1	72
chr13:56296236	RRBS	NA	TRUE	FALSE	TRUE	2.98e-06	0.0117198	-1.58673	NA	NA	0.013657	NA	0.0148884	0.0131358	-0.00175259	down	ENSMUSG00000021508	Cxcl14	chemokine (C-X-C motif) ligand 14	Promoter	ENSMUST00000224801.1	69
chr13:56296240	RRBS	NA	TRUE	FALSE	TRUE	9.89e-06	0.0189489	-1.54864	NA	NA	0.0320846	NA	0.0144736	0.0129722	-0.00150136	down	ENSMUSG00000021508	Cxcl14	chemokine (C-X-C motif) ligand 14	Promoter	ENSMUST00000224801.1	65
chr13:56296254	RRBS	NA	TRUE	FALSE	FALSE	7.93e-05	0.0473647	-1.40444	NA	NA	NA	NA	0.0131725	0.0124879	-0.000684659	down	ENSMUSG00000021508	Cxcl14	chemokine (C-X-C motif) ligand 14	Promoter	ENSMUST00000224801.1	51
chr13:57724887	RRBS	NA	TRUE	FALSE	TRUE	1.83e-05	0.0249587	-2.55403	NA	NA	0.0252944	NA	0.409037	0.387633	-0.0214037	down	ENSMUSG00000056222	Spock1	sparc/osteonectin, cwcv and kazal-like domains proteoglycan 1	Intron (ENSMUST00000187852.6/20745, intron 2 of 9)	ENSMUST00000172326.2	182700
chr13:58018824	RRBS	NA	TRUE	FALSE	TRUE	6.56e-05	0.0441271	-1.40368	NA	NA	0.0440318	NA	0.971218	0.967823	-0.00339415	down	ENSMUSG00000077962	Mir874	microRNA 874	Exon (ENSMUST00000091583.5/100503085, exon 12 of 17)	ENSMUST00000104769.1	4376
chr13:58018845	RRBS	NA	TRUE	FALSE	TRUE	2.28e-05	0.0277309	-1.44108	NA	NA	0.0320846	NA	0.975755	0.969585	-0.00616965	down	ENSMUSG00000077962	Mir874	microRNA 874	Exon (ENSMUST00000091583.5/100503085, exon 12 of 17)	ENSMUST00000104769.1	4355
chr13:58018849	RRBS	NA	TRUE	FALSE	TRUE	2.62e-05	0.0296722	-1.43174	NA	NA	0.0341168	NA	0.976635	0.969787	-0.00684754	down	ENSMUSG00000077962	Mir874	microRNA 874	Exon (ENSMUST00000091583.5/100503085, exon 12 of 17)	ENSMUST00000104769.1	4351
chr13:59127503	RRBS	NA	FALSE	TRUE	FALSE	NA	NA	NA	7.08e-05	0.0475062	NA	1.14969	0.730417	0.757285	0.0268675	up	ENSMUSG00000055254	Ntrk2	neurotrophic tyrosine kinase, receptor, type 2	Intron (ENSMUST00000225488.1/18212, intron 17 of 17)	ENSMUST00000223636.1	255768
chr13:60227140	RRBS	NA	FALSE	TRUE	FALSE	NA	NA	NA	6.92e-05	0.0467825	NA	1.49574	0.414902	0.516406	0.101505	up	ENSMUSG00000050765	Gm5084	predicted gene 5084	Distal Intergenic	ENSMUST00000224064.1	21669
chr13:60227147	RRBS	NA	FALSE	TRUE	FALSE	NA	NA	NA	6.14e-05	0.0436576	NA	1.50592	0.412851	0.512339	0.0994877	up	ENSMUSG00000050765	Gm5084	predicted gene 5084	Distal Intergenic	ENSMUST00000224064.1	21676
chr13:63272822	RRBS	NA	TRUE	FALSE	FALSE	7.27e-05	0.0456752	1.095	NA	NA	NA	NA	0.10096	0.128153	0.0271934	up	ENSMUSG00000021458	Aopep	aminopeptidase O	Promoter	ENSMUST00000220670.1	4
chr13:64152404	RRBS	NA	TRUE	FALSE	TRUE	5.63e-06	0.0154154	1.25944	NA	NA	0.0145294	NA	0.0074292	0.00832917	0.000899971	up	ENSMUSG00000044934	Zfp367	zinc finger protein 367	Promoter	ENSMUST00000152644.8	81
chr13:64152411	RRBS	NA	TRUE	FALSE	TRUE	6.4e-06	0.0160564	1.24001	NA	NA	0.014268	NA	0.00748946	0.00812791	0.000638443	up	ENSMUSG00000044934	Zfp367	zinc finger protein 367	Promoter	ENSMUST00000152644.8	74
chr13:64152413	RRBS	NA	TRUE	FALSE	TRUE	7.21e-06	0.0170464	1.23226	NA	NA	0.0148128	NA	0.00752339	0.00811362	0.000590233	up	ENSMUSG00000044934	Zfp367	zinc finger protein 367	Promoter	ENSMUST00000152644.8	72
chr13:64152416	RRBS	NA	TRUE	FALSE	TRUE	1.24e-05	0.0209926	1.19259	NA	NA	0.0199203	NA	0.00764401	0.0081219	0.000477884	up	ENSMUSG00000044934	Zfp367	zinc finger protein 367	Promoter	ENSMUST00000152644.8	69
chr13:64152422	RRBS	NA	TRUE	FALSE	TRUE	1.53e-05	0.0228867	1.15357	NA	NA	0.0236596	NA	0.00784748	0.00816156	0.000314078	up	ENSMUSG00000044934	Zfp367	zinc finger protein 367	Promoter	ENSMUST00000152644.8	63
chr13:64162444	RRBS	NA	TRUE	FALSE	TRUE	6.72e-05	0.0444695	1.17485	NA	NA	0.037038	NA	0.0124196	0.0154897	0.00307008	up	ENSMUSG00000021476	Habp4	hyaluronic acid binding protein 4	Promoter	ENSMUST00000223328.1	198
chr13:68581341	RRBS	NA	FALSE	TRUE	FALSE	NA	NA	NA	4.84e-09	0.00016591	NA	-1.53729	0.290659	0.254708	-0.0359507	down	ENSMUSG00000034617	Mtrr	5-methyltetrahydrofolate-homocysteine methyltransferase reductase	Promoter	ENSMUST00000223055.1	553
chr13:68581379	RRBS	NA	FALSE	TRUE	FALSE	NA	NA	NA	9.98e-09	0.000279056	NA	-1.55405	0.332619	0.293945	-0.0386738	down	ENSMUSG00000034617	Mtrr	5-methyltetrahydrofolate-homocysteine methyltransferase reductase	Promoter	ENSMUST00000223055.1	515
chr13:68582376	RRBS	NA	FALSE	TRUE	FALSE	NA	NA	NA	5.79e-06	0.0103542	NA	-0.811833	0.0157439	0.0131487	-0.00259519	down	ENSMUSG00000021532	Fastkd3	FAST kinase domains 3	Promoter	ENSMUST00000221006.1	100
chr13:68582390	RRBS	NA	FALSE	TRUE	FALSE	NA	NA	NA	7.84e-06	0.0122566	NA	-0.811546	0.0156367	0.0132853	-0.00235145	down	ENSMUSG00000021532	Fastkd3	FAST kinase domains 3	Promoter	ENSMUST00000221006.1	114
chr13:68582397	RRBS	NA	FALSE	TRUE	FALSE	NA	NA	NA	3.8e-06	0.00821082	NA	-0.847016	0.0152401	0.0131294	-0.00211067	down	ENSMUSG00000021532	Fastkd3	FAST kinase domains 3	Promoter	ENSMUST00000221006.1	121
chr13:69606664	RRBS	NA	FALSE	TRUE	FALSE	NA	NA	NA	2.21e-05	0.0230708	NA	-1.56948	0.711224	0.679372	-0.0318518	down	ENSMUSG00000021594	Srd5a1	steroid 5 alpha-reductase 1	Intron (ENSMUST00000143716.7/28114, intron 1 of 3)	ENSMUST00000059235.8	4684
chr13:69778482	RRBS	NA	FALSE	TRUE	FALSE	NA	NA	NA	4.5e-07	0.00262595	NA	-1.43394	0.336502	0.286186	-0.0503157	down	ENSMUSG00000021598	Med10	mediator complex subunit 10	Distal Intergenic	ENSMUST00000223376.1	-23913
chr13:69778504	RRBS	NA	FALSE	TRUE	FALSE	NA	NA	NA	5.96e-07	0.00298138	NA	-1.41885	0.332029	0.282636	-0.0493936	down	ENSMUSG00000021598	Med10	mediator complex subunit 10	Distal Intergenic	ENSMUST00000223376.1	-23891
chr13:69778528	RRBS	NA	FALSE	TRUE	FALSE	NA	NA	NA	3.65e-07	0.00247395	NA	-1.44201	0.336337	0.289595	-0.0467418	down	ENSMUSG00000021598	Med10	mediator complex subunit 10	Distal Intergenic	ENSMUST00000223376.1	-23867
chr13:71961426	RRBS	NA	TRUE	FALSE	TRUE	2.22e-06	0.0101887	-2.20498	NA	NA	0.0249151	NA	0.18827	0.131588	-0.0566821	down	ENSMUSG00000060969	Irx1	Iroquois homeobox 1	Promoter	ENSMUST00000223460.1	-710
chr13:71961465	RRBS	NA	TRUE	FALSE	TRUE	1.86e-06	0.00935282	-2.20612	NA	NA	0.0195415	NA	0.176376	0.135664	-0.0407116	down	ENSMUSG00000060969	Irx1	Iroquois homeobox 1	Promoter	ENSMUST00000223460.1	-749
chr13:75943833	RRBS	NA	TRUE	FALSE	TRUE	3.4e-05	0.0334066	1.17964	NA	NA	0.0425476	NA	0.0101122	0.0137578	0.00364567	up	ENSMUSG00000021589	Rhobtb3	Rho-related BTB domain containing 3	Promoter	ENSMUST00000022078.11	34
chr13:75943839	RRBS	NA	TRUE	FALSE	TRUE	1.76e-05	0.0246118	1.21421	NA	NA	0.0338944	NA	0.00980863	0.0132365	0.0034279	up	ENSMUSG00000021589	Rhobtb3	Rho-related BTB domain containing 3	Promoter	ENSMUST00000022078.11	28
chr13:75943841	RRBS	NA	TRUE	FALSE	TRUE	1.82e-05	0.0248965	1.21641	NA	NA	0.0351788	NA	0.0097317	0.0130738	0.00334208	up	ENSMUSG00000021589	Rhobtb3	Rho-related BTB domain containing 3	Promoter	ENSMUST00000022078.11	26
chr13:75943856	RRBS	NA	TRUE	FALSE	FALSE	5.03e-05	0.0391845	1.18642	NA	NA	NA	NA	0.00926241	0.0119739	0.00271153	up	ENSMUSG00000021589	Rhobtb3	Rho-related BTB domain containing 3	Promoter	ENSMUST00000022078.11	11
chr13:75943863	RRBS	NA	TRUE	FALSE	TRUE	3.25e-05	0.0328183	1.21693	NA	NA	0.047099	NA	0.0091633	0.0116617	0.00249844	up	ENSMUSG00000021589	Rhobtb3	Rho-related BTB domain containing 3	Promoter	ENSMUST00000022078.11	4
chr13:75943865	RRBS	NA	TRUE	FALSE	TRUE	2.97e-05	0.0314695	1.2256	NA	NA	0.0455965	NA	0.00913679	0.0115898	0.00245305	up	ENSMUSG00000021589	Rhobtb3	Rho-related BTB domain containing 3	Promoter	ENSMUST00000022078.11	2
chr13:75943871	RRBS	NA	TRUE	FALSE	TRUE	1.81e-05	0.024887	1.23056	NA	NA	0.0441341	NA	0.00899732	0.0113679	0.00237055	up	ENSMUSG00000021589	Rhobtb3	Rho-related BTB domain containing 3	Promoter	ENSMUST00000022078.11	-4
chr13:75943874	RRBS	NA	TRUE	FALSE	TRUE	7.26e-06	0.017064	1.25934	NA	NA	0.0310283	NA	0.00902786	0.011378	0.00235014	up	ENSMUSG00000021589	Rhobtb3	Rho-related BTB domain containing 3	Promoter	ENSMUST00000022078.11	-7
chr13:75943877	RRBS	NA	TRUE	FALSE	TRUE	7.04e-06	0.016822	1.24604	NA	NA	0.0322961	NA	0.00905426	0.0114007	0.00234643	up	ENSMUSG00000021589	Rhobtb3	Rho-related BTB domain containing 3	Promoter	ENSMUST00000022078.11	-10
chr13:75943884	RRBS	NA	TRUE	FALSE	TRUE	7.62e-06	0.0172847	1.25374	NA	NA	0.0336264	NA	0.00886914	0.011136	0.00226688	up	ENSMUSG00000021589	Rhobtb3	Rho-related BTB domain containing 3	Promoter	ENSMUST00000022078.11	-17
chr13:75943895	RRBS	NA	TRUE	FALSE	FALSE	2.98e-05	0.0315263	1.16971	NA	NA	NA	NA	0.00891699	0.0102785	0.00136148	up	ENSMUSG00000021589	Rhobtb3	Rho-related BTB domain containing 3	Promoter	ENSMUST00000022078.11	-28
chr13:75943898	RRBS	NA	TRUE	FALSE	FALSE	5.7e-05	0.0414914	1.12471	NA	NA	NA	NA	0.00900851	0.0101344	0.00112586	up	ENSMUSG00000021589	Rhobtb3	Rho-related BTB domain containing 3	Promoter	ENSMUST00000109606.2	27
chr13:77135167	RRBS	NA	FALSE	TRUE	FALSE	NA	NA	NA	6.98e-05	0.0470029	NA	-0.716618	0.0109145	0.0108027	-0.000111781	down	ENSMUSG00000021597	Slf1	SMC5-SMC6 complex localization factor 1	Promoter	ENSMUST00000159462.2	271
chr13:77135176	RRBS	NA	FALSE	TRUE	FALSE	NA	NA	NA	6.65e-05	0.0455607	NA	-0.725842	0.0104752	0.0105466	7.14e-05	down	ENSMUSG00000021597	Slf1	SMC5-SMC6 complex localization factor 1	Promoter	ENSMUST00000159462.2	262
chr13:77135182	RRBS	NA	FALSE	TRUE	FALSE	NA	NA	NA	5.31e-05	0.0402742	NA	-0.746011	0.0100514	0.0103117	0.000260269	down	ENSMUSG00000021597	Slf1	SMC5-SMC6 complex localization factor 1	Promoter	ENSMUST00000159462.2	256
chr13:78181730	Array	cg26219540	FALSE	TRUE	FALSE	NA	NA	NA	2.21e-05	0.0274712	NA	0.399599	0.11387	0.126705	0.0128352	up	ENSMUSG00000069171	Nr2f1	nuclear receptor subfamily 2, group F, member 1	Exon (ENSMUST00000225503.1/ENSMUST00000225503.1, exon 2 of 2)	ENSMUST00000135284.1	8713
chr13:93673847	RRBS	NA	TRUE	FALSE	TRUE	7.71e-06	0.0173264	1.09561	NA	NA	0.0224177	NA	0.649104	0.671273	0.0221686	up	ENSMUSG00000042118	Bhmt2	betaine-homocysteine methyltransferase 2	Promoter	ENSMUST00000015941.7	455
chr13:93673862	RRBS	NA	TRUE	FALSE	FALSE	6.11e-05	0.0427017	0.980332	NA	NA	NA	NA	0.615065	0.644311	0.0292469	up	ENSMUSG00000042118	Bhmt2	betaine-homocysteine methyltransferase 2	Promoter	ENSMUST00000015941.7	440
chr13:95554049	RRBS	NA	FALSE	TRUE	FALSE	NA	NA	NA	7.56e-05	0.0492742	NA	1.6717	0.268986	0.523218	0.254232	up	ENSMUSG00000021678	F2rl1	coagulation factor II (thrombin) receptor-like 1	Distal Intergenic	ENSMUST00000022185.9	-28822
chr13:95928833	RRBS	NA	TRUE	FALSE	FALSE	7.62e-05	0.0465465	1.96976	NA	NA	NA	NA	0.823439	0.863715	0.0402758	up	ENSMUSG00000021676	Iqgap2	IQ motif containing GTPase activating protein 2	Distal Intergenic	ENSMUST00000238515.1	-36350
chr13:95928855	RRBS	NA	TRUE	FALSE	FALSE	5.74e-05	0.0415259	2.09926	NA	NA	NA	NA	0.783191	0.835812	0.0526207	up	ENSMUSG00000021676	Iqgap2	IQ motif containing GTPase activating protein 2	Distal Intergenic	ENSMUST00000238515.1	-36372
chr13:96924856	RRBS	NA	FALSE	TRUE	FALSE	NA	NA	NA	3.41e-05	0.0307012	NA	0.829083	0.00644921	0.0155537	0.0091045	up	ENSMUSG00000091387	Gcnt4	glucosaminyl (N-acetyl) transferase 4, core 2 (beta-1,6-N-acetylglucosaminyltransferase)	Promoter	ENSMUST00000171324.2	167
chr13:96924866	RRBS	NA	FALSE	TRUE	FALSE	NA	NA	NA	6.06e-05	0.0434479	NA	0.819163	0.00786929	0.0169165	0.00904717	up	ENSMUSG00000091387	Gcnt4	glucosaminyl (N-acetyl) transferase 4, core 2 (beta-1,6-N-acetylglucosaminyltransferase)	Promoter	ENSMUST00000171324.2	177
chr13:96924872	RRBS	NA	FALSE	TRUE	FALSE	NA	NA	NA	5.29e-06	0.00986325	NA	0.881301	0.00953623	0.0176638	0.00812755	up	ENSMUSG00000091387	Gcnt4	glucosaminyl (N-acetyl) transferase 4, core 2 (beta-1,6-N-acetylglucosaminyltransferase)	Promoter	ENSMUST00000171324.2	183
chr13:96924882	RRBS	NA	FALSE	TRUE	FALSE	NA	NA	NA	1.4e-05	0.0170487	NA	0.821715	0.0118414	0.0181114	0.00627002	up	ENSMUSG00000091387	Gcnt4	glucosaminyl (N-acetyl) transferase 4, core 2 (beta-1,6-N-acetylglucosaminyltransferase)	Promoter	ENSMUST00000171324.2	193
chr13:96924891	RRBS	NA	FALSE	TRUE	FALSE	NA	NA	NA	4.03e-05	0.0337685	NA	0.763294	0.0128411	0.0177374	0.00489631	up	ENSMUSG00000091387	Gcnt4	glucosaminyl (N-acetyl) transferase 4, core 2 (beta-1,6-N-acetylglucosaminyltransferase)	Promoter	ENSMUST00000171324.2	202
chr13:96924899	RRBS	NA	FALSE	TRUE	FALSE	NA	NA	NA	6.9e-05	0.0466722	NA	0.712215	0.013002	0.0166275	0.00362541	up	ENSMUSG00000091387	Gcnt4	glucosaminyl (N-acetyl) transferase 4, core 2 (beta-1,6-N-acetylglucosaminyltransferase)	Promoter	ENSMUST00000171324.2	210
chr13:97198448	RRBS	NA	TRUE	FALSE	FALSE	7.08e-05	0.045392	-1.05735	NA	NA	NA	NA	0.0113525	0.00949107	-0.00186139	down	ENSMUSG00000021665	Hexb	hexosaminidase B	Promoter	ENSMUST00000022169.9	-91
chr13:97198470	RRBS	NA	TRUE	FALSE	FALSE	4.3e-05	0.0365326	-1.26794	NA	NA	NA	NA	0.0096281	0.00826979	-0.00135831	down	ENSMUSG00000021665	Hexb	hexosaminidase B	Promoter	ENSMUST00000022169.9	-113
chr13:97198479	RRBS	NA	TRUE	FALSE	TRUE	2.29e-05	0.0277309	-1.34837	NA	NA	0.0383043	NA	0.00911522	0.00793228	-0.00118294	down	ENSMUSG00000021665	Hexb	hexosaminidase B	Promoter	ENSMUST00000022169.9	-122
chr13:97244014	RRBS	NA	TRUE	FALSE	TRUE	6.56e-06	0.0162566	-2.84874	NA	NA	0.0339201	NA	0.144413	0.100371	-0.0440421	down	ENSMUSG00000041773	Enc1	ectodermal-neural cortex 1	Intron (ENSMUST00000041623.8/13803, intron 1 of 2)	ENSMUST00000041623.8	2909
chr13:97244045	RRBS	NA	TRUE	FALSE	TRUE	1.51e-06	0.00868745	-3.09525	NA	NA	0.0212573	NA	0.179019	0.125846	-0.0531736	down	ENSMUSG00000041773	Enc1	ectodermal-neural cortex 1	Intron (ENSMUST00000041623.8/13803, intron 1 of 2)	ENSMUST00000041623.8	2940
chr13:98016316	RRBS	NA	TRUE	FALSE	FALSE	1.49e-05	0.022575	1.65673	NA	NA	NA	NA	0.0861269	0.102823	0.0166957	up	ENSMUSG00000021662	Arhgef28	Rho guanine nucleotide exchange factor (GEF) 28	Promoter	ENSMUST00000238746.1	101
chr13:98890488	RRBS	NA	FALSE	TRUE	FALSE	NA	NA	NA	3.33e-05	0.0302596	NA	-0.735683	0.0102638	0.0101675	-9.63e-05	down	ENSMUSG00000009470	Tnpo1	transportin 1	Promoter	ENSMUST00000179301.7	510
chr13:98890494	RRBS	NA	FALSE	TRUE	FALSE	NA	NA	NA	1.63e-05	0.0186033	NA	-0.757614	0.0100165	0.0102078	0.000191311	down	ENSMUSG00000009470	Tnpo1	transportin 1	Promoter	ENSMUST00000179301.7	504
chr13:98890499	RRBS	NA	FALSE	TRUE	FALSE	NA	NA	NA	9.11e-06	0.0133779	NA	-0.776169	0.00984459	0.0102675	0.000422934	down	ENSMUSG00000009470	Tnpo1	transportin 1	Promoter	ENSMUST00000179301.7	499
chr13:98890504	RRBS	NA	FALSE	TRUE	FALSE	NA	NA	NA	3.59e-06	0.00804114	NA	-0.807537	0.009729	0.0102952	0.000566157	down	ENSMUSG00000009470	Tnpo1	transportin 1	Promoter	ENSMUST00000179301.7	494
chr13:98890509	RRBS	NA	FALSE	TRUE	FALSE	NA	NA	NA	7.94e-07	0.00354931	NA	-0.8562	0.00962298	0.010251	0.000628054	down	ENSMUSG00000009470	Tnpo1	transportin 1	Promoter	ENSMUST00000179301.7	489
chr13:98890522	RRBS	NA	FALSE	TRUE	FALSE	NA	NA	NA	1.49e-06	0.00490335	NA	-0.817568	0.00982706	0.0102566	0.00042953	down	ENSMUSG00000009470	Tnpo1	transportin 1	Promoter	ENSMUST00000179301.7	476
chr13:98890533	RRBS	NA	FALSE	TRUE	FALSE	NA	NA	NA	2.85e-06	0.00699439	NA	-0.781671	0.0098696	0.0100899	0.000220347	down	ENSMUSG00000009470	Tnpo1	transportin 1	Promoter	ENSMUST00000179301.7	465
chr13:98890539	RRBS	NA	FALSE	TRUE	FALSE	NA	NA	NA	4.57e-06	0.00913194	NA	-0.761898	0.00957041	0.00955482	-1.56e-05	down	ENSMUSG00000009470	Tnpo1	transportin 1	Promoter	ENSMUST00000179301.7	459
chr13:98890546	RRBS	NA	FALSE	TRUE	FALSE	NA	NA	NA	6.09e-05	0.0434866	NA	-0.659535	0.00930573	0.00904797	-0.000257759	down	ENSMUSG00000009470	Tnpo1	transportin 1	Promoter	ENSMUST00000179301.7	452
chr13:99188288	RRBS	NA	TRUE	FALSE	TRUE	9.45e-07	0.00811459	2.93598	NA	NA	0.0155649	NA	0.209876	0.278404	0.0685277	up	ENSMUSG00000050919	Zfp366	zinc finger protein 366	Intron (ENSMUST00000056558.9/238803, intron 1 of 4)	ENSMUST00000056558.9	3465
chr13:99188299	RRBS	NA	TRUE	FALSE	TRUE	6.9e-07	0.00701643	2.95213	NA	NA	0.0138484	NA	0.206273	0.276512	0.0702391	up	ENSMUSG00000050919	Zfp366	zinc finger protein 366	Intron (ENSMUST00000056558.9/238803, intron 1 of 4)	ENSMUST00000056558.9	3476
chr13:99240265	RRBS	NA	TRUE	FALSE	TRUE	8.88e-05	0.0492753	2.38628	NA	NA	0.0264804	NA	0.392801	0.371009	-0.0217918	up	ENSMUSG00000050919	Zfp366	zinc finger protein 366	Intron (ENSMUST00000056558.9/238803, intron 3 of 4)	ENSMUST00000056558.9	55442
chr14:103816169	RRBS	NA	TRUE	FALSE	TRUE	3.24e-05	0.0327996	3.24823	NA	NA	0.0226085	NA	0.446022	0.40211	-0.0439117	up	ENSMUSG00000022122	Ednrb	endothelin receptor type B	3' UTR	ENSMUST00000227824.1	27526
chr14:103816195	RRBS	NA	TRUE	FALSE	TRUE	2.53e-05	0.0290178	3.29428	NA	NA	0.022363	NA	0.453951	0.435563	-0.0183885	up	ENSMUSG00000022122	Ednrb	endothelin receptor type B	3' UTR	ENSMUST00000227824.1	27500
chr14:103816227	RRBS	NA	TRUE	FALSE	TRUE	4.27e-05	0.0364265	3.24431	NA	NA	0.0296086	NA	0.476592	0.481324	0.00473208	up	ENSMUSG00000022122	Ednrb	endothelin receptor type B	3' UTR	ENSMUST00000227824.1	27468
chr14:103816231	RRBS	NA	TRUE	FALSE	TRUE	5.01e-05	0.0391278	3.22545	NA	NA	0.0322923	NA	0.480328	0.487431	0.0071034	up	ENSMUSG00000022122	Ednrb	endothelin receptor type B	3' UTR	ENSMUST00000227824.1	27464
chr14:105084886	RRBS	NA	TRUE	FALSE	FALSE	3.55e-05	0.0340726	2.46851	NA	NA	NA	NA	0.182145	0.22746	0.0453151	up	ENSMUSG00000022119	Rbm26	RNA binding motif protein 26	Distal Intergenic	ENSMUST00000164319.1	29575
chr14:116925471	RRBS	NA	TRUE	FALSE	TRUE	2.29e-05	0.0277309	-1.42928	NA	NA	0.0173807	NA	0.0101698	0.0128652	0.00269541	down	ENSMUSG00000058571	Gpc6	glypican 6	Promoter	ENSMUST00000088483.9	41
chr14:116925489	RRBS	NA	TRUE	FALSE	TRUE	3.06e-05	0.0318889	-1.3728	NA	NA	0.0224177	NA	0.00881119	0.0104275	0.00161632	down	ENSMUSG00000058571	Gpc6	glypican 6	Promoter	ENSMUST00000125435.1	-42
chr14:116925504	RRBS	NA	TRUE	FALSE	TRUE	4.34e-05	0.0367125	-1.34229	NA	NA	0.0271474	NA	0.00832524	0.0096205	0.00129527	down	ENSMUSG00000058571	Gpc6	glypican 6	Promoter	ENSMUST00000125435.1	-27
chr14:116925507	RRBS	NA	TRUE	FALSE	TRUE	5.02e-05	0.0391694	-1.32634	NA	NA	0.0288588	NA	0.00803356	0.00920832	0.00117476	down	ENSMUSG00000058571	Gpc6	glypican 6	Promoter	ENSMUST00000125435.1	-24
chr14:116925509	RRBS	NA	TRUE	FALSE	TRUE	5.53e-05	0.0409619	-1.31565	NA	NA	0.0300461	NA	0.00783898	0.0089716	0.00113262	down	ENSMUSG00000058571	Gpc6	glypican 6	Promoter	ENSMUST00000125435.1	-22
chr14:116925511	RRBS	NA	TRUE	FALSE	TRUE	5.81e-05	0.041672	-1.30805	NA	NA	0.0307568	NA	0.00764535	0.00874291	0.00109756	down	ENSMUSG00000058571	Gpc6	glypican 6	Promoter	ENSMUST00000125435.1	-20
chr14:119838911	RRBS	NA	TRUE	FALSE	FALSE	3.55e-05	0.0340726	2.478	NA	NA	NA	NA	0.373198	0.442582	0.0693838	up	ENSMUSG00000100274	1700006F04Rik	RIKEN cDNA 1700006F04 gene	Intron (ENSMUST00000065904.4/50787, intron 1 of 1)	ENSMUST00000188582.1	89686
chr14:119838937	RRBS	NA	TRUE	FALSE	FALSE	2.53e-05	0.0290178	2.58834	NA	NA	NA	NA	0.39875	0.46741	0.0686597	up	ENSMUSG00000100274	1700006F04Rik	RIKEN cDNA 1700006F04 gene	Intron (ENSMUST00000065904.4/50787, intron 1 of 1)	ENSMUST00000188582.1	89712
chr14:119838950	RRBS	NA	TRUE	FALSE	FALSE	2.71e-05	0.030235	2.61534	NA	NA	NA	NA	0.408996	0.480627	0.0716301	up	ENSMUSG00000100274	1700006F04Rik	RIKEN cDNA 1700006F04 gene	Intron (ENSMUST00000065904.4/50787, intron 1 of 1)	ENSMUST00000188582.1	89725
chr14:119981977	RRBS	NA	FALSE	TRUE	FALSE	NA	NA	NA	1.62e-05	0.0186033	NA	1.1483	0.63285	0.70051	0.0676605	up	ENSMUSG00000044819	Oxgr1	oxoglutarate (alpha-ketoglutarate) receptor 1	Distal Intergenic	ENSMUST00000058213.5	60458
chr14:119982012	RRBS	NA	FALSE	TRUE	FALSE	NA	NA	NA	2.12e-06	0.00594162	NA	1.09042	0.743537	0.786571	0.0430335	up	ENSMUSG00000044819	Oxgr1	oxoglutarate (alpha-ketoglutarate) receptor 1	Distal Intergenic	ENSMUST00000058213.5	60423
chr14:119982032	RRBS	NA	FALSE	TRUE	FALSE	NA	NA	NA	4.26e-07	0.00257031	NA	1.16633	0.750789	0.792359	0.0415702	up	ENSMUSG00000044819	Oxgr1	oxoglutarate (alpha-ketoglutarate) receptor 1	Distal Intergenic	ENSMUST00000058213.5	60403
chr14:119982060	RRBS	NA	FALSE	TRUE	FALSE	NA	NA	NA	1.49e-05	0.017668	NA	1.18194	0.780084	0.822592	0.0425073	up	ENSMUSG00000044819	Oxgr1	oxoglutarate (alpha-ketoglutarate) receptor 1	Distal Intergenic	ENSMUST00000058213.5	60375
chr14:119982073	RRBS	NA	FALSE	TRUE	FALSE	NA	NA	NA	1.65e-05	0.018832	NA	1.20605	0.756995	0.801746	0.044751	up	ENSMUSG00000044819	Oxgr1	oxoglutarate (alpha-ketoglutarate) receptor 1	Distal Intergenic	ENSMUST00000058213.5	60362
chr14:122474100	RRBS	NA	FALSE	TRUE	FALSE	NA	NA	NA	6.14e-05	0.0436665	NA	0.691967	0.0197633	0.0253751	0.00561175	up	ENSMUSG00000085555	2610035F20Rik	RIKEN cDNA 2610035F20 gene	Promoter	ENSMUST00000135485.7	-521
chr14:122474119	RRBS	NA	FALSE	TRUE	FALSE	NA	NA	NA	2.34e-06	0.0062376	NA	0.818976	0.0192075	0.0293138	0.0101063	up	ENSMUSG00000085555	2610035F20Rik	RIKEN cDNA 2610035F20 gene	Promoter	ENSMUST00000135485.7	-540
chr14:122474121	RRBS	NA	FALSE	TRUE	FALSE	NA	NA	NA	1.55e-06	0.00497408	NA	0.835415	0.019148	0.0297592	0.0106112	up	ENSMUSG00000085555	2610035F20Rik	RIKEN cDNA 2610035F20 gene	Promoter	ENSMUST00000135485.7	-542
chr14:122474123	RRBS	NA	FALSE	TRUE	FALSE	NA	NA	NA	1.1e-06	0.00413482	NA	0.851266	0.0191304	0.0303029	0.0111725	up	ENSMUSG00000085555	2610035F20Rik	RIKEN cDNA 2610035F20 gene	Promoter	ENSMUST00000135485.7	-544
chr14:122474127	RRBS	NA	FALSE	TRUE	FALSE	NA	NA	NA	4.91e-07	0.00272742	NA	0.885742	0.0188546	0.0313109	0.0124563	up	ENSMUSG00000085555	2610035F20Rik	RIKEN cDNA 2610035F20 gene	Promoter	ENSMUST00000135485.7	-548
chr14:122478684	RRBS	NA	FALSE	TRUE	FALSE	NA	NA	NA	4.76e-05	0.0374265	NA	-0.899086	0.0615236	0.064773	0.00324937	down	ENSMUSG00000061524	Zic2	zinc finger protein of the cerebellum 2	Promoter	ENSMUST00000137059.1	584
chr14:122478689	RRBS	NA	FALSE	TRUE	FALSE	NA	NA	NA	3.55e-05	0.0311793	NA	-0.908666	0.0613694	0.0644178	0.00304845	down	ENSMUSG00000061524	Zic2	zinc finger protein of the cerebellum 2	Promoter	ENSMUST00000137059.1	589
chr14:122478720	RRBS	NA	FALSE	TRUE	FALSE	NA	NA	NA	2.55e-05	0.025197	NA	-0.882969	0.050527	0.0514646	0.000937645	down	ENSMUSG00000061524	Zic2	zinc finger protein of the cerebellum 2	Promoter	ENSMUST00000137059.1	620
chr14:12822800	RRBS	NA	TRUE	FALSE	FALSE	3.1e-05	0.0321135	-1.19999	NA	NA	NA	NA	0.0159998	0.0111769	-0.0048229	down	ENSMUSG00000054423	Cadps	Ca2+-dependent secretion activator	Promoter	ENSMUST00000067491.13	245
chr14:15851674	RRBS	NA	TRUE	FALSE	TRUE	6.96e-06	0.0167952	-2.12151	NA	NA	0.0468053	NA	0.902473	0.85231	-0.0501629	down	ENSMUSG00000021786	Oxsm	3-oxoacyl-ACP synthase, mitochondrial	Intron (ENSMUST00000225006.1/ENSMUST00000225006.1, intron 1 of 3)	ENSMUST00000148121.2	391613
chr14:15851695	RRBS	NA	TRUE	FALSE	TRUE	1.56e-06	0.00868745	-2.11544	NA	NA	0.0312274	NA	0.919976	0.879356	-0.0406195	down	ENSMUSG00000021786	Oxsm	3-oxoacyl-ACP synthase, mitochondrial	Intron (ENSMUST00000225006.1/ENSMUST00000225006.1, intron 1 of 3)	ENSMUST00000148121.2	391592
chr14:15851699	RRBS	NA	TRUE	FALSE	TRUE	1.21e-06	0.0084708	-2.09387	NA	NA	0.0288588	NA	0.925192	0.886892	-0.0382996	down	ENSMUSG00000021786	Oxsm	3-oxoacyl-ACP synthase, mitochondrial	Intron (ENSMUST00000225006.1/ENSMUST00000225006.1, intron 1 of 3)	ENSMUST00000148121.2	391588
chr14:15851713	RRBS	NA	TRUE	FALSE	TRUE	9.75e-07	0.0081481	-1.99365	NA	NA	0.0287401	NA	0.940724	0.908853	-0.031871	down	ENSMUSG00000021786	Oxsm	3-oxoacyl-ACP synthase, mitochondrial	Intron (ENSMUST00000225006.1/ENSMUST00000225006.1, intron 1 of 3)	ENSMUST00000148121.2	391574
chr14:23444992	RRBS	NA	TRUE	FALSE	TRUE	2.13e-05	0.027198	-3	NA	NA	0.0421505	NA	0.732945	0.674511	-0.0584339	down	ENSMUSG00000063142	Kcnma1	potassium large conductance calcium-activated channel, subfamily M, alpha member 1	Intron (ENSMUST00000172099.8/16531, intron 15 of 27)	ENSMUST00000223847.1	98294
chr14:24499729	RRBS	NA	TRUE	FALSE	TRUE	6.78e-07	0.00700422	-2.7778	NA	NA	0.00598909	NA	0.260893	0.243577	-0.0173162	down	ENSMUSG00000025290	Rps24	ribosomal protein S24	Distal Intergenic	ENSMUST00000224699.1	8580
chr14:24499746	RRBS	NA	TRUE	FALSE	TRUE	4.02e-07	0.00534433	-2.86925	NA	NA	0.00509403	NA	0.279359	0.267695	-0.0116643	down	ENSMUSG00000025290	Rps24	ribosomal protein S24	Distal Intergenic	ENSMUST00000224699.1	8597
chr14:25456805	RRBS	NA	FALSE	TRUE	TRUE	NA	NA	NA	7.24e-09	0.000225444	0.0202462	-1.23276	0.144975	0.132074	-0.0129011	down	ENSMUSG00000007817	Zmiz1	zinc finger, MIZ-type containing 1	Exon (ENSMUST00000156682.1/ENSMUST00000156682.1, exon 3 of 3)	ENSMUST00000161766.7	-2380
chr14:25456832	RRBS	NA	TRUE	TRUE	TRUE	3.14e-05	0.0323061	1.3829	3.37e-09	0.000121482	0.0113724	-1.31464	0.18409	0.174225	-0.0098643	up	ENSMUSG00000007817	Zmiz1	zinc finger, MIZ-type containing 1	Exon (ENSMUST00000156682.1/ENSMUST00000156682.1, exon 3 of 3)	ENSMUST00000161766.7	-2353
chr14:25661505	RRBS	NA	FALSE	TRUE	FALSE	NA	NA	NA	7.23e-05	0.0480817	NA	1.00264	0.817946	0.813602	-0.00434475	up	ENSMUSG00000007817	Zmiz1	zinc finger, MIZ-type containing 1	Exon (ENSMUST00000162645.7/328365, exon 23 of 24)	ENSMUST00000162546.1	4675
chr14:25768718	RRBS	NA	TRUE	FALSE	TRUE	5.22e-05	0.0399529	1.50839	NA	NA	0.029888	NA	0.0149295	0.0176118	0.00268226	up	ENSMUSG00000055538	Zcchc24	zinc finger, CCHC domain containing 24	Promoter	ENSMUST00000069180.7	321
chr14:25768721	RRBS	NA	TRUE	FALSE	TRUE	4.17e-05	0.0360619	1.52263	NA	NA	0.0280392	NA	0.0143464	0.0174141	0.00306765	up	ENSMUSG00000055538	Zcchc24	zinc finger, CCHC domain containing 24	Promoter	ENSMUST00000069180.7	318
chr14:25768730	RRBS	NA	TRUE	FALSE	TRUE	2.48e-05	0.0287664	1.55328	NA	NA	0.0240912	NA	0.0126797	0.0169659	0.00428624	up	ENSMUSG00000055538	Zcchc24	zinc finger, CCHC domain containing 24	Promoter	ENSMUST00000069180.7	309
chr14:25768735	RRBS	NA	TRUE	FALSE	TRUE	2.04e-05	0.0267121	1.56407	NA	NA	0.023083	NA	0.0118589	0.0167875	0.00492859	up	ENSMUSG00000055538	Zcchc24	zinc finger, CCHC domain containing 24	Promoter	ENSMUST00000069180.7	304
chr14:25768745	RRBS	NA	TRUE	FALSE	TRUE	1.6e-05	0.023216	1.56874	NA	NA	0.0226732	NA	0.0104259	0.0156575	0.00523167	up	ENSMUSG00000055538	Zcchc24	zinc finger, CCHC domain containing 24	Promoter	ENSMUST00000069180.7	294
chr14:25768776	RRBS	NA	TRUE	FALSE	TRUE	3.4e-05	0.0334542	1.48451	NA	NA	0.0334444	NA	0.00762858	0.0111138	0.00348527	up	ENSMUSG00000055538	Zcchc24	zinc finger, CCHC domain containing 24	Promoter	ENSMUST00000069180.7	263
chr14:27428705	RRBS	NA	FALSE	TRUE	FALSE	NA	NA	NA	6.45e-05	0.0448764	NA	0.773302	0.00684816	0.0119768	0.0051286	up	ENSMUSG00000040651	Tasor	transcription activation suppressor	Promoter	ENSMUST00000022450.5	-129
chr14:27428711	RRBS	NA	FALSE	TRUE	FALSE	NA	NA	NA	5.1e-05	0.0391215	NA	0.77467	0.00677206	0.0121628	0.00539074	up	ENSMUSG00000040651	Tasor	transcription activation suppressor	Promoter	ENSMUST00000022450.5	-123
chr14:27428717	RRBS	NA	FALSE	TRUE	FALSE	NA	NA	NA	3.78e-05	0.032534	NA	0.77915	0.00654168	0.0122727	0.005731	up	ENSMUSG00000040651	Tasor	transcription activation suppressor	Promoter	ENSMUST00000022450.5	-117
chr14:27428719	RRBS	NA	FALSE	TRUE	FALSE	NA	NA	NA	3.9e-05	0.033286	NA	0.76843	0.00647329	0.0121918	0.00571846	up	ENSMUSG00000040651	Tasor	transcription activation suppressor	Promoter	ENSMUST00000022450.5	-115
chr14:27428727	RRBS	NA	FALSE	TRUE	FALSE	NA	NA	NA	4.14e-05	0.0342481	NA	0.751719	0.00630795	0.0117669	0.00545897	up	ENSMUSG00000040651	Tasor	transcription activation suppressor	Promoter	ENSMUST00000022450.5	-107
chr14:30626117	RRBS	NA	FALSE	TRUE	FALSE	NA	NA	NA	6.41e-05	0.0447538	NA	-0.786684	0.0229921	0.0172301	-0.00576203	down	ENSMUSG00000021948	Prkcd	protein kinase C, delta	Promoter	ENSMUST00000130736.7	55
chr14:32492738	RRBS	NA	TRUE	FALSE	FALSE	3e-05	0.0317116	1.95459	NA	NA	NA	NA	0.0490443	0.0655103	0.0164661	up	ENSMUSG00000054051	Ercc6	excision repair cross-complementing rodent repair deficiency, complementation group 6	Distal Intergenic	ENSMUST00000066807.7	-20783
chr14:32492767	RRBS	NA	TRUE	FALSE	TRUE	1.1e-05	0.0199931	1.98584	NA	NA	0.0361078	NA	0.0400709	0.0562885	0.0162175	up	ENSMUSG00000054051	Ercc6	excision repair cross-complementing rodent repair deficiency, complementation group 6	Distal Intergenic	ENSMUST00000066807.7	-20754
chr14:33663661	RRBS	NA	FALSE	TRUE	FALSE	NA	NA	NA	3.19e-05	0.0294359	NA	1.14013	0.620809	0.688437	0.0676279	up	ENSMUSG00000021940	Ptpn20	protein tyrosine phosphatase, non-receptor type 20	Distal Intergenic	ENSMUST00000226512.1	58719
chr14:33680878	RRBS	NA	TRUE	FALSE	TRUE	1.6e-06	0.00868745	2.78086	NA	NA	0.00986627	NA	0.37088	0.418918	0.0480381	up	ENSMUSG00000021940	Ptpn20	protein tyrosine phosphatase, non-receptor type 20	Distal Intergenic	ENSMUST00000226512.1	75936
chr14:33680913	RRBS	NA	TRUE	FALSE	TRUE	1.92e-06	0.00946914	2.89662	NA	NA	0.0109775	NA	0.424923	0.480369	0.055446	up	ENSMUSG00000021940	Ptpn20	protein tyrosine phosphatase, non-receptor type 20	Distal Intergenic	ENSMUST00000226512.1	75971
chr14:33680943	RRBS	NA	TRUE	FALSE	TRUE	4.03e-06	0.013516	2.95339	NA	NA	0.0190307	NA	0.441566	0.520849	0.0792827	up	ENSMUSG00000021940	Ptpn20	protein tyrosine phosphatase, non-receptor type 20	Distal Intergenic	ENSMUST00000226512.1	76001
chr14:33922749	RRBS	NA	TRUE	FALSE	TRUE	1.17e-05	0.0205374	3.10198	NA	NA	0.0211118	NA	0.298125	0.271792	-0.0263327	up	ENSMUSG00000021943	Gdf10	growth differentiation factor 10	Promoter	ENSMUST00000168727.2	-838
chr14:33922778	RRBS	NA	TRUE	FALSE	TRUE	1.09e-05	0.0199186	3.22926	NA	NA	0.0208429	NA	0.373593	0.337041	-0.036552	up	ENSMUSG00000021943	Gdf10	growth differentiation factor 10	Promoter	ENSMUST00000168727.2	-809
chr14:35028135	RRBS	NA	TRUE	FALSE	TRUE	1.12e-05	0.0201183	1.86142	NA	NA	0.0190307	NA	0.13303	0.155741	0.022711	up	ENSMUSG00000065481	Mir346	microRNA 346	Intron (ENSMUST00000043349.6/14803, intron 4 of 15)	ENSMUST00000083547.1	133526
chr14:40830182	RRBS	NA	FALSE	TRUE	TRUE	NA	NA	NA	5.41e-05	0.0406562	0.0477103	1.39779	0.572439	0.678783	0.106344	up	ENSMUSG00000037833	Sh2d4b	SH2 domain containing 4B	Intron (ENSMUST00000070328.9/328381, intron 3 of 4)	ENSMUST00000070328.9	23123
chr14:40966792	RRBS	NA	TRUE	FALSE	TRUE	3.9e-05	0.0351755	-1.2615	NA	NA	0.037814	NA	0.0114316	0.0106568	-0.000774766	down	ENSMUSG00000037824	Tspan14	tetraspanin 14	Promoter	ENSMUST00000047652.5	15
chr14:40966795	RRBS	NA	TRUE	FALSE	TRUE	2.29e-05	0.0277309	-1.29897	NA	NA	0.029845	NA	0.0114956	0.0107438	-0.000751805	down	ENSMUSG00000037824	Tspan14	tetraspanin 14	Promoter	ENSMUST00000047652.5	12
chr14:40966803	RRBS	NA	TRUE	FALSE	TRUE	5.79e-06	0.0156212	-1.41039	NA	NA	0.0151041	NA	0.012051	0.0113461	-0.000704897	down	ENSMUSG00000037824	Tspan14	tetraspanin 14	Promoter	ENSMUST00000047652.5	4
chr14:40966808	RRBS	NA	TRUE	FALSE	TRUE	3.51e-06	0.0127791	-1.4529	NA	NA	0.0119836	NA	0.0125444	0.0118182	-0.000726155	down	ENSMUSG00000037824	Tspan14	tetraspanin 14	Promoter	ENSMUST00000047652.5	-1
chr14:40966816	RRBS	NA	TRUE	FALSE	TRUE	2.87e-06	0.011571	-1.48948	NA	NA	0.0107546	NA	0.0132124	0.0123939	-0.000818524	down	ENSMUSG00000037824	Tspan14	tetraspanin 14	Promoter	ENSMUST00000047652.5	-9
chr14:40966845	RRBS	NA	TRUE	FALSE	TRUE	2.71e-05	0.030235	-1.55212	NA	NA	0.0226085	NA	0.0172921	0.0165571	-0.000735008	down	ENSMUSG00000037824	Tspan14	tetraspanin 14	Promoter	ENSMUST00000047652.5	-38
chr14:40966849	RRBS	NA	TRUE	FALSE	TRUE	5.43e-05	0.0406531	-1.50004	NA	NA	0.0302519	NA	0.0171395	0.0161636	-0.000975974	down	ENSMUSG00000037824	Tspan14	tetraspanin 14	Promoter	ENSMUST00000047652.5	-42
chr14:41004332	RRBS	NA	FALSE	TRUE	FALSE	NA	NA	NA	5.02e-07	0.00276114	NA	1.81656	0.278779	0.31182	0.0330407	up	ENSMUSG00000021792	Prxl2a	peroxiredoxin like 2A	Promoter	ENSMUST00000153830.7	201
chr14:41004371	RRBS	NA	FALSE	TRUE	FALSE	NA	NA	NA	2.54e-06	0.00661843	NA	1.71248	0.363282	0.417558	0.0542761	up	ENSMUSG00000021792	Prxl2a	peroxiredoxin like 2A	Promoter	ENSMUST00000153830.7	162
chr14:41004694	RRBS	NA	TRUE	FALSE	TRUE	5.99e-07	0.00674346	2.24657	NA	NA	0.0162174	NA	0.074807	0.107345	0.0325378	up	ENSMUSG00000021792	Prxl2a	peroxiredoxin like 2A	Promoter	ENSMUST00000153830.7	-161
chr14:46882893	RRBS	NA	TRUE	FALSE	TRUE	7.59e-05	0.0464777	1.17368	NA	NA	0.0162248	NA	0.0158972	0.0122742	-0.00362297	up	ENSMUSG00000021838	Samd4	sterile alpha motif domain containing 4	Promoter	ENSMUST00000022386.14	39
chr14:46882897	RRBS	NA	TRUE	FALSE	TRUE	4.96e-05	0.0389336	1.18766	NA	NA	0.0140682	NA	0.0155907	0.0122791	-0.00331158	up	ENSMUSG00000021838	Samd4	sterile alpha motif domain containing 4	Promoter	ENSMUST00000022386.14	43
chr14:47418822	RRBS	NA	TRUE	FALSE	FALSE	6.44e-05	0.0438103	2.10673	NA	NA	NA	NA	0.114201	0.145442	0.0312406	up	ENSMUSG00000037544	Dlgap5	DLG associated protein 5	Promoter	ENSMUST00000043296.9	-415
chr14:47418839	RRBS	NA	TRUE	FALSE	FALSE	8.19e-05	0.0478798	2.02627	NA	NA	NA	NA	0.0999198	0.135126	0.0352059	up	ENSMUSG00000037544	Dlgap5	DLG associated protein 5	Promoter	ENSMUST00000043296.9	-432
chr14:48669296	RRBS	NA	FALSE	TRUE	FALSE	NA	NA	NA	3.69e-06	0.00809061	NA	0.500361	0.0603351	0.0735156	0.0131805	up	ENSMUSG00000098682	Otx2os1	orthodenticle homeobox 2 opposite strand 1	Promoter	ENSMUST00000183803.7	8
chr14:48669298	RRBS	NA	FALSE	TRUE	FALSE	NA	NA	NA	3.3e-06	0.00757117	NA	0.499346	0.0610714	0.0744224	0.013351	up	ENSMUSG00000098682	Otx2os1	orthodenticle homeobox 2 opposite strand 1	Promoter	ENSMUST00000183803.7	10
chr14:48669305	RRBS	NA	FALSE	TRUE	FALSE	NA	NA	NA	3.17e-06	0.00744989	NA	0.491148	0.064875	0.0788988	0.0140238	up	ENSMUSG00000098682	Otx2os1	orthodenticle homeobox 2 opposite strand 1	Promoter	ENSMUST00000183803.7	17
chr14:48669338	RRBS	NA	FALSE	TRUE	FALSE	NA	NA	NA	6.43e-06	0.0109239	NA	0.497253	0.0904114	0.111806	0.0213948	up	ENSMUSG00000098682	Otx2os1	orthodenticle homeobox 2 opposite strand 1	Promoter	ENSMUST00000183803.7	50
chr14:48669346	RRBS	NA	FALSE	TRUE	FALSE	NA	NA	NA	1.21e-05	0.0156895	NA	0.489003	0.0894824	0.110349	0.0208671	up	ENSMUSG00000098682	Otx2os1	orthodenticle homeobox 2 opposite strand 1	Promoter	ENSMUST00000183803.7	58
chr14:50807568	RRBS	NA	FALSE	TRUE	FALSE	NA	NA	NA	2.99e-05	0.028224	NA	0.617324	0.0117194	0.0163054	0.00458598	up	ENSMUSG00000071470	Ccnb1ip1	cyclin B1 interacting protein 1	Promoter	ENSMUST00000227614.1	164
chr14:50807571	RRBS	NA	FALSE	TRUE	FALSE	NA	NA	NA	3e-05	0.0282613	NA	0.616294	0.0114641	0.015922	0.00445787	up	ENSMUSG00000071470	Ccnb1ip1	cyclin B1 interacting protein 1	Promoter	ENSMUST00000227614.1	161
chr14:50807584	RRBS	NA	FALSE	TRUE	FALSE	NA	NA	NA	3.25e-05	0.0297406	NA	0.619467	0.0107246	0.0144227	0.0036981	up	ENSMUSG00000071470	Ccnb1ip1	cyclin B1 interacting protein 1	Promoter	ENSMUST00000227614.1	148
chr14:50807589	RRBS	NA	FALSE	TRUE	FALSE	NA	NA	NA	3.32e-05	0.0302096	NA	0.626154	0.0104594	0.01394	0.00348059	up	ENSMUSG00000071470	Ccnb1ip1	cyclin B1 interacting protein 1	Promoter	ENSMUST00000227614.1	143
chr14:50807594	RRBS	NA	FALSE	TRUE	FALSE	NA	NA	NA	3.45e-05	0.03081	NA	0.628573	0.0103654	0.0136054	0.00324005	up	ENSMUSG00000071470	Ccnb1ip1	cyclin B1 interacting protein 1	Promoter	ENSMUST00000227614.1	138
chr14:50926457	RRBS	NA	FALSE	TRUE	FALSE	NA	NA	NA	6.69e-06	0.0111642	NA	-1.3915	0.534814	0.530318	-0.00449599	down	ENSMUSG00000035960	Apex1	apurinic/apyrimidinic endonuclease 1	Promoter	ENSMUST00000128395.1	1172
chr14:50926482	RRBS	NA	FALSE	TRUE	FALSE	NA	NA	NA	5.98e-05	0.0432016	NA	-1.22691	0.441049	0.437516	-0.00353256	down	ENSMUSG00000035960	Apex1	apurinic/apyrimidinic endonuclease 1	Promoter	ENSMUST00000128395.1	1197
chr14:51896791	RRBS	NA	FALSE	TRUE	FALSE	NA	NA	NA	5.84e-07	0.00297471	NA	-1.32738	0.206846	0.209506	0.00265991	down	ENSMUSG00000072572	Slc39a2	solute carrier family 39 (zinc transporter), member 2	Distal Intergenic	ENSMUST00000047726.11	3181
chr14:51896810	RRBS	NA	FALSE	TRUE	FALSE	NA	NA	NA	8.88e-07	0.00373462	NA	-1.31414	0.206134	0.213007	0.00687232	down	ENSMUSG00000072572	Slc39a2	solute carrier family 39 (zinc transporter), member 2	Distal Intergenic	ENSMUST00000047726.11	3200
chr14:54570077	RRBS	NA	FALSE	TRUE	FALSE	NA	NA	NA	4.66e-07	0.00268345	NA	2.0453	0.210147	0.333363	0.123216	up	ENSMUSG00000022178	Ajuba	ajuba LIM protein	Intron (ENSMUST00000054487.9/16475, intron 6 of 7)	ENSMUST00000226463.1	2005
chr14:54570120	RRBS	NA	FALSE	TRUE	FALSE	NA	NA	NA	1.8e-05	0.0199224	NA	1.79168	0.320142	0.426259	0.106117	up	ENSMUSG00000022178	Ajuba	ajuba LIM protein	Intron (ENSMUST00000054487.9/16475, intron 6 of 7)	ENSMUST00000226463.1	1962
chr14:54781641	RRBS	NA	TRUE	FALSE	TRUE	5.24e-05	0.0399529	-1.04718	NA	NA	0.0390119	NA	0.0115987	0.0107914	-0.000807316	down	ENSMUSG00000022180	Slc7a8	solute carrier family 7 (cationic amino acid transporter, y+ system), member 8	Promoter	ENSMUST00000022787.7	289
chr14:54781650	RRBS	NA	TRUE	FALSE	TRUE	3.39e-05	0.0334066	-1.07867	NA	NA	0.0333063	NA	0.0115797	0.0108146	-0.000765079	down	ENSMUSG00000022180	Slc7a8	solute carrier family 7 (cationic amino acid transporter, y+ system), member 8	Promoter	ENSMUST00000022787.7	280
chr14:54781658	RRBS	NA	TRUE	FALSE	TRUE	3.27e-05	0.032912	-1.09627	NA	NA	0.0332242	NA	0.0117961	0.0111361	-0.000660015	down	ENSMUSG00000022180	Slc7a8	solute carrier family 7 (cationic amino acid transporter, y+ system), member 8	Promoter	ENSMUST00000022787.7	272
chr14:54781662	RRBS	NA	TRUE	FALSE	TRUE	3.64e-05	0.0344465	-1.09589	NA	NA	0.0343712	NA	0.0116113	0.0109356	-0.00067575	down	ENSMUSG00000022180	Slc7a8	solute carrier family 7 (cationic amino acid transporter, y+ system), member 8	Promoter	ENSMUST00000022787.7	268
chr14:54781665	RRBS	NA	TRUE	FALSE	TRUE	3.86e-05	0.0350304	-1.0966	NA	NA	0.0350953	NA	0.0115167	0.010854	-0.000662689	down	ENSMUSG00000022180	Slc7a8	solute carrier family 7 (cationic amino acid transporter, y+ system), member 8	Promoter	ENSMUST00000022787.7	265
chr14:55630654	RRBS	NA	FALSE	TRUE	FALSE	NA	NA	NA	7.14e-05	0.0477408	NA	0.931683	0.924685	0.946517	0.0218323	up	ENSMUSG00000002319	Ipo4	importin 4	Promoter	ENSMUST00000127773.2	6
chr14:55630704	RRBS	NA	FALSE	TRUE	FALSE	NA	NA	NA	6.02e-05	0.0432819	NA	0.946313	0.910974	0.952735	0.0417613	up	ENSMUSG00000002319	Ipo4	importin 4	Promoter	ENSMUST00000127773.2	-44
chr14:55643488	RRBS	NA	FALSE	TRUE	FALSE	NA	NA	NA	6.06e-05	0.0434479	NA	-0.688824	0.00912677	0.00856069	-0.000566074	down	ENSMUSG00000002320	Tm9sf1	transmembrane 9 superfamily member 1	Promoter	ENSMUST00000132338.7	35
chr14:55816079	RRBS	NA	FALSE	TRUE	FALSE	NA	NA	NA	5.67e-05	0.0419131	NA	-1.35481	0.963294	0.890886	-0.0724086	down	ENSMUSG00000023411	Nfatc4	nuclear factor of activated T cells, cytoplasmic, calcineurin dependent 4	Distal Intergenic	ENSMUST00000226979.1	-7065
chr14:55863334	RRBS	NA	TRUE	FALSE	TRUE	5.27e-06	0.0150651	-2.70587	NA	NA	0.0248982	NA	0.877971	0.762398	-0.115572	down	ENSMUSG00000075592	Nynrin	NYN domain and retroviral integrase containing	Exon (ENSMUST00000168479.2/277154, exon 2 of 8)	ENSMUST00000100529.9	9298
chr14:55863345	RRBS	NA	TRUE	FALSE	FALSE	6.86e-05	0.0449242	-2.55389	NA	NA	NA	NA	0.8543	0.740377	-0.113924	down	ENSMUSG00000075592	Nynrin	NYN domain and retroviral integrase containing	Exon (ENSMUST00000168479.2/277154, exon 2 of 8)	ENSMUST00000100529.9	9309
chr14:55863372	RRBS	NA	TRUE	FALSE	FALSE	6.52e-05	0.0440706	-2.07518	NA	NA	NA	NA	0.853939	0.797255	-0.056684	down	ENSMUSG00000075592	Nynrin	NYN domain and retroviral integrase containing	Exon (ENSMUST00000168479.2/277154, exon 2 of 8)	ENSMUST00000100529.9	9336
chr14:55884813	RRBS	NA	FALSE	TRUE	FALSE	NA	NA	NA	7.65e-08	0.00100797	NA	-0.942656	0.0131844	0.010575	-0.0026094	down	ENSMUSG00000047153	Khnyn	KH and NYN domain containing	Promoter	ENSMUST00000022831.4	-134
chr14:55884823	RRBS	NA	FALSE	TRUE	FALSE	NA	NA	NA	6.57e-08	0.00100021	NA	-0.936154	0.0118415	0.0103557	-0.00148577	down	ENSMUSG00000047153	Khnyn	KH and NYN domain containing	Promoter	ENSMUST00000022831.4	-124
chr14:55884841	RRBS	NA	FALSE	TRUE	FALSE	NA	NA	NA	1.71e-06	0.00523863	NA	-0.838087	0.0103758	0.0102143	-0.000161429	down	ENSMUSG00000047153	Khnyn	KH and NYN domain containing	Promoter	ENSMUST00000022831.4	-106
chr14:55884846	RRBS	NA	FALSE	TRUE	FALSE	NA	NA	NA	4.04e-06	0.00848704	NA	-0.811861	0.0102374	0.0102033	-3.41e-05	down	ENSMUSG00000047153	Khnyn	KH and NYN domain containing	Promoter	ENSMUST00000022831.4	-101
chr14:55884850	RRBS	NA	FALSE	TRUE	FALSE	NA	NA	NA	8.27e-06	0.0126254	NA	-0.789481	0.0102234	0.0102446	2.12e-05	down	ENSMUSG00000047153	Khnyn	KH and NYN domain containing	Promoter	ENSMUST00000022831.4	-97
chr14:57045338	RRBS	NA	FALSE	TRUE	FALSE	NA	NA	NA	1.23e-06	0.00446074	NA	1.22487	0.79846	0.880387	0.0819269	up	ENSMUSG00000048582	Gja3	gap junction protein, alpha 3	Intron (ENSMUST00000061614.7/14611, intron 1 of 1)	ENSMUST00000223792.1	12385
chr14:57084200	RRBS	NA	TRUE	FALSE	TRUE	8.24e-05	0.0479885	2.19711	NA	NA	0.0496118	NA	0.166896	0.189551	0.0226547	up	ENSMUSG00000046352	Gjb2	gap junction protein, beta 2	Distal Intergenic	ENSMUST00000055698.7	20502
chr14:57084215	RRBS	NA	TRUE	FALSE	TRUE	5.13e-05	0.0395813	2.31855	NA	NA	0.0403639	NA	0.189218	0.21357	0.0243524	up	ENSMUSG00000046352	Gjb2	gap junction protein, beta 2	Distal Intergenic	ENSMUST00000055698.7	20487
chr14:57524942	RRBS	NA	TRUE	FALSE	FALSE	9.07e-05	0.0497147	1.25416	NA	NA	NA	NA	0.0171254	0.0192726	0.00214716	up	ENSMUSG00000050222	Il17d	interleukin 17D	Promoter	ENSMUST00000089494.5	165
chr14:57524945	RRBS	NA	TRUE	FALSE	FALSE	7.8e-05	0.0470012	1.26021	NA	NA	NA	NA	0.0169631	0.0190956	0.00213252	up	ENSMUSG00000050222	Il17d	interleukin 17D	Promoter	ENSMUST00000089494.5	168
chr14:57524956	RRBS	NA	TRUE	FALSE	FALSE	8.94e-05	0.0494083	1.17041	NA	NA	NA	NA	0.0161822	0.0179975	0.00181535	up	ENSMUSG00000050222	Il17d	interleukin 17D	Promoter	ENSMUST00000089494.5	179
chr14:57524962	RRBS	NA	TRUE	FALSE	FALSE	7.63e-05	0.0465465	1.1425	NA	NA	NA	NA	0.0155182	0.017043	0.00152482	up	ENSMUSG00000050222	Il17d	interleukin 17D	Promoter	ENSMUST00000089494.5	185
chr14:57998951	RRBS	NA	TRUE	FALSE	TRUE	4.33e-05	0.036626	-1.43895	NA	NA	0.0202462	NA	0.0119694	0.016844	0.00487459	down	ENSMUSG00000021973	Micu2	mitochondrial calcium uptake 2	Promoter	ENSMUST00000224984.1	247
chr14:57998960	RRBS	NA	TRUE	FALSE	TRUE	7.85e-05	0.0471319	-1.35862	NA	NA	0.0351788	NA	0.0115157	0.0165076	0.00499188	down	ENSMUSG00000021973	Micu2	mitochondrial calcium uptake 2	Promoter	ENSMUST00000224984.1	238
chr14:58472564	RRBS	NA	TRUE	FALSE	TRUE	1.37e-05	0.0218763	3.79732	NA	NA	0.0252472	NA	0.671735	0.704721	0.0329856	up	ENSMUSG00000021974	Fgf9	fibroblast growth factor 9	Distal Intergenic	ENSMUST00000166770.1	396057
chr14:58472574	RRBS	NA	TRUE	FALSE	TRUE	9.02e-06	0.0183443	3.84859	NA	NA	0.0224823	NA	0.640443	0.683325	0.042882	up	ENSMUSG00000021974	Fgf9	fibroblast growth factor 9	Distal Intergenic	ENSMUST00000166770.1	396067
chr14:58472609	RRBS	NA	TRUE	FALSE	TRUE	1.35e-06	0.00867814	4.01843	NA	NA	0.0123884	NA	0.48023	0.559021	0.0787901	up	ENSMUSG00000021974	Fgf9	fibroblast growth factor 9	Distal Intergenic	ENSMUST00000166770.1	396102
chr14:60251066	RRBS	NA	TRUE	FALSE	TRUE	8e-05	0.047555	-1.27981	NA	NA	0.0481599	NA	0.00599859	0.0050742	-0.000924391	down	ENSMUSG00000114797	Nupl1	nucleoporin like 1	Promoter	ENSMUST00000225572.1	340
chr14:60251068	RRBS	NA	TRUE	FALSE	TRUE	6.6e-05	0.0441976	-1.29448	NA	NA	0.0451846	NA	0.0059589	0.00502919	-0.000929707	down	ENSMUSG00000114797	Nupl1	nucleoporin like 1	Promoter	ENSMUST00000225572.1	338
chr14:60996635	RRBS	NA	TRUE	FALSE	FALSE	1.14e-05	0.0203753	2.19977	NA	NA	NA	NA	0.272972	0.341465	0.0684929	up	ENSMUSG00000060548	Tnfrsf19	tumor necrosis factor receptor superfamily, member 19	Exon (ENSMUST00000111236.3/29820, exon 5 of 10)	ENSMUST00000225501.1	-20750
chr14:66077788	RRBS	NA	TRUE	FALSE	TRUE	8.45e-05	0.0484816	0.633645	NA	NA	0.0377442	NA	0.123967	0.124639	0.000671722	up	ENSMUSG00000022039	Adam2	a disintegrin and metallopeptidase domain 2	Promoter	ENSMUST00000022618.5	-55
chr14:66077809	RRBS	NA	TRUE	FALSE	TRUE	2.13e-05	0.027198	0.703556	NA	NA	0.0220403	NA	0.121208	0.121918	0.000709984	up	ENSMUSG00000022039	Adam2	a disintegrin and metallopeptidase domain 2	Promoter	ENSMUST00000022618.5	-76
chr14:66077822	RRBS	NA	TRUE	FALSE	TRUE	6.75e-05	0.0445511	0.741747	NA	NA	0.0329703	NA	0.119823	0.118244	-0.0015788	up	ENSMUSG00000022039	Adam2	a disintegrin and metallopeptidase domain 2	Promoter	ENSMUST00000022618.5	-89
chr14:67229105	RRBS	NA	TRUE	FALSE	TRUE	7.75e-05	0.046952	1.02639	NA	NA	0.0269531	NA	0.104905	0.0912168	-0.0136887	up	ENSMUSG00000022053	Ebf2	early B cell factor 2	Distal Intergenic	ENSMUST00000022637.13	-4187
chr14:67229119	RRBS	NA	TRUE	FALSE	TRUE	7.48e-05	0.0462888	1.0109	NA	NA	0.029297	NA	0.0972935	0.0859096	-0.0113838	up	ENSMUSG00000022053	Ebf2	early B cell factor 2	Distal Intergenic	ENSMUST00000022637.13	-4173
chr14:67229154	RRBS	NA	TRUE	FALSE	TRUE	5.59e-05	0.0410464	1.03241	NA	NA	0.0322923	NA	0.0801931	0.0738185	-0.0063746	up	ENSMUSG00000022053	Ebf2	early B cell factor 2	Distal Intergenic	ENSMUST00000022637.13	-4138
chr14:70505352	RRBS	NA	FALSE	TRUE	FALSE	NA	NA	NA	6.75e-05	0.0459505	NA	-1.11797	0.953937	0.927661	-0.0262763	down	ENSMUSG00000022098	Bmp1	bone morphogenetic protein 1	Promoter	ENSMUST00000226539.1	104
chr14:70577923	RRBS	NA	TRUE	FALSE	TRUE	7.95e-06	0.0174468	1.30859	NA	NA	0.0215016	NA	0.0115237	0.0135739	0.00205019	up	ENSMUSG00000045211	Nudt18	nudix (nucleoside diphosphate linked moiety X)-type motif 18	Promoter	ENSMUST00000228554.1	76
chr14:70577939	RRBS	NA	TRUE	FALSE	TRUE	1.49e-05	0.0226163	1.34575	NA	NA	0.0351788	NA	0.0116189	0.0148923	0.00327336	up	ENSMUSG00000045211	Nudt18	nudix (nucleoside diphosphate linked moiety X)-type motif 18	Promoter	ENSMUST00000228554.1	92
chr14:70577956	RRBS	NA	TRUE	FALSE	FALSE	5.75e-05	0.0415259	1.28549	NA	NA	NA	NA	0.00988603	0.0131018	0.00321575	up	ENSMUSG00000045211	Nudt18	nudix (nucleoside diphosphate linked moiety X)-type motif 18	Promoter	ENSMUST00000228554.1	109
chr14:70604770	RRBS	NA	FALSE	TRUE	FALSE	NA	NA	NA	3.47e-05	0.03081	NA	-1.14007	0.281547	0.273541	-0.00800522	down	ENSMUSG00000022095	Fam160b2	family with sequence similarity 160, member B2	Exon (ENSMUST00000022694.16/13829, exon 16 of 16)	ENSMUST00000022690.9	-4935
chr14:70604775	RRBS	NA	FALSE	TRUE	FALSE	NA	NA	NA	3.28e-05	0.0299395	NA	-1.16547	0.29744	0.283207	-0.014233	down	ENSMUSG00000022095	Fam160b2	family with sequence similarity 160, member B2	Exon (ENSMUST00000022694.16/13829, exon 16 of 16)	ENSMUST00000022690.9	-4940
chr14:70626900	RRBS	NA	TRUE	FALSE	TRUE	9.11e-06	0.0183872	1.90055	NA	NA	0.01144	NA	0.0724163	0.0789567	0.00654045	up	ENSMUSG00000022099	Dmtn	dematin actin binding protein	Promoter	ENSMUST00000110984.3	154
chr14:73326060	RRBS	NA	TRUE	FALSE	TRUE	4.21e-05	0.036252	1.02646	NA	NA	0.0196395	NA	0.0097508	0.00871411	-0.00103669	up	ENSMUSG00000022105	Rb1	RB transcriptional corepressor 1	Promoter	ENSMUST00000022701.6	-238
chr14:73326072	RRBS	NA	TRUE	FALSE	TRUE	6.4e-06	0.0160564	1.10453	NA	NA	0.00758818	NA	0.0108413	0.0095202	-0.00132114	up	ENSMUSG00000022105	Rb1	RB transcriptional corepressor 1	Promoter	ENSMUST00000022701.6	-250
chr14:73326074	RRBS	NA	TRUE	FALSE	TRUE	6.1e-06	0.0158617	1.10722	NA	NA	0.00758646	NA	0.0109745	0.00969063	-0.00128387	up	ENSMUSG00000022105	Rb1	RB transcriptional corepressor 1	Promoter	ENSMUST00000022701.6	-252
chr14:73326081	RRBS	NA	TRUE	FALSE	TRUE	7.99e-06	0.0174468	1.11534	NA	NA	0.00872772	NA	0.0114652	0.0104537	-0.00101152	up	ENSMUSG00000022105	Rb1	RB transcriptional corepressor 1	Promoter	ENSMUST00000022701.6	-259
chr14:73326085	RRBS	NA	TRUE	FALSE	TRUE	1.18e-05	0.0205374	1.11683	NA	NA	0.0107262	NA	0.0117818	0.0109243	-0.000857491	up	ENSMUSG00000022105	Rb1	RB transcriptional corepressor 1	Promoter	ENSMUST00000022701.6	-263
chr14:73326090	RRBS	NA	TRUE	FALSE	TRUE	1.45e-05	0.0224178	1.12467	NA	NA	0.0125823	NA	0.0116459	0.0112797	-0.00036627	up	ENSMUSG00000022105	Rb1	RB transcriptional corepressor 1	Promoter	ENSMUST00000022701.6	-268
chr14:73326092	RRBS	NA	TRUE	FALSE	TRUE	1.83e-05	0.0250011	1.12291	NA	NA	0.0149462	NA	0.011565	0.0114298	-0.000135199	up	ENSMUSG00000022105	Rb1	RB transcriptional corepressor 1	Promoter	ENSMUST00000022701.6	-270
chr14:73326094	RRBS	NA	TRUE	FALSE	TRUE	2.45e-05	0.0285182	1.12007	NA	NA	0.0178615	NA	0.0114903	0.0116026	0.00011222	up	ENSMUSG00000022105	Rb1	RB transcriptional corepressor 1	Promoter	ENSMUST00000022701.6	-272
chr14:73326098	RRBS	NA	TRUE	FALSE	TRUE	4.98e-05	0.039005	1.11018	NA	NA	0.0250798	NA	0.0112456	0.0118492	0.000603637	up	ENSMUSG00000022105	Rb1	RB transcriptional corepressor 1	Promoter	ENSMUST00000022701.6	-276
chr14:76143493	RRBS	NA	TRUE	FALSE	FALSE	8.82e-05	0.0491962	-1.60255	NA	NA	NA	NA	0.870599	0.858405	-0.0121936	down	ENSMUSG00000022009	Nufip1	nuclear fragile X mental retardation protein interacting protein 1	Distal Intergenic	ENSMUST00000022586.1	32602
chr14:76414608	RRBS	NA	FALSE	TRUE	FALSE	NA	NA	NA	3.98e-05	0.0335472	NA	0.530067	0.00580118	0.00801795	0.00221677	up	ENSMUSG00000022010	Tsc22d1	TSC22 domain family, member 1	Promoter	ENSMUST00000110888.7	-353
chr14:76414614	RRBS	NA	FALSE	TRUE	FALSE	NA	NA	NA	1.3e-05	0.0163597	NA	0.554204	0.00550184	0.00792674	0.0024249	up	ENSMUSG00000022010	Tsc22d1	TSC22 domain family, member 1	Promoter	ENSMUST00000110888.7	-347
chr14:76414622	RRBS	NA	FALSE	TRUE	FALSE	NA	NA	NA	3.8e-06	0.00821082	NA	0.585299	0.00517275	0.00791245	0.0027397	up	ENSMUSG00000022010	Tsc22d1	TSC22 domain family, member 1	Promoter	ENSMUST00000110888.7	-339
chr14:76414625	RRBS	NA	FALSE	TRUE	FALSE	NA	NA	NA	2.76e-06	0.00692374	NA	0.596331	0.00506223	0.00796878	0.00290655	up	ENSMUSG00000022010	Tsc22d1	TSC22 domain family, member 1	Promoter	ENSMUST00000110888.7	-336
chr14:76414627	RRBS	NA	FALSE	TRUE	FALSE	NA	NA	NA	2.09e-06	0.00588932	NA	0.605783	0.00500042	0.00803744	0.00303702	up	ENSMUSG00000022010	Tsc22d1	TSC22 domain family, member 1	Promoter	ENSMUST00000110888.7	-334
chr14:76414632	RRBS	NA	FALSE	TRUE	FALSE	NA	NA	NA	1.38e-06	0.00476731	NA	0.626944	0.0048686	0.00826382	0.00339523	up	ENSMUSG00000022010	Tsc22d1	TSC22 domain family, member 1	Promoter	ENSMUST00000110888.7	-329
chr14:76414662	RRBS	NA	FALSE	TRUE	FALSE	NA	NA	NA	1.25e-05	0.0159414	NA	0.794487	0.00543984	0.0129135	0.0074737	up	ENSMUSG00000022010	Tsc22d1	TSC22 domain family, member 1	Promoter	ENSMUST00000110888.7	-299
chr14:76534113	RRBS	NA	FALSE	TRUE	FALSE	NA	NA	NA	8.92e-06	0.0132563	NA	1.38769	0.426165	0.44171	0.0155446	up	ENSMUSG00000052584	Serp2	stress-associated endoplasmic reticulum protein family member 2	Intron (ENSMUST00000064517.8/72661, intron 2 of 2)	ENSMUST00000227957.1	22379
chr14:77423208	RRBS	NA	FALSE	TRUE	FALSE	NA	NA	NA	1.66e-05	0.0188595	NA	1.25584	0.691671	0.678358	-0.0133123	up	ENSMUSG00000022012	Enox1	ecto-NOX disulfide-thiol exchanger 1	Intron (ENSMUST00000022589.8/239188, intron 4 of 18)	ENSMUST00000227662.1	42562
chr14:77423233	RRBS	NA	FALSE	TRUE	FALSE	NA	NA	NA	7.31e-05	0.0483245	NA	1.16025	0.720163	0.707412	-0.012751	up	ENSMUSG00000022012	Enox1	ecto-NOX disulfide-thiol exchanger 1	Intron (ENSMUST00000022589.8/239188, intron 4 of 18)	ENSMUST00000227662.1	42587
chr14:77566524	RRBS	NA	TRUE	FALSE	FALSE	5.82e-05	0.041672	2.14627	NA	NA	NA	NA	0.729332	0.818729	0.0893967	up	ENSMUSG00000022012	Enox1	ecto-NOX disulfide-thiol exchanger 1	Intron (ENSMUST00000022589.8/239188, intron 7 of 18)	ENSMUST00000228845.1	-6332
chr14:77566532	RRBS	NA	TRUE	FALSE	FALSE	7.26e-05	0.0456457	2.12442	NA	NA	NA	NA	0.732784	0.823324	0.09054	up	ENSMUSG00000022012	Enox1	ecto-NOX disulfide-thiol exchanger 1	Intron (ENSMUST00000022589.8/239188, intron 7 of 18)	ENSMUST00000228845.1	-6324
chr14:77875051	RRBS	NA	TRUE	FALSE	TRUE	6.05e-05	0.0424515	1.40435	NA	NA	0.0291638	NA	0.0193886	0.0175572	-0.00183141	up	ENSMUSG00000022013	Dnajc15	DnaJ heat shock protein family (Hsp40) member C15	Promoter	ENSMUST00000022590.4	74
chr14:77875075	RRBS	NA	TRUE	FALSE	TRUE	1.32e-05	0.0214554	1.66644	NA	NA	0.0170151	NA	0.02235	0.0196394	-0.00271064	up	ENSMUSG00000022013	Dnajc15	DnaJ heat shock protein family (Hsp40) member C15	Promoter	ENSMUST00000022590.4	50
chr14:7818122	RRBS	NA	TRUE	FALSE	FALSE	7.14e-05	0.045392	1.15584	NA	NA	NA	NA	0.010784	0.0107414	-4.26e-05	up	ENSMUSG00000025278	Flnb	filamin, beta	Promoter	ENSMUST00000052678.8	165
chr14:7818131	RRBS	NA	TRUE	FALSE	FALSE	8.65e-05	0.0488322	1.14929	NA	NA	NA	NA	0.0105781	0.0104854	-9.27e-05	up	ENSMUSG00000025278	Flnb	filamin, beta	Promoter	ENSMUST00000052678.8	174
chr14:78988218	RRBS	NA	FALSE	TRUE	FALSE	NA	NA	NA	1.81e-05	0.0200087	NA	1.21464	0.66607	0.711084	0.0450146	up	ENSMUSG00000058997	Vwa8	von Willebrand factor A domain containing 8	Intron (ENSMUST00000040990.6/219189, intron 14 of 44)	ENSMUST00000227255.1	138964
chr14:78988258	RRBS	NA	FALSE	TRUE	FALSE	NA	NA	NA	2.58e-05	0.0254397	NA	1.17264	0.678688	0.716366	0.0376782	up	ENSMUSG00000058997	Vwa8	von Willebrand factor A domain containing 8	Intron (ENSMUST00000040990.6/219189, intron 14 of 44)	ENSMUST00000227255.1	139004
chr14:78988265	RRBS	NA	FALSE	TRUE	FALSE	NA	NA	NA	4.01e-05	0.0336718	NA	1.14421	0.68761	0.724567	0.0369564	up	ENSMUSG00000058997	Vwa8	von Willebrand factor A domain containing 8	Intron (ENSMUST00000040990.6/219189, intron 14 of 44)	ENSMUST00000227255.1	139011
chr14:78988276	RRBS	NA	FALSE	TRUE	FALSE	NA	NA	NA	6.46e-05	0.0448764	NA	1.11067	0.701606	0.737271	0.0356651	up	ENSMUSG00000058997	Vwa8	von Willebrand factor A domain containing 8	Intron (ENSMUST00000040990.6/219189, intron 14 of 44)	ENSMUST00000227255.1	139022
chr14:84448516	RRBS	NA	TRUE	FALSE	TRUE	2.36e-08	0.00294437	2.25424	NA	NA	0.00102652	NA	0.0285806	0.0300147	0.00143402	up	ENSMUSG00000035566	Pcdh17	protocadherin 17	Promoter	ENSMUST00000226362.1	9
chr14:85870375	RRBS	NA	TRUE	FALSE	TRUE	2.95e-05	0.0313648	-1.70235	NA	NA	0.0318323	NA	0.969498	0.968439	-0.00105859	down	ENSMUSG00000115271	4930529K09Rik	RIKEN cDNA 4930529K09 gene	Distal Intergenic	ENSMUST00000227144.1	-375595
chr14:86274449	RRBS	NA	FALSE	TRUE	FALSE	NA	NA	NA	4.1e-05	0.0340019	NA	1.06955	0.842131	0.882172	0.0400411	up	ENSMUSG00000115271	4930529K09Rik	RIKEN cDNA 4930529K09 gene	Intron (ENSMUST00000228468.1/75155, intron 6 of 8)	ENSMUST00000228468.1	28446
chr14:86274493	RRBS	NA	FALSE	TRUE	FALSE	NA	NA	NA	2.68e-05	0.0261884	NA	1.03623	0.892865	0.90277	0.0099047	up	ENSMUSG00000115271	4930529K09Rik	RIKEN cDNA 4930529K09 gene	Intron (ENSMUST00000228468.1/75155, intron 6 of 8)	ENSMUST00000228468.1	28490
chr15:100193077	RRBS	NA	TRUE	FALSE	FALSE	9.07e-05	0.0497284	-1.67469	NA	NA	NA	NA	0.913915	0.898389	-0.0155255	down	ENSMUSG00000023026	Dip2b	disco interacting protein 2 homolog B	Intron (ENSMUST00000100203.9/239667, intron 26 of 37)	ENSMUST00000230619.1	-5863
chr15:100193086	RRBS	NA	TRUE	FALSE	FALSE	8.06e-05	0.0475716	-1.65166	NA	NA	NA	NA	0.919917	0.903565	-0.0163523	down	ENSMUSG00000023026	Dip2b	disco interacting protein 2 homolog B	Intron (ENSMUST00000100203.9/239667, intron 26 of 37)	ENSMUST00000230619.1	-5854
chr15:100228133	RRBS	NA	FALSE	TRUE	FALSE	NA	NA	NA	7.4e-05	0.0486049	NA	0.918773	0.0179673	0.0260696	0.00810223	up	ENSMUSG00000023027	Atf1	activating transcription factor 1	Promoter	ENSMUST00000171869.2	-130
chr15:100228136	RRBS	NA	FALSE	TRUE	FALSE	NA	NA	NA	5.89e-05	0.042834	NA	0.917949	0.0168821	0.0249001	0.008018	up	ENSMUSG00000023027	Atf1	activating transcription factor 1	Promoter	ENSMUST00000171869.2	-127
chr15:100228142	RRBS	NA	FALSE	TRUE	FALSE	NA	NA	NA	4.06e-05	0.033849	NA	0.915193	0.0151237	0.0230081	0.00788435	up	ENSMUSG00000023027	Atf1	activating transcription factor 1	Promoter	ENSMUST00000171869.2	-121
chr15:100228150	RRBS	NA	FALSE	TRUE	FALSE	NA	NA	NA	2.32e-05	0.0238453	NA	0.913053	0.0130653	0.0205939	0.00752857	up	ENSMUSG00000023027	Atf1	activating transcription factor 1	Promoter	ENSMUST00000171869.2	-113
chr15:100228156	RRBS	NA	FALSE	TRUE	FALSE	NA	NA	NA	1.98e-05	0.0215086	NA	0.890914	0.0118422	0.0188324	0.00699017	up	ENSMUSG00000023027	Atf1	activating transcription factor 1	Promoter	ENSMUST00000171869.2	-107
chr15:100228158	RRBS	NA	FALSE	TRUE	FALSE	NA	NA	NA	2.13e-05	0.0226076	NA	0.880133	0.01162	0.0183801	0.00676004	up	ENSMUSG00000023027	Atf1	activating transcription factor 1	Promoter	ENSMUST00000171869.2	-105
chr15:100228161	RRBS	NA	FALSE	TRUE	FALSE	NA	NA	NA	2.34e-05	0.0239988	NA	0.868231	0.0113252	0.0176932	0.00636798	up	ENSMUSG00000023027	Atf1	activating transcription factor 1	Promoter	ENSMUST00000171869.2	-102
chr15:100228165	RRBS	NA	FALSE	TRUE	FALSE	NA	NA	NA	3.62e-05	0.0316204	NA	0.831965	0.0109984	0.0166948	0.00569635	up	ENSMUSG00000023027	Atf1	activating transcription factor 1	Promoter	ENSMUST00000171869.2	-98
chr15:100468170	RRBS	NA	TRUE	FALSE	FALSE	3.07e-05	0.0319243	-2.22729	NA	NA	NA	NA	0.165472	0.13538	-0.0300912	down	ENSMUSG00000037353	Letmd1	LETM1 domain containing 1	Promoter	ENSMUST00000037001.9	-853
chr15:100468182	RRBS	NA	TRUE	FALSE	FALSE	2.14e-05	0.0271997	-2.28115	NA	NA	NA	NA	0.171996	0.138834	-0.0331622	down	ENSMUSG00000037353	Letmd1	LETM1 domain containing 1	Promoter	ENSMUST00000037001.9	-841
chr15:100468186	RRBS	NA	TRUE	FALSE	FALSE	2.06e-05	0.0268205	-2.27608	NA	NA	NA	NA	0.168669	0.137264	-0.0314048	down	ENSMUSG00000037353	Letmd1	LETM1 domain containing 1	Promoter	ENSMUST00000037001.9	-837
chr15:100468210	RRBS	NA	TRUE	FALSE	TRUE	1.3e-05	0.0213282	-2.29292	NA	NA	0.0447453	NA	0.155967	0.128486	-0.0274813	down	ENSMUSG00000037353	Letmd1	LETM1 domain containing 1	Promoter	ENSMUST00000037001.9	-813
chr15:100468215	RRBS	NA	TRUE	FALSE	TRUE	1.29e-05	0.0213282	-2.28188	NA	NA	0.0448649	NA	0.153155	0.125008	-0.028147	down	ENSMUSG00000037353	Letmd1	LETM1 domain containing 1	Promoter	ENSMUST00000037001.9	-808
chr15:101044656	RRBS	NA	FALSE	TRUE	FALSE	NA	NA	NA	6.21e-05	0.0440144	NA	-1.2604	0.36825	0.340927	-0.0273231	down	ENSMUSG00000095440	Fignl2	fidgetin-like 2	3' UTR	ENSMUST00000178140.1	9743
chr15:101044679	RRBS	NA	FALSE	TRUE	FALSE	NA	NA	NA	7.3e-05	0.0483099	NA	-1.25314	0.37431	0.346586	-0.0277243	down	ENSMUSG00000095440	Fignl2	fidgetin-like 2	3' UTR	ENSMUST00000178140.1	9720
chr15:102191824	RRBS	NA	TRUE	FALSE	FALSE	6.86e-05	0.0449242	3.02165	NA	NA	NA	NA	0.559401	0.702996	0.143595	up	ENSMUSG00000023044	Csad	cysteine sulfinic acid decarboxylase	Promoter	ENSMUST00000229470.1	235
chr15:102983967	Array	cg20465666	FALSE	TRUE	FALSE	NA	NA	NA	2.62e-05	0.0281098	NA	0.533055	0.094393	0.106215	0.0118225	up	ENSMUSG00000001657	Hoxc8	homeobox C8	Exon (ENSMUST00000001706.6/15427, exon 3 of 3)	ENSMUST00000001703.7	-6640
chr15:103059511	RRBS	NA	FALSE	TRUE	FALSE	NA	NA	NA	4.34e-06	0.00891416	NA	-0.984314	0.0721093	0.0679649	-0.0041444	down	ENSMUSG00000075394	Hoxc4	homeobox C4	Distal Intergenic	ENSMUST00000100164.4	25116
chr15:103059519	RRBS	NA	FALSE	TRUE	FALSE	NA	NA	NA	1.14e-05	0.0150876	NA	-0.956581	0.0742989	0.0700121	-0.0042868	down	ENSMUSG00000075394	Hoxc4	homeobox C4	Distal Intergenic	ENSMUST00000100164.4	25124
chr15:10999381	RRBS	NA	TRUE	FALSE	FALSE	8.71e-05	0.0489216	2.12611	NA	NA	NA	NA	0.381528	0.419837	0.0383098	up	ENSMUSG00000022243	Slc45a2	solute carrier family 45, member 2	Promoter	ENSMUST00000117100.3	-1340
chr15:11000168	RRBS	NA	FALSE	TRUE	FALSE	NA	NA	NA	4.05e-05	0.033849	NA	-1.56411	0.520233	0.508704	-0.0115291	down	ENSMUSG00000022243	Slc45a2	solute carrier family 45, member 2	Promoter	ENSMUST00000117100.3	-553
chr15:11000197	RRBS	NA	FALSE	TRUE	FALSE	NA	NA	NA	9.08e-06	0.0133597	NA	-1.68409	0.584624	0.572337	-0.0122872	down	ENSMUSG00000022243	Slc45a2	solute carrier family 45, member 2	Promoter	ENSMUST00000117100.3	-524
chr15:11000223	RRBS	NA	FALSE	TRUE	FALSE	NA	NA	NA	7.92e-06	0.0123328	NA	-1.72086	0.632923	0.623854	-0.00906937	down	ENSMUSG00000022243	Slc45a2	solute carrier family 45, member 2	Promoter	ENSMUST00000117100.3	-498
chr15:11000232	RRBS	NA	FALSE	TRUE	FALSE	NA	NA	NA	9.4e-06	0.0136304	NA	-1.72571	0.653599	0.641372	-0.0122276	down	ENSMUSG00000022243	Slc45a2	solute carrier family 45, member 2	Promoter	ENSMUST00000117100.3	-489
chr15:12118378	RRBS	NA	FALSE	TRUE	FALSE	NA	NA	NA	6.65e-05	0.0455474	NA	-0.694058	0.00938485	0.00713037	-0.00225449	down	ENSMUSG00000022201	Zfr	zinc finger RNA binding protein	Promoter	ENSMUST00000124621.1	512
chr15:12118380	RRBS	NA	FALSE	TRUE	FALSE	NA	NA	NA	6.07e-05	0.0434479	NA	-0.698106	0.00956659	0.00717352	-0.00239307	down	ENSMUSG00000022201	Zfr	zinc finger RNA binding protein	Promoter	ENSMUST00000124621.1	514
chr15:12118385	RRBS	NA	FALSE	TRUE	FALSE	NA	NA	NA	4.05e-05	0.033849	NA	-0.714413	0.0101105	0.00743197	-0.00267854	down	ENSMUSG00000022201	Zfr	zinc finger RNA binding protein	Promoter	ENSMUST00000124621.1	519
chr15:12118387	RRBS	NA	FALSE	TRUE	FALSE	NA	NA	NA	3.37e-05	0.0304382	NA	-0.721729	0.0103751	0.0075673	-0.00280784	down	ENSMUSG00000022201	Zfr	zinc finger RNA binding protein	Promoter	ENSMUST00000124621.1	521
chr15:12118392	RRBS	NA	FALSE	TRUE	FALSE	NA	NA	NA	2.27e-05	0.023558	NA	-0.738142	0.0111166	0.00797815	-0.00313845	down	ENSMUSG00000022201	Zfr	zinc finger RNA binding protein	Promoter	ENSMUST00000124621.1	526
chr15:12118399	RRBS	NA	FALSE	TRUE	FALSE	NA	NA	NA	1.51e-05	0.0178182	NA	-0.748336	0.0113338	0.00830852	-0.00302531	down	ENSMUSG00000022201	Zfr	zinc finger RNA binding protein	Promoter	ENSMUST00000124621.1	533
chr15:12118402	RRBS	NA	FALSE	TRUE	FALSE	NA	NA	NA	1.28e-05	0.0161698	NA	-0.7518	0.0114049	0.00842535	-0.0029795	down	ENSMUSG00000022201	Zfr	zinc finger RNA binding protein	Promoter	ENSMUST00000124621.1	536
chr15:12118405	RRBS	NA	FALSE	TRUE	FALSE	NA	NA	NA	2.12e-05	0.0225171	NA	-0.728759	0.0114882	0.00855014	-0.00293803	down	ENSMUSG00000022201	Zfr	zinc finger RNA binding protein	Promoter	ENSMUST00000124621.1	539
chr15:12118410	RRBS	NA	FALSE	TRUE	FALSE	NA	NA	NA	6.12e-05	0.0435938	NA	-0.678487	0.0116748	0.00877903	-0.00289572	down	ENSMUSG00000022201	Zfr	zinc finger RNA binding protein	Promoter	ENSMUST00000124621.1	544
chr15:23460471	Array	cg12712534	FALSE	TRUE	FALSE	NA	NA	NA	1.54e-05	0.0214641	NA	-0.315969	0.960439	0.955749	-0.00469004	down	ENSMUSG00000040420	Cdh18	cadherin 18	Exon (ENSMUST00000164787.7/320865, exon 11 of 12)	ENSMUST00000167623.1	286607
chr15:27538825	RRBS	NA	FALSE	TRUE	FALSE	NA	NA	NA	2.78e-06	0.00694763	NA	-1.46306	0.383487	0.386803	0.00331546	down	ENSMUSG00000022265	Ank	progressive ankylosis	Intron (ENSMUST00000022875.6/11732, intron 1 of 11)	ENSMUST00000134004.2	-32622
chr15:27546676	RRBS	NA	FALSE	TRUE	FALSE	NA	NA	NA	2.27e-05	0.0234869	NA	0.976774	0.801163	0.854151	0.0529875	up	ENSMUSG00000022265	Ank	progressive ankylosis	Intron (ENSMUST00000022875.6/11732, intron 2 of 11)	ENSMUST00000134004.2	-24771
chr15:31224903	RRBS	NA	FALSE	TRUE	FALSE	NA	NA	NA	3.68e-06	0.0080851	NA	-1.00344	0.0916055	0.0522925	-0.0393131	down	ENSMUSG00000039168	Dap	death-associated protein	Promoter	ENSMUST00000186425.6	-293
chr15:31224930	RRBS	NA	FALSE	TRUE	FALSE	NA	NA	NA	2.2e-07	0.00183033	NA	-1.04219	0.0664208	0.0422589	-0.0241619	down	ENSMUSG00000039168	Dap	death-associated protein	Promoter	ENSMUST00000186425.6	-266
chr15:31312507	RRBS	NA	TRUE	FALSE	TRUE	7.67e-05	0.0466355	2.43017	NA	NA	0.0466704	NA	0.729248	0.732289	0.00304129	up	ENSMUSG00000022237	Ankrd33b	ankyrin repeat domain 33B	Intron (ENSMUST00000123325.8/67434, intron 2 of 3)	ENSMUST00000227867.1	-4313
chr15:31312536	RRBS	NA	TRUE	FALSE	TRUE	4.26e-05	0.0364265	2.54509	NA	NA	0.0390119	NA	0.711068	0.73365	0.0225824	up	ENSMUSG00000022237	Ankrd33b	ankyrin repeat domain 33B	Intron (ENSMUST00000123325.8/67434, intron 2 of 3)	ENSMUST00000227867.1	-4342
chr15:32562737	RRBS	NA	FALSE	TRUE	FALSE	NA	NA	NA	5.01e-05	0.0386862	NA	-1.15555	0.336121	0.296734	-0.0393878	down	ENSMUSG00000022231	Sema5a	sema domain, seven thrombospondin repeats (type 1 and type 1-like), transmembrane domain (TM) and short cytoplasmic domain, (semaphorin) 5A	Exon (ENSMUST00000226876.1/20356, exon 9 of 9)	ENSMUST00000227429.1	-38938
chr15:32833151	RRBS	NA	TRUE	FALSE	TRUE	1.21e-05	0.0207174	0.890956	NA	NA	0.0359726	NA	0.792572	0.813514	0.0209421	up	ENSMUSG00000115749	Gm41289	predicted gene, 41289	Distal Intergenic	ENSMUST00000227504.1	-59999
chr15:32833163	RRBS	NA	TRUE	FALSE	TRUE	9.71e-06	0.0188251	0.88315	NA	NA	0.0332681	NA	0.791424	0.811907	0.0204829	up	ENSMUSG00000115749	Gm41289	predicted gene, 41289	Distal Intergenic	ENSMUST00000227504.1	-60011
chr15:32833179	RRBS	NA	TRUE	FALSE	TRUE	9.93e-06	0.0189489	0.875973	NA	NA	0.0318427	NA	0.783945	0.802876	0.0189309	up	ENSMUSG00000115749	Gm41289	predicted gene, 41289	Distal Intergenic	ENSMUST00000227504.1	-60027
chr15:32833184	RRBS	NA	TRUE	FALSE	TRUE	9.06e-06	0.0183504	0.887191	NA	NA	0.029399	NA	0.786975	0.805018	0.0180423	up	ENSMUSG00000115749	Gm41289	predicted gene, 41289	Distal Intergenic	ENSMUST00000227504.1	-60032
chr15:32833188	RRBS	NA	TRUE	FALSE	TRUE	8.61e-06	0.0178984	0.889991	NA	NA	0.0289438	NA	0.78999	0.807958	0.0179676	up	ENSMUSG00000115749	Gm41289	predicted gene, 41289	Distal Intergenic	ENSMUST00000227504.1	-60036
chr15:32833201	RRBS	NA	TRUE	FALSE	TRUE	1.22e-05	0.0208049	0.889489	NA	NA	0.0336264	NA	0.791047	0.810534	0.0194877	up	ENSMUSG00000115749	Gm41289	predicted gene, 41289	Distal Intergenic	ENSMUST00000227504.1	-60049
chr15:36296976	RRBS	NA	TRUE	FALSE	TRUE	4.15e-06	0.0135265	2.01193	NA	NA	0.04495	NA	0.406529	0.531788	0.125259	up	ENSMUSG00000022280	Rnf19a	ring finger protein 19A	Distal Intergenic	ENSMUST00000022890.9	-13829
chr15:36297005	RRBS	NA	TRUE	FALSE	TRUE	5.66e-06	0.0154154	1.95116	NA	NA	0.0468306	NA	0.453062	0.569305	0.116243	up	ENSMUSG00000022280	Rnf19a	ring finger protein 19A	Distal Intergenic	ENSMUST00000022890.9	-13858
chr15:37232579	RRBS	NA	TRUE	FALSE	FALSE	6.55e-05	0.0441271	1.5126	NA	NA	NA	NA	0.0348359	0.0370365	0.0022006	up	ENSMUSG00000022286	Grhl2	grainyhead like transcription factor 2	Promoter	ENSMUST00000161405.7	-457
chr15:38320652	RRBS	NA	TRUE	FALSE	FALSE	3.41e-05	0.0334542	2.95286	NA	NA	NA	NA	0.43749	0.477707	0.0402165	up	ENSMUSG00000037465	Klf10	Kruppel-like factor 10	Intron (ENSMUST00000227097.1/ENSMUST00000227097.1, intron 1 of 2)	ENSMUST00000228416.1	-19946
chr15:39722064	RRBS	NA	TRUE	FALSE	FALSE	7.81e-05	0.0470311	2.56886	NA	NA	NA	NA	0.576164	0.607719	0.031555	up	ENSMUSG00000022303	Dcstamp	dendrocyte expressed seven transmembrane protein	Distal Intergenic	ENSMUST00000227368.1	-23868
chr15:40655368	RRBS	NA	FALSE	TRUE	FALSE	NA	NA	NA	1.43e-05	0.0172234	NA	-0.764767	0.00985837	0.00817273	-0.00168564	down	ENSMUSG00000022306	Zfpm2	zinc finger protein, multitype 2	Promoter	ENSMUST00000230723.1	17
chr15:40655376	RRBS	NA	FALSE	TRUE	FALSE	NA	NA	NA	4.4e-06	0.00900663	NA	-0.804231	0.0101444	0.00908116	-0.00106329	down	ENSMUSG00000022306	Zfpm2	zinc finger protein, multitype 2	Promoter	ENSMUST00000230723.1	25
chr15:40655379	RRBS	NA	FALSE	TRUE	FALSE	NA	NA	NA	3.48e-06	0.00785733	NA	-0.812859	0.010294	0.00945067	-0.00084333	down	ENSMUSG00000022306	Zfpm2	zinc finger protein, multitype 2	Promoter	ENSMUST00000230723.1	28
chr15:40655385	RRBS	NA	FALSE	TRUE	FALSE	NA	NA	NA	2.61e-06	0.00669874	NA	-0.824634	0.0105277	0.0102522	-0.000275498	down	ENSMUSG00000022306	Zfpm2	zinc finger protein, multitype 2	Promoter	ENSMUST00000230723.1	34
chr15:40655401	RRBS	NA	FALSE	TRUE	FALSE	NA	NA	NA	3.25e-06	0.0075531	NA	-0.817012	0.0102318	0.0112674	0.00103554	down	ENSMUSG00000022306	Zfpm2	zinc finger protein, multitype 2	Promoter	ENSMUST00000230723.1	50
chr15:40655409	RRBS	NA	FALSE	TRUE	FALSE	NA	NA	NA	6.19e-06	0.0108077	NA	-0.795065	0.0097893	0.0112778	0.00148854	down	ENSMUSG00000022306	Zfpm2	zinc finger protein, multitype 2	Promoter	ENSMUST00000230723.1	58
chr15:40655413	RRBS	NA	FALSE	TRUE	FALSE	NA	NA	NA	8.81e-06	0.013146	NA	-0.783542	0.00964269	0.0113297	0.00168701	down	ENSMUSG00000022306	Zfpm2	zinc finger protein, multitype 2	Promoter	ENSMUST00000230723.1	62
chr15:40655417	RRBS	NA	FALSE	TRUE	FALSE	NA	NA	NA	1.3e-05	0.0163167	NA	-0.771221	0.00954405	0.0114427	0.00189861	down	ENSMUSG00000022306	Zfpm2	zinc finger protein, multitype 2	Promoter	ENSMUST00000230723.1	66
chr15:41788907	RRBS	NA	FALSE	TRUE	FALSE	NA	NA	NA	1.43e-06	0.00484305	NA	-0.858979	0.0134167	0.0127167	-0.000699952	down	ENSMUSG00000022307	Oxr1	oxidation resistance 1	Promoter	ENSMUST00000170127.8	-34
chr15:41788926	RRBS	NA	FALSE	TRUE	FALSE	NA	NA	NA	4.48e-06	0.00906929	NA	-0.824603	0.0143826	0.0124127	-0.00196986	down	ENSMUSG00000022307	Oxr1	oxidation resistance 1	Promoter	ENSMUST00000170127.8	-15
chr15:41788928	RRBS	NA	FALSE	TRUE	FALSE	NA	NA	NA	6.29e-06	0.0108452	NA	-0.814042	0.0145038	0.012369	-0.00213473	down	ENSMUSG00000022307	Oxr1	oxidation resistance 1	Promoter	ENSMUST00000170127.8	-13
chr15:41788931	RRBS	NA	FALSE	TRUE	FALSE	NA	NA	NA	1.1e-05	0.0147261	NA	-0.796686	0.014738	0.0123199	-0.00241816	down	ENSMUSG00000022307	Oxr1	oxidation resistance 1	Promoter	ENSMUST00000170127.8	-10
chr15:41788935	RRBS	NA	FALSE	TRUE	FALSE	NA	NA	NA	2.4e-05	0.024407	NA	-0.770456	0.014871	0.0122048	-0.00266624	down	ENSMUSG00000022307	Oxr1	oxidation resistance 1	Promoter	ENSMUST00000170127.8	-6
chr15:41788940	RRBS	NA	FALSE	TRUE	FALSE	NA	NA	NA	7.03e-05	0.0472499	NA	-0.733267	0.0151237	0.012087	-0.00303666	down	ENSMUSG00000022307	Oxr1	oxidation resistance 1	Promoter	ENSMUST00000170127.8	-1
chr15:42676311	Array	cg25506728	FALSE	TRUE	FALSE	NA	NA	NA	6.14e-07	0.00483258	NA	0.23105	0.0343979	0.0377333	0.00333538	up	ENSMUSG00000022309	Angpt1	angiopoietin 1	Promoter	ENSMUST00000227738.1	438
chr15:5242878	RRBS	NA	FALSE	TRUE	FALSE	NA	NA	NA	6.82e-05	0.0463098	NA	-1.00419	0.154968	0.168529	0.0135617	down	ENSMUSG00000039942	Ptger4	prostaglandin E receptor 4 (subtype EP4)	Promoter	ENSMUST00000133966.1	-168
chr15:57291281	RRBS	NA	FALSE	TRUE	FALSE	NA	NA	NA	2.07e-06	0.00586232	NA	1.14669	0.865912	0.906102	0.0401907	up	ENSMUSG00000022366	Slc22a22	solute carrier family 22 (organic cation transporter), member 22	Intron (ENSMUST00000110196.7/210463, intron 2 of 11)	ENSMUST00000022995.12	-26120
chr15:57291308	RRBS	NA	FALSE	TRUE	FALSE	NA	NA	NA	4.89e-06	0.00936983	NA	1.03183	0.916872	0.94433	0.027458	up	ENSMUSG00000022366	Slc22a22	solute carrier family 22 (organic cation transporter), member 22	Intron (ENSMUST00000110196.7/210463, intron 2 of 11)	ENSMUST00000022995.12	-26147
chr15:57291328	RRBS	NA	FALSE	TRUE	FALSE	NA	NA	NA	2.43e-05	0.0246022	NA	0.938954	0.933117	0.957245	0.0241274	up	ENSMUSG00000022366	Slc22a22	solute carrier family 22 (organic cation transporter), member 22	Intron (ENSMUST00000110196.7/210463, intron 2 of 11)	ENSMUST00000022995.12	-26167
chr15:57892303	RRBS	NA	TRUE	FALSE	TRUE	7.17e-05	0.045392	1.16206	NA	NA	0.0312466	NA	0.00830116	0.00895504	0.000653875	up	ENSMUSG00000022365	Derl1	Der1-like domain family, member 1	Promoter	ENSMUST00000022993.6	145
chr15:57892314	RRBS	NA	TRUE	FALSE	TRUE	1.67e-05	0.0238209	1.26422	NA	NA	0.0149462	NA	0.00805551	0.00906201	0.00100649	up	ENSMUSG00000022365	Derl1	Der1-like domain family, member 1	Promoter	ENSMUST00000022993.6	134
chr15:57892320	RRBS	NA	TRUE	FALSE	TRUE	1.25e-05	0.0210586	1.27839	NA	NA	0.0125823	NA	0.00786831	0.00877659	0.000908282	up	ENSMUSG00000022365	Derl1	Der1-like domain family, member 1	Promoter	ENSMUST00000022993.6	128
chr15:57892325	RRBS	NA	TRUE	FALSE	TRUE	1.54e-05	0.0228867	1.27011	NA	NA	0.0140787	NA	0.0077723	0.008558	0.000785701	up	ENSMUSG00000022365	Derl1	Der1-like domain family, member 1	Promoter	ENSMUST00000022993.6	123
chr15:57892328	RRBS	NA	TRUE	FALSE	TRUE	1.76e-05	0.0246118	1.26586	NA	NA	0.0149462	NA	0.00771789	0.00840287	0.000684978	up	ENSMUSG00000022365	Derl1	Der1-like domain family, member 1	Promoter	ENSMUST00000022993.6	120
chr15:57892330	RRBS	NA	TRUE	FALSE	TRUE	2.04e-05	0.0267122	1.26051	NA	NA	0.0161638	NA	0.00769386	0.00830171	0.000607852	up	ENSMUSG00000022365	Derl1	Der1-like domain family, member 1	Promoter	ENSMUST00000022993.6	118
chr15:57892332	RRBS	NA	TRUE	FALSE	TRUE	2.52e-05	0.0290178	1.25258	NA	NA	0.017608	NA	0.00764922	0.00820631	0.000557089	up	ENSMUSG00000022365	Derl1	Der1-like domain family, member 1	Promoter	ENSMUST00000022993.6	116
chr15:58035026	RRBS	NA	FALSE	TRUE	FALSE	NA	NA	NA	6.31e-05	0.0443491	NA	-1.33906	0.417997	0.347415	-0.0705822	down	ENSMUSG00000101892	9130401M01Rik	RIKEN cDNA 9130401M01 gene	Promoter	ENSMUST00000185553.1	-701
chr15:58075673	RRBS	NA	FALSE	TRUE	FALSE	NA	NA	NA	2.83e-07	0.00218025	NA	-0.88391	0.0130836	0.00895748	-0.00412612	down	ENSMUSG00000022361	Zhx1	zinc fingers and homeoboxes 1	Promoter	ENSMUST00000177504.8	510
chr15:58075676	RRBS	NA	FALSE	TRUE	FALSE	NA	NA	NA	1.7e-07	0.00157108	NA	-0.896227	0.0129358	0.00881299	-0.00412286	down	ENSMUSG00000022361	Zhx1	zinc fingers and homeoboxes 1	Promoter	ENSMUST00000177504.8	507
chr15:58075686	RRBS	NA	FALSE	TRUE	FALSE	NA	NA	NA	7.51e-08	0.00100797	NA	-0.916861	0.0127984	0.00839389	-0.00440447	down	ENSMUSG00000022361	Zhx1	zinc fingers and homeoboxes 1	Promoter	ENSMUST00000177504.8	497
chr15:58075699	RRBS	NA	FALSE	TRUE	FALSE	NA	NA	NA	6.18e-08	0.000950853	NA	-0.929041	0.0131293	0.00824607	-0.00488321	down	ENSMUSG00000022361	Zhx1	zinc fingers and homeoboxes 1	Promoter	ENSMUST00000177504.8	484
chr15:58075705	RRBS	NA	FALSE	TRUE	FALSE	NA	NA	NA	9.78e-08	0.00115461	NA	-0.922816	0.0133867	0.00828318	-0.00510349	down	ENSMUSG00000022361	Zhx1	zinc fingers and homeoboxes 1	Promoter	ENSMUST00000177504.8	478
chr15:58075716	RRBS	NA	FALSE	TRUE	FALSE	NA	NA	NA	4.17e-05	0.034405	NA	-0.709375	0.0122352	0.00782828	-0.00440687	down	ENSMUSG00000022361	Zhx1	zinc fingers and homeoboxes 1	Promoter	ENSMUST00000177504.8	467
chr15:58933587	RRBS	NA	TRUE	FALSE	TRUE	5.79e-05	0.041672	1.01996	NA	NA	0.0346397	NA	0.0117018	0.0117492	4.74e-05	up	ENSMUSG00000050891	Tatdn1	TatD DNase domain containing 1	Promoter	ENSMUST00000226931.1	119
chr15:58933598	RRBS	NA	TRUE	FALSE	TRUE	1.38e-05	0.0219175	1.07303	NA	NA	0.021128	NA	0.0109045	0.0113849	0.00048034	up	ENSMUSG00000050891	Tatdn1	TatD DNase domain containing 1	Promoter	ENSMUST00000226931.1	108
chr15:58933619	RRBS	NA	TRUE	FALSE	TRUE	7e-06	0.0167967	1.11431	NA	NA	0.0173807	NA	0.00978924	0.0108656	0.00107631	up	ENSMUSG00000050891	Tatdn1	TatD DNase domain containing 1	Promoter	ENSMUST00000226931.1	87
chr15:58933621	RRBS	NA	TRUE	FALSE	TRUE	7.6e-06	0.0172847	1.11474	NA	NA	0.0184517	NA	0.00972711	0.0108404	0.00111333	up	ENSMUSG00000050891	Tatdn1	TatD DNase domain containing 1	Promoter	ENSMUST00000226931.1	85
chr15:58933634	RRBS	NA	TRUE	FALSE	TRUE	1.54e-05	0.0228867	1.12271	NA	NA	0.0238947	NA	0.00962033	0.0110918	0.00147144	up	ENSMUSG00000050891	Tatdn1	TatD DNase domain containing 1	Promoter	ENSMUST00000226931.1	72
chr15:58933646	RRBS	NA	TRUE	FALSE	TRUE	2.54e-05	0.0290178	1.11642	NA	NA	0.0293137	NA	0.00842066	0.0103138	0.00189316	up	ENSMUSG00000050891	Tatdn1	TatD DNase domain containing 1	Promoter	ENSMUST00000226931.1	60
chr15:58933655	RRBS	NA	TRUE	FALSE	TRUE	6.2e-05	0.042984	1.0888	NA	NA	0.0417112	NA	0.0076381	0.00968424	0.00204614	up	ENSMUSG00000050891	Tatdn1	TatD DNase domain containing 1	Promoter	ENSMUST00000226931.1	51
chr15:59006542	RRBS	NA	FALSE	TRUE	FALSE	NA	NA	NA	8.07e-06	0.0124615	NA	1.22824	0.767608	0.800053	0.0324451	up	ENSMUSG00000022353	Mtss1	MTSS I-BAR domain containing 1	Intron (ENSMUST00000080371.7/211401, intron 3 of 14)	ENSMUST00000227290.1	-34003
chr15:59006567	RRBS	NA	FALSE	TRUE	FALSE	NA	NA	NA	4.74e-05	0.03739	NA	1.15577	0.747006	0.805722	0.0587155	up	ENSMUSG00000022353	Mtss1	MTSS I-BAR domain containing 1	Intron (ENSMUST00000080371.7/211401, intron 3 of 14)	ENSMUST00000227290.1	-34028
chr15:59374076	RRBS	NA	FALSE	TRUE	FALSE	NA	NA	NA	4.57e-05	0.0365088	NA	-0.738552	0.0130038	0.00987157	-0.0031322	down	ENSMUSG00000022350	Washc5	WASH complex subunit 5	Promoter	ENSMUST00000022976.5	91
chr15:59374081	RRBS	NA	FALSE	TRUE	FALSE	NA	NA	NA	2.54e-05	0.025197	NA	-0.764614	0.0141627	0.0110006	-0.00316214	down	ENSMUSG00000022350	Washc5	WASH complex subunit 5	Promoter	ENSMUST00000022976.5	86
chr15:59374088	RRBS	NA	FALSE	TRUE	FALSE	NA	NA	NA	1.01e-05	0.0142448	NA	-0.796395	0.0150946	0.0120619	-0.00303271	down	ENSMUSG00000022350	Washc5	WASH complex subunit 5	Promoter	ENSMUST00000022976.5	79
chr15:59374120	RRBS	NA	FALSE	TRUE	FALSE	NA	NA	NA	5.67e-07	0.00292039	NA	-0.889446	0.0202285	0.0181508	-0.00207773	down	ENSMUSG00000022350	Washc5	WASH complex subunit 5	Promoter	ENSMUST00000022976.5	47
chr15:59374125	RRBS	NA	FALSE	TRUE	FALSE	NA	NA	NA	6.62e-07	0.00316954	NA	-0.884133	0.0205045	0.0186307	-0.00187382	down	ENSMUSG00000022350	Washc5	WASH complex subunit 5	Promoter	ENSMUST00000022976.5	42
chr15:59374132	RRBS	NA	FALSE	TRUE	FALSE	NA	NA	NA	1.38e-06	0.00476731	NA	-0.861762	0.0208098	0.0193358	-0.00147408	down	ENSMUSG00000022350	Washc5	WASH complex subunit 5	Promoter	ENSMUST00000022976.5	35
chr15:59374142	RRBS	NA	FALSE	TRUE	FALSE	NA	NA	NA	1.99e-05	0.021604	NA	-0.772466	0.0200254	0.0192869	-0.000738448	down	ENSMUSG00000022350	Washc5	WASH complex subunit 5	Promoter	ENSMUST00000022976.5	25
chr15:61158167	RRBS	NA	TRUE	FALSE	FALSE	1.26e-05	0.0210852	1.32371	NA	NA	NA	NA	0.0479159	0.075978	0.0280621	up	ENSMUSG00000022347	A1bg	alpha-1-B glycoprotein	Intron (ENSMUST00000229334.1/ENSMUST00000229334.1, intron 1 of 4)	ENSMUST00000228632.1	-235155
chr15:61158177	RRBS	NA	TRUE	FALSE	FALSE	1.08e-05	0.0198572	1.32416	NA	NA	NA	NA	0.0479849	0.0760347	0.0280498	up	ENSMUSG00000022347	A1bg	alpha-1-B glycoprotein	Intron (ENSMUST00000229334.1/ENSMUST00000229334.1, intron 1 of 4)	ENSMUST00000228632.1	-235165
chr15:61158182	RRBS	NA	TRUE	FALSE	FALSE	9.49e-06	0.0186843	1.33304	NA	NA	NA	NA	0.0473254	0.0756679	0.0283425	up	ENSMUSG00000022347	A1bg	alpha-1-B glycoprotein	Intron (ENSMUST00000229334.1/ENSMUST00000229334.1, intron 1 of 4)	ENSMUST00000228632.1	-235170
chr15:64922227	RRBS	NA	TRUE	FALSE	TRUE	3.2e-06	0.0122615	-1.4352	NA	NA	0.0124824	NA	0.0113217	0.0122021	0.000880464	down	ENSMUSG00000022376	Adcy8	adenylate cyclase 8	Promoter	ENSMUST00000228109.1	44
chr15:64922241	RRBS	NA	TRUE	FALSE	TRUE	1.31e-05	0.0214176	-1.28409	NA	NA	0.0173807	NA	0.0100802	0.0118534	0.00177328	down	ENSMUSG00000022376	Adcy8	adenylate cyclase 8	Promoter	ENSMUST00000228109.1	30
chr15:64922243	RRBS	NA	TRUE	FALSE	TRUE	1.62e-05	0.0234169	-1.2671	NA	NA	0.019045	NA	0.00993906	0.0118567	0.00191764	down	ENSMUSG00000022376	Adcy8	adenylate cyclase 8	Promoter	ENSMUST00000228109.1	28
chr15:7170153	RRBS	NA	FALSE	TRUE	FALSE	NA	NA	NA	3.76e-07	0.00249782	NA	1.42857	0.662354	0.757314	0.0949603	up	ENSMUSG00000054263	Lifr	LIF receptor alpha	Intron (ENSMUST00000067190.11/16880, intron 7 of 19)	ENSMUST00000171588.1	15800
chr15:7170169	RRBS	NA	FALSE	TRUE	FALSE	NA	NA	NA	4.11e-07	0.00254588	NA	1.42859	0.667002	0.751085	0.0840831	up	ENSMUSG00000054263	Lifr	LIF receptor alpha	Intron (ENSMUST00000067190.11/16880, intron 7 of 19)	ENSMUST00000171588.1	15816
chr15:7170197	RRBS	NA	FALSE	TRUE	FALSE	NA	NA	NA	6.1e-07	0.00302792	NA	1.42104	0.672838	0.744804	0.0719664	up	ENSMUSG00000054263	Lifr	LIF receptor alpha	Intron (ENSMUST00000067190.11/16880, intron 7 of 19)	ENSMUST00000171588.1	15844
chr15:73439029	RRBS	NA	TRUE	FALSE	TRUE	7.09e-07	0.00701643	3.01231	NA	NA	0.00689504	NA	0.672213	0.708373	0.0361603	up	ENSMUSG00000022607	Ptk2	PTK2 protein tyrosine kinase 2	Distal Intergenic	ENSMUST00000226893.1	-15749
chr15:73724958	RRBS	NA	FALSE	TRUE	FALSE	NA	NA	NA	3.34e-05	0.0302713	NA	-0.760749	0.0083836	0.00705018	-0.00133342	down	ENSMUSG00000059895	Ptp4a3	protein tyrosine phosphatase 4a3	Promoter	ENSMUST00000163582.8	28
chr15:73724961	RRBS	NA	FALSE	TRUE	FALSE	NA	NA	NA	5.32e-05	0.0403028	NA	-0.745541	0.00882342	0.00704205	-0.00178137	down	ENSMUSG00000059895	Ptp4a3	protein tyrosine phosphatase 4a3	Promoter	ENSMUST00000163582.8	31
chr15:73724977	RRBS	NA	FALSE	TRUE	FALSE	NA	NA	NA	7.52e-05	0.0490814	NA	-0.744255	0.0116864	0.00705162	-0.00463481	down	ENSMUSG00000059895	Ptp4a3	protein tyrosine phosphatase 4a3	Promoter	ENSMUST00000163582.8	47
chr15:73724997	RRBS	NA	FALSE	TRUE	FALSE	NA	NA	NA	7.6e-05	0.0494424	NA	-0.756731	0.0152304	0.00720519	-0.00802519	down	ENSMUSG00000059895	Ptp4a3	protein tyrosine phosphatase 4a3	Promoter	ENSMUST00000163582.8	67
chr15:7480506	RRBS	NA	FALSE	TRUE	FALSE	NA	NA	NA	2.95e-05	0.0279243	NA	-1.05303	0.143688	0.150681	0.00699264	down	ENSMUSG00000042961	Egflam	EGF-like, fibronectin type III and laminin G domains	Distal Intergenic	ENSMUST00000160207.7	-82111
chr15:75925105	RRBS	NA	FALSE	TRUE	FALSE	NA	NA	NA	7.03e-05	0.0472499	NA	-1.51408	0.610483	0.617945	0.00746257	down	ENSMUSG00000022570	Tsta3	tissue specific transplantation antigen P35B	Promoter	ENSMUST00000229997.1	1416
chr15:75995200	RRBS	NA	TRUE	FALSE	TRUE	1.59e-05	0.0231442	2.19875	NA	NA	0.042194	NA	0.861058	0.85716	-0.00389789	up	ENSMUSG00000063704	Mapk15	mitogen-activated protein kinase 15	Promoter	ENSMUST00000160092.8	-739
chr15:76080744	RRBS	NA	TRUE	FALSE	FALSE	9.13e-05	0.0499197	1.21522	NA	NA	NA	NA	0.00692964	0.0114386	0.00450899	up	ENSMUSG00000002524	Puf60	poly-U binding splicing factor 60	Promoter	ENSMUST00000227316.1	126
chr15:76080749	RRBS	NA	TRUE	FALSE	FALSE	5.7e-05	0.0414914	1.27586	NA	NA	NA	NA	0.00671175	0.0117922	0.00508049	up	ENSMUSG00000002524	Puf60	poly-U binding splicing factor 60	Promoter	ENSMUST00000227316.1	121
chr15:76350915	RRBS	NA	TRUE	FALSE	TRUE	8.05e-05	0.0475716	1.36348	NA	NA	0.0481599	NA	0.0106976	0.0145167	0.00381914	up	ENSMUSG00000022552	Sharpin	SHANK-associated RH domain interacting protein	Promoter	ENSMUST00000154477.7	132
chr15:76380967	RRBS	NA	TRUE	FALSE	FALSE	5.93e-05	0.0420977	-1.23423	NA	NA	NA	NA	0.0119405	0.00979555	-0.00214497	down	ENSMUSG00000022558	Mroh1	maestro heat-like repeat family member 1	Promoter	ENSMUST00000162319.7	414
chr15:76380981	RRBS	NA	TRUE	FALSE	TRUE	8.99e-07	0.00789433	-1.73561	NA	NA	0.00718642	NA	0.0138592	0.0113165	-0.00254272	down	ENSMUSG00000022558	Mroh1	maestro heat-like repeat family member 1	Promoter	ENSMUST00000162319.7	428
chr15:76900653	RRBS	NA	TRUE	FALSE	TRUE	3.02e-05	0.0318693	2.68337	NA	NA	0.0446157	NA	0.290251	0.299672	0.00942018	up	ENSMUSG00000055041	Commd5	COMM domain containing 5	Promoter	ENSMUST00000109793.2	717
chr15:76900664	RRBS	NA	TRUE	FALSE	FALSE	6.62e-05	0.0442381	2.44918	NA	NA	NA	NA	0.283393	0.288672	0.00527924	up	ENSMUSG00000055041	Commd5	COMM domain containing 5	Promoter	ENSMUST00000109793.2	728
chr15:76900696	RRBS	NA	TRUE	FALSE	TRUE	1.44e-05	0.022384	2.38754	NA	NA	0.0422534	NA	0.208568	0.216722	0.00815359	up	ENSMUSG00000055041	Commd5	COMM domain containing 5	Promoter	ENSMUST00000109793.2	760
chr15:77785085	RRBS	NA	TRUE	FALSE	TRUE	7.35e-06	0.0170954	2.29241	NA	NA	0.0218751	NA	0.810355	0.820313	0.00995871	up	ENSMUSG00000022443	Myh9	myosin, heavy polypeptide 9, non-muscle	Intron (ENSMUST00000016771.12/17886, intron 14 of 40)	ENSMUST00000231192.1	-3952
chr15:77928911	RRBS	NA	FALSE	TRUE	FALSE	NA	NA	NA	7.28e-05	0.0482904	NA	-0.769744	0.0223391	0.0147087	-0.00763041	down	ENSMUSG00000005354	Txn2	thioredoxin 2	Promoter	ENSMUST00000109748.8	57
chr15:77956115	RRBS	NA	TRUE	FALSE	FALSE	6.24e-05	0.0430968	-1.35592	NA	NA	NA	NA	0.0184925	0.0131993	-0.00529313	down	ENSMUSG00000016552	Foxred2	FAD-dependent oxidoreductase domain containing 2	Promoter	ENSMUST00000117725.1	560
chr15:7812045	RRBS	NA	TRUE	FALSE	TRUE	6.09e-06	0.0158617	2.61191	NA	NA	0.00775413	NA	0.163772	0.194628	0.0308558	up	ENSMUSG00000022144	Gdnf	glial cell line derived neurotrophic factor	Promoter	ENSMUST00000022744.4	1199
chr15:7812093	RRBS	NA	TRUE	FALSE	TRUE	2.85e-05	0.0308877	2.14209	NA	NA	0.0161787	NA	0.095455	0.118302	0.0228467	up	ENSMUSG00000022144	Gdnf	glial cell line derived neurotrophic factor	Promoter	ENSMUST00000022744.4	1247
chr15:78439926	RRBS	NA	TRUE	FALSE	TRUE	5.24e-05	0.0399529	1.63306	NA	NA	0.0363136	NA	0.471698	0.490347	0.0186495	up	ENSMUSG00000016942	Tmprss6	transmembrane serine protease 6	3' UTR	ENSMUST00000230473.1	4453
chr15:78530978	RRBS	NA	TRUE	FALSE	TRUE	9.58e-07	0.0081481	2.55893	NA	NA	0.00490925	NA	0.12539	0.11562	-0.00977067	up	ENSMUSG00000022440	C1qtnf6	C1q and tumor necrosis factor related protein 6	Promoter	ENSMUST00000230943.1	438
chr15:78531026	RRBS	NA	TRUE	FALSE	TRUE	2.61e-05	0.0295202	1.76952	NA	NA	0.0363136	NA	0.145144	0.134556	-0.0105875	up	ENSMUSG00000022440	C1qtnf6	C1q and tumor necrosis factor related protein 6	Promoter	ENSMUST00000230943.1	390
chr15:78973930	RRBS	NA	FALSE	TRUE	FALSE	NA	NA	NA	4.67e-05	0.0369492	NA	1.00935	0.859805	0.900221	0.0404162	up	ENSMUSG00000033088	Triobp	TRIO and F-actin binding protein	Promoter	ENSMUST00000229270.1	-123
chr15:78973978	RRBS	NA	FALSE	TRUE	FALSE	NA	NA	NA	2.81e-06	0.00696009	NA	1.10053	0.877591	0.917102	0.0395113	up	ENSMUSG00000033088	Triobp	TRIO and F-actin binding protein	Promoter	ENSMUST00000229270.1	-75
chr15:78973997	RRBS	NA	FALSE	TRUE	FALSE	NA	NA	NA	4.72e-05	0.0372908	NA	1.00402	0.868591	0.915199	0.0466083	up	ENSMUSG00000033088	Triobp	TRIO and F-actin binding protein	Promoter	ENSMUST00000229270.1	-56
chr15:79490243	RRBS	NA	FALSE	TRUE	FALSE	NA	NA	NA	3.53e-06	0.00794819	NA	1.37329	0.632629	0.704131	0.071502	up	ENSMUSG00000044216	Kcnj4	potassium inwardly-rectifying channel, subfamily J, member 4	Intron (ENSMUST00000057801.7/16520, intron 1 of 1)	ENSMUST00000057801.7	14998
chr15:80061377	RRBS	NA	FALSE	TRUE	FALSE	NA	NA	NA	9.03e-06	0.0133155	NA	1.04779	0.858862	0.888976	0.0301135	up	ENSMUSG00000077734	Snord83b	small nucleolar RNA, C/D box 83B	Distal Intergenic	ENSMUST00000104546.1	17214
chr15:80061416	RRBS	NA	FALSE	TRUE	FALSE	NA	NA	NA	1.66e-05	0.0188595	NA	0.921217	0.912032	0.943734	0.0317015	up	ENSMUSG00000077734	Snord83b	small nucleolar RNA, C/D box 83B	Distal Intergenic	ENSMUST00000104546.1	17175
chr15:80061418	RRBS	NA	FALSE	TRUE	FALSE	NA	NA	NA	1.8e-05	0.019952	NA	0.915995	0.913508	0.945	0.0314918	up	ENSMUSG00000077734	Snord83b	small nucleolar RNA, C/D box 83B	Distal Intergenic	ENSMUST00000104546.1	17173
chr15:81745894	RRBS	NA	TRUE	FALSE	FALSE	8.8e-05	0.0491162	-1.03459	NA	NA	NA	NA	0.0165566	0.0152604	-0.00129621	down	ENSMUSG00000022391	Rangap1	RAN GTPase activating protein 1	Promoter	ENSMUST00000230726.1	-364
chr15:81781967	RRBS	NA	TRUE	FALSE	TRUE	3.47e-05	0.0337768	1.13549	NA	NA	0.0471857	NA	0.563701	0.595545	0.031845	up	ENSMUSG00000022390	Zc3h7b	zinc finger CCCH type containing 7B	Exon (ENSMUST00000229044.1/20286, exon 14 of 15)	ENSMUST00000230590.1	3300
chr15:81781980	RRBS	NA	TRUE	FALSE	TRUE	1.79e-05	0.0248261	1.24835	NA	NA	0.0377089	NA	0.528514	0.566795	0.0382804	up	ENSMUSG00000022390	Zc3h7b	zinc finger CCCH type containing 7B	Exon (ENSMUST00000229044.1/20286, exon 14 of 15)	ENSMUST00000230590.1	3313
chr15:82127345	RRBS	NA	FALSE	TRUE	FALSE	NA	NA	NA	3.74e-05	0.0323815	NA	-0.922979	0.0636111	0.0556044	-0.00800662	down	ENSMUSG00000068114	Ccdc134	coiled-coil domain containing 134	Promoter	ENSMUST00000089174.5	-577
chr15:82127369	RRBS	NA	FALSE	TRUE	FALSE	NA	NA	NA	1.06e-06	0.0041057	NA	-1.03752	0.0808297	0.0676487	-0.013181	down	ENSMUSG00000068114	Ccdc134	coiled-coil domain containing 134	Promoter	ENSMUST00000089174.5	-553
chr15:82127405	RRBS	NA	FALSE	TRUE	FALSE	NA	NA	NA	7.83e-08	0.00101205	NA	-1.11943	0.0852308	0.0682482	-0.0169826	down	ENSMUSG00000068114	Ccdc134	coiled-coil domain containing 134	Promoter	ENSMUST00000089174.5	-517
chr15:82127423	RRBS	NA	FALSE	TRUE	FALSE	NA	NA	NA	1.87e-08	0.00041737	NA	-1.15829	0.0831349	0.0654256	-0.0177093	down	ENSMUSG00000068114	Ccdc134	coiled-coil domain containing 134	Promoter	ENSMUST00000089174.5	-499
chr15:82127426	RRBS	NA	FALSE	TRUE	FALSE	NA	NA	NA	1.53e-08	0.000361156	NA	-1.16012	0.0812389	0.0640469	-0.0171919	down	ENSMUSG00000068114	Ccdc134	coiled-coil domain containing 134	Promoter	ENSMUST00000089174.5	-496
chr15:82127436	RRBS	NA	FALSE	TRUE	FALSE	NA	NA	NA	5.95e-09	0.000194087	NA	-1.17235	0.0750715	0.0592688	-0.0158027	down	ENSMUSG00000068114	Ccdc134	coiled-coil domain containing 134	Promoter	ENSMUST00000089174.5	-486
chr15:82127472	RRBS	NA	FALSE	TRUE	FALSE	NA	NA	NA	4.63e-07	0.00268345	NA	-1.00518	0.0541958	0.0430122	-0.0111836	down	ENSMUSG00000068114	Ccdc134	coiled-coil domain containing 134	Promoter	ENSMUST00000089174.5	-450
chr15:82494100	RRBS	NA	TRUE	FALSE	TRUE	3.04e-05	0.0318889	2.39609	NA	NA	0.0362143	NA	0.80043	0.80743	0.00700056	up	ENSMUSG00000068086	Cyp2d9	cytochrome P450, family 2, subfamily d, polypeptide 9	Distal Intergenic	ENSMUST00000230024.1	39700
chr15:82494123	RRBS	NA	TRUE	FALSE	TRUE	1.74e-05	0.0244974	2.51823	NA	NA	0.0293857	NA	0.780888	0.787281	0.00639302	up	ENSMUSG00000068086	Cyp2d9	cytochrome P450, family 2, subfamily d, polypeptide 9	Distal Intergenic	ENSMUST00000230024.1	39723
chr15:82494158	RRBS	NA	TRUE	FALSE	TRUE	7.76e-06	0.017328	2.68389	NA	NA	0.022246	NA	0.761573	0.773591	0.0120182	up	ENSMUSG00000068086	Cyp2d9	cytochrome P450, family 2, subfamily d, polypeptide 9	Distal Intergenic	ENSMUST00000230024.1	39758
chr15:82494161	RRBS	NA	TRUE	FALSE	TRUE	8e-06	0.0174468	2.69092	NA	NA	0.0223782	NA	0.759635	0.771268	0.0116337	up	ENSMUSG00000068086	Cyp2d9	cytochrome P450, family 2, subfamily d, polypeptide 9	Distal Intergenic	ENSMUST00000230024.1	39761
chr15:82917617	RRBS	NA	FALSE	TRUE	FALSE	NA	NA	NA	6.18e-05	0.04385	NA	-0.928774	0.071296	0.0537111	-0.0175848	down	ENSMUSG00000041852	Tcf20	transcription factor 20	Intron (ENSMUST00000229547.1/21411, intron 1 of 1)	ENSMUST00000048966.6	-5483
chr15:82917622	RRBS	NA	FALSE	TRUE	FALSE	NA	NA	NA	6.13e-05	0.04364	NA	-0.929869	0.0716226	0.0540965	-0.0175261	down	ENSMUSG00000041852	Tcf20	transcription factor 20	Intron (ENSMUST00000229547.1/21411, intron 1 of 1)	ENSMUST00000048966.6	-5488
chr15:84239335	RRBS	NA	FALSE	TRUE	FALSE	NA	NA	NA	1.73e-05	0.0193869	NA	-0.765621	0.159665	0.140952	-0.018713	down	ENSMUSG00000022438	Parvb	parvin, beta	Intron (ENSMUST00000023072.6/170736, intron 1 of 12)	ENSMUST00000122818.1	7269
chr15:84239345	RRBS	NA	FALSE	TRUE	FALSE	NA	NA	NA	1.97e-05	0.0214697	NA	-0.755398	0.16158	0.141722	-0.0198587	down	ENSMUSG00000022438	Parvb	parvin, beta	Intron (ENSMUST00000023072.6/170736, intron 1 of 12)	ENSMUST00000122818.1	7279
chr15:84239350	RRBS	NA	FALSE	TRUE	FALSE	NA	NA	NA	3.2e-05	0.029451	NA	-0.737741	0.158513	0.138743	-0.0197699	down	ENSMUSG00000022438	Parvb	parvin, beta	Intron (ENSMUST00000023072.6/170736, intron 1 of 12)	ENSMUST00000122818.1	7284
chr15:84239353	RRBS	NA	FALSE	TRUE	FALSE	NA	NA	NA	4.34e-05	0.0352942	NA	-0.726346	0.155764	0.136751	-0.019013	down	ENSMUSG00000022438	Parvb	parvin, beta	Intron (ENSMUST00000023072.6/170736, intron 1 of 12)	ENSMUST00000122818.1	7287
chr15:84239355	RRBS	NA	FALSE	TRUE	FALSE	NA	NA	NA	5.22e-05	0.0398316	NA	-0.718527	0.153631	0.135189	-0.0184418	down	ENSMUSG00000022438	Parvb	parvin, beta	Intron (ENSMUST00000023072.6/170736, intron 1 of 12)	ENSMUST00000122818.1	7289
chr15:84853475	RRBS	NA	FALSE	TRUE	FALSE	NA	NA	NA	8.9e-06	0.0132331	NA	-0.813853	0.0137962	0.00978006	-0.00401615	down	ENSMUSG00000016624	Phf21b	PHD finger protein 21B	Intron (ENSMUST00000016768.11/271305, intron 2 of 12)	ENSMUST00000016768.11	1635
chr15:84853481	RRBS	NA	FALSE	TRUE	FALSE	NA	NA	NA	3.94e-06	0.00842617	NA	-0.84527	0.0147979	0.0106484	-0.0041495	down	ENSMUSG00000016624	Phf21b	PHD finger protein 21B	Intron (ENSMUST00000016768.11/271305, intron 2 of 12)	ENSMUST00000016768.11	1629
chr15:84853484	RRBS	NA	FALSE	TRUE	FALSE	NA	NA	NA	3.66e-06	0.0080851	NA	-0.850329	0.015316	0.0110961	-0.00421989	down	ENSMUSG00000016624	Phf21b	PHD finger protein 21B	Intron (ENSMUST00000016768.11/271305, intron 2 of 12)	ENSMUST00000016768.11	1626
chr15:84853490	RRBS	NA	FALSE	TRUE	FALSE	NA	NA	NA	3.82e-06	0.0082509	NA	-0.852223	0.0160342	0.0115911	-0.00444316	down	ENSMUSG00000016624	Phf21b	PHD finger protein 21B	Intron (ENSMUST00000016768.11/271305, intron 2 of 12)	ENSMUST00000016768.11	1620
chr15:84853492	RRBS	NA	FALSE	TRUE	FALSE	NA	NA	NA	4.1e-06	0.00854234	NA	-0.851142	0.01628	0.0117551	-0.00452494	down	ENSMUSG00000016624	Phf21b	PHD finger protein 21B	Intron (ENSMUST00000016768.11/271305, intron 2 of 12)	ENSMUST00000016768.11	1618
chr15:84853494	RRBS	NA	FALSE	TRUE	FALSE	NA	NA	NA	4.52e-06	0.00909253	NA	-0.849207	0.0165233	0.0119292	-0.00459413	down	ENSMUSG00000016624	Phf21b	PHD finger protein 21B	Intron (ENSMUST00000016768.11/271305, intron 2 of 12)	ENSMUST00000016768.11	1616
chr15:84853508	RRBS	NA	FALSE	TRUE	FALSE	NA	NA	NA	1.45e-05	0.017415	NA	-0.814719	0.0175498	0.0127602	-0.00478959	down	ENSMUSG00000016624	Phf21b	PHD finger protein 21B	Intron (ENSMUST00000016768.11/271305, intron 2 of 12)	ENSMUST00000016768.11	1602
chr15:84853511	RRBS	NA	FALSE	TRUE	FALSE	NA	NA	NA	2.14e-05	0.0226123	NA	-0.800251	0.0174109	0.0127153	-0.00469556	down	ENSMUSG00000016624	Phf21b	PHD finger protein 21B	Intron (ENSMUST00000016768.11/271305, intron 2 of 12)	ENSMUST00000016768.11	1599
chr15:84854472	RRBS	NA	FALSE	TRUE	FALSE	NA	NA	NA	6.07e-05	0.0434479	NA	-0.67709	0.0135754	0.0116791	-0.00189632	down	ENSMUSG00000016624	Phf21b	PHD finger protein 21B	Promoter	ENSMUST00000016768.11	638
chr15:84854485	RRBS	NA	FALSE	TRUE	FALSE	NA	NA	NA	1.27e-05	0.0160862	NA	-0.732385	0.0142786	0.0118384	-0.00244026	down	ENSMUSG00000016624	Phf21b	PHD finger protein 21B	Promoter	ENSMUST00000016768.11	625
chr15:84854488	RRBS	NA	FALSE	TRUE	FALSE	NA	NA	NA	9.69e-06	0.0139436	NA	-0.744033	0.0145823	0.0119914	-0.00259088	down	ENSMUSG00000016624	Phf21b	PHD finger protein 21B	Promoter	ENSMUST00000016768.11	622
chr15:84854496	RRBS	NA	FALSE	TRUE	FALSE	NA	NA	NA	1.02e-05	0.0142665	NA	-0.743477	0.0144576	0.0120298	-0.00242781	down	ENSMUSG00000016624	Phf21b	PHD finger protein 21B	Promoter	ENSMUST00000016768.11	614
chr15:84854499	RRBS	NA	FALSE	TRUE	FALSE	NA	NA	NA	1.06e-05	0.0144622	NA	-0.743128	0.0143678	0.0119559	-0.0024119	down	ENSMUSG00000016624	Phf21b	PHD finger protein 21B	Promoter	ENSMUST00000016768.11	611
chr15:84854504	RRBS	NA	FALSE	TRUE	FALSE	NA	NA	NA	1.2e-05	0.0156619	NA	-0.741824	0.0142319	0.0118519	-0.00237992	down	ENSMUSG00000016624	Phf21b	PHD finger protein 21B	Promoter	ENSMUST00000016768.11	606
chr15:84854513	RRBS	NA	FALSE	TRUE	FALSE	NA	NA	NA	1.61e-05	0.0184778	NA	-0.743502	0.0140032	0.0117268	-0.00227642	down	ENSMUSG00000016624	Phf21b	PHD finger protein 21B	Promoter	ENSMUST00000016768.11	597
chr15:84854516	RRBS	NA	FALSE	TRUE	FALSE	NA	NA	NA	1.5e-05	0.0177373	NA	-0.752288	0.0138457	0.0116611	-0.00218456	down	ENSMUSG00000016624	Phf21b	PHD finger protein 21B	Promoter	ENSMUST00000016768.11	594
chr15:84854530	RRBS	NA	FALSE	TRUE	FALSE	NA	NA	NA	7.27e-06	0.0117567	NA	-0.802941	0.0134149	0.0119472	-0.00146766	down	ENSMUSG00000016624	Phf21b	PHD finger protein 21B	Promoter	ENSMUST00000016768.11	580
chr15:84854534	RRBS	NA	FALSE	TRUE	FALSE	NA	NA	NA	1.58e-05	0.0182018	NA	-0.778103	0.0132729	0.0120362	-0.00123678	down	ENSMUSG00000016624	Phf21b	PHD finger protein 21B	Promoter	ENSMUST00000016768.11	576
chr15:84854537	RRBS	NA	FALSE	TRUE	FALSE	NA	NA	NA	2.8e-05	0.0269752	NA	-0.758814	0.0131103	0.0120945	-0.00101588	down	ENSMUSG00000016624	Phf21b	PHD finger protein 21B	Promoter	ENSMUST00000016768.11	573
chr15:85523464	RRBS	NA	TRUE	FALSE	TRUE	1.41e-05	0.0221698	-2.07839	NA	NA	0.0405374	NA	0.107565	0.0983866	-0.00917886	down	ENSMUSG00000096607	7530416G11Rik	RIKEN cDNA 7530416G11 gene	Distal Intergenic	ENSMUST00000178942.1	-20237
chr15:85600083	RRBS	NA	FALSE	TRUE	FALSE	NA	NA	NA	7.15e-06	0.0116321	NA	0.842072	0.204346	0.255528	0.0511813	up	ENSMUSG00000022382	Wnt7b	wingless-type MMTV integration site family, member 7B	Distal Intergenic	ENSMUST00000229495.1	-17610
chr15:85612165	RRBS	NA	TRUE	FALSE	TRUE	2.69e-05	0.0301626	2.01909	NA	NA	0.029297	NA	0.0938699	0.0943096	0.000439762	up	ENSMUSG00000022382	Wnt7b	wingless-type MMTV integration site family, member 7B	Distal Intergenic	ENSMUST00000229495.1	-29692
chr15:85612212	RRBS	NA	TRUE	FALSE	TRUE	8.16e-06	0.017483	2.13078	NA	NA	0.0168246	NA	0.0993256	0.0952481	-0.00407748	up	ENSMUSG00000022382	Wnt7b	wingless-type MMTV integration site family, member 7B	Distal Intergenic	ENSMUST00000229495.1	-29739
chr15:85612224	RRBS	NA	TRUE	FALSE	TRUE	7.97e-05	0.0474627	1.96416	NA	NA	0.0433758	NA	0.0999653	0.0940222	-0.00594312	up	ENSMUSG00000022382	Wnt7b	wingless-type MMTV integration site family, member 7B	Distal Intergenic	ENSMUST00000229495.1	-29751
chr15:85811830	RRBS	NA	TRUE	FALSE	FALSE	4.95e-05	0.0388863	-1.36316	NA	NA	NA	NA	0.0177401	0.0132152	-0.00452489	down	ENSMUSG00000064284	Cdpf1	cysteine rich, DPF motif domain containing 1	Promoter	ENSMUST00000150995.7	-133
chr15:86703554	RRBS	NA	FALSE	TRUE	FALSE	NA	NA	NA	7.14e-05	0.0477408	NA	1.05398	0.759035	0.782976	0.0239402	up	ENSMUSG00000051864	Tbc1d22a	TBC1 domain family, member 22a	Distal Intergenic	ENSMUST00000229242.1	468049
chr15:87624987	RRBS	NA	TRUE	FALSE	TRUE	8.91e-05	0.0493348	1.21461	NA	NA	0.0357349	NA	0.0148274	0.0117654	-0.00306199	up	ENSMUSG00000054863	Tafa5	TAFA chemokine like family member 5	Promoter	ENSMUST00000068088.7	-243
chr15:87624989	RRBS	NA	TRUE	FALSE	TRUE	3.98e-05	0.0354924	1.3082	NA	NA	0.0241934	NA	0.0148956	0.0118107	-0.00308487	up	ENSMUSG00000054863	Tafa5	TAFA chemokine like family member 5	Promoter	ENSMUST00000068088.7	-241
chr15:87624993	RRBS	NA	TRUE	FALSE	TRUE	1.65e-05	0.0235924	1.34413	NA	NA	0.0199203	NA	0.0147516	0.0118882	-0.00286344	up	ENSMUSG00000054863	Tafa5	TAFA chemokine like family member 5	Promoter	ENSMUST00000068088.7	-237
chr15:87625011	RRBS	NA	TRUE	FALSE	TRUE	3.76e-07	0.00530752	1.43368	NA	NA	0.00400823	NA	0.0141618	0.0117525	-0.00240934	up	ENSMUSG00000054863	Tafa5	TAFA chemokine like family member 5	Promoter	ENSMUST00000068088.7	-219
chr15:87625014	RRBS	NA	TRUE	FALSE	TRUE	2.5e-07	0.00510055	1.45016	NA	NA	0.00367334	NA	0.0140667	0.0117414	-0.00232526	up	ENSMUSG00000054863	Tafa5	TAFA chemokine like family member 5	Promoter	ENSMUST00000068088.7	-216
chr15:87625016	RRBS	NA	TRUE	FALSE	TRUE	1.9e-07	0.004983	1.46374	NA	NA	0.00367334	NA	0.0140149	0.0117605	-0.00225443	up	ENSMUSG00000054863	Tafa5	TAFA chemokine like family member 5	Promoter	ENSMUST00000068088.7	-214
chr15:87625022	RRBS	NA	TRUE	FALSE	TRUE	1.74e-07	0.00481915	1.46911	NA	NA	0.00367334	NA	0.0138984	0.0119692	-0.00192913	up	ENSMUSG00000054863	Tafa5	TAFA chemokine like family member 5	Promoter	ENSMUST00000068088.7	-208
chr15:87625028	RRBS	NA	TRUE	FALSE	TRUE	8.43e-08	0.00397647	1.52033	NA	NA	0.00299921	NA	0.0134312	0.0118767	-0.00155449	up	ENSMUSG00000054863	Tafa5	TAFA chemokine like family member 5	Promoter	ENSMUST00000068088.7	-202
chr15:87625031	RRBS	NA	TRUE	FALSE	TRUE	8.31e-08	0.00397647	1.51774	NA	NA	0.00309044	NA	0.0132554	0.0119395	-0.00131591	up	ENSMUSG00000054863	Tafa5	TAFA chemokine like family member 5	Promoter	ENSMUST00000068088.7	-199
chr15:87625034	RRBS	NA	TRUE	FALSE	TRUE	1.38e-07	0.00413747	1.47145	NA	NA	0.00367334	NA	0.0130669	0.0120337	-0.00103316	up	ENSMUSG00000054863	Tafa5	TAFA chemokine like family member 5	Promoter	ENSMUST00000068088.7	-196
chr15:87625053	RRBS	NA	TRUE	FALSE	TRUE	1.32e-07	0.00413747	1.39911	NA	NA	0.0039133	NA	0.0121659	0.0128891	0.000723218	up	ENSMUSG00000054863	Tafa5	TAFA chemokine like family member 5	Promoter	ENSMUST00000068088.7	-177
chr15:87625055	RRBS	NA	TRUE	FALSE	TRUE	1.2e-07	0.00400251	1.39475	NA	NA	0.0039133	NA	0.0120946	0.0129446	0.000849957	up	ENSMUSG00000054863	Tafa5	TAFA chemokine like family member 5	Promoter	ENSMUST00000068088.7	-175
chr15:87625058	RRBS	NA	TRUE	FALSE	TRUE	1.01e-07	0.00400251	1.38276	NA	NA	0.00367334	NA	0.0120574	0.0130067	0.000949245	up	ENSMUSG00000054863	Tafa5	TAFA chemokine like family member 5	Promoter	ENSMUST00000068088.7	-172
chr15:87625070	RRBS	NA	TRUE	FALSE	TRUE	2.31e-07	0.00510055	1.31428	NA	NA	0.00512979	NA	0.0119982	0.0131638	0.00116569	up	ENSMUSG00000054863	Tafa5	TAFA chemokine like family member 5	Promoter	ENSMUST00000068088.7	-160
chr15:87625076	RRBS	NA	TRUE	FALSE	TRUE	4.51e-07	0.00561455	1.28446	NA	NA	0.00617842	NA	0.012107	0.0131583	0.00105122	up	ENSMUSG00000054863	Tafa5	TAFA chemokine like family member 5	Promoter	ENSMUST00000068088.7	-154
chr15:87625084	RRBS	NA	TRUE	FALSE	TRUE	1.65e-06	0.00879369	1.23849	NA	NA	0.00986935	NA	0.0119268	0.0129572	0.0010304	up	ENSMUSG00000054863	Tafa5	TAFA chemokine like family member 5	Promoter	ENSMUST00000068088.7	-146
chr15:87625087	RRBS	NA	TRUE	FALSE	TRUE	3.56e-06	0.0128092	1.20982	NA	NA	0.014268	NA	0.01181	0.0127449	0.000934963	up	ENSMUSG00000054863	Tafa5	TAFA chemokine like family member 5	Promoter	ENSMUST00000068088.7	-143
chr15:87625092	RRBS	NA	TRUE	FALSE	TRUE	1.62e-05	0.0233704	1.15047	NA	NA	0.0275309	NA	0.0116393	0.0123937	0.000754394	up	ENSMUSG00000054863	Tafa5	TAFA chemokine like family member 5	Promoter	ENSMUST00000068088.7	-138
chr15:87625097	RRBS	NA	TRUE	FALSE	TRUE	6.85e-05	0.0449047	1.08693	NA	NA	0.0493456	NA	0.0114417	0.0120347	0.000593045	up	ENSMUSG00000054863	Tafa5	TAFA chemokine like family member 5	Promoter	ENSMUST00000068088.7	-133
chr15:87727232	RRBS	NA	FALSE	TRUE	FALSE	NA	NA	NA	2.14e-06	0.0059722	NA	-1.4941	0.420257	0.398489	-0.0217684	down	ENSMUSG00000098938	Mir6393	microRNA 6393	Intron (ENSMUST00000230414.1/106014, intron 3 of 3)	ENSMUST00000183709.1	68711
chr15:87727244	RRBS	NA	FALSE	TRUE	FALSE	NA	NA	NA	2.67e-06	0.00678353	NA	-1.47649	0.413161	0.388675	-0.0244856	down	ENSMUSG00000098938	Mir6393	microRNA 6393	Intron (ENSMUST00000230414.1/106014, intron 3 of 3)	ENSMUST00000183709.1	68699
chr15:87727290	RRBS	NA	FALSE	TRUE	FALSE	NA	NA	NA	6.09e-06	0.0106918	NA	-1.4177	0.398281	0.352286	-0.0459949	down	ENSMUSG00000098938	Mir6393	microRNA 6393	Intron (ENSMUST00000230414.1/106014, intron 3 of 3)	ENSMUST00000183709.1	68653
chr15:88036749	RRBS	NA	TRUE	FALSE	FALSE	8.72e-05	0.0489248	1.94033	NA	NA	NA	NA	0.149353	0.206858	0.0575043	up	ENSMUSG00000098938	Mir6393	microRNA 6393	Distal Intergenic	ENSMUST00000183709.1	-240806
chr15:88036767	RRBS	NA	TRUE	FALSE	TRUE	3.71e-05	0.0346519	2.06146	NA	NA	0.0339201	NA	0.149291	0.189544	0.0402529	up	ENSMUSG00000098938	Mir6393	microRNA 6393	Distal Intergenic	ENSMUST00000183709.1	-240824
chr15:88036797	RRBS	NA	TRUE	FALSE	TRUE	1.12e-05	0.0200661	2.3489	NA	NA	0.0195415	NA	0.142224	0.171822	0.0295973	up	ENSMUSG00000098938	Mir6393	microRNA 6393	Distal Intergenic	ENSMUST00000183709.1	-240854
chr15:88732773	RRBS	NA	FALSE	TRUE	FALSE	NA	NA	NA	1.62e-06	0.00508968	NA	-1.01405	0.0556601	0.0441731	-0.011487	down	ENSMUSG00000022387	Brd1	bromodomain containing 1	Promoter	ENSMUST00000088911.3	1457
chr15:88732778	RRBS	NA	FALSE	TRUE	FALSE	NA	NA	NA	1.57e-06	0.00498876	NA	-1.01206	0.0543909	0.0432713	-0.0111196	down	ENSMUSG00000022387	Brd1	bromodomain containing 1	Promoter	ENSMUST00000088911.3	1452
chr15:88732785	RRBS	NA	FALSE	TRUE	FALSE	NA	NA	NA	8.19e-07	0.003594	NA	-1.0305	0.0531194	0.0420413	-0.0110781	down	ENSMUSG00000022387	Brd1	bromodomain containing 1	Promoter	ENSMUST00000088911.3	1445
chr15:89379658	RRBS	NA	TRUE	FALSE	FALSE	2.23e-05	0.0276055	1.93639	NA	NA	NA	NA	0.0483534	0.109494	0.0611401	up	ENSMUSG00000047394	Odf3b	outer dense fiber of sperm tails 3B	Promoter	ENSMUST00000238996.1	-71
chr15:89379699	RRBS	NA	TRUE	FALSE	FALSE	8.58e-05	0.0486128	1.77649	NA	NA	NA	NA	0.0506027	0.0992008	0.0485981	up	ENSMUSG00000047394	Odf3b	outer dense fiber of sperm tails 3B	Promoter	ENSMUST00000238996.1	-112
chr15:89419332	RRBS	NA	TRUE	FALSE	TRUE	1.77e-05	0.0246877	1.84804	NA	NA	0.0195289	NA	0.960139	0.959952	-0.000186687	up	ENSMUSG00000078937	Cpt1b	carnitine palmitoyltransferase 1b, muscle	3' UTR	ENSMUST00000168879.1	2069
chr15:89419340	RRBS	NA	TRUE	FALSE	TRUE	1.45e-05	0.0224309	1.86964	NA	NA	0.0173807	NA	0.959922	0.959221	-0.000701607	up	ENSMUSG00000078937	Cpt1b	carnitine palmitoyltransferase 1b, muscle	3' UTR	ENSMUST00000168879.1	2061
chr15:89419351	RRBS	NA	TRUE	FALSE	TRUE	1.54e-05	0.0228867	1.88121	NA	NA	0.0174199	NA	0.959272	0.956553	-0.00271885	up	ENSMUSG00000078937	Cpt1b	carnitine palmitoyltransferase 1b, muscle	3' UTR	ENSMUST00000168879.1	2050
chr15:89500001	RRBS	NA	FALSE	TRUE	FALSE	NA	NA	NA	2.01e-05	0.0217469	NA	-0.759488	0.011795	0.0104611	-0.00133394	down	ENSMUSG00000022623	Shank3	SH3 and multiple ankyrin repeat domains 3	Promoter	ENSMUST00000135214.1	-122
chr15:89773226	RRBS	NA	FALSE	TRUE	FALSE	NA	NA	NA	5.97e-05	0.0431597	NA	1.17309	0.724356	0.788279	0.0639224	up	ENSMUSG00000063260	Syt10	synaptotagmin X	Distal Intergenic	ENSMUST00000029441.3	68634
chr15:9140542	RRBS	NA	FALSE	TRUE	FALSE	NA	NA	NA	1.26e-05	0.0160403	NA	-0.77932	0.0168696	0.0104316	-0.00643802	down	ENSMUSG00000039704	Lmbrd2	LMBR1 domain containing 2	Promoter	ENSMUST00000227556.1	-8
chr15:9140560	RRBS	NA	FALSE	TRUE	FALSE	NA	NA	NA	1.51e-06	0.0049486	NA	-0.857312	0.0204122	0.0125497	-0.00786252	down	ENSMUSG00000039704	Lmbrd2	LMBR1 domain containing 2	Promoter	ENSMUST00000227556.1	10
chr15:9140582	RRBS	NA	FALSE	TRUE	FALSE	NA	NA	NA	1.82e-07	0.00162619	NA	-0.897567	0.019441	0.0131493	-0.00629177	down	ENSMUSG00000039704	Lmbrd2	LMBR1 domain containing 2	Promoter	ENSMUST00000227556.1	32
chr15:93399179	RRBS	NA	FALSE	TRUE	FALSE	NA	NA	NA	7.41e-06	0.0118768	NA	-0.518525	0.0271409	0.0219025	-0.00523844	down	ENSMUSG00000036167	Pphln1	periphilin 1	Promoter	ENSMUST00000230385.1	-29
chr15:93399196	RRBS	NA	FALSE	TRUE	FALSE	NA	NA	NA	9.27e-06	0.0135207	NA	-0.511045	0.0296817	0.0239647	-0.00571697	down	ENSMUSG00000036167	Pphln1	periphilin 1	Promoter	ENSMUST00000230385.1	-12
chr15:93595430	RRBS	NA	TRUE	FALSE	TRUE	1.02e-05	0.0192158	-1.42914	NA	NA	0.0104072	NA	0.00691464	0.00736628	0.000451647	down	ENSMUSG00000036158	Prickle1	prickle planar cell polarity protein 1	Promoter	ENSMUST00000048982.10	461
chr15:93595433	RRBS	NA	TRUE	FALSE	TRUE	5.32e-06	0.0150741	-1.46977	NA	NA	0.00722734	NA	0.00695169	0.00781511	0.000863426	down	ENSMUSG00000036158	Prickle1	prickle planar cell polarity protein 1	Promoter	ENSMUST00000048982.10	458
chr15:93595436	RRBS	NA	TRUE	FALSE	TRUE	3.62e-06	0.0129465	-1.49588	NA	NA	0.00632538	NA	0.00703665	0.00826428	0.00122763	down	ENSMUSG00000036158	Prickle1	prickle planar cell polarity protein 1	Promoter	ENSMUST00000048982.10	455
chr15:94683782	RRBS	NA	TRUE	FALSE	FALSE	5.81e-05	0.041672	-1.84975	NA	NA	NA	NA	0.929193	0.935909	0.00671598	down	ENSMUSG00000063296	Tmem117	transmembrane protein 117	Intron (ENSMUST00000229677.1/320709, intron 2 of 2)	ENSMUST00000080141.5	54532
chr15:9542611	RRBS	NA	TRUE	FALSE	FALSE	7.02e-05	0.0453619	-1.68962	NA	NA	NA	NA	0.957868	0.955836	-0.00203181	down	ENSMUSG00000003882	Il7r	interleukin 7 receptor	Distal Intergenic	ENSMUST00000228673.1	-12435
chr15:96288108	RRBS	NA	TRUE	FALSE	FALSE	6.97e-05	0.0452251	1.22981	NA	NA	NA	NA	0.00669872	0.00849163	0.00179291	up	ENSMUSG00000033237	Arid2	AT rich interactive domain 2 (ARID, RFX-like)	Promoter	ENSMUST00000096250.4	535
chr15:96288112	RRBS	NA	TRUE	FALSE	TRUE	2.24e-05	0.0276079	1.31577	NA	NA	0.0295757	NA	0.00674055	0.00859801	0.00185746	up	ENSMUSG00000033237	Arid2	AT rich interactive domain 2 (ARID, RFX-like)	Promoter	ENSMUST00000096250.4	539
chr15:96288118	RRBS	NA	TRUE	FALSE	TRUE	2.1e-05	0.0271191	1.31907	NA	NA	0.0285754	NA	0.00685185	0.00880272	0.00195088	up	ENSMUSG00000033237	Arid2	AT rich interactive domain 2 (ARID, RFX-like)	Promoter	ENSMUST00000096250.4	545
chr15:96288128	RRBS	NA	TRUE	FALSE	TRUE	3.43e-05	0.0335603	1.29225	NA	NA	0.0343229	NA	0.00683664	0.00903506	0.00219842	up	ENSMUSG00000033237	Arid2	AT rich interactive domain 2 (ARID, RFX-like)	Promoter	ENSMUST00000096250.4	555
chr15:96288134	RRBS	NA	TRUE	FALSE	TRUE	4.04e-05	0.0356414	1.28855	NA	NA	0.0377089	NA	0.00675635	0.00926666	0.00251031	up	ENSMUSG00000033237	Arid2	AT rich interactive domain 2 (ARID, RFX-like)	Promoter	ENSMUST00000096250.4	561
chr15:96288138	RRBS	NA	TRUE	FALSE	TRUE	4.97e-05	0.0389527	1.28117	NA	NA	0.0429696	NA	0.00670706	0.00947873	0.00277167	up	ENSMUSG00000033237	Arid2	AT rich interactive domain 2 (ARID, RFX-like)	Promoter	ENSMUST00000096250.4	565
chr15:96288141	RRBS	NA	TRUE	FALSE	TRUE	5.98e-05	0.042297	1.27029	NA	NA	0.047099	NA	0.00658569	0.00946884	0.00288316	up	ENSMUSG00000033237	Arid2	AT rich interactive domain 2 (ARID, RFX-like)	Promoter	ENSMUST00000096250.4	568
chr15:96288144	RRBS	NA	TRUE	FALSE	FALSE	7.9e-05	0.0472787	1.25379	NA	NA	NA	NA	0.00648574	0.00939	0.00290427	up	ENSMUSG00000033237	Arid2	AT rich interactive domain 2 (ARID, RFX-like)	Promoter	ENSMUST00000096250.4	571
chr15:97059130	RRBS	NA	FALSE	TRUE	FALSE	NA	NA	NA	9.18e-06	0.0134683	NA	1.06725	0.883328	0.891779	0.00845137	up	ENSMUSG00000022464	Slc38a4	solute carrier family 38, member 4	Distal Intergenic	ENSMUST00000023101.9	-3174
chr15:97073859	RRBS	NA	TRUE	FALSE	TRUE	6.25e-07	0.00677699	3.63241	NA	NA	0.00367334	NA	0.650077	0.593847	-0.0562308	up	ENSMUSG00000022464	Slc38a4	solute carrier family 38, member 4	Distal Intergenic	ENSMUST00000023101.9	-17903
chr15:97073880	RRBS	NA	TRUE	FALSE	TRUE	1.38e-07	0.00413747	3.7591	NA	NA	0.00141963	NA	0.67518	0.623271	-0.0519097	up	ENSMUSG00000022464	Slc38a4	solute carrier family 38, member 4	Distal Intergenic	ENSMUST00000023101.9	-17924
chr15:97073889	RRBS	NA	TRUE	FALSE	TRUE	8.03e-08	0.00397647	3.84327	NA	NA	0.00102652	NA	0.661215	0.609554	-0.0516611	up	ENSMUSG00000022464	Slc38a4	solute carrier family 38, member 4	Distal Intergenic	ENSMUST00000023101.9	-17933
chr15:97085158	RRBS	NA	TRUE	FALSE	TRUE	1.56e-05	0.0230024	-2.3432	NA	NA	0.0247881	NA	0.900435	0.863322	-0.0371137	down	ENSMUSG00000022464	Slc38a4	solute carrier family 38, member 4	Distal Intergenic	ENSMUST00000023101.9	-29202
chr15:97085214	RRBS	NA	TRUE	FALSE	TRUE	1.88e-07	0.004983	-2.88654	NA	NA	0.00367334	NA	0.84983	0.865047	0.0152169	down	ENSMUSG00000022464	Slc38a4	solute carrier family 38, member 4	Distal Intergenic	ENSMUST00000023101.9	-29258
chr15:97981940	RRBS	NA	FALSE	TRUE	FALSE	NA	NA	NA	2.12e-05	0.0225114	NA	0.929708	0.937816	0.941183	0.00336764	up	ENSMUSG00000022483	Col2a1	collagen, type II, alpha 1	Intron (ENSMUST00000088355.11/12824, intron 39 of 52)	ENSMUST00000131910.7	6981
chr15:98634729	RRBS	NA	FALSE	TRUE	FALSE	NA	NA	NA	3.78e-05	0.0325786	NA	-0.764702	0.0203028	0.0136784	-0.00662445	down	ENSMUSG00000003352	Cacnb3	calcium channel, voltage-dependent, beta 3 subunit	Promoter	ENSMUST00000003442.8	-38
chr15:98634732	RRBS	NA	FALSE	TRUE	FALSE	NA	NA	NA	2.76e-05	0.0267726	NA	-0.778291	0.0205625	0.0137387	-0.00682377	down	ENSMUSG00000003352	Cacnb3	calcium channel, voltage-dependent, beta 3 subunit	Promoter	ENSMUST00000003442.8	-35
chr15:98634739	RRBS	NA	FALSE	TRUE	FALSE	NA	NA	NA	1.03e-05	0.0143151	NA	-0.811297	0.0198989	0.0128418	-0.00705707	down	ENSMUSG00000003352	Cacnb3	calcium channel, voltage-dependent, beta 3 subunit	Promoter	ENSMUST00000003442.8	-28
chr15:98634744	RRBS	NA	FALSE	TRUE	FALSE	NA	NA	NA	1.09e-05	0.01465	NA	-0.810603	0.0194712	0.0122274	-0.00724379	down	ENSMUSG00000003352	Cacnb3	calcium channel, voltage-dependent, beta 3 subunit	Promoter	ENSMUST00000003442.8	-23
chr15:98634759	RRBS	NA	FALSE	TRUE	FALSE	NA	NA	NA	2.87e-06	0.0070184	NA	-0.850718	0.0193874	0.0122301	-0.0071573	down	ENSMUSG00000003352	Cacnb3	calcium channel, voltage-dependent, beta 3 subunit	Promoter	ENSMUST00000003442.8	-8
chr15:98634772	RRBS	NA	FALSE	TRUE	FALSE	NA	NA	NA	5.67e-05	0.0419131	NA	-0.699984	0.0195037	0.0125092	-0.00699455	down	ENSMUSG00000003352	Cacnb3	calcium channel, voltage-dependent, beta 3 subunit	Promoter	ENSMUST00000003442.8	5
chr15:98634775	RRBS	NA	FALSE	TRUE	FALSE	NA	NA	NA	6.23e-05	0.0440715	NA	-0.691908	0.0195562	0.0125626	-0.00699365	down	ENSMUSG00000003352	Cacnb3	calcium channel, voltage-dependent, beta 3 subunit	Promoter	ENSMUST00000003442.8	8
chr15:98831501	RRBS	NA	FALSE	TRUE	FALSE	NA	NA	NA	6.69e-06	0.0111642	NA	-0.818848	0.012312	0.0130362	0.000724198	down	ENSMUSG00000067713	Prkag1	protein kinase, AMP-activated, gamma 1 non-catalytic subunit	Promoter	ENSMUST00000229853.1	-13
chr15:98831507	RRBS	NA	FALSE	TRUE	FALSE	NA	NA	NA	3.41e-06	0.00772515	NA	-0.834338	0.0117862	0.0122921	0.000505869	down	ENSMUSG00000067713	Prkag1	protein kinase, AMP-activated, gamma 1 non-catalytic subunit	Promoter	ENSMUST00000168846.2	14
chr15:98831509	RRBS	NA	FALSE	TRUE	FALSE	NA	NA	NA	2.78e-06	0.00694792	NA	-0.838888	0.0116502	0.0120859	0.000435725	down	ENSMUSG00000067713	Prkag1	protein kinase, AMP-activated, gamma 1 non-catalytic subunit	Promoter	ENSMUST00000168846.2	12
chr15:98831520	RRBS	NA	FALSE	TRUE	FALSE	NA	NA	NA	1.07e-06	0.00411476	NA	-0.8592	0.0110463	0.0111549	0.000108588	down	ENSMUSG00000067713	Prkag1	protein kinase, AMP-activated, gamma 1 non-catalytic subunit	Promoter	ENSMUST00000168846.2	1
chr15:98831526	RRBS	NA	FALSE	TRUE	FALSE	NA	NA	NA	7.85e-07	0.0035252	NA	-0.864065	0.0107529	0.010719	-3.39e-05	down	ENSMUSG00000067713	Prkag1	protein kinase, AMP-activated, gamma 1 non-catalytic subunit	Promoter	ENSMUST00000168846.2	-5
chr15:98831540	RRBS	NA	FALSE	TRUE	FALSE	NA	NA	NA	9.66e-07	0.00389418	NA	-0.854028	0.0105945	0.0101416	-0.000452874	down	ENSMUSG00000067713	Prkag1	protein kinase, AMP-activated, gamma 1 non-catalytic subunit	Promoter	ENSMUST00000168846.2	-19
chr15:98831547	RRBS	NA	FALSE	TRUE	FALSE	NA	NA	NA	1.23e-06	0.00447222	NA	-0.846338	0.0106111	0.00986309	-0.000747996	down	ENSMUSG00000067713	Prkag1	protein kinase, AMP-activated, gamma 1 non-catalytic subunit	Promoter	ENSMUST00000168846.2	-26
chr15:98831554	RRBS	NA	FALSE	TRUE	FALSE	NA	NA	NA	1.84e-06	0.00548584	NA	-0.83687	0.0108931	0.00978582	-0.00110723	down	ENSMUSG00000067713	Prkag1	protein kinase, AMP-activated, gamma 1 non-catalytic subunit	Promoter	ENSMUST00000168846.2	-33
chr15:98831571	RRBS	NA	FALSE	TRUE	FALSE	NA	NA	NA	2.52e-05	0.0250816	NA	-0.770357	0.0120688	0.00983285	-0.00223594	down	ENSMUSG00000067713	Prkag1	protein kinase, AMP-activated, gamma 1 non-catalytic subunit	Promoter	ENSMUST00000168846.2	-50
chr15:98953551	Array	cg16925284	FALSE	TRUE	FALSE	NA	NA	NA	1.67e-06	0.00989443	NA	0.314691	0.0127407	0.0139593	0.00121857	up	ENSMUSG00000023004	Tuba1b	tubulin, alpha 1B	Promoter	ENSMUST00000134214.2	0
chr15:99041506	RRBS	NA	TRUE	FALSE	TRUE	5.38e-06	0.0151188	2.60806	NA	NA	0.022363	NA	0.195596	0.264619	0.069023	up	ENSMUSG00000043091	Tuba1c	tubulin, alpha 1C	Distal Intergenic	ENSMUST00000230447.1	11185
chr15:99321088	RRBS	NA	FALSE	TRUE	FALSE	NA	NA	NA	2.23e-05	0.0231717	NA	1.1205	0.756682	0.762612	0.00593029	up	ENSMUSG00000023008	Fmnl3	formin-like 3	Exon (ENSMUST00000081224.13/22379, exon 20 of 25)	ENSMUST00000139767.1	4565
chr15:99595434	RRBS	NA	FALSE	TRUE	FALSE	NA	NA	NA	7.13e-05	0.0477221	NA	-1.21901	0.405744	0.388039	-0.0177053	down	ENSMUSG00000044217	Aqp5	aquaporin 5	Distal Intergenic	ENSMUST00000229264.1	2986
chr15:99678904	RRBS	NA	TRUE	FALSE	FALSE	7.43e-05	0.0461375	2.22095	NA	NA	NA	NA	0.0947318	0.155146	0.0604143	up	ENSMUSG00000023017	Asic1	acid-sensing (proton-gated) ion channel 1	Intron (ENSMUST00000023758.8/11419, intron 3 of 11)	ENSMUST00000228012.1	6237
chr15:99713500	RRBS	NA	FALSE	TRUE	FALSE	NA	NA	NA	2.2e-05	0.023023	NA	1.61317	0.322769	0.529286	0.206516	up	ENSMUSG00000023019	Gpd1	glycerol-3-phosphate dehydrogenase 1 (soluble)	3' UTR	ENSMUST00000023760.12	-4015
chr16:10534757	RRBS	NA	FALSE	TRUE	FALSE	NA	NA	NA	2.29e-05	0.023671	NA	-1.14656	0.297787	0.27065	-0.0271373	down	ENSMUSG00000038055	Dexi	dexamethasone-induced transcript	Intron (ENSMUST00000184863.7/58239, intron 1 of 4)	ENSMUST00000183355.7	-2948
chr16:10534789	RRBS	NA	FALSE	TRUE	FALSE	NA	NA	NA	6.65e-06	0.011153	NA	-1.28591	0.373313	0.350362	-0.0229514	down	ENSMUSG00000038055	Dexi	dexamethasone-induced transcript	Intron (ENSMUST00000184863.7/58239, intron 1 of 4)	ENSMUST00000183355.7	-2980
chr16:10534800	RRBS	NA	FALSE	TRUE	FALSE	NA	NA	NA	1e-05	0.01421	NA	-1.27247	0.367234	0.346243	-0.0209915	down	ENSMUSG00000038055	Dexi	dexamethasone-induced transcript	Intron (ENSMUST00000184863.7/58239, intron 1 of 4)	ENSMUST00000183355.7	-2991
chr16:17558966	RRBS	NA	TRUE	FALSE	TRUE	8.01e-05	0.0475648	2.01008	NA	NA	0.0295929	NA	0.0962699	0.0801515	-0.0161184	up	ENSMUSG00000022759	Lrrc74b	leucine rich repeat containing 74B	Intron (ENSMUST00000023442.12/74685, intron 3 of 7)	ENSMUST00000232637.1	2278
chr16:17558981	RRBS	NA	TRUE	FALSE	TRUE	6.6e-05	0.0441976	2.02041	NA	NA	0.0275309	NA	0.0953283	0.0748529	-0.0204754	up	ENSMUSG00000022759	Lrrc74b	leucine rich repeat containing 74B	Intron (ENSMUST00000023442.12/74685, intron 3 of 7)	ENSMUST00000232637.1	2263
chr16:17561360	RRBS	NA	FALSE	TRUE	TRUE	NA	NA	NA	7.81e-06	0.0122511	0.0449473	-0.927253	0.035056	0.0266623	-0.0083937	down	ENSMUSG00000022759	Lrrc74b	leucine rich repeat containing 74B	Promoter	ENSMUST00000100123.9	-113
chr16:17561367	RRBS	NA	FALSE	TRUE	TRUE	NA	NA	NA	7.48e-06	0.0119481	0.0463046	-0.931063	0.0357098	0.0273013	-0.00840854	down	ENSMUSG00000022759	Lrrc74b	leucine rich repeat containing 74B	Promoter	ENSMUST00000100123.9	-120
chr16:17561380	RRBS	NA	FALSE	TRUE	TRUE	NA	NA	NA	7.69e-06	0.0121479	0.0468306	-0.928552	0.0355137	0.0264265	-0.00908713	down	ENSMUSG00000022759	Lrrc74b	leucine rich repeat containing 74B	Promoter	ENSMUST00000100123.9	-133
chr16:17561383	RRBS	NA	FALSE	TRUE	TRUE	NA	NA	NA	7.33e-06	0.0117995	0.0493454	-0.928692	0.0351019	0.0258817	-0.00922024	down	ENSMUSG00000022759	Lrrc74b	leucine rich repeat containing 74B	Promoter	ENSMUST00000100123.9	-136
chr16:17561386	RRBS	NA	FALSE	TRUE	FALSE	NA	NA	NA	7.01e-06	0.0115069	NA	-0.929533	0.0349039	0.025598	-0.0093059	down	ENSMUSG00000022759	Lrrc74b	leucine rich repeat containing 74B	Promoter	ENSMUST00000100123.9	-139
chr16:17561398	RRBS	NA	FALSE	TRUE	FALSE	NA	NA	NA	6.11e-06	0.0106918	NA	-0.932774	0.0344683	0.0249908	-0.00947756	down	ENSMUSG00000022759	Lrrc74b	leucine rich repeat containing 74B	Promoter	ENSMUST00000100123.9	-151
chr16:17804250	RRBS	NA	FALSE	TRUE	FALSE	NA	NA	NA	1.91e-06	0.00560373	NA	-1.20506	0.17666	0.140756	-0.0359039	down	ENSMUSG00000012017	Scarf2	scavenger receptor class F, member 2	Promoter	ENSMUST00000231301.1	-559
chr16:17804259	RRBS	NA	FALSE	TRUE	FALSE	NA	NA	NA	4.53e-05	0.0363161	NA	-1.04188	0.171039	0.138046	-0.032993	down	ENSMUSG00000012017	Scarf2	scavenger receptor class F, member 2	Promoter	ENSMUST00000231301.1	-550
chr16:18127560	RRBS	NA	TRUE	FALSE	TRUE	6.13e-05	0.0427922	1.27242	NA	NA	0.043054	NA	0.0135183	0.0151312	0.00161295	up	ENSMUSG00000043811	Rtn4r	reticulon 4 receptor	Promoter	ENSMUST00000059589.5	-82
chr16:19654683	RRBS	NA	TRUE	FALSE	TRUE	2.13e-05	0.027198	0.886619	NA	NA	0.0358795	NA	0.93293	0.940084	0.00715495	up	ENSMUSG00000060480	Olfr171	olfactory receptor 171	3' UTR	ENSMUST00000079891.3	-29582
chr16:19654690	RRBS	NA	TRUE	FALSE	TRUE	3.72e-05	0.0347092	0.809504	NA	NA	0.0472484	NA	0.932312	0.939402	0.00709003	up	ENSMUSG00000060480	Olfr171	olfactory receptor 171	3' UTR	ENSMUST00000079891.3	-29589
chr16:19760920	RRBS	NA	FALSE	TRUE	FALSE	NA	NA	NA	6.01e-05	0.0432386	NA	-0.787493	0.0197874	0.0175484	-0.00223897	down	ENSMUSG00000022686	B3gnt5	UDP-GlcNAc:betaGal beta-1,3-N-acetylglucosaminyltransferase 5	Promoter	ENSMUST00000119468.1	-134
chr16:19760930	RRBS	NA	FALSE	TRUE	FALSE	NA	NA	NA	1.06e-05	0.0144677	NA	-0.847946	0.0199091	0.0170706	-0.00283856	down	ENSMUSG00000022686	B3gnt5	UDP-GlcNAc:betaGal beta-1,3-N-acetylglucosaminyltransferase 5	Promoter	ENSMUST00000119468.1	-124
chr16:20620129	RRBS	NA	FALSE	TRUE	FALSE	NA	NA	NA	6.01e-05	0.0432386	NA	0.716498	0.0137619	0.016851	0.00308911	up	ENSMUSG00000051146	Camk2n2	calcium/calmodulin-dependent protein kinase II inhibitor 2	Promoter	ENSMUST00000052939.2	1158
chr16:20620134	RRBS	NA	FALSE	TRUE	FALSE	NA	NA	NA	4.01e-05	0.0336718	NA	0.738232	0.0142958	0.0176573	0.00336147	up	ENSMUSG00000051146	Camk2n2	calcium/calmodulin-dependent protein kinase II inhibitor 2	Promoter	ENSMUST00000052939.2	1153
chr16:20620146	RRBS	NA	FALSE	TRUE	FALSE	NA	NA	NA	2.34e-05	0.0239988	NA	0.810207	0.0163504	0.0208482	0.00449777	up	ENSMUSG00000051146	Camk2n2	calcium/calmodulin-dependent protein kinase II inhibitor 2	Promoter	ENSMUST00000052939.2	1141
chr16:22573047	RRBS	NA	TRUE	FALSE	FALSE	6.57e-05	0.0441271	1.03463	NA	NA	NA	NA	0.417886	0.518479	0.100593	up	ENSMUSG00000098448	Mir6362	microRNA 6362	Intron (ENSMUST00000089925.9/110197, intron 11 of 24)	ENSMUST00000184329.1	-32279
chr16:23988550	Array	cg03302758	FALSE	TRUE	FALSE	NA	NA	NA	7.65e-06	0.0169329	NA	0.247103	0.0718366	0.0749382	0.00310162	up	ENSMUSG00000022508	Bcl6	B cell leukemia/lymphoma 6	Promoter	ENSMUST00000023151.5	302
chr16:27918097	RRBS	NA	FALSE	TRUE	FALSE	NA	NA	NA	4.37e-06	0.00896368	NA	0.952618	0.953062	0.957697	0.0046351	up	ENSMUSG00000116654	Gm10823	predicted gene 10823	Intron (ENSMUST00000231532.1/100038623, intron 4 of 4)	ENSMUST00000231532.1	68167
chr16:27918134	RRBS	NA	FALSE	TRUE	FALSE	NA	NA	NA	2.73e-05	0.0265288	NA	0.857413	0.961673	0.96567	0.00399645	up	ENSMUSG00000116654	Gm10823	predicted gene 10823	Intron (ENSMUST00000231532.1/100038623, intron 4 of 4)	ENSMUST00000231532.1	68204
chr16:27918136	RRBS	NA	FALSE	TRUE	FALSE	NA	NA	NA	3.5e-05	0.0308719	NA	0.848052	0.961634	0.96568	0.00404607	up	ENSMUSG00000116654	Gm10823	predicted gene 10823	Intron (ENSMUST00000231532.1/100038623, intron 4 of 4)	ENSMUST00000231532.1	68206
chr16:27918140	RRBS	NA	FALSE	TRUE	FALSE	NA	NA	NA	5.64e-05	0.041813	NA	0.830512	0.961174	0.965243	0.00406917	up	ENSMUSG00000116654	Gm10823	predicted gene 10823	Intron (ENSMUST00000231532.1/100038623, intron 4 of 4)	ENSMUST00000231532.1	68210
chr16:28446079	RRBS	NA	TRUE	FALSE	FALSE	7.18e-05	0.045392	1.01057	NA	NA	NA	NA	0.00766179	0.0114617	0.00379986	up	ENSMUSG00000022523	Fgf12	fibroblast growth factor 12	Promoter	ENSMUST00000231717.1	-4
chr16:28446095	RRBS	NA	TRUE	FALSE	FALSE	1.59e-05	0.0231442	1.00856	NA	NA	NA	NA	0.00773137	0.0112047	0.00347328	up	ENSMUSG00000022523	Fgf12	fibroblast growth factor 12	Promoter	ENSMUST00000231717.1	-20
chr16:28446103	RRBS	NA	TRUE	FALSE	TRUE	4.29e-06	0.0136066	1.0195	NA	NA	0.037038	NA	0.00728398	0.0105202	0.00323621	up	ENSMUSG00000022523	Fgf12	fibroblast growth factor 12	Promoter	ENSMUST00000231717.1	-28
chr16:28446105	RRBS	NA	TRUE	FALSE	TRUE	3.69e-06	0.0129885	1.01711	NA	NA	0.0351788	NA	0.00721715	0.0104181	0.00320095	up	ENSMUSG00000022523	Fgf12	fibroblast growth factor 12	Promoter	ENSMUST00000231717.1	-30
chr16:28446113	RRBS	NA	TRUE	FALSE	TRUE	2.29e-06	0.0103664	1.01165	NA	NA	0.0289038	NA	0.00711264	0.0101779	0.00306521	up	ENSMUSG00000022523	Fgf12	fibroblast growth factor 12	Promoter	ENSMUST00000231717.1	-38
chr16:28446123	RRBS	NA	TRUE	FALSE	TRUE	2.41e-06	0.0106157	0.995937	NA	NA	0.0278237	NA	0.00703807	0.00998727	0.0029492	up	ENSMUSG00000022523	Fgf12	fibroblast growth factor 12	Promoter	ENSMUST00000231717.1	-48
chr16:28446129	RRBS	NA	TRUE	FALSE	TRUE	3.84e-06	0.0131522	0.978229	NA	NA	0.0307568	NA	0.00706785	0.00992452	0.00285667	up	ENSMUSG00000022523	Fgf12	fibroblast growth factor 12	Promoter	ENSMUST00000231717.1	-54
chr16:28446144	RRBS	NA	TRUE	FALSE	FALSE	3.81e-05	0.0348671	0.915005	NA	NA	NA	NA	0.00736873	0.0100404	0.00267169	up	ENSMUSG00000022523	Fgf12	fibroblast growth factor 12	Promoter	ENSMUST00000231717.1	-69
chr16:28446149	RRBS	NA	TRUE	FALSE	FALSE	7.51e-05	0.0463289	0.900989	NA	NA	NA	NA	0.00752779	0.0101838	0.00265605	up	ENSMUSG00000022523	Fgf12	fibroblast growth factor 12	Promoter	ENSMUST00000231717.1	-74
chr16:30582357	RRBS	NA	TRUE	FALSE	FALSE	2.32e-05	0.0278592	-1.71362	NA	NA	NA	NA	0.948182	0.94071	-0.00747181	down	ENSMUSG00000022538	Lsg1	large 60S subunit nuclear export GTPase 1	Exon (ENSMUST00000129004.1/224092, exon 3 of 3)	ENSMUST00000123286.1	3293
chr16:30582377	RRBS	NA	TRUE	FALSE	FALSE	5.1e-05	0.0394961	-1.70096	NA	NA	NA	NA	0.946981	0.938338	-0.00864286	down	ENSMUSG00000022538	Lsg1	large 60S subunit nuclear export GTPase 1	Exon (ENSMUST00000129004.1/224092, exon 3 of 3)	ENSMUST00000123286.1	3273
chr16:30856600	RRBS	NA	FALSE	TRUE	FALSE	NA	NA	NA	5.83e-05	0.0425383	NA	-2.04497	0.873733	0.81634	-0.057393	down	ENSMUSG00000047434	Xxylt1	xyloside xylosyltransferase 1	Distal Intergenic	ENSMUST00000140566.7	204827
chr16:30856626	RRBS	NA	FALSE	TRUE	FALSE	NA	NA	NA	1.25e-05	0.0159212	NA	-2.17751	0.893435	0.807333	-0.086102	down	ENSMUSG00000047434	Xxylt1	xyloside xylosyltransferase 1	Distal Intergenic	ENSMUST00000140566.7	204801
chr16:31458379	RRBS	NA	TRUE	FALSE	TRUE	3.28e-06	0.0122615	1.5593	NA	NA	0.0109808	NA	0.00731802	0.00865484	0.00133682	up	ENSMUSG00000046598	Bdh1	3-hydroxybutyrate dehydrogenase, type 1	3' UTR	ENSMUST00000149039.1	22288
chr16:31458381	RRBS	NA	TRUE	FALSE	TRUE	2.83e-06	0.0115286	1.57098	NA	NA	0.0104072	NA	0.00746122	0.00872668	0.00126546	up	ENSMUSG00000046598	Bdh1	3-hydroxybutyrate dehydrogenase, type 1	3' UTR	ENSMUST00000149039.1	22290
chr16:31458413	RRBS	NA	TRUE	FALSE	TRUE	3.79e-07	0.00530752	1.74306	NA	NA	0.00510812	NA	0.0106496	0.0100056	-0.000643934	up	ENSMUSG00000046598	Bdh1	3-hydroxybutyrate dehydrogenase, type 1	3' UTR	ENSMUST00000149039.1	22322
chr16:31458417	RRBS	NA	TRUE	FALSE	TRUE	3.53e-07	0.00530752	1.74962	NA	NA	0.00509403	NA	0.0107727	0.00997847	-0.000794278	up	ENSMUSG00000046598	Bdh1	3-hydroxybutyrate dehydrogenase, type 1	3' UTR	ENSMUST00000149039.1	22326
chr16:31458423	RRBS	NA	TRUE	FALSE	TRUE	3.95e-07	0.00534433	1.75127	NA	NA	0.00512979	NA	0.0110112	0.0102383	-0.000772814	up	ENSMUSG00000046598	Bdh1	3-hydroxybutyrate dehydrogenase, type 1	3' UTR	ENSMUST00000149039.1	22332
chr16:31509199	RRBS	NA	FALSE	TRUE	FALSE	NA	NA	NA	4.82e-05	0.0376677	NA	-0.827749	0.0250283	0.0265483	0.00152001	down	ENSMUSG00000046598	Bdh1	3-hydroxybutyrate dehydrogenase, type 1	Intron (ENSMUST00000231805.1/ENSMUST00000231805.1, intron 1 of 2)	ENSMUST00000149039.1	73108
chr16:31509203	RRBS	NA	FALSE	TRUE	FALSE	NA	NA	NA	4.78e-05	0.037531	NA	-0.830478	0.0258284	0.0267991	0.00097075	down	ENSMUSG00000046598	Bdh1	3-hydroxybutyrate dehydrogenase, type 1	Intron (ENSMUST00000231805.1/ENSMUST00000231805.1, intron 1 of 2)	ENSMUST00000149039.1	73112
chr16:32691673	RRBS	NA	TRUE	FALSE	TRUE	5.38e-06	0.0151188	1.69228	NA	NA	0.0107484	NA	0.766247	0.79185	0.0256033	up	ENSMUSG00000022791	Tnk2	tyrosine kinase, non-receptor, 2	Distal Intergenic	ENSMUST00000232650.1	10859
chr16:32691680	RRBS	NA	TRUE	FALSE	TRUE	2.41e-06	0.0106157	1.76139	NA	NA	0.00758818	NA	0.762741	0.788666	0.025925	up	ENSMUSG00000022791	Tnk2	tyrosine kinase, non-receptor, 2	Distal Intergenic	ENSMUST00000232650.1	10866
chr16:32877560	RRBS	NA	FALSE	TRUE	FALSE	NA	NA	NA	3.38e-05	0.0304783	NA	0.564967	0.00610118	0.0119822	0.005881	up	ENSMUSG00000022800	Fyttd1	forty-two-three domain containing 1	Promoter	ENSMUST00000143151.7	60
chr16:32877570	RRBS	NA	FALSE	TRUE	FALSE	NA	NA	NA	3.38e-05	0.0304783	NA	0.541607	0.00577518	0.0113125	0.00553732	up	ENSMUSG00000022800	Fyttd1	forty-two-three domain containing 1	Promoter	ENSMUST00000143151.7	70
chr16:32877576	RRBS	NA	FALSE	TRUE	FALSE	NA	NA	NA	5.56e-05	0.0414158	NA	0.521567	0.0056702	0.0108966	0.00522641	up	ENSMUSG00000022800	Fyttd1	forty-two-three domain containing 1	Promoter	ENSMUST00000143151.7	76
chr16:32878038	RRBS	NA	FALSE	TRUE	FALSE	NA	NA	NA	3.1e-05	0.0289358	NA	0.78582	0.00307965	0.00799855	0.0049189	up	ENSMUSG00000022800	Fyttd1	forty-two-three domain containing 1	Promoter	ENSMUST00000232272.1	-92
chr16:33062757	RRBS	NA	TRUE	FALSE	TRUE	6.71e-05	0.0444442	1.06082	NA	NA	0.0402068	NA	0.00726423	0.00941011	0.00214588	up	ENSMUSG00000022802	Lmln	leishmanolysin-like (metallopeptidase M8 family)	Promoter	ENSMUST00000023497.2	236
chr16:33062762	RRBS	NA	TRUE	FALSE	TRUE	3.12e-05	0.0321818	1.12246	NA	NA	0.0288588	NA	0.00795161	0.0102659	0.00231428	up	ENSMUSG00000022802	Lmln	leishmanolysin-like (metallopeptidase M8 family)	Promoter	ENSMUST00000023497.2	241
chr16:33062766	RRBS	NA	TRUE	FALSE	TRUE	2.13e-05	0.027198	1.15048	NA	NA	0.0242533	NA	0.00831589	0.0106412	0.0023253	up	ENSMUSG00000022802	Lmln	leishmanolysin-like (metallopeptidase M8 family)	Promoter	ENSMUST00000023497.2	245
chr16:33062786	RRBS	NA	TRUE	FALSE	TRUE	4.65e-06	0.01407	1.29081	NA	NA	0.0110515	NA	0.0103286	0.0121665	0.0018379	up	ENSMUSG00000022802	Lmln	leishmanolysin-like (metallopeptidase M8 family)	Promoter	ENSMUST00000023497.2	265
chr16:33062800	RRBS	NA	TRUE	FALSE	TRUE	1.77e-06	0.00919879	1.40048	NA	NA	0.00640924	NA	0.0120114	0.0132102	0.00119882	up	ENSMUSG00000022802	Lmln	leishmanolysin-like (metallopeptidase M8 family)	Promoter	ENSMUST00000023497.2	279
chr16:33062805	RRBS	NA	TRUE	FALSE	TRUE	1.74e-06	0.00915448	1.40989	NA	NA	0.00637002	NA	0.0126166	0.0135859	0.00096926	up	ENSMUSG00000022802	Lmln	leishmanolysin-like (metallopeptidase M8 family)	Promoter	ENSMUST00000023497.2	284
chr16:33062812	RRBS	NA	TRUE	FALSE	TRUE	1.71e-06	0.00906356	1.40085	NA	NA	0.0063319	NA	0.0125313	0.0130818	0.00055042	up	ENSMUSG00000022802	Lmln	leishmanolysin-like (metallopeptidase M8 family)	Promoter	ENSMUST00000023497.2	291
chr16:33062844	RRBS	NA	TRUE	FALSE	TRUE	1.41e-05	0.0221122	1.34977	NA	NA	0.0107484	NA	0.0113031	0.0102217	-0.00108143	up	ENSMUSG00000022802	Lmln	leishmanolysin-like (metallopeptidase M8 family)	Promoter	ENSMUST00000023497.2	323
chr16:33062848	RRBS	NA	TRUE	FALSE	TRUE	1.81e-05	0.0248965	1.3355	NA	NA	0.0123884	NA	0.0111448	0.0100936	-0.00105119	up	ENSMUSG00000022802	Lmln	leishmanolysin-like (metallopeptidase M8 family)	Promoter	ENSMUST00000023497.2	327
chr16:33062853	RRBS	NA	TRUE	FALSE	TRUE	2.6e-05	0.0295202	1.31889	NA	NA	0.0149841	NA	0.0110293	0.0101083	-0.000920958	up	ENSMUSG00000022802	Lmln	leishmanolysin-like (metallopeptidase M8 family)	Promoter	ENSMUST00000023497.2	332
chr16:33062862	RRBS	NA	TRUE	FALSE	TRUE	5.24e-05	0.0399529	1.29583	NA	NA	0.021128	NA	0.0112844	0.0103281	-0.000956296	up	ENSMUSG00000022802	Lmln	leishmanolysin-like (metallopeptidase M8 family)	Promoter	ENSMUST00000023497.2	341
chr16:33062865	RRBS	NA	TRUE	FALSE	TRUE	7.37e-05	0.0460102	1.28614	NA	NA	0.0240973	NA	0.0114347	0.0105077	-0.000926934	up	ENSMUSG00000022802	Lmln	leishmanolysin-like (metallopeptidase M8 family)	Promoter	ENSMUST00000023497.2	344
chr16:34947170	RRBS	NA	FALSE	TRUE	FALSE	NA	NA	NA	4.01e-05	0.0336718	NA	1.11672	0.771082	0.831452	0.0603699	up	ENSMUSG00000022836	Mylk	myosin, light polypeptide kinase	Intron (ENSMUST00000023538.8/107589, intron 18 of 31)	ENSMUST00000232066.1	-5888
chr16:34947217	RRBS	NA	FALSE	TRUE	FALSE	NA	NA	NA	5.83e-06	0.0103777	NA	1.27946	0.730633	0.822447	0.0918142	up	ENSMUSG00000022836	Mylk	myosin, light polypeptide kinase	Intron (ENSMUST00000023538.8/107589, intron 18 of 31)	ENSMUST00000232066.1	-5841
chr16:35169676	RRBS	NA	TRUE	FALSE	TRUE	7.11e-05	0.045392	2.09235	NA	NA	0.0451846	NA	0.270163	0.287984	0.0178204	up	ENSMUSG00000022840	Adcy5	adenylate cyclase 5	Intron (ENSMUST00000114913.2/224129, intron 1 of 20)	ENSMUST00000114913.2	14799
chr16:36710108	RRBS	NA	FALSE	TRUE	FALSE	NA	NA	NA	5.24e-05	0.0399024	NA	-1.47634	0.875569	0.860469	-0.0151008	down	ENSMUSG00000022900	Ildr1	immunoglobulin-like domain containing receptor 1	Intron (ENSMUST00000023617.12/106347, intron 3 of 7)	ENSMUST00000128084.1	-5430
chr16:36710111	RRBS	NA	FALSE	TRUE	FALSE	NA	NA	NA	4.49e-05	0.0362013	NA	-1.48728	0.8768	0.86053	-0.0162696	down	ENSMUSG00000022900	Ildr1	immunoglobulin-like domain containing receptor 1	Intron (ENSMUST00000023617.12/106347, intron 3 of 7)	ENSMUST00000128084.1	-5427
chr16:36710124	RRBS	NA	FALSE	TRUE	FALSE	NA	NA	NA	3.08e-05	0.0288564	NA	-1.50621	0.882673	0.863014	-0.0196592	down	ENSMUSG00000022900	Ildr1	immunoglobulin-like domain containing receptor 1	Intron (ENSMUST00000023617.12/106347, intron 3 of 7)	ENSMUST00000128084.1	-5414
chr16:37539635	RRBS	NA	FALSE	TRUE	FALSE	NA	NA	NA	4.06e-06	0.00850666	NA	-0.820933	0.00778589	0.00823824	0.000452349	down	ENSMUSG00000022828	Gtf2e1	general transcription factor II E, polypeptide 1 (alpha subunit)	Promoter	ENSMUST00000130350.1	141
chr16:37539666	RRBS	NA	FALSE	TRUE	FALSE	NA	NA	NA	1.42e-05	0.0172135	NA	-0.771956	0.00900065	0.00750461	-0.00149605	down	ENSMUSG00000022828	Gtf2e1	general transcription factor II E, polypeptide 1 (alpha subunit)	Promoter	ENSMUST00000130350.1	110
chr16:38346606	RRBS	NA	FALSE	TRUE	FALSE	NA	NA	NA	6.35e-06	0.0109142	NA	1.27745	0.524344	0.544507	0.0201635	up	ENSMUSG00000046516	Cox17	cytochrome c oxidase assembly protein 17, copper chaperone	Promoter	ENSMUST00000050273.8	-385
chr16:38346654	RRBS	NA	FALSE	TRUE	FALSE	NA	NA	NA	5.74e-05	0.0421683	NA	1.27087	0.291217	0.330838	0.0396202	up	ENSMUSG00000046516	Cox17	cytochrome c oxidase assembly protein 17, copper chaperone	Promoter	ENSMUST00000050273.8	-337
chr16:38521695	RRBS	NA	TRUE	FALSE	TRUE	4.09e-05	0.0358185	-1.74762	NA	NA	0.0278237	NA	0.179183	0.175989	-0.00319403	down	ENSMUSG00000002846	Timmdc1	translocase of inner mitochondrial membrane domain containing 1	Promoter	ENSMUST00000147543.1	946
chr16:38636451	RRBS	NA	FALSE	TRUE	FALSE	NA	NA	NA	3.78e-05	0.032534	NA	1.80772	0.164013	0.259279	0.0952659	up	ENSMUSG00000002845	Tmem39a	transmembrane protein 39a	Intron (ENSMUST00000023487.4/12549, intron 3 of 11)	ENSMUST00000165140.1	48412
chr16:41007954	RRBS	NA	FALSE	TRUE	FALSE	NA	NA	NA	7.22e-05	0.0480727	NA	1.15598	0.699697	0.765299	0.0656018	up	ENSMUSG00000061080	Lsamp	limbic system-associated membrane protein	Intron (ENSMUST00000187695.6/268890, intron 2 of 8)	ENSMUST00000078873.10	-524904
chr16:43557635	Array	cg22786134	TRUE	FALSE	FALSE	6.24e-13	1.47e-08	-0.593236	NA	NA	NA	NA	0.500917	0.282833	-0.218084	down	ENSMUSG00000022708	Zbtb20	zinc finger and BTB domain containing 20	Intron (ENSMUST00000132881.7/56490, intron 4 of 4)	ENSMUST00000114695.2	47327
chr16:45654429	RRBS	NA	TRUE	FALSE	TRUE	2.66e-05	0.0299361	2.23092	NA	NA	0.0166193	NA	0.212091	0.155819	-0.0562715	up	ENSMUSG00000033187	BC016579	cDNA sequence, BC016579	Promoter	ENSMUST00000036732.8	-361
chr16:45654441	RRBS	NA	TRUE	FALSE	TRUE	3.09e-05	0.0320631	2.187	NA	NA	0.0190307	NA	0.200696	0.152258	-0.0484377	up	ENSMUSG00000033187	BC016579	cDNA sequence, BC016579	Promoter	ENSMUST00000036732.8	-373
chr16:45654447	RRBS	NA	TRUE	FALSE	TRUE	3.31e-05	0.0329853	2.17241	NA	NA	0.0195415	NA	0.197284	0.151237	-0.0460472	up	ENSMUSG00000033187	BC016579	cDNA sequence, BC016579	Promoter	ENSMUST00000036732.8	-379
chr16:4648420	RRBS	NA	FALSE	TRUE	FALSE	NA	NA	NA	3.09e-05	0.0288733	NA	1.21388	0.558026	0.558725	0.000699123	up	ENSMUSG00000039637	Coro7	coronin 7	Exon (ENSMUST00000038770.3/246154, exon 2 of 2)	ENSMUST00000143723.7	-1704
chr16:46504160	RRBS	NA	FALSE	TRUE	FALSE	NA	NA	NA	4.3e-05	0.0351026	NA	-1.81284	0.826184	0.633136	-0.193048	down	ENSMUSG00000022656	Nectin3	nectin cell adhesion molecule 3	Distal Intergenic	ENSMUST00000133935.1	-5635
chr16:46504179	RRBS	NA	FALSE	TRUE	FALSE	NA	NA	NA	5.35e-05	0.0404558	NA	-1.79275	0.817801	0.622156	-0.195644	down	ENSMUSG00000022656	Nectin3	nectin cell adhesion molecule 3	Distal Intergenic	ENSMUST00000133935.1	-5654
chr16:5009249	RRBS	NA	FALSE	TRUE	FALSE	NA	NA	NA	6.32e-05	0.0443491	NA	-1.39086	0.634751	0.539657	-0.0950937	down	ENSMUSG00000022540	Rogdi	rogdi homolog	Promoter	ENSMUST00000202640.1	869
chr16:50129199	RRBS	NA	FALSE	TRUE	FALSE	NA	NA	NA	5.41e-05	0.0406477	NA	-1.48232	0.715878	0.703138	-0.0127402	down	ENSMUSG00000022641	Bbx	bobby sox HMG box containing	Distal Intergenic	ENSMUST00000114488.7	201794
chr16:50129201	RRBS	NA	FALSE	TRUE	FALSE	NA	NA	NA	5.38e-05	0.0405829	NA	-1.48214	0.715221	0.702262	-0.012959	down	ENSMUSG00000022641	Bbx	bobby sox HMG box containing	Distal Intergenic	ENSMUST00000114488.7	201792
chr16:50129204	RRBS	NA	FALSE	TRUE	FALSE	NA	NA	NA	5.29e-05	0.0402519	NA	-1.48294	0.714854	0.701401	-0.0134532	down	ENSMUSG00000022641	Bbx	bobby sox HMG box containing	Distal Intergenic	ENSMUST00000114488.7	201789
chr16:50129226	RRBS	NA	FALSE	TRUE	FALSE	NA	NA	NA	6.31e-05	0.0443491	NA	-1.46894	0.718616	0.700212	-0.0184044	down	ENSMUSG00000022641	Bbx	bobby sox HMG box containing	Distal Intergenic	ENSMUST00000114488.7	201767
chr16:50129230	RRBS	NA	FALSE	TRUE	FALSE	NA	NA	NA	6.47e-05	0.0449028	NA	-1.46713	0.717455	0.698251	-0.0192038	down	ENSMUSG00000022641	Bbx	bobby sox HMG box containing	Distal Intergenic	ENSMUST00000114488.7	201763
chr16:50371505	RRBS	NA	FALSE	TRUE	FALSE	NA	NA	NA	5.08e-05	0.0390711	NA	-1.23002	0.425833	0.357316	-0.0685175	down	ENSMUSG00000022641	Bbx	bobby sox HMG box containing	Intron (ENSMUST00000138166.7/70508, intron 2 of 16)	ENSMUST00000114488.7	-40512
chr16:55822312	RRBS	NA	FALSE	TRUE	FALSE	NA	NA	NA	1.05e-05	0.0144557	NA	-0.789354	0.0127779	0.0114858	-0.0012921	down	ENSMUSG00000035356	Nfkbiz	nuclear factor of kappa light polypeptide gene enhancer in B cells inhibitor, zeta	Promoter	ENSMUST00000114458.7	-174
chr16:55822316	RRBS	NA	FALSE	TRUE	FALSE	NA	NA	NA	3.02e-08	0.000602791	NA	-0.977526	0.0123252	0.0110804	-0.00124476	down	ENSMUSG00000035356	Nfkbiz	nuclear factor of kappa light polypeptide gene enhancer in B cells inhibitor, zeta	Promoter	ENSMUST00000114458.7	-178
chr16:58404587	RRBS	NA	FALSE	TRUE	FALSE	NA	NA	NA	8.59e-06	0.0129564	NA	1.32819	0.61859	0.723645	0.105055	up	ENSMUSG00000035107	Dcbld2	discoidin, CUB and LCCL domain containing 2	Distal Intergenic	ENSMUST00000046663.7	-3856
chr16:58404603	RRBS	NA	FALSE	TRUE	FALSE	NA	NA	NA	1.05e-05	0.0144557	NA	1.3152	0.623606	0.724291	0.100685	up	ENSMUSG00000035107	Dcbld2	discoidin, CUB and LCCL domain containing 2	Distal Intergenic	ENSMUST00000046663.7	-3840
chr16:58404621	RRBS	NA	FALSE	TRUE	FALSE	NA	NA	NA	1.26e-05	0.0159635	NA	1.3065	0.62518	0.722363	0.0971832	up	ENSMUSG00000035107	Dcbld2	discoidin, CUB and LCCL domain containing 2	Distal Intergenic	ENSMUST00000046663.7	-3822
chr16:58404625	RRBS	NA	FALSE	TRUE	FALSE	NA	NA	NA	1.37e-05	0.0167765	NA	1.30169	0.626354	0.722562	0.0962083	up	ENSMUSG00000035107	Dcbld2	discoidin, CUB and LCCL domain containing 2	Distal Intergenic	ENSMUST00000046663.7	-3818
chr16:5955306	RRBS	NA	FALSE	TRUE	FALSE	NA	NA	NA	8.5e-09	0.00024769	NA	1.70042	0.540237	0.653709	0.113472	up	ENSMUSG00000101481	1700123O21Rik	RIKEN cDNA 1700123O21 gene	Intron (ENSMUST00000230658.1/268859, intron 1 of 11)	ENSMUST00000190515.1	-20279
chr16:5955342	RRBS	NA	FALSE	TRUE	FALSE	NA	NA	NA	3.06e-09	0.000116392	NA	1.71124	0.554253	0.677939	0.123687	up	ENSMUSG00000101481	1700123O21Rik	RIKEN cDNA 1700123O21 gene	Intron (ENSMUST00000230658.1/268859, intron 1 of 11)	ENSMUST00000190515.1	-20243
chr16:5955353	RRBS	NA	FALSE	TRUE	FALSE	NA	NA	NA	1.94e-09	7.88e-05	NA	1.72513	0.553888	0.67993	0.126043	up	ENSMUSG00000101481	1700123O21Rik	RIKEN cDNA 1700123O21 gene	Intron (ENSMUST00000230658.1/268859, intron 1 of 11)	ENSMUST00000190515.1	-20232
chr16:70412403	RRBS	NA	FALSE	TRUE	FALSE	NA	NA	NA	6.6e-05	0.0454232	NA	1.15376	0.74202	0.781249	0.0392286	up	ENSMUSG00000022707	Gbe1	glucan (1,4-alpha-), branching enzyme 1	Intron (ENSMUST00000163832.7/74185, intron 3 of 15)	ENSMUST00000170464.2	98269
chr16:70412409	RRBS	NA	FALSE	TRUE	FALSE	NA	NA	NA	5.94e-05	0.043025	NA	1.15355	0.745307	0.787273	0.0419659	up	ENSMUSG00000022707	Gbe1	glucan (1,4-alpha-), branching enzyme 1	Intron (ENSMUST00000163832.7/74185, intron 3 of 15)	ENSMUST00000170464.2	98275
chr16:70412429	RRBS	NA	FALSE	TRUE	FALSE	NA	NA	NA	5.78e-05	0.0423436	NA	1.10368	0.790187	0.824396	0.0342088	up	ENSMUSG00000022707	Gbe1	glucan (1,4-alpha-), branching enzyme 1	Intron (ENSMUST00000163832.7/74185, intron 3 of 15)	ENSMUST00000170464.2	98295
chr16:76432719	RRBS	NA	TRUE	FALSE	FALSE	5.52e-05	0.0409371	1.88215	NA	NA	NA	NA	0.0701683	0.0814076	0.0112393	up	ENSMUSG00000038274	Fau	Finkel-Biskis-Reilly murine sarcoma virus (FBR-MuSV) ubiquitously expressed (fox derived)	Intron (ENSMUST00000207575.2/ENSMUST00000207575.2, intron 3 of 5)	ENSMUST00000052867.8	-29067
chr16:76432773	RRBS	NA	TRUE	FALSE	TRUE	5.42e-05	0.0406493	1.8311	NA	NA	0.0481599	NA	0.0655215	0.0673009	0.00177946	up	ENSMUSG00000038274	Fau	Finkel-Biskis-Reilly murine sarcoma virus (FBR-MuSV) ubiquitously expressed (fox derived)	Intron (ENSMUST00000207575.2/ENSMUST00000207575.2, intron 3 of 5)	ENSMUST00000052867.8	-29121
chr16:79938460	RRBS	NA	FALSE	TRUE	FALSE	NA	NA	NA	6.52e-05	0.0450526	NA	0.829781	0.866896	0.886684	0.0197886	up	NA	1700066C05Rik	RIKEN cDNA 1700066C05 gene	Distal Intergenic	ENSMUST00000191029.1	-60916
chr16:81200030	RRBS	NA	FALSE	TRUE	TRUE	NA	NA	NA	3.31e-10	2.67e-05	0.0449473	-2.01187	0.514218	0.464613	-0.0496046	down	ENSMUSG00000022762	Ncam2	neural cell adhesion molecule 2	Promoter	ENSMUST00000037785.13	-667
chr16:85677804	RRBS	NA	TRUE	FALSE	FALSE	6.6e-05	0.0441976	2.39652	NA	NA	NA	NA	0.238764	0.331888	0.0931234	up	ENSMUSG00000022893	Adamts1	a disintegrin-like and metallopeptidase (reprolysin type) with thrombospondin type 1 motif, 1	Distal Intergenic	ENSMUST00000138474.1	121834
chr16:85802458	RRBS	NA	FALSE	TRUE	FALSE	NA	NA	NA	7.89e-09	0.000240239	NA	-1.00976	0.012639	0.00915807	-0.00348094	down	ENSMUSG00000022893	Adamts1	a disintegrin-like and metallopeptidase (reprolysin type) with thrombospondin type 1 motif, 1	Promoter	ENSMUST00000023610.14	655
chr16:85802466	RRBS	NA	FALSE	TRUE	FALSE	NA	NA	NA	7.11e-08	0.00100797	NA	-0.950489	0.0124729	0.00885996	-0.00361297	down	ENSMUSG00000022893	Adamts1	a disintegrin-like and metallopeptidase (reprolysin type) with thrombospondin type 1 motif, 1	Promoter	ENSMUST00000023610.14	647
chr16:85802472	RRBS	NA	FALSE	TRUE	FALSE	NA	NA	NA	5.74e-07	0.00293542	NA	-0.891666	0.0124994	0.00882137	-0.003678	down	ENSMUSG00000022893	Adamts1	a disintegrin-like and metallopeptidase (reprolysin type) with thrombospondin type 1 motif, 1	Promoter	ENSMUST00000023610.14	641
chr16:85901241	RRBS	NA	FALSE	TRUE	FALSE	NA	NA	NA	4.73e-05	0.0373033	NA	-0.760211	0.0144869	0.0100278	-0.00445917	down	ENSMUSG00000022894	Adamts5	a disintegrin-like and metallopeptidase (reprolysin type) with thrombospondin type 1 motif, 5 (aggrecanase-2)	Promoter	ENSMUST00000023611.6	587
chr16:8738685	RRBS	NA	TRUE	FALSE	TRUE	7.47e-05	0.0462279	1.13009	NA	NA	0.0425292	NA	0.012119	0.0134826	0.00136361	up	ENSMUSG00000022710	Usp7	ubiquitin specific peptidase 7	Promoter	ENSMUST00000160326.7	-265
chr16:87715725	RRBS	NA	TRUE	FALSE	FALSE	6.19e-05	0.0429474	2.78694	NA	NA	NA	NA	0.566903	0.608672	0.041769	up	ENSMUSG00000025612	Bach1	BTB and CNC homology 1, basic leucine zipper transcription factor 1	Intron (ENSMUST00000026703.5/12013, intron 2 of 4)	ENSMUST00000156958.1	16721
chr16:8829672	RRBS	NA	TRUE	FALSE	TRUE	5.56e-05	0.0409772	1.31902	NA	NA	0.0351788	NA	0.0128025	0.0161413	0.00333875	up	ENSMUSG00000022507	1810013L24Rik	RIKEN cDNA 1810013L24 gene	Promoter	ENSMUST00000023150.6	-428
chr16:8829685	RRBS	NA	TRUE	FALSE	TRUE	4.84e-05	0.0386537	1.30723	NA	NA	0.0332481	NA	0.0117273	0.0157164	0.00398919	up	ENSMUSG00000022507	1810013L24Rik	RIKEN cDNA 1810013L24 gene	Promoter	ENSMUST00000023150.6	-415
chr16:8829687	RRBS	NA	TRUE	FALSE	TRUE	4.93e-05	0.0388863	1.30427	NA	NA	0.0333063	NA	0.0116309	0.015712	0.00408111	up	ENSMUSG00000022507	1810013L24Rik	RIKEN cDNA 1810013L24 gene	Promoter	ENSMUST00000023150.6	-413
chr16:8829694	RRBS	NA	TRUE	FALSE	TRUE	5.19e-05	0.0398127	1.29755	NA	NA	0.0338063	NA	0.0113627	0.0157725	0.00440981	up	ENSMUSG00000022507	1810013L24Rik	RIKEN cDNA 1810013L24 gene	Promoter	ENSMUST00000023150.6	-406
chr16:8829702	RRBS	NA	TRUE	FALSE	TRUE	7.33e-05	0.0459068	1.27677	NA	NA	0.0394541	NA	0.0112266	0.0160437	0.00481712	up	ENSMUSG00000022507	1810013L24Rik	RIKEN cDNA 1810013L24 gene	Promoter	ENSMUST00000023150.6	-398
chr16:8829705	RRBS	NA	TRUE	FALSE	TRUE	8.41e-05	0.0484078	1.26808	NA	NA	0.0424914	NA	0.011045	0.0160238	0.00497872	up	ENSMUSG00000022507	1810013L24Rik	RIKEN cDNA 1810013L24 gene	Promoter	ENSMUST00000023150.6	-395
chr16:90749295	RRBS	NA	FALSE	TRUE	FALSE	NA	NA	NA	6.22e-05	0.0440342	NA	-1.39895	0.479435	0.489594	0.010159	down	ENSMUSG00000039956	Mrap	melanocortin 2 receptor accessory protein	3' UTR	ENSMUST00000038197.2	10971
chr16:91098547	RRBS	NA	TRUE	FALSE	TRUE	3.51e-05	0.033947	-1.81889	NA	NA	0.0460042	NA	0.944266	0.946811	0.00254462	down	ENSMUSG00000039851	4932438H23Rik	RIKEN cDNA 4932438H23 gene	Distal Intergenic	ENSMUST00000146047.1	-3425
chr16:91098568	RRBS	NA	TRUE	FALSE	TRUE	4.69e-05	0.0381272	-1.86488	NA	NA	0.0493456	NA	0.930833	0.936636	0.00580275	down	ENSMUSG00000039851	4932438H23Rik	RIKEN cDNA 4932438H23 gene	Distal Intergenic	ENSMUST00000146047.1	-3446
chr16:91098593	RRBS	NA	TRUE	FALSE	FALSE	5.84e-05	0.0417443	-1.86295	NA	NA	NA	NA	0.925223	0.935679	0.0104559	down	ENSMUSG00000039851	4932438H23Rik	RIKEN cDNA 4932438H23 gene	Distal Intergenic	ENSMUST00000146047.1	-3471
chr16:91514771	RRBS	NA	TRUE	FALSE	TRUE	1.26e-05	0.0210852	2.24619	NA	NA	0.0424914	NA	0.521904	0.581097	0.0591929	up	ENSMUSG00000099308	Mir6367	microRNA 6367	Distal Intergenic	ENSMUST00000183385.1	12773
chr16:91514781	RRBS	NA	TRUE	FALSE	TRUE	8.85e-06	0.0181822	2.26284	NA	NA	0.0367044	NA	0.524634	0.58291	0.0582754	up	ENSMUSG00000099308	Mir6367	microRNA 6367	Distal Intergenic	ENSMUST00000183385.1	12763
chr16:91514788	RRBS	NA	TRUE	FALSE	TRUE	8.35e-06	0.017652	2.25711	NA	NA	0.0362085	NA	0.525577	0.583535	0.0579583	up	ENSMUSG00000099308	Mir6367	microRNA 6367	Distal Intergenic	ENSMUST00000183385.1	12756
chr16:91514792	RRBS	NA	TRUE	FALSE	TRUE	7.95e-06	0.0174468	2.25568	NA	NA	0.0357349	NA	0.525783	0.583621	0.0578373	up	ENSMUSG00000099308	Mir6367	microRNA 6367	Distal Intergenic	ENSMUST00000183385.1	12752
chr16:91514794	RRBS	NA	TRUE	FALSE	TRUE	7.59e-06	0.0172847	2.26033	NA	NA	0.0351788	NA	0.523992	0.582246	0.0582538	up	ENSMUSG00000099308	Mir6367	microRNA 6367	Distal Intergenic	ENSMUST00000183385.1	12750
chr16:91514804	RRBS	NA	TRUE	FALSE	TRUE	6.61e-06	0.0162566	2.27006	NA	NA	0.0342879	NA	0.516092	0.576099	0.0600069	up	ENSMUSG00000099308	Mir6367	microRNA 6367	Distal Intergenic	ENSMUST00000183385.1	12740
chr16:91597685	RRBS	NA	FALSE	TRUE	FALSE	NA	NA	NA	4.75e-05	0.0374041	NA	-0.755731	0.0185076	0.0138059	-0.0047017	down	ENSMUSG00000022964	Tmem50b	transmembrane protein 50B	Promoter	ENSMUST00000133180.7	-21
chr16:91597692	RRBS	NA	FALSE	TRUE	FALSE	NA	NA	NA	3.91e-05	0.033286	NA	-0.767058	0.0187476	0.0142517	-0.0044959	down	ENSMUSG00000022964	Tmem50b	transmembrane protein 50B	Promoter	ENSMUST00000133180.7	-28
chr16:91597695	RRBS	NA	FALSE	TRUE	FALSE	NA	NA	NA	3.95e-05	0.0334549	NA	-0.768557	0.0188384	0.0144531	-0.00438527	down	ENSMUSG00000022964	Tmem50b	transmembrane protein 50B	Promoter	ENSMUST00000133180.7	-31
chr16:91597698	RRBS	NA	FALSE	TRUE	FALSE	NA	NA	NA	4.31e-05	0.0351838	NA	-0.76757	0.0189458	0.0146879	-0.00425782	down	ENSMUSG00000022964	Tmem50b	transmembrane protein 50B	Promoter	ENSMUST00000133180.7	-34
chr16:91597702	RRBS	NA	FALSE	TRUE	FALSE	NA	NA	NA	5.59e-05	0.0415569	NA	-0.761051	0.0190619	0.0150371	-0.00402482	down	ENSMUSG00000022964	Tmem50b	transmembrane protein 50B	Promoter	ENSMUST00000133180.7	-38
chr16:91597732	RRBS	NA	FALSE	TRUE	FALSE	NA	NA	NA	3.97e-07	0.00251964	NA	-0.933382	0.0139537	0.011528	-0.00242575	down	ENSMUSG00000022964	Tmem50b	transmembrane protein 50B	Promoter	ENSMUST00000133180.7	-68
chr16:91597737	RRBS	NA	FALSE	TRUE	FALSE	NA	NA	NA	1.14e-06	0.00421833	NA	-0.889206	0.0130582	0.0109698	-0.00208844	down	ENSMUSG00000022964	Tmem50b	transmembrane protein 50B	Promoter	ENSMUST00000023686.14	63
chr16:91597740	RRBS	NA	FALSE	TRUE	FALSE	NA	NA	NA	1.42e-06	0.00481554	NA	-0.877747	0.0126604	0.0107865	-0.0018739	down	ENSMUSG00000022964	Tmem50b	transmembrane protein 50B	Promoter	ENSMUST00000023686.14	60
chr16:91597744	RRBS	NA	FALSE	TRUE	FALSE	NA	NA	NA	1.88e-06	0.00554461	NA	-0.864776	0.0122428	0.0106258	-0.00161697	down	ENSMUSG00000022964	Tmem50b	transmembrane protein 50B	Promoter	ENSMUST00000023686.14	56
chr16:91597749	RRBS	NA	FALSE	TRUE	FALSE	NA	NA	NA	2.98e-06	0.00712579	NA	-0.847159	0.0118934	0.0105724	-0.00132097	down	ENSMUSG00000022964	Tmem50b	transmembrane protein 50B	Promoter	ENSMUST00000023686.14	51
chr16:91729808	RRBS	NA	TRUE	FALSE	FALSE	3.82e-05	0.0349187	-1.23442	NA	NA	NA	NA	0.0097775	0.00558624	-0.00419126	down	ENSMUSG00000022957	Itsn1	intersectin 1 (SH3 domain protein 1A)	Promoter	ENSMUST00000113993.7	216
[truncated: 2,874 more rows]
