# Supplementary material for: Methylomic signatures of tau and amyloid-beta in transgenic mouse models of Alzheimer’s disease neuropathology
Source: NPJ Dement. 2026 Apr 7;2(1):23. doi: 10.1038/s44400-026-00074-y (PMC13056554; doi:10.1038/s44400-026-00074-y)
Supplement: Supplementary file 7 — Data S6 [file 44400_2026_74_MOESM7_ESM.xlsx]

## Sheet: TABLE S6
Gene	Top DMP	DMP P	DMP FDR	Expression beta	Expression Wald P
Zbtb20	chr16:43557635	6.24e-13	1.47e-08	-0.264007	0.300821
Nutf2	chr8:105860982	1.9e-11	1.72e-05	-0.0681978	0.331373
Cmtm4	chr8:104386634	2.58e-09	0.00118007	0.0254043	0.710988
Gm13710	chr2:84519438	6.61e-09	0.00154913	0.588927	0.233861
Cacna1g	chr11:94457220	8.6e-09	0.00154913	-0.0887063	0.446007
Tenm2	chr11:36439396	8.73e-09	0.00154913	NA	NA
Pcdh17	chr14:84448516	2.36e-08	0.00294437	-0.0209026	0.854971
Pax9	chr12:56690522	2.76e-08	0.00315676	-0.0137039	0.996462
Edf1	chr2:25556983	3.18e-08	0.00335098	-0.0855494	0.463428
Ajap1	chr4:153384921	3.77e-08	0.00344009	0.113196	0.326386
Map2k5	chr9:63377712	4.05e-08	0.00347179	-0.0081066	0.886856
Atp6v1f	chr6:29452336	4.82e-08	0.00372593	-0.080302	0.517214
Pkhd1	chr1:20470872	4.89e-08	0.00372593	0.236089	0.80459
Mepe	chr5:104334668	7.28e-08	0.00397647	NA	NA
Runx1	chr16:92614782	7.74e-08	0.00397647	0.0435115	0.845544
Vmn1r123	chr7:21199579	7.76e-08	0.00397647	NA	NA
Slc38a4	chr15:97073889	8.03e-08	0.00397647	-0.0281645	0.883892
Tafa5	chr15:87625031	8.31e-08	0.00397647	NA	NA
Ahi1	chr10:20986058	9.52e-08	0.00400251	-0.136656	0.369649
Soga1	chr2:157052748	1e-07	0.00400251	NA	NA
Trpv4	chr5:114653870	1.11e-07	0.00400251	-0.317072	0.172795
Armc10	chr5:21673536	1.12e-07	0.00400251	0.0697517	0.415691
Pla2r1	chr2:60497571	1.18e-07	0.00400251	-0.398655	0.160226
Mapk10	chr5:103135053	1.45e-07	0.00423281	-0.0301139	0.626484
Sox6	chr7:115747711	1.47e-07	0.00173793	0.0333053	0.704669
Tex45	chr8:3483691	1.76e-07	0.00481915	NA	NA
Maml3	chr3:52045036	1.93e-07	0.004983	0.189569	0.240376
Psd	chr19:46318268	1.99e-07	0.00504249	-0.0190071	0.882573
Chil6	chr3:106436553	2.03e-07	0.00504954	NA	NA
Plce1	chr19:38524573	2.09e-07	0.00510055	0.146313	0.358322
Celrr	chr1:121082727	2.13e-07	0.00510055	NA	NA
Neurog1	chr13:56258857	2.34e-07	0.00510055	0.737678	0.392895
Cluh	chr11:74649283	2.43e-07	0.00510055	NA	NA
AY512915	chr6:95234508	2.45e-07	0.00510055	NA	NA
Rnf25	chr1:74601259	2.51e-07	0.00510055	0.0136308	0.859171
Tsks	chr7:44950954	2.52e-07	0.00510055	-0.255764	0.481468
Arx	chrX:93302229	2.6e-07	0.00204669	0.0144112	0.887134
Fam110a	chr2:151977099	2.64e-07	0.00510055	-0.115612	0.430177
Megf6	chr4:154248200	2.74e-07	0.00519389	-0.18839	0.229763
Prkar2a	chr9:108692326	2.77e-07	0.00519389	-0.0266581	0.652002
Arid3a	chr10:79935548	2.88e-07	0.00520794	0.302466	0.0540456
Olfr774	chr10:129229719	2.89e-07	0.00520794	NA	NA
Unc45b	chr11:82922121	2.99e-07	0.00529478	-0.0038089	0.986393
Adamtsl4	chr3:95696806	3.27e-07	0.00530752	-0.287317	0.202258
Bdh1	chr16:31458417	3.53e-07	0.00530752	0.0137094	0.822379
R74862	chr7:143056096	3.54e-07	0.00530752	0.249616	0.0589288
Crabp2	chr3:87960972	3.6e-07	0.00530752	-0.470614	0.0722168
Prr15l	chr11:96929307	3.83e-07	0.00530752	1.42138	0.276094
Vax1	chr19:59168884	3.83e-07	0.00530752	-0.436283	0.300649
Vmn1r206	chr13:22662308	3.94e-07	0.00534433	-0.0175408	0.987997
Tlr1	chr5:64912858	4e-07	0.00534433	-0.0779188	0.783084
Rps24	chr14:24499746	4.02e-07	0.00534433	-0.0293133	0.868562
Celf4	chr18:25587596	4.26e-07	0.00545753	-0.0188652	0.797823
Ust	chr10:8635672	5.03e-07	0.00615162	-0.210186	0.088144
Atp8b3	chr10:80536210	5.09e-07	0.00617355	0.227795	0.620815
Mir7020	chr4:139640423	5.14e-07	0.00617355	NA	NA
Kiss1r	chr10:79919378	5.31e-07	0.00627654	0.109048	0.473856
Flrt1	chr19:7084887	5.31e-07	0.00627654	0.00455595	0.965117
Slc6a17	chr3:107517406	5.51e-07	0.00642458	-0.0891416	0.180997
Prxl2a	chr14:41004694	5.99e-07	0.00674346	NA	NA
Srrt	chr5:137307565	6e-07	0.00674346	-0.175119	0.00362281
Lasp1	chr11:97806260	6.28e-07	0.00677699	-0.169367	0.0388513
Hcar2	chr5:123842821	6.41e-07	0.00686648	NA	NA
Prelid2	chr18:41950890	6.74e-07	0.00700422	-0.301959	0.554872
Park7	chr4:150889744	6.8e-07	0.00700422	-0.0385692	0.662984
Zfp366	chr13:99188299	6.9e-07	0.00701643	-0.26002	0.215119
Hspa12b	chr2:131127480	6.94e-07	0.00701643	-0.218342	0.112738
Ptk2	chr15:73439029	7.09e-07	0.00701643	0.077702	0.182568
Nat14	chr7:4921740	7.19e-07	0.00701643	-0.12747	0.219227
Chmp2a	chr7:13035580	7.25e-07	0.00701643	0.0666813	0.443877
Rap1gap	chr4:137684913	7.79e-07	0.00731513	-0.0797038	0.481574
Afg3l2	chr18:67448845	8.66e-07	0.00770351	0.0461951	0.429448
Arhgap5	chr12:52504437	8.75e-07	0.00773841	0.0282238	0.788665
Mroh1	chr15:76380981	8.99e-07	0.00789433	NA	NA
Dynlrb2	chr8:116568832	9.42e-07	0.00515325	-0.233346	0.662553
4932441J04Rik	chr5:57664396	9.47e-07	0.00811459	0.174569	0.465277
C1qtnf6	chr15:78530978	9.58e-07	0.0081481	0.0684558	0.642551
Oxsm	chr14:15851713	9.75e-07	0.0081481	0.00918425	0.90727
Bok	chr1:93688402	1e-06	0.00822137	-0.148502	0.371167
Tgm2	chr2:158157531	1.03e-06	0.0082288	-0.358844	0.00799701
Nfatc2	chr2:168440987	1.04e-06	0.0082288	-0.247388	0.0157033
Syce1	chr7:140777908	1.06e-06	0.00828032	0.484781	0.480828
Fam3c	chr6:22356147	1.07e-06	0.00832265	-0.0730606	0.341573
Bnc2	chr4:84284440	1.09e-06	0.00515325	-0.150566	0.640307
Prtg	chr9:72883198	1.1e-06	0.0083885	0.475672	0.0577052
Plcl2	chr17:50509673	1.11e-06	0.00843887	-0.0351549	0.571601
Rad51b	chr12:79547128	1.14e-06	0.0084708	NA	NA
Zfp945	chr17:22876862	1.16e-06	0.0084708	0.185544	0.10804
Yars	chr4:129189893	1.17e-06	0.0084708	-0.107168	0.0808103
Mapk7	chr11:61494018	1.18e-06	0.0084708	0.224336	0.034321
Arl10	chr13:54575682	1.19e-06	0.0084708	-0.232612	0.0386195
Nyx	chrX:13486104	1.2e-06	0.0084708	-0.287356	0.374883
Kcnj12	chr11:61025150	1.21e-06	0.0084708	0.00472598	0.970565
Clint1	chr11:45852173	1.25e-06	0.00859727	0.0577467	0.223952
Srprb	chr9:103202037	1.26e-06	0.00859727	-0.125324	0.117451
Casz1	chr4:148813521	1.27e-06	0.00859727	-0.0498821	0.804797
1700112H15Rik	chr1:184471375	1.33e-06	0.00865861	NA	NA
Syde2	chr3:145988557	1.33e-06	0.00865861	-0.0006306	0.996242
Scaper	chr9:55851714	1.33e-06	0.00865861	0.101573	0.269616
Fgf9	chr14:58472609	1.35e-06	0.00867814	-0.0905752	0.318439
Mrps34	chr17:24895105	1.37e-06	0.00867814	-0.113062	0.328341
Sowahd	chrX:37048991	1.37e-06	0.00867814	NA	NA
Scamp4	chr10:80607110	1.41e-06	0.00868745	-0.129306	0.137181
Eef1e1	chr13:38666024	1.41e-06	0.00868745	0.0754647	0.562935
Pax1	chr2:147456273	1.43e-06	0.00868745	-0.323268	0.710711
Tmem158	chr9:123259876	1.44e-06	0.00868745	-0.0387931	0.766998
Atrx	chrX:105928516	1.45e-06	0.00868745	0.182404	0.209391
Serinc2	chr4:130257227	1.46e-06	0.00868745	0.138169	0.510008
Coro2b	chr9:62522996	1.48e-06	0.00868745	-0.186486	0.0240819
Gas2l3	chr10:89436099	1.51e-06	0.00868745	0.511312	0.00604959
Gm14718	chrX:57196586	1.51e-06	0.00868745	NA	NA
Enc1	chr13:97244045	1.51e-06	0.00868745	0.0831428	0.383352
Psap	chr10:60282243	1.53e-06	0.00868745	-0.158646	0.0330046
2410131K14Rik	chr5:118273679	1.55e-06	0.00868745	-0.0154753	0.881444
Fbxl12os	chr9:20607581	1.56e-06	0.00868745	NA	NA
Elmo3	chr8:105306320	1.58e-06	0.00868745	0.187151	0.313935
Coro2a	chr4:46615061	1.59e-06	0.00868745	-0.0329997	0.695002
Ptpn20	chr14:33680878	1.6e-06	0.00868745	-0.11742	0.697752
Chst8	chr7:34752329	1.6e-06	0.00868745	-0.128182	0.375457
Elavl2	chr4:91380934	1.64e-06	0.00879369	-0.0745098	0.344222
Oxsr1	chr9:119276116	1.68e-06	0.00890257	-0.0323214	0.750338
Lmln	chr16:33062812	1.71e-06	0.00906356	0.199425	0.182524
Cxcl14	chr13:56296233	1.72e-06	0.00906356	-0.150332	0.207549
Ap1b1	chr11:4975612	1.79e-06	0.00922053	-0.0824791	0.11372
Meis1	chr11:18636179	1.84e-06	0.009352	-0.319994	0.0656764
Irx1	chr13:71961465	1.86e-06	0.00935282	0.327808	0.344516
5031425F14Rik	chr2:166427733	1.87e-06	0.00935282	1.16786	0.0749036
Ints7	chr1:191613109	1.87e-06	0.00935282	0.0261538	0.774336
4930444P10Rik	chr1:15996934	1.88e-06	0.00935282	0.309874	0.596458
Mir1893	chr18:6490216	1.88e-06	0.00935282	NA	NA
Adam6b	chr12:113488609	1.93e-06	0.00946914	NA	NA
Gm12992	chr4:131920652	1.94e-06	0.00948992	NA	NA
Mir7023	chr4:149647680	1.99e-06	0.00970754	NA	NA
Rps4l	chr6:148354660	2e-06	0.00974084	NA	NA
1700029M20Rik	chr4:135645486	2.02e-06	0.00977045	0.323348	0.789403
Tmem154	chr3:84702089	2.07e-06	0.00988733	0.107335	0.742864
Cdk5r2	chr1:74859324	2.09e-06	0.00992675	-0.074319	0.618833
Cspg4	chr9:56888284	2.14e-06	0.0100868	-0.0955923	0.445914
Gm5627	chr9:102756455	2.15e-06	0.0100868	NA	NA
Dido1	chr2:180701781	2.17e-06	0.010147	0.189416	0.0289946
Fzd10	chr5:128606756	2.21e-06	0.0101887	0.22183	0.361882
Fgf12	chr16:28446113	2.29e-06	0.0103664	0.0301529	0.716571
1810030O07Rik	chrX:12677624	2.29e-06	0.00902306	0.106633	0.0953998
Rps6ka2	chr17:7228084	2.37e-06	0.0106157	0.0719672	0.366013
Zfp663	chr2:165363781	2.4e-06	0.0106157	-0.0136866	0.996571
Tnk2	chr16:32691680	2.41e-06	0.0106157	0.0142748	0.90454
Msmo1	chr8:64733636	2.42e-06	0.0106157	NA	NA
Dyrk1b	chr7:28198991	2.48e-06	0.0108269	-0.0803342	0.413578
Srf	chr17:46555216	2.56e-06	0.0110837	0.012745	0.870693
Akirin1	chr4:123750068	2.69e-06	0.0113147	0.0726866	0.255467
Chmp1a	chr8:123212666	2.78e-06	0.0115286	-0.0504659	0.584377
Pacs1	chr19:5273204	2.8e-06	0.0115286	-0.0240947	0.739312
Aebp2	chr6:140624645	2.83e-06	0.0115286	0.0859549	0.262033
Ahr	chr12:35534767	2.84e-06	0.0115286	0.0418531	0.649234
AI463170	chr12:76547818	2.84e-06	0.0115286	-0.0944933	0.917782
Izumo2	chr7:44711854	2.85e-06	0.0115286	NA	NA
Tspan14	chr14:40966816	2.87e-06	0.011571	-0.065919	0.316937
Clba1	chr12:112808440	2.91e-06	0.0116091	NA	NA
Bahcc1	chr11:120287114	2.94e-06	0.0116454	0.224429	0.0357924
Camk2a	chr18:60932205	3.01e-06	0.0118304	0.0107885	0.896017
Crybb3	chr5:113107571	3.14e-06	0.0121507	-0.188637	0.571513
Pdx1	chr5:147270396	3.17e-06	0.0121995	NA	NA
Adcy8	chr15:64922227	3.2e-06	0.0122615	-0.0592011	0.513729
Evx1	chr6:52291453	3.22e-06	0.0122615	NA	NA
Kmt2a	chr9:44881533	3.23e-06	0.0122615	NA	NA
Igfals	chr17:24868046	3.25e-06	0.0122615	-0.467512	0.615197
Ppp1r26	chr2:28447249	3.3e-06	0.0122718	0.0735814	0.420384
Vav2	chr2:27312126	3.4e-06	0.0125474	0.00307604	0.976914
Tbc1d16	chr11:119198330	3.4e-06	0.0125474	0.0268103	0.786952
Mos	chr4:3874677	3.53e-06	0.0127791	-0.0412464	0.967744
Med16	chr10:79908802	3.54e-06	0.0127791	-0.11102	0.363692
Fat1	chr8:44911610	3.6e-06	0.0129245	-0.0112753	0.910322
Prickle1	chr15:93595436	3.62e-06	0.0129465	-0.0562042	0.498325
Gm10768	chr19:43833457	3.64e-06	0.0129885	0.70766	0.701074
Gnpda1	chr18:38363894	3.67e-06	0.0129885	-0.105299	0.13663
Mlxip	chr5:123376848	3.68e-06	0.0129885	0.118252	0.307963
Foxn3	chr12:99393260	3.71e-06	0.0129885	-0.107133	0.456533
Nrxn2	chr19:6423386	3.78e-06	0.0130861	-0.0601706	0.624771
Csnk1g2	chr10:80638983	3.85e-06	0.0131522	-0.0724476	0.569998
Otud7a	chr7:63757806	3.93e-06	0.0134008	0.0823756	0.361322
Tnfsf8	chr4:63843352	3.96e-06	0.0134147	-1.85851	0.101427
Cox5b	chr1:36691525	3.97e-06	0.0134147	-0.0508586	0.712451
Anxa6	chr11:55031217	3.98e-06	0.0134147	-0.0211886	0.738963
Disp3	chr4:148288998	3.98e-06	0.0134147	NA	NA
Gm29678	chr1:190532971	4e-06	0.0134459	NA	NA
Dact1	chr12:71309875	4.07e-06	0.0135265	0.138896	0.172866
Kcnip3	chr2:127482786	4.09e-06	0.0135265	-0.0620694	0.38492
Zkscan5	chr5:145205448	4.1e-06	0.0135265	0.081391	0.226426
Eme2	chr17:24895083	4.12e-06	0.0135265	0.0911874	0.397196
Rnf19a	chr15:36296976	4.15e-06	0.0135265	0.0240864	0.8077
Msx1	chr5:37828027	4.18e-06	0.0135265	-0.0640318	0.90448
Tagln	chr9:45932636	4.19e-06	0.0135265	-0.188065	0.477359
Zfp236	chr18:82705339	4.21e-06	0.0135265	0.0393651	0.714941
Spred2	chr11:19657016	4.23e-06	0.0135265	-0.0454929	0.52142
Gpr88	chr3:116252531	4.24e-06	0.0135265	-0.169686	0.414032
Cacna2d2	chr9:107484752	4.31e-06	0.0136078	-0.0532826	0.5711
Gm13133	chr4:154549365	4.41e-06	0.0137394	NA	NA
Fer1l5	chr1:36417150	4.41e-06	0.0137394	NA	NA
Gbx2	chr1:89921485	4.45e-06	0.0137847	-1.092	0.581299
Nav2	chr7:48958927	4.55e-06	0.0139398	0.142331	0.183191
Tacc2	chr7:130625036	4.56e-06	0.0139398	0.0617528	0.394839
Brat1	chr5:140705029	4.7e-06	0.0141327	NA	NA
Nog	chr11:89299677	4.86e-06	0.0144204	-0.0310197	0.836946
Sorcs1	chr19:50190045	4.94e-06	0.0166899	0.296064	0.0317328
Cldn34d	chrX:76852311	4.99e-06	0.0146143	NA	NA
D230030E09Rik	chr12:118529860	5.15e-06	0.0150342	NA	NA
Myo18a	chr11:77857712	5.16e-06	0.0150342	0.0161304	0.818588
Rora	chr9:69111872	5.17e-06	0.0150342	-0.0440701	0.787225
Emid1	chr11:5149536	5.18e-06	0.0150342	-0.0569464	0.720334
Nkx6-2	chr7:139556552	5.21e-06	0.0150342	-0.154062	0.640347
Nynrin	chr14:55863334	5.27e-06	0.0150651	-0.193517	0.0748575
Arrdc2	chr8:70840821	5.28e-06	0.0150651	0.0556085	0.741007
Dnmt3b	chr2:153649479	5.29e-06	0.0150651	0.306852	0.317313
Chst15	chr7:132318297	5.29e-06	0.0150651	0.0545313	0.559732
Glis1	chr4:107629009	5.29e-06	0.0150651	-0.16533	0.621133
Gm38438	chrX:60896366	5.34e-06	0.0150885	NA	NA
Tuba1c	chr15:99041506	5.38e-06	0.0151188	0.00557712	0.982467
Mfsd4b5	chr10:39986847	5.43e-06	0.015198	NA	NA
4930519G04Rik	chr5:114865077	5.5e-06	0.0152505	1.36737	0.258453
Gtf3c5	chr2:28579658	5.51e-06	0.0152505	-0.237905	0.00112048
Ksr1	chr11:79112532	5.6e-06	0.0154154	-0.0341261	0.832404
Itsn1	chr16:91729821	5.62e-06	0.0154154	-0.0542567	0.428831
Zfp367	chr13:64152404	5.63e-06	0.0154154	0.10335	0.289994
Ppia	chr11:6416097	5.64e-06	0.0154154	0.0161532	0.886367
Cuedc1	chr11:88099175	5.71e-06	0.0155155	-0.0087991	0.926387
Nos1	chr5:117676026	5.75e-06	0.0155957	-0.0207376	0.900886
Atp8b1	chr18:64544955	5.82e-06	0.0156212	0.288747	0.261345
Psat1	chr19:15924555	5.87e-06	0.0156212	-0.064518	0.589621
Palld	chr8:61549879	5.89e-06	0.0156212	-0.286841	0.060734
Mir6769b	chr8:71630124	5.98e-06	0.0157585	NA	NA
Etv6	chr6:134182896	6.04e-06	0.0158261	-0.125162	0.195766
Gdnf	chr15:7812045	6.09e-06	0.0158617	-1.9063	0.0735458
Rb1	chr14:73326074	6.1e-06	0.0158617	-0.059802	0.392663
Bbs1	chr19:4906660	6.14e-06	0.0158617	-0.0490627	0.50561
Npc1	chr18:12236693	6.15e-06	0.0158617	-0.1676	0.075773
Mecom	chr3:30516011	6.18e-06	0.015886	0.0426877	0.781591
Lamc3	chr2:31912302	6.23e-06	0.0159225	-0.240892	0.136401
Pex6	chr17:46711923	6.31e-06	0.016004	-0.202572	0.133507
Il17rc	chr6:113469113	6.31e-06	0.016004	-0.305214	0.0704261
Hpca	chr4:129125994	6.32e-06	0.016004	-0.332358	0.0303785
6330403K07Rik	chr11:71033532	6.48e-06	0.0162194	-0.20882	0.0329712
Tada1	chr1:166379539	6.49e-06	0.0162194	-0.0298905	0.634565
Tmod1	chr4:46033039	6.52e-06	0.0162566	0.372534	0.00449355
Mir6367	chr16:91514804	6.61e-06	0.0162566	NA	NA
Srsf4	chr4:131874214	6.8e-06	0.0165801	-0.140492	0.101595
Tatdn1	chr15:58933619	7e-06	0.0167967	0.128208	0.252239
Rhobtb3	chr13:75943877	7.04e-06	0.016822	-0.0497459	0.587117
Mef2d	chr3:88168237	7.05e-06	0.016822	0.0199565	0.797077
Csrp2	chr10:110924201	7.14e-06	0.0169333	-0.0322478	0.832898
Myh9	chr15:77785085	7.35e-06	0.0170954	-0.095792	0.361619
Rnf19b	chr4:129058455	7.54e-06	0.0172847	0.0158542	0.815724
Rec114	chr9:58764716	7.56e-06	0.0172847	NA	NA
St3gal3	chr4:117997867	7.6e-06	0.0172847	-0.088933	0.17696
Sim2	chr16:94121548	7.62e-06	0.0172847	0.636673	0.37448
Nap1l1	chr10:111473332	7.65e-06	0.0172847	0.0462151	0.501214
Rtn2	chr7:19286862	7.66e-06	0.0172847	-0.0996719	0.458894
Tead3	chr17:28350774	7.67e-06	0.0172847	-0.234588	0.223156
Pgm2l1	chr7:100227568	7.68e-06	0.0172847	0.0812278	0.475885
Bhmt2	chr13:93673847	7.71e-06	0.0173264	-0.430657	0.63171
Cyp2d9	chr15:82494158	7.76e-06	0.017328	0.286553	0.836496
Tln2	chr9:67607094	7.92e-06	0.0174468	-0.0539375	0.515778
Nudt18	chr14:70577923	7.95e-06	0.0174468	-0.0368356	0.679949
Tsc22d3	chrX:140598929	8.01e-06	0.0174468	-0.22925	0.0806507
4930545H06Rik	chr10:68352905	8.01e-06	0.0174468	0.707643	0.779288
Gpt2	chr8:85505100	8.02e-06	0.0174468	-0.0209664	0.791555
Paupar	chr2:105650707	8.11e-06	0.017459	NA	NA
Wnt7b	chr15:85612212	8.16e-06	0.017483	-0.0370309	0.698672
Gns	chr10:121412914	8.18e-06	0.017483	-0.0799723	0.123815
Myog	chr1:134292259	8.28e-06	0.0176148	-0.374334	0.830064
Myo5b	chr18:74444138	8.32e-06	0.0176148	0.164055	0.574162
Mypn	chr10:63177277	8.41e-06	0.0177218	0.177453	0.410074
Mecp2	chrX:74085365	8.42e-06	0.0177218	0.00294346	0.969887
Zbtb17	chr4:141445132	8.48e-06	0.01777	0.0284181	0.801348
Wasf3	chr5:146343524	8.51e-06	0.0177807	-0.0025939	0.97339
Ehbp1l1	chr19:5726038	8.55e-06	0.0178299	-0.0959103	0.332765
Gm41289	chr15:32833188	8.61e-06	0.0178984	NA	NA
Fmnl2	chr2:52857711	8.71e-06	0.0179978	0.0177429	0.83607
Nuak2	chr1:132331629	8.71e-06	0.0179978	0.0544815	0.821136
Tfap2c	chr2:172546079	8.8e-06	0.0181459	0.633736	0.600886
Spag9	chr11:94139045	8.9e-06	0.0181962	0.127999	0.110042
Ergic1	chr17:26621555	9.02e-06	0.0183443	-0.0867562	0.118435
Dtx1	chr5:120695099	9.04e-06	0.0183504	-0.0794396	0.502369
Dmtn	chr14:70626900	9.11e-06	0.0183873	NA	NA
Lipo4	chr19:33538278	9.13e-06	0.0183873	NA	NA
Lnx1	chr5:74730038	9.2e-06	0.0184881	-0.0346861	0.594892
Mcm3	chr1:20817312	9.33e-06	0.0185533	-0.152804	0.258009
Col4a1	chr8:11351065	9.34e-06	0.0185533	-0.0946151	0.482507
Tubb6	chr18:67391440	9.43e-06	0.0186218	0.0117171	0.924791
A1bg	chr15:61158182	9.49e-06	0.0186843	NA	NA
G530011O06Rik	chrY:90742304	9.52e-06	0.0186986	-0.374029	0.309315
Dlgap4	chr2:156746035	9.68e-06	0.0188251	-0.0842341	0.387955
Il22ra1	chr4:135727554	9.69e-06	0.0188251	0.433566	0.423305
Arfgef1	chr1:10233336	9.72e-06	0.0188251	0.0780413	0.404856
Nav1	chr1:135510759	9.73e-06	0.0188251	0.190415	0.0999964
Gpam	chr19:55060962	9.84e-06	0.0189161	-0.0339597	0.696243
A3galt2	chr4:128743543	9.87e-06	0.0282538	1.08525	0.0322291
Slit1	chr19:41745019	9.9e-06	0.0189489	-0.0406209	0.783831
Mast4	chr13:103333862	9.92e-06	0.0189489	-0.0285704	0.755389
C030013G03Rik	chr17:12448770	1e-05	0.019037	NA	NA
Mms22l	chr4:24496821	1.02e-05	0.0191415	0.277884	0.326297
5033428I22Rik	chr8:57327356	1.04e-05	0.0195298	NA	NA
Hnrnpu	chr1:178336776	1.06e-05	0.0195928	0.0278941	0.78329
Ccny	chr18:9449511	1.07e-05	0.0197564	0.110013	0.0977216
Gm4224	chr7:12237746	1.07e-05	0.0197564	NA	NA
Klhl10	chr11:100447124	1.08e-05	0.0282538	0.378873	0.379038
Acte1	chr7:143896437	1.08e-05	0.0198406	NA	NA
Tifab	chr13:56197036	1.08e-05	0.0198864	-0.0377381	0.779128
Gdf10	chr14:33922778	1.09e-05	0.0199186	-0.0400253	0.742638
Psmc1	chr12:100106062	1.09e-05	0.019951	-0.114066	0.105516
Ercc6	chr14:32492767	1.1e-05	0.0199931	0.217223	0.104138
Pdcd1	chr1:94260712	1.1e-05	0.0199931	-0.237173	0.762087
Cdh4	chr2:179722233	1.1e-05	0.0199931	-0.0085549	0.962498
Tcf7l2	chr19:56080039	1.11e-05	0.0200661	-0.133869	0.305708
A630001O12Rik	chr8:126824569	1.12e-05	0.0200661	NA	NA
Mir6393	chr15:88036797	1.12e-05	0.0200661	NA	NA
Mir346	chr14:35028135	1.12e-05	0.0201183	NA	NA
Tnfrsf19	chr14:60996635	1.14e-05	0.0203753	-0.0733882	0.26291
Foxf2	chr13:31625879	1.15e-05	0.0204099	-0.270168	0.0630551
Erbb2	chr11:98412765	1.15e-05	0.0204849	-0.187486	0.174132
Jak2	chr19:29251456	1.17e-05	0.0205374	0.0348749	0.715293
Kcp	chr6:29484979	1.17e-05	0.0205374	0.0598904	0.852804
Ddx46	chr13:55635040	1.18e-05	0.0205374	0.13009	0.129101
Ces5a	chr8:93473419	1.18e-05	0.0205374	-0.137313	0.564177
Cops7a	chr6:124965657	1.19e-05	0.0205423	-0.124062	0.135053
Srrm4	chr5:116457032	1.19e-05	0.0205709	0.0273647	0.74916
Uba1	chrX:20663498	1.19e-05	0.0205709	-0.117357	0.110484
Atat1	chr17:35909781	1.2e-05	0.0206603	-0.147919	0.0489737
Impg1	chr9:80589008	1.22e-05	0.0207439	-0.0136605	0.994474
Fcho1	chr8:71708625	1.23e-05	0.0208905	0.115433	0.314888
Gm10532	chr18:75471828	1.23e-05	0.0208905	0.767615	0.806141
Rsbn1l	chr5:20951877	1.24e-05	0.0209386	0.14068	0.157851
Derl1	chr15:57892320	1.25e-05	0.0210586	-0.084072	0.193097
Ahcyl2	chr6:29767978	1.27e-05	0.0210939	-0.0613706	0.451038
Fbxl16	chr17:25808729	1.27e-05	0.0211337	-0.0595703	0.537322
Mir26a-1	chr9:119031928	1.27e-05	0.0211337	0.240464	0.823934
Cyfip2	chr11:46312258	1.28e-05	0.0212069	-0.0522759	0.368092
Pbx3	chr2:34288768	1.28e-05	0.0302922	0.0992372	0.439765
Igip	chr18:36320201	1.29e-05	0.0212918	NA	NA
Letmd1	chr15:100468215	1.29e-05	0.0213282	-0.0511308	0.310362
Smarcb1	chr10:75921411	1.3e-05	0.0213282	-0.0329354	0.563395
Otog	chr7:46288734	1.31e-05	0.0214176	0.347008	0.781187
Dusp26	chr8:31011723	1.32e-05	0.0214554	-0.171691	0.11115
Gm6249	chr7:136791890	1.32e-05	0.0214554	-0.0136736	0.997629
Dnajc15	chr14:77875075	1.32e-05	0.0214554	0.0305295	0.817121
2025-09-09	chr11:117311351	1.34e-05	0.0215702	-0.145362	0.0616548
Pom121	chr5:135394551	1.38e-05	0.0218968	-0.0860913	0.313864
Cd83	chr13:43750894	1.38e-05	0.021921	0.00383455	0.969645
Exosc8	chr3:54734895	1.4e-05	0.0220481	0.145931	0.104157
7530416G11Rik	chr15:85523464	1.41e-05	0.0221698	1.81148	0.50968
Speg	chr1:75429643	1.43e-05	0.022384	0.0813137	0.435798
Fbrsl1	chr5:110378071	1.44e-05	0.022384	-0.0171439	0.880076
Commd5	chr15:76900696	1.44e-05	0.022384	-0.094715	0.424748
Ptprb	chr10:116264948	1.45e-05	0.0224178	-0.153311	0.264807
Cpt1b	chr15:89419340	1.45e-05	0.0224309	-0.374339	0.79817
Defb8	chr8:19436518	1.46e-05	0.0224309	NA	NA
Smim10l1	chr6:133105394	1.46e-05	0.0224309	NA	NA
Aff1	chr5:103693455	1.47e-05	0.0224928	0.104733	0.259199
Mettl4	chr17:94691383	1.48e-05	0.0225661	-0.0962295	0.421729
Shank2	chr7:144160850	1.48e-05	0.0225661	0.0116232	0.897212
Gldc	chr19:30174875	1.48e-05	0.0225661	-0.0664944	0.460452
Gm19557	chr19:47512559	1.48e-05	0.0225747	0.586243	0.308801
Neurog2	chr3:127634259	1.49e-05	0.022575	-0.979055	0.165718
Arhgef28	chr13:98016316	1.49e-05	0.022575	NA	NA
Gm10814	chr19:6010935	1.49e-05	0.0226163	0.611377	0.0588125
Kcnk10	chr12:98574424	1.5e-05	0.0226288	-0.0147594	0.915231
Nol4l	chr2:153530425	1.5e-05	0.0226288	NA	NA
Dppa3	chr6:122632498	1.51e-05	0.0227328	NA	NA
Odc1	chr12:17545240	1.52e-05	0.0228205	-0.0130789	0.885816
Fndc5	chr4:129150541	1.53e-05	0.0228205	-0.309183	0.0107225
Kcnk15	chr2:163853825	1.53e-05	0.0228867	-0.606962	0.617764
Eml1	chr12:108537448	1.54e-05	0.0228867	0.011957	0.862213
Diaph2	chrX:130856527	1.54e-05	0.0228867	NA	NA
Ninl	chr2:150933623	1.57e-05	0.0230376	0.341112	0.0404477
Mapk15	chr15:75995200	1.59e-05	0.0231442	0.0616118	0.915952
Zcchc24	chr14:25768745	1.6e-05	0.023216	-0.0969997	0.242055
Rnf213	chr11:119395383	1.61e-05	0.0233098	NA	NA
Fbn2	chr18:58090567	1.61e-05	0.0233138	0.240857	0.348667
Phospho1	chr11:95825248	1.61e-05	0.0233195	-0.0579279	0.737613
Arf1	chr11:59256332	1.63e-05	0.0234574	-0.106431	0.104563
Upp2	chr2:58567592	1.64e-05	0.0235156	-0.0822983	0.426021
Nbn	chr4:15958227	1.65e-05	0.0235924	0.0998902	0.327359
Foxl2os	chr9:98963809	1.66e-05	0.0237565	0.793946	0.145474
Eda2r	chrX:97680657	1.68e-05	0.0238673	0.399113	0.26258
Srsf1	chr11:88048280	1.68e-05	0.0238692	-0.0255486	0.750284
Smad2	chr18:76242100	1.72e-05	0.0243001	0.0817794	0.133238
Sp3	chr2:72979077	1.73e-05	0.0243955	0.0771006	0.410478
Zc3h7b	chr15:81781980	1.79e-05	0.0248261	-0.0700457	0.394395
Junb	chr8:84977703	1.79e-05	0.0248261	-0.124615	0.703204
Agtr1a	chr13:30336633	1.8e-05	0.0248441	-1.11638	0.0149703
Cetn1	chr18:9640744	1.8e-05	0.0248441	NA	NA
Shf	chr2:122368175	1.82e-05	0.0248965	-0.133291	0.297153
Spock1	chr13:57724887	1.83e-05	0.0249587	-0.19557	0.0424999
Myo6	chr9:80273577	1.84e-05	0.0250314	-0.0701979	0.443478
E2f2	chr4:136180593	1.88e-05	0.0254446	0.206995	0.385792
Pmp22	chr11:63358140	1.89e-05	0.0255558	-0.0963918	0.44523
Tln1	chr4:43559014	1.89e-05	0.0255558	-0.0758136	0.505694
4933417O13Rik	chr7:143380714	1.9e-05	0.0256103	0.516884	0.328244
Irx6	chr8:92671889	1.93e-05	0.0259127	-0.162494	0.725011
Rbm5	chr9:107770223	1.94e-05	0.0259137	0.201671	0.0894254
Ptpn3	chr4:57249011	1.94e-05	0.0259164	0.149902	0.205969
Sh2d5	chr4:138256172	1.97e-05	0.0262103	0.0512915	0.552215
Ppargc1b	chr18:61400204	1.97e-05	0.0262132	-0.029924	0.844603
Bcl9l	chr9:44506212	1.98e-05	0.0262672	-0.0138772	0.9039
Lmbrd1	chr1:24940776	1.99e-05	0.0263229	-0.0381434	0.522163
9530026F06Rik	chr1:61417925	1.99e-05	0.0263229	0.347005	0.880826
Phactr3	chr2:178146369	2e-05	0.0263229	0.0234509	0.757434
A730098A19Rik	chr8:125897153	2.02e-05	0.0265773	NA	NA
Cdc42bpa	chr1:180162337	2.03e-05	0.0265773	0.0920226	0.3683
Trim2	chr3:84193329	2.04e-05	0.0437304	0.129331	0.235476
Padi2	chr4:140904236	2.06e-05	0.0268626	0.08941	0.453125
Acot7	chr4:152170435	2.08e-05	0.0269401	-0.155285	0.0682121
Arid2	chr15:96288118	2.1e-05	0.0271192	0.0378353	0.630178
Galnt3	chr2:66124782	2.11e-05	0.027198	-0.0063707	0.979707
Olfr171	chr16:19654683	2.13e-05	0.027198	NA	NA
Adam2	chr14:66077809	2.13e-05	0.027198	-0.374331	0.852156
Kcnma1	chr14:23444992	2.13e-05	0.027198	0.117036	0.344472
Tbcb	chr7:30227736	2.15e-05	0.0272008	-0.0855465	0.412174
Thop1	chr10:81078440	2.15e-05	0.0272008	-0.13393	0.263208
St7	chr6:17678701	2.15e-05	0.0272008	0.00169178	0.986441
St3gal4	chr9:35135132	2.16e-05	0.0272008	-0.146986	0.120861
Rab31	chr17:65723880	2.17e-05	0.0272836	-0.12865	0.118589
Ube2v1	chr2:167621397	2.19e-05	0.0274293	-0.0160986	0.784212
Tsc1	chr2:28641744	2.2e-05	0.0274528	0.112367	0.225182
Frmpd1	chr4:45185075	2.22e-05	0.0275081	-0.151302	0.0946858
Odf3b	chr15:89379658	2.23e-05	0.0276055	-0.0016416	0.996599
Vwce	chr19:10635048	2.25e-05	0.0276982	-0.281316	0.550271
Dpp6	chr5:26817914	2.26e-05	0.0276982	-0.0657677	0.395339
Eif4ebp2	chr10:61452563	2.26e-05	0.0277309	-0.030258	0.688983
Twistnb	chr12:33655828	2.27e-05	0.0277309	0.0782219	0.444269
F830208F22Rik	chr18:77804011	2.28e-05	0.0277309	NA	NA
Pck1	chr2:173152634	2.28e-05	0.0277309	NA	NA
Mir874	chr13:58018845	2.28e-05	0.0277309	-0.0458265	0.971361
Hexb	chr13:97198479	2.29e-05	0.0277309	0.0597799	0.556641
Dlk1	chr12:109495354	2.29e-05	0.0277309	-0.336769	0.470099
Vash1	chr12:86641688	2.29e-05	0.0277309	0.106216	0.116112
Ank3	chr10:69989449	2.29e-05	0.0277309	0.0384085	0.640726
Psg23	chr7:18634775	2.29e-05	0.0277309	NA	NA
Slc34a1	chr13:55408930	2.29e-05	0.0277309	-0.716456	0.477802
Gpc6	chr14:116925471	2.29e-05	0.0277309	-0.102634	0.319874
Zadh2	chr18:84108701	2.3e-05	0.0277753	0.0343683	0.595455
Ebf1	chr11:44904276	2.31e-05	0.0454427	-0.146465	0.38198
Tram1l1	chr3:124321390	2.31e-05	0.027807	-0.138136	0.0604064
Cpne7	chr8:123117515	2.32e-05	0.0278428	-0.304097	0.232518
Lsg1	chr16:30582357	2.32e-05	0.0278592	-0.0009961	0.991024
Lhx5	chr5:120439473	2.36e-05	0.0279908	0.867145	0.273718
Nrcam	chr12:44328042	2.38e-05	0.0281924	-0.0081265	0.920066
Nanog	chr6:122670192	2.38e-05	0.0281924	-0.0136616	0.995689
Wnt5b	chr6:119544614	2.4e-05	0.0282377	-0.222655	0.148615
Ubtf	chr11:102309078	2.42e-05	0.0283397	-0.0271348	0.662968
Fos	chr12:85451950	2.44e-05	0.028476	-0.299905	0.424448
Pmvk	chr3:89447994	2.47e-05	0.028679	-0.0431244	0.645407
Cers2	chr3:95315300	2.49e-05	0.0288471	NA	NA
Prdm13	chr4:21679318	2.5e-05	0.0289226	NA	NA
Zdhhc12	chr2:30093350	2.51e-05	0.0290178	0.387082	0.00896468
Anapc13	chr9:102668316	2.52e-05	0.0290178	-0.0619507	0.66298
Zic3	chrX:58015714	2.52e-05	0.0290178	-0.189172	0.253628
1700006F04Rik	chr14:119838937	2.53e-05	0.0290178	-0.374313	0.907741
Ednrb	chr14:103816195	2.53e-05	0.0290178	-0.186741	0.0279192
Tmem94	chr11:115788347	2.53e-05	0.0290178	NA	NA
9930021J03Rik	chr19:29805580	2.54e-05	0.0290178	0.119417	0.293422
H2-T3	chr17:36206286	2.54e-05	0.0290178	NA	NA
Flad1	chr3:89409129	2.55e-05	0.0291066	-0.0976963	0.156389
H2afx	chr9:44334824	2.6e-05	0.0294928	-0.0329501	0.780631
Cdh23	chr10:60687181	2.66e-05	0.0299131	-0.139397	0.535023
Sfta2	chr17:35591289	2.66e-05	0.0299361	NA	NA
Shprh	chr10:11149358	2.66e-05	0.0299361	0.218939	0.0332276
BC016579	chr16:45654429	2.66e-05	0.0299361	0.705249	0.131636
Zfp507	chr7:36081215	2.67e-05	0.0299935	0.151897	0.156361
Ctu1	chr7:43676748	2.69e-05	0.0301279	-0.046903	0.66266
Glul	chr1:154033167	2.7e-05	0.0301626	-0.195053	0.0333248
Ddah2	chr17:35061027	2.72e-05	0.0302455	-0.0200594	0.895617
Lhx6	chr2:36104801	2.74e-05	0.0303789	-0.212222	0.0308334
Clic4	chr4:135285478	2.74e-05	0.0303867	-0.236022	0.0314647
F7	chr8:13026151	2.75e-05	0.0304641	0.706425	0.39439
Ccdc60	chr5:116290193	2.77e-05	0.0305781	0.306963	0.294498
Rab14	chr2:35200883	2.78e-05	0.0305988	-0.047901	0.29263
Mir6411	chr10:104577331	2.78e-05	0.0306275	NA	NA
Cdkal1	chr13:29769926	2.79e-05	0.0306688	-0.0613975	0.683867
I730028E13Rik	chr9:61163783	2.8e-05	0.0307169	-0.0136764	0.996077
Slc25a31	chr3:40709044	2.81e-05	0.0307828	0.766823	0.552699
H2-Oa	chr17:34085008	2.82e-05	0.0308434	-0.0722595	0.824467
Tgfbr3l	chr8:4249319	2.84e-05	0.0308877	NA	NA
Timp2	chr11:118355434	2.85e-05	0.0308877	-0.0961754	0.417106
Uck2	chr1:167284634	2.85e-05	0.0308931	0.212653	0.0257239
Lemd3	chr10:120978831	2.86e-05	0.0309863	-0.0106743	0.862214
Slc19a1	chr10:77034247	2.89e-05	0.0311715	-0.166487	0.0942267
Ablim2	chr5:35753522	2.9e-05	0.0311715	0.0725155	0.365189
Plagl1	chr10:13081041	2.9e-05	0.0311715	-0.536152	0.0015915
Mospd4	chr18:46465311	2.91e-05	0.0312097	-0.374296	0.925691
Celf2	chr2:6872211	2.93e-05	0.0312535	0.0499466	0.494538
Adgrl4	chr3:151234037	2.93e-05	0.0312535	NA	NA
Gata6	chr18:11054770	2.93e-05	0.0312535	0.226146	0.826851
Sertad3	chr7:27463271	2.93e-05	0.0312535	-0.149359	0.458632
4930529K09Rik	chr14:85870375	2.95e-05	0.0313648	NA	NA
Eif4g3	chr4:137994248	2.97e-05	0.0314695	0.0771249	0.335586
Sag	chr1:87829749	2.97e-05	0.0314695	0.218444	0.310681
Ppp1r18	chr17:35866575	3.04e-05	0.0318889	-0.03328	0.748434
Map1a	chr2:121302286	3.05e-05	0.0318889	NA	NA
Faah	chr4:116016922	3.05e-05	0.0318889	-0.0196197	0.745069
H3f3a	chr1:180813990	3.08e-05	0.0320033	-0.0408776	0.747672
Cadps	chr14:12822800	3.1e-05	0.0321135	0.0339099	0.622115
Gfra1	chr19:58335386	3.11e-05	0.0321228	-0.0525154	0.771709
C530008M17Rik	chr5:76850876	3.11e-05	0.032167	-0.105198	0.299172
Smad4	chr18:73715284	3.12e-05	0.0321855	0.0370775	0.592958
Rin2	chr2:145860463	3.14e-05	0.0322777	0.00324475	0.973612
Zmiz1	chr14:25456832	3.14e-05	0.0323061	-0.048847	0.469858
Il13	chr11:53631119	3.16e-05	0.0323414	NA	NA
Slco4a1	chr2:180447886	3.16e-05	0.0323414	0.178372	0.436576
Cbx2	chr11:119026265	3.16e-05	0.0323414	0.389732	0.0451982
AU015791	chr12:105535309	3.17e-05	0.0323698	NA	NA
Kat14	chr2:144394273	3.17e-05	0.0323719	NA	NA
Pde1c	chr6:56362108	3.17e-05	0.0323719	-0.190064	0.0821516
Doc2a	chr7:126847640	3.18e-05	0.0323724	-0.0912119	0.4573
Zfhx3	chr8:107964371	3.19e-05	0.0324899	0.15477	0.395789
Zfp563	chr17:33089613	3.24e-05	0.0328	0.0875675	0.247405
Adgra2	chr8:27085961	3.25e-05	0.0328183	NA	NA
Setd4	chr16:93587541	3.25e-05	0.0328482	0.184454	0.323148
Slc7a8	chr14:54781658	3.27e-05	0.032912	-0.0943034	0.231763
Eya1	chr1:14303629	3.28e-05	0.032912	0.0478947	0.678678
Higd1a	chr9:121857468	3.32e-05	0.0330761	0.0294969	0.745029
Gnb2	chr5:137531487	3.35e-05	0.0332875	-0.0942266	0.395054
Lrp5	chr19:3686546	3.37e-05	0.0333839	-0.244121	0.0335835
4732490B19Rik	chr11:113283738	3.39e-05	0.0334066	0.337532	0.876196
Heatr6	chr11:83805195	3.39e-05	0.0334066	0.00549918	0.955608
Klf10	chr15:38320652	3.41e-05	0.0334542	0.124218	0.3741
Foxp4	chr17:47868254	3.41e-05	0.0334926	-0.132798	0.340734
Hivep1	chr13:42052664	3.44e-05	0.033601	-0.0119781	0.93024
Gpr137	chr19:6941275	3.46e-05	0.0337507	-0.17203	0.139619
Pde2a	chr7:101515536	3.47e-05	0.0337768	0.0935802	0.0883449
Sez6l	chr5:112576630	3.48e-05	0.0337768	-0.0223275	0.834734
Stub1	chr17:25833202	3.48e-05	0.0337768	0.0222887	0.868671
Id2	chr12:25101055	3.5e-05	0.0339217	0.0688714	0.389359
Ppp2r5a	chr1:191396820	3.51e-05	0.0339287	-0.0190196	0.714867
4932438H23Rik	chr16:91098547	3.51e-05	0.033947	0.021692	0.911553
Rbm26	chr14:105084886	3.55e-05	0.0340726	0.0867651	0.457068
Wnt11	chr7:98847304	3.55e-05	0.0340726	-0.935138	0.104556
Fbxo33	chr12:59219567	3.55e-05	0.0340819	0.0186159	0.77144
Opa3	chr7:19227099	3.56e-05	0.0341048	-0.0461984	0.406586
Esyt3	chr9:99358146	3.56e-05	0.0341048	-0.133462	0.658205
Ptges	chr2:30924143	3.57e-05	0.0341347	-0.144112	0.331632
Rreb1	chr13:37967547	3.61e-05	0.0343466	0.1133	0.54795
Evi5l	chr8:4210772	3.62e-05	0.0343621	0.0559299	0.428906
Strbp	chr2:37703859	3.63e-05	0.0343621	0.0705798	0.434044
Ccr4	chr9:114527253	3.65e-05	0.034488	NA	NA
Vmn2r96	chr17:18569891	3.66e-05	0.0345115	NA	NA
B230118H07Rik	chr2:101296492	3.67e-05	0.0345585	-0.0342613	0.739753
Pou3f1	chr4:124619137	3.69e-05	0.034578	-0.0971923	0.688219
Zbtb42	chr12:112678625	3.71e-05	0.0346518	-0.267124	0.254494
Msgn1	chr12:11208720	3.71e-05	0.0346518	NA	NA
Six2	chr17:85684000	3.73e-05	0.0347092	-0.134784	0.701934
Trim39	chr17:36271128	3.74e-05	0.0347092	0.103981	0.354122
Trpm6	chr19:18902601	3.74e-05	0.0347092	-0.0705337	0.793767
Cemip	chr7:84054073	3.75e-05	0.0347277	NA	NA
Nsd1	chr13:55212970	3.75e-05	0.0347334	0.0852896	0.426594
Ercc3	chr18:32244993	3.77e-05	0.0348273	0.0554084	0.306434
Elk3	chr10:93263776	3.77e-05	0.0348273	-0.0594419	0.587563
Trpc3	chr3:36689825	3.78e-05	0.0348364	-0.0571095	0.681591
Dus4l	chr12:31654722	3.8e-05	0.0348671	-0.153659	0.225212
Zc3h12c	chr9:52368346	3.8e-05	0.0348671	0.0633058	0.684293
Inhbb	chr1:119305608	3.8e-05	0.0348671	-0.105309	0.379764
Arpc3	chr5:122399961	3.82e-05	0.0349212	-0.0130252	0.87108
Plaur	chr7:24472003	3.84e-05	0.0350089	-0.798347	0.0314623
Ccne2	chr4:11190521	3.85e-05	0.0350304	0.313295	0.0301712
Trim68	chr7:102678603	3.85e-05	0.0350304	0.0757166	0.707472
Acvr2a	chr2:47532116	3.86e-05	0.0350304	0.0791193	0.579898
4930505K14Rik	chr5:148812927	3.86e-05	0.0350304	NA	NA
Cmtm3	chr8:104340822	3.88e-05	0.0351063	-0.0506106	0.629554
Mier3	chr13:111685937	3.91e-05	0.0352322	0.126161	0.224606
Nbeal2	chr9:110638413	3.92e-05	0.0352375	0.236365	0.160766
Shisa6	chr11:66526041	3.92e-05	0.0352375	-0.112729	0.764862
Tulp3	chr6:128315589	3.92e-05	0.0352375	0.0909276	0.297186
Otop2	chr11:115323423	3.94e-05	0.0353277	0.097105	0.808582
Tcf12	chr9:72133071	3.97e-05	0.0354708	-0.0300618	0.710637
Map3k4	chr17:12307967	3.98e-05	0.0354924	0.0518347	0.534699
Cenpu	chr8:46552124	3.99e-05	0.0354924	NA	NA
Spon1	chr7:113884277	4e-05	0.0354924	-0.10008	0.384237
Mink1	chr11:70608658	4.01e-05	0.0354924	0.0651658	0.472742
Zap70	chr1:36785164	4.01e-05	0.0354924	0.00663932	0.981803
2025-03-08	chr6:116338088	4.05e-05	0.0356414	0.0254206	0.681652
4930459L07Rik	chr5:58939701	4.05e-05	0.0356414	NA	NA
Msx3	chr7:140047447	4.06e-05	0.0356414	-0.115529	0.842919
Mcu	chr10:59541784	4.06e-05	0.0356653	NA	NA
Timmdc1	chr16:38521695	4.09e-05	0.0358185	NA	NA
Rilpl1	chr5:124530535	4.09e-05	0.0358185	0.186461	0.0331945
Dok5	chr2:170818490	4.12e-05	0.0359414	-0.0787572	0.573583
Mir6373	chr6:102817957	4.13e-05	0.0359414	NA	NA
Gse1	chr8:120536238	4.13e-05	0.0359414	0.00754013	0.942395
Adam33	chr2:131054866	4.14e-05	0.0359633	0.787095	0.0164928
Syngap1	chr17:26952391	4.15e-05	0.0360125	NA	NA
Tgif1	chr17:70853995	4.15e-05	0.0360125	-0.214035	0.309239
Exog	chr9:119449840	4.16e-05	0.0360472	-0.140649	0.0502761
C230079O03Rik	chr7:136502102	4.17e-05	0.0360619	NA	NA
Ppp4r1	chr17:65782974	4.17e-05	0.0360619	0.0739538	0.352146
Slc22a7	chr17:46460915	4.23e-05	0.0363117	-0.656208	0.132065
Ski	chr4:155150888	4.25e-05	0.0363945	-0.0117735	0.842752
Ankrd33b	chr15:31312536	4.26e-05	0.0364265	0.188751	0.0633345
Caskin2	chr11:115801602	4.27e-05	0.0364265	-0.147267	0.229883
Slc16a3	chr11:120958143	4.29e-05	0.0365326	-0.223334	0.28168
S100b	chr10:76248509	4.31e-05	0.0365448	-0.0052064	0.956843
Art3	chr5:92392971	4.33e-05	0.0366166	-0.0383191	0.80959
Micu2	chr14:57998951	4.33e-05	0.036626	NA	NA
Arhgef7	chr8:11728461	4.37e-05	0.0368269	-0.0001845	0.997434
Zfp958	chr8:4677480	4.37e-05	0.0368269	0.243191	0.0404825
BC039966	chr4:153770560	4.38e-05	0.0368417	0.312596	0.754765
Ephb2	chr4:136835606	4.39e-05	0.0368417	-0.142623	0.19974
Angel2	chr1:190948862	4.39e-05	0.0368417	0.0506372	0.391566
Firre	chrX:50635389	4.4e-05	0.0368417	NA	NA
Ppp1r16b	chr2:158667840	4.4e-05	0.0368417	0.0370854	0.705843
Eya2	chr2:165563203	4.41e-05	0.0368444	-0.135798	0.604096
Zfp287	chr11:62731258	4.44e-05	0.0370461	0.257306	0.015674
Dxo	chr17:34838542	4.45e-05	0.0370802	NA	NA
Gm12602	chr4:89113051	4.45e-05	0.0370885	NA	NA
Ctps	chr4:120569641	4.46e-05	0.0371089	0.0697832	0.149319
Adamts17	chr7:66877126	4.47e-05	0.037142	-0.0011345	0.994606
Snrnp70	chr7:45377117	4.48e-05	0.0371856	-0.0587989	0.535617
Satb1	chr17:51832501	4.48e-05	0.0371933	-0.18874	0.212788
Esyt2	chr12:116280922	4.49e-05	0.0372129	0.0364272	0.681211
Arl4a	chr12:39502067	4.5e-05	0.0372633	0.15688	0.112238
Ccdc24	chr4:117877140	4.52e-05	0.0373296	-0.346133	0.285602
Crhr1	chr11:104133124	4.55e-05	0.0375344	-0.152654	0.323551
Arhgap29	chr3:121891568	4.56e-05	0.0375814	-0.0198389	0.873243
Zmat4	chr8:23738739	4.58e-05	0.0376789	0.0713144	0.584197
Uqcc1	chr2:155930247	4.59e-05	0.0376961	NA	NA
Ptgs2os2	chr1:150220477	4.61e-05	0.0377893	NA	NA
Fendrr	chr8:121079537	4.66e-05	0.0380412	NA	NA
Ryr1	chr7:29068323	4.67e-05	0.0380938	0.314278	0.102761
Sbk1	chr7:126277647	4.69e-05	0.0381608	-0.0423544	0.661758
Ltbp1	chr17:75033538	4.71e-05	0.0381729	-0.168174	0.128128
Vmn2r95	chr17:18410722	4.73e-05	0.0382879	NA	NA
Trpm3	chr19:22448412	4.76e-05	0.0384044	-0.0740223	0.628122
Sos2	chr12:69681294	4.77e-05	0.0384715	0.0173218	0.821274
Sox12	chr2:152400228	4.79e-05	0.0384912	0.069022	0.446058
Prep	chr10:45067008	4.82e-05	0.0385948	-0.0742545	0.262243
Pitx2	chr3:129205398	4.82e-05	0.0385948	0.346864	0.952063
Prdm16	chr4:154519364	4.82e-05	0.0385948	-0.155078	0.0822656
Adcy3	chr12:4133260	4.83e-05	0.0385948	-0.161607	0.0596696
Sox2	chr3:34650798	4.83e-05	0.0385948	-0.0297956	0.732205
1810013L24Rik	chr16:8829685	4.84e-05	0.0386538	0.057952	0.407782
Ctnna1	chr18:35118797	4.86e-05	0.0387242	-0.132085	0.053201
Zfp644	chr5:106574807	4.86e-05	0.0387242	0.125344	0.222955
Pard3	chr8:127064224	4.87e-05	0.0387242	0.0326805	0.721611
Tmpo	chr10:91170972	4.88e-05	0.0387688	-0.0128787	0.840475
Chd5	chr4:152333845	4.89e-05	0.038836	-0.0345239	0.649912
Slc35f3	chr8:126298814	4.9e-05	0.0388397	0.172741	0.0872712
Hmgb2	chr8:57512173	4.9e-05	0.0388452	0.19213	0.140587
Col11a1	chr3:114494030	4.92e-05	0.0388863	-0.060599	0.780766
Cacna1e	chr1:154723623	4.94e-05	0.0388863	0.195407	0.22051
Mrap2	chr9:87144999	4.94e-05	0.0388863	-0.300895	0.0661237
Cdpf1	chr15:85811830	4.95e-05	0.0388863	NA	NA
Samd4	chr14:46882897	4.96e-05	0.0389336	-0.0132357	0.896091
Aip	chr19:4121517	4.97e-05	0.0389527	-0.0892536	0.393379
Bicral	chr17:46801399	5e-05	0.0390561	NA	NA
Dcdc2c	chr12:28343790	5.04e-05	0.0392225	-1.52592	0.205858
Atp6v1fnb	chr6:29474359	5.05e-05	0.0392477	NA	NA
Marcksl1	chr4:129503181	5.06e-05	0.0392955	-0.236915	0.0834921
Dmd	chrX:85049187	5.06e-05	0.0392955	0.199568	0.0993193
Sez6l2	chr7:126950708	5.1e-05	0.0394961	-0.192529	0.0698006
Gar1	chr3:129830872	5.13e-05	0.0395813	0.0229256	0.792627
Gjb2	chr14:57084215	5.13e-05	0.0395813	-0.205382	0.312333
1700121N20Rik	chr12:106474679	5.13e-05	0.0395813	-0.0136732	0.996555
Rpl34	chr3:130758877	5.13e-05	0.0395928	0.0500971	0.92199
Hmx3	chr7:131544685	5.14e-05	0.0395928	NA	NA
Ccr7	chr11:99144961	5.14e-05	0.0395928	0.54093	0.674071
Mir6968	chr17:26936660	5.15e-05	0.0395928	NA	NA
Rab11fip4os2	chr11:79686768	5.16e-05	0.0396829	NA	NA
R3hcc1l	chr19:42518856	5.19e-05	0.0398127	NA	NA
Nat10	chr2:103760890	5.22e-05	0.0399526	0.0206177	0.760036
Tmprss6	chr15:78439926	5.24e-05	0.039953	0.944103	0.397111
Nxph3	chr11:95519166	5.27e-05	0.0400973	0.110061	0.469711
B4galnt3	chr6:120294381	5.28e-05	0.0401254	0.299563	0.440563
Ccdc182	chr11:88249579	5.29e-05	0.0401864	NA	NA
Fgf3	chr7:144828683	5.34e-05	0.0403716	2.12907	0.0277198
Disc1	chr8:125195661	5.35e-05	0.0403716	-0.307487	0.204076
Prkar1b	chr5:139051725	5.35e-05	0.0403716	-0.0960316	0.284837
Btbd2	chr10:80653467	5.37e-05	0.0404499	-0.135795	0.207747
Magi1	chr6:93708133	5.38e-05	0.0404938	0.0597043	0.576757
H2afj	chr6:136808309	5.39e-05	0.0404988	-0.0729855	0.632334
Fau	chr16:76432773	5.42e-05	0.0406493	-0.0906304	0.687535
Edaradd	chr13:12542263	5.43e-05	0.0406531	0.595755	0.195514
Cys1	chr12:24681850	5.44e-05	0.0406531	-0.0276407	0.85463
Osbp2	chr11:3863505	5.47e-05	0.0408178	0.0021983	0.981795
E330017L17Rik	chr4:129877652	5.48e-05	0.0408178	1.6076	0.10269
Rhcg	chr7:79592407	5.48e-05	0.0408178	0.0905374	0.698987
Srms	chr2:181213067	5.48e-05	0.040827	-0.175361	0.604905
Galntl6	chr8:58912726	5.5e-05	0.0408371	0.0534299	0.650936
N4bp3	chr11:51644047	5.5e-05	0.0408371	-0.192476	0.292575
St8sia6	chr2:13793076	5.54e-05	0.0409619	-0.0225477	0.901817
Btrc	chr19:45302212	5.55e-05	0.0409772	-0.0678643	0.135794
7420426K07Rik	chr9:98888591	5.56e-05	0.0409772	NA	NA
Syt16	chr12:73997881	5.56e-05	0.0409772	0.132043	0.0168382
Crim1	chr17:78201973	5.57e-05	0.0409774	-0.0614894	0.479734
Snx17	chr5:31194088	5.57e-05	0.0409774	-0.0627639	0.466904
Ebf2	chr14:67229154	5.59e-05	0.0410464	0.625458	0.026365
Arpin	chr7:79935295	5.64e-05	0.041313	NA	NA
Fam131c	chr4:141368116	5.65e-05	0.04134	-0.357681	0.0842884
Cfap46	chr7:139602210	5.66e-05	0.04134	NA	NA
Pcif1	chr2:164880745	5.66e-05	0.04134	-0.0274289	0.762411
Eid2	chr7:28268247	5.66e-05	0.04134	-0.0848104	0.255935
Pomp	chr5:147856703	5.68e-05	0.0414113	0.00212283	0.985378
Dhx38	chr8:109561963	5.7e-05	0.0414914	-0.111637	0.0943803
Puf60	chr15:76080749	5.7e-05	0.0414914	-0.031715	0.643264
Tysnd1	chr10:61696283	5.73e-05	0.0415259	-0.010634	0.925868
Kmt2b	chr7:30582037	5.73e-05	0.0415259	NA	NA
Iqgap2	chr13:95928855	5.74e-05	0.0415259	0.175886	0.639932
Fam124b	chr1:80240020	5.74e-05	0.0415259	0.472868	0.624114
Zfp365	chr10:67819663	5.76e-05	0.041556	-0.0260182	0.75616
Zfp516	chr18:83059630	5.76e-05	0.041556	-0.0046572	0.960328
Tmem117	chr15:94683782	5.81e-05	0.041672	0.166688	0.115923
Ap2a1	chr7:44929203	5.81e-05	0.041672	-0.132703	0.287398
Enox1	chr14:77566524	5.82e-05	0.041672	-0.0285259	0.810652
Tll1	chr8:64321140	5.82e-05	0.041672	-0.0570016	0.784451
Arhgap1	chr2:91650105	5.82e-05	0.041672	-0.0856199	0.124268
Usf2	chr7:30955402	5.84e-05	0.0417442	-0.105194	0.245357
Cib2	chr9:54560467	5.85e-05	0.0417442	-0.0715732	0.510648
Traf3	chr12:111162142	5.85e-05	0.0417442	0.0212255	0.871366
Camta1	chr4:151307873	5.86e-05	0.0418154	-0.0653608	0.482701
E130006D01Rik	chr5:111944558	5.91e-05	0.042036	0.192132	0.4328
Nova1	chr12:46818721	5.95e-05	0.042173	0.00223476	0.983773
Mfap4	chr11:61486146	5.95e-05	0.042173	0.151866	0.505421
Cotl1	chr8:119829172	5.99e-05	0.0423086	-0.141337	0.216485
Bicc1	chr10:71130524	5.99e-05	0.0423178	-0.160318	0.403822
Sp8	chr12:118836983	6.02e-05	0.0424104	-0.302362	0.204007
Myo9b	chr8:71272754	6.03e-05	0.0424353	0.21197	0.169965
Sptbn2	chr19:4712304	6.05e-05	0.0424515	NA	NA
Slco1b2	chr6:141601269	6.09e-05	0.0426731	0.377763	0.581639
Sys1	chr2:164452308	6.11e-05	0.0427017	-0.0565127	0.675893
Rtn4r	chr16:18127560	6.13e-05	0.0427922	0.0132789	0.932219
Thap1	chr8:26308518	6.14e-05	0.0428214	0.0373504	0.711975
Jph3	chr8:121743422	6.15e-05	0.0428236	-0.0030011	0.979883
Camk2b	chr11:5973545	6.18e-05	0.0429032	-0.0240246	0.747348
Xylt1	chr7:117573536	6.18e-05	0.0429145	0.0314836	0.805307
Bach1	chr16:87715725	6.19e-05	0.0429474	0.00169139	0.981521
Map3k7	chr4:31611960	6.2e-05	0.042984	0.0770271	0.297674
Aym1	chr5:113353439	6.23e-05	0.0430968	0.346956	0.931138
Daam2	chr17:49528875	6.24e-05	0.0430968	-0.133684	0.230999
Foxred2	chr15:77956115	6.24e-05	0.0430968	0.064846	0.48226
Ccnl1	chr3:65958015	6.25e-05	0.0430968	0.264494	0.076729
Lrrfip1	chr1:91032652	6.25e-05	0.0430968	0.186696	0.0953239
Rbms1	chr2:60963030	6.26e-05	0.0431065	0.00120158	0.993264
Cacna1s	chr1:136121921	6.31e-05	0.0433032	0.0903066	0.79261
Zfp326	chr5:105950445	6.36e-05	0.0434768	0.155876	0.0821647
Cog4	chr8:110842828	6.36e-05	0.0434768	-0.0884963	0.174489
Dlgap5	chr14:47418822	6.44e-05	0.0438103	-0.203992	0.733355
Fry	chr5:150152263	6.44e-05	0.0438103	0.0004786	0.996015
Smim23	chr11:32738727	6.45e-05	0.0438165	NA	NA
Fbxo2	chr4:148170034	6.46e-05	0.0438165	-0.117202	0.479318
Gm16527	chr3:59783426	6.49e-05	0.0439755	NA	NA
Lmx1a	chr1:167688861	6.52e-05	0.0440706	-0.0373827	0.980543
Sptlc2	chr12:87388300	6.54e-05	0.0440856	0.0465293	0.512944
Mir9-3	chr7:79508818	6.54e-05	0.0440856	-0.374346	0.883698
Grhl2	chr15:37232579	6.55e-05	0.0441271	0.0301562	0.939803
Sdk2	chr11:113823933	6.57e-05	0.0441271	0.115727	0.360096
1110002E22Rik	chr3:138065547	6.57e-05	0.0441271	NA	NA
Mir6362	chr16:22573047	6.57e-05	0.0441271	NA	NA
Plekhd1	chr12:80693096	6.58e-05	0.044193	NA	NA
Qrich1	chr9:108517875	6.6e-05	0.0441976	0.0283108	0.72645
Lrrc74b	chr16:17558981	6.6e-05	0.0441976	NA	NA
Nupl1	chr14:60251068	6.6e-05	0.0441976	0.11815	0.194951
Adamts1	chr16:85677804	6.6e-05	0.0441976	-0.194566	0.188856
Raver2	chr4:101094692	6.63e-05	0.0442381	-0.0414705	0.699099
Alyref2	chr1:171503830	6.65e-05	0.044284	-0.269159	0.128782
Sec24b	chr3:130006206	6.66e-05	0.0443241	-0.0025453	0.963891
Tbkbp1	chr11:97151434	6.67e-05	0.0443567	-0.0256789	0.782654
Gskip	chr12:105686079	6.68e-05	0.0443574	NA	NA
Sash1	chr10:9165714	6.69e-05	0.044377	-0.0878059	0.251412
Atad3aos	chr4:155761546	6.71e-05	0.0444505	NA	NA
Habp4	chr13:64162444	6.72e-05	0.0444695	-0.046235	0.477101
Dlgap1	chr17:69902655	6.72e-05	0.0444695	0.0408982	0.495678
Gm15270	chr10:24596230	6.73e-05	0.0444738	NA	NA
Rhot1	chr11:80208330	6.8e-05	0.0447759	-0.0102036	0.854105
Neurl1b	chr17:26414948	6.82e-05	0.0448238	0.165317	0.174871
Serinc3	chr2:163645152	6.85e-05	0.0449148	-0.0419236	0.492494
Csad	chr15:102191824	6.86e-05	0.0449242	-0.175416	0.0370752
Eif2b2	chr12:85219339	6.89e-05	0.0450221	-0.187964	0.0426309
Flt3	chr5:147369256	6.89e-05	0.0450435	0.0591604	0.722076
Fzd2	chr11:102611760	6.9e-05	0.045074	-0.256932	0.092549
Pik3cb	chr9:99183547	6.9e-05	0.045074	0.0324508	0.660245
Cadm3	chr1:173367391	6.93e-05	0.0452157	-0.0684219	0.370061
Rpl10l	chr12:66284310	6.94e-05	0.0452159	NA	NA
Smad6	chr9:64021271	6.95e-05	0.0452159	-0.274308	0.256781
Gm4668	chr9:116412297	6.96e-05	0.0452159	NA	NA
Trarg1	chr11:76709963	6.96e-05	0.0452159	NA	NA
Irf2bp2	chr8:126593541	6.97e-05	0.0452316	0.00348251	0.967279
Exosc10	chr4:148563048	6.98e-05	0.0452316	-0.0489958	0.501419
Pi4k2a	chr19:42090617	6.98e-05	0.0452316	-0.069547	0.175483
4931440P22Rik	chr3:65529143	7e-05	0.0453156	0.476058	0.496018
Gcnt1	chr19:17264351	7.01e-05	0.0453476	0.0349225	0.819246
Baz2b	chr2:60125150	7.02e-05	0.0453619	0.263108	0.0570556
Il7r	chr15:9542611	7.02e-05	0.0453619	0.359593	0.19334
Lrrc8c	chr5:105607633	7.03e-05	0.045392	0.0915016	0.413382
Grhl1	chr12:24572085	7.05e-05	0.045392	0.0100767	0.966511
Scn5a	chr9:119519390	7.07e-05	0.045392	0.937415	0.0155662
Emilin2	chr17:71256389	7.07e-05	0.045392	-0.223616	0.265874
Bid	chr6:120887229	7.09e-05	0.045392	0.175749	0.176449
Adcy5	chr16:35169676	7.11e-05	0.045392	-0.0574502	0.400947
Igsf3	chr3:101413486	7.11e-05	0.045392	0.220926	0.0392618
Mfsd6	chr1:52727065	7.12e-05	0.045392	0.0537958	0.528032
Rnf157	chr11:116412721	7.13e-05	0.045392	-0.0585872	0.254723
Tspan17	chr13:54805218	7.13e-05	0.045392	0.0725168	0.524731
P2rx4	chr5:122725343	7.14e-05	0.045392	-0.0912974	0.338947
Flnb	chr14:7818122	7.14e-05	0.045392	0.0790069	0.532155
Pds5a	chr5:65696886	7.14e-05	0.045392	0.124619	0.2962
Zfp598	chr17:24669704	7.18e-05	0.045392	0.134236	0.275768
Atg16l2	chr7:101297674	7.2e-05	0.0454339	0.19332	0.0690064
AI115009	chr3:152610191	7.2e-05	0.0454339	0.164696	0.5054
Mob3c	chr4:115830954	7.21e-05	0.0454339	0.241469	0.106081
Ikbkb	chr8:22706392	7.24e-05	0.0455273	0.113596	0.207152
Aopep	chr13:63272822	7.27e-05	0.0456752	NA	NA
Srgap1	chr10:121912850	7.28e-05	0.0457138	-0.0448546	0.647459
Ninj2	chr6:120202372	7.3e-05	0.0457615	-0.0528786	0.854249
Acot2	chr12:83978061	7.33e-05	0.0459068	0.0881008	0.504849
Gpc2	chr5:138275910	7.36e-05	0.0460093	-0.136534	0.502672
Lrrtm3	chr10:64090184	7.37e-05	0.0460102	0.0104407	0.899611
Prdm12	chr2:31641679	7.37e-05	0.0460102	0.346993	0.889586
Pitx1	chr13:55898420	7.39e-05	0.0460174	1.06831	0.699471
Tspan4	chr7:141475441	7.42e-05	0.0460845	-0.166622	0.121478
Asic1	chr15:99678904	7.43e-05	0.0461375	NA	NA
1700021F02Rik	chr5:103367513	7.45e-05	0.0461819	NA	NA
Slc2a12	chr10:22645363	7.45e-05	0.0461828	0.0190641	0.897431
Usp7	chr16:8738685	7.47e-05	0.0462279	0.0701096	0.211084
Pofut2	chr10:77251455	7.5e-05	0.0462914	-0.155041	0.0503142
Icam1	chr9:21016274	7.53e-05	0.0463674	-0.0394131	0.830909
Zfx	chrX:94122467	7.53e-05	0.0463674	0.0926073	0.356403
Reep3	chr10:67103700	7.54e-05	0.0463685	-0.0763139	0.343391
Fev	chr1:74886030	7.55e-05	0.0463686	-0.0136701	0.992521
Atp6v0c	chr17:24168680	7.55e-05	0.0463686	-0.780126	0.531957
Heyl	chr4:123240277	7.56e-05	0.0463686	-0.0681628	0.595728
A930031H19Rik	chr4:131148312	7.56e-05	0.046391	NA	NA
Zfp780b	chr7:27979196	7.6e-05	0.0465004	0.0610075	0.60483
Il17d	chr14:57524962	7.63e-05	0.0465465	-0.130295	0.508364
Foxi3	chr6:70996753	7.65e-05	0.0466355	NA	NA
Wnk1	chr6:120037431	7.66e-05	0.0466355	-0.0411862	0.619875
Tns1	chr1:73959815	7.66e-05	0.0466355	-0.143487	0.19712
Spef1l	chr7:139974992	7.77e-05	0.046952	NA	NA
Gtf2h4	chr17:35670753	7.78e-05	0.046952	-0.0897565	0.367067
Spanxn4	chr12:63351357	7.78e-05	0.046952	NA	NA
Dcstamp	chr15:39722064	7.81e-05	0.0470311	-0.92113	0.403792
Mgst1	chr6:138141043	7.82e-05	0.0470777	0.0477221	0.753059
Sis	chr3:72279438	7.83e-05	0.0470807	0.344218	0.622087
AI606473	chr3:154333580	7.87e-05	0.0471929	-0.374331	0.912861
Dmrt1	chr19:25506766	7.88e-05	0.0472204	NA	NA
Eif4g2	chr7:111083392	7.89e-05	0.0472598	-0.0200203	0.708097
Gpr83	chr9:14860647	7.89e-05	0.0472598	-0.063379	0.602401
Prkx	chrX:77796410	7.9e-05	0.047275	0.0158305	0.869225
Unc5b	chr10:60827170	7.95e-05	0.0474238	-0.367331	0.0175129
Slc29a3	chr10:60722761	7.96e-05	0.0474494	-0.185682	0.0552786
Prkca	chr11:108343658	7.96e-05	0.0474494	-0.105303	0.28353
Trip11	chr12:101913112	7.97e-05	0.0474494	0.149104	0.332266
Pltp	chr2:164861936	7.98e-05	0.0474627	-0.367862	0.0101892
Sharpin	chr15:76350915	8.05e-05	0.0475716	-0.12141	0.133238
Slc6a11	chr6:114156044	8.05e-05	0.0475716	-0.3788	4.2e-05
1700125G02Rik	chr4:124895010	8.06e-05	0.0475716	1.2073	0.101654
Usp6nl	chr2:6323139	8.06e-05	0.0475716	-0.0202223	0.811536
Id3	chr4:136140412	8.06e-05	0.0475716	0.0732128	0.666369
Dip2b	chr15:100193086	8.06e-05	0.0475716	0.0973495	0.254642
Polr1d	chr5:147077807	8.08e-05	0.0476094	0.0891918	0.42392
Nudt14	chr12:112938468	8.1e-05	0.0476094	-0.0999964	0.556803
Bicd1	chr6:149401799	8.1e-05	0.0476094	0.136051	0.334202
Shb	chr4:45458193	8.12e-05	0.0476923	-0.183447	0.187742
Szt2	chr4:118387466	8.13e-05	0.0477109	0.142042	0.22878
Dlx6	chr6:6863618	8.13e-05	0.0477109	-0.0315389	0.867362
Gdf7	chr12:8298572	8.16e-05	0.0478407	-0.826896	0.229342
Mc3r	chr2:172261044	8.2e-05	0.0479307	0.114698	0.886294
Elovl6	chr3:129534008	8.22e-05	0.0479379	-0.0464819	0.665656
Lrp3	chr7:35215208	8.22e-05	0.0479379	-0.103528	0.32156
Cdc20	chr4:118436999	8.23e-05	0.0479609	0.270461	0.351424
Nfkb1	chr3:135698969	8.25e-05	0.0479885	0.0173269	0.857335
1700018B08Rik	chr8:121507262	8.25e-05	0.0479885	NA	NA
Rasa2	chr9:96631375	8.28e-05	0.048089	0.0826121	0.41065
Tjp2	chr19:24174030	8.33e-05	0.0482308	-0.149364	0.0608922
2210016L21Rik	chr5:114955289	8.33e-05	0.0482308	-0.0939652	0.207431
Cop1	chr1:159232259	8.33e-05	0.0482308	NA	NA
Elmsan1	chr12:84193419	8.34e-05	0.0482308	NA	NA
Zfp574	chr7:25080713	8.35e-05	0.0482308	-0.127914	0.359879
Col27a1	chr4:63216159	8.35e-05	0.0482308	0.342752	0.163066
Prex1	chr2:166609044	8.4e-05	0.048383	-0.0675424	0.436722
Chrnb1	chr11:69795865	8.41e-05	0.0484078	0.335038	0.0742466
Slc18b1	chr10:23797146	8.43e-05	0.0484161	NA	NA
Ankrd9	chr12:110978916	8.43e-05	0.0484161	-0.155593	0.449165
4930568G15Rik	chr1:165092673	8.45e-05	0.0484816	0.686477	0.640478
H2afz	chr3:137864178	8.46e-05	0.0484816	-0.0551447	0.63887
Dlgap2	chr8:14600922	8.48e-05	0.0485086	0.150755	0.11798
E330009J07Rik	chr6:40435717	8.48e-05	0.0485086	0.0447444	0.627585
Bmp3	chr5:98855582	8.49e-05	0.0485086	0.369101	0.0114994
Gnb3	chr6:124839745	8.49e-05	0.0485086	1.03931	0.495291
Tmem108	chr9:103521721	8.5e-05	0.0485203	0.0336796	0.746582
Rab4a	chr8:123777355	8.51e-05	0.0485541	-0.039187	0.616688
Slc17a6	chr7:51626106	8.52e-05	0.048605	0.00265222	0.990763
Tomm6	chr17:47687909	8.54e-05	0.0486055	-0.14599	0.151879
Bcas2	chr3:103219302	8.55e-05	0.0486055	-0.0468866	0.590934
Morc3	chr16:93832469	8.56e-05	0.0486055	0.0655907	0.441776
Recql5	chr11:115886362	8.57e-05	0.0486055	-0.0702464	0.485069
Wscd1	chr11:71751361	8.59e-05	0.0486389	-0.0738421	0.407306
Nck2	chr1:43446608	8.61e-05	0.0486744	0.0112777	0.897015
Ube2d3	chr3:135439415	8.68e-05	0.0489216	0.063868	0.465546
Apoh	chr11:108342976	8.7e-05	0.0489216	0.111063	0.82036
Tmem132e	chr11:82388006	8.71e-05	0.0489216	-0.174317	0.236433
D430041D05Rik	chr2:104410093	8.71e-05	0.0489216	-0.0028273	0.974256
Slc45a2	chr15:10999381	8.71e-05	0.0489216	-0.302374	0.599934
Arf2	chr11:103994082	8.73e-05	0.0489649	-0.0008217	0.989818
Gm7467	chr5:76304941	8.77e-05	0.0490421	NA	NA
Mir701	chr5:110979366	8.77e-05	0.0490426	NA	NA
Rph3al	chr11:75966011	8.78e-05	0.0490461	-0.372491	0.110357
Zfp703	chr8:26973465	8.79e-05	0.0490756	-0.14145	0.41569
Rangap1	chr15:81745894	8.8e-05	0.0491162	-0.115449	0.155185
Ppfia3	chr7:45361296	8.81e-05	0.0491175	-0.0098464	0.919693
Nufip1	chr14:76143493	8.82e-05	0.0491962	0.24253	0.00237751
Frat1	chr19:41830084	8.84e-05	0.0492206	-0.12887	0.235601
Ddhd2	chr8:25754209	8.85e-05	0.0492465	0.0817573	0.320846
Gpa33	chr1:166160457	8.87e-05	0.0492754	NA	NA
Skint5	chr4:114040509	8.88e-05	0.0492754	NA	NA
Bcas1	chr2:170307613	8.88e-05	0.0492754	-0.318876	0.104871
Sec14l2	chr11:4105778	8.88e-05	0.0492754	0.00324038	0.969989
B3gnt8	chr7:25627561	8.97e-05	0.0494385	0.2472	0.512138
Phldb1	chr9:44708651	8.98e-05	0.0494664	-0.073239	0.62396
Il9r	chr11:32156055	9.01e-05	0.0495345	NA	NA
Cbx8	chr11:119053833	9.02e-05	0.0495739	0.0446048	0.739112
Podxl2	chr6:88875334	9.08e-05	0.0497419	-0.0869267	0.430929
A2ml1	chr6:128588072	9.14e-05	0.0499197	NA	NA
Rwdd4a	chr8:47534011	9.15e-05	0.049964	0.100967	0.163971
