# Supplementary material for: Methylomic signatures of tau and amyloid-beta in transgenic mouse models of Alzheimer’s disease neuropathology
Source: NPJ Dement. 2026 Apr 7;2(1):23. doi: 10.1038/s44400-026-00074-y (PMC13056554; doi:10.1038/s44400-026-00074-y)
Supplement: Supplementary file 8 — Data S7 [file 44400_2026_74_MOESM8_ESM.xlsx]

## Sheet: TABLE S7
Position	rTg4510 P-value Genotype	rTg4510 FDR Genotype	rTg4510 Beta-Size Genotype	rTg4510 delta	J20 P-value Genotype	J20 FDR Genotype	J20 Beta-Size Genotype	J20 delta	ChIPseeker_GeneEnsembl	ChIPseeker_GeneSymbol	ChIPseeker_GeneName	ChIPseeker_Annotation	ChIPseeker_TransEnsembl	distanceToTSS	ConsistentDirection
chr14:55863334	6.02e-06	0.024505	1.56244	0.059554	5.27e-06	0.015065	-2.70587	-0.11557	ENSMUSG00000075592	Nynrin	NYN domain and retroviral integrase containing	Exon (ENSMUST00000168479.2/277154, exon 2 of 8)	ENSMUST00000100529.9	9298	FALSE
chr17:51832493	2.19e-06	0.0162	-1.07002	-0.00088	4.67e-05	0.038094	1.13679	9.84e-05	ENSMUSG00000023927	Satb1	special AT-rich sequence binding protein 1	Promoter	ENSMUST00000144331.7	179	FALSE
chr17:51832501	2.65e-06	0.017326	-1.06027	-0.0005	4.48e-05	0.037193	1.13065	7.35e-05	ENSMUSG00000023927	Satb1	special AT-rich sequence binding protein 1	Promoter	ENSMUST00000144331.7	171	FALSE
chr17:51832506	3.74e-06	0.019575	-1.04589	-0.00023	4.95e-05	0.038886	1.122	-4.1e-05	ENSMUSG00000023927	Satb1	special AT-rich sequence binding protein 1	Promoter	ENSMUST00000144331.7	166	FALSE
chr17:51832511	5.29e-06	0.023121	-1.03203	0.00025	6.77e-05	0.044635	1.10301	-0.00017	ENSMUSG00000023927	Satb1	special AT-rich sequence binding protein 1	Promoter	ENSMUST00000144331.7	161	FALSE
chr8:121507262	6.14e-06	0.02475	0.706687	0.062274	8.25e-05	0.047989	1.10507	0.041631	ENSMUSG00000031809	1700018B08Rik	RIKEN cDNA 1700018B08 gene	Intron (ENSMUST00000127664.1/108148, intron 1 of 15)	ENSMUST00000182739.7	34607	TRUE
