# Supplementary material for: Methylomic signatures of tau and amyloid-beta in transgenic mouse models of Alzheimer’s disease neuropathology
Source: NPJ Dement. 2026 Apr 7;2(1):23. doi: 10.1038/s44400-026-00074-y (PMC13056554; doi:10.1038/s44400-026-00074-y)
Supplement: Supplementary file 9 — Data S8x [file 44400_2026_74_MOESM9_ESM.xlsx]

## Sheet: TABLE S8
Position	cpg	ECX Genotype DMP	ECX Pathology DMP	HIPP P-value Genotype	HIPP FDR Genotype	HIPP Beta Size Genotype	HIPP P-value Pathology	HIPP FDR Pathology	HIPP Beta Size Pathology	HIPP mean DNAm (WT)	HIPP mean DNAm (TG)	HIPP Delta DNAm	HIPP Direction TG	ChIPseeker_GeneEnsembl	ChIPseeker_GeneSymbol	ChIPseeker_GeneName	ChIPseeker_Annotation	ChIPseeker_TransEnsembl	distanceToTSS
chr4:109806599	cg22189866	FALSE	TRUE	NA	NA	NA	4.44062e-45	1.04927e-40	0.010083	0.579423	0.623751	0.0443281	up	ENSMUSG00000010517	Faf1	Fas-associated factor 1	Intron (ENSMUST00000102724.4/14084, intron 8 of 18)	ENSMUST00000155204.1	-34186
chr2:37946161	cg15358562	FALSE	TRUE	NA	NA	NA	6.70684e-35	7.9238e-31	0.0140938	0.264458	0.347328	0.0828699	up	ENSMUSG00000035392	Dennd1a	DENN/MADD domain containing 1A	Intron (ENSMUST00000102787.9/227801, intron 12 of 21)	ENSMUST00000136460.1	-93721
chr11:98838683	cg21330727	FALSE	TRUE	NA	NA	NA	1.93883e-32	1.52709e-28	0.0129745	0.456763	0.545253	0.0884901	up	ENSMUSG00000038020	Rapgefl1	Rap guanine nucleotide exchange factor (GEF)-like 1	Intron (ENSMUST00000107479.2/268480, intron 1 of 14)	ENSMUST00000107479.2	1898
chr13:84285414	cg21637344	FALSE	TRUE	NA	NA	NA	2.17742e-31	1.28625e-27	0.0114009	0.477047	0.550427	0.0733799	up	ENSMUSG00000035762	Tmem161b	transmembrane protein 161B	Intron (ENSMUST00000057495.9/72745, intron 8 of 11)	ENSMUST00000225708.1	34143
chr9:107729988	cg07714022	FALSE	TRUE	NA	NA	NA	2.5893e-29	1.22365e-25	0.0100189	0.348567	0.409509	0.0609414	up	ENSMUSG00000032580	Rbm5	RNA binding motif protein 5	Distal Intergenic	ENSMUST00000182215.1	14246
chr5:30890202	cg17903645	FALSE	FALSE	NA	NA	NA	5.54759e-29	2.18473e-25	0.012347	0.309234	0.36919	0.0599558	up	ENSMUSG00000029165	Agbl5	ATP/GTP binding protein-like 5	Promoter	ENSMUST00000201523.1	-80
chr17:25419185	cg03807462	FALSE	TRUE	NA	NA	NA	7.35601e-29	2.43579e-25	0.00697298	0.385121	0.424208	0.0390869	up	ENSMUSG00000024112	Cacna1h	calcium channel, voltage-dependent, T type, alpha 1H subunit	Intron (ENSMUST00000159610.7/58226, intron 2 of 34)	ENSMUST00000159623.1	14093
chr13:107767128	cg12607314	FALSE	TRUE	NA	NA	NA	8.2468e-29	2.43579e-25	0.0100916	0.423457	0.492755	0.0692976	up	ENSMUSG00000032846	Zswim6	zinc finger SWIM-type containing 6	Intron (ENSMUST00000225822.1/67263, intron 4 of 12)	ENSMUST00000225197.1	-18846
chr2:116018971	cg05692692	FALSE	FALSE	NA	NA	NA	1.69049e-28	4.43828e-25	0.0139298	0.58775	0.675604	0.0878546	up	ENSMUSG00000027210	Meis2	Meis homeobox 2	Intron (ENSMUST00000028639.12/17536, intron 7 of 11)	ENSMUST00000151279.7	23075
chr19:45312239	cg10172407	FALSE	TRUE	NA	NA	NA	2.00888e-28	4.74677e-25	0.0130852	0.771076	0.811421	0.0403449	up	ENSMUSG00000025217	Btrc	beta-transducin repeat containing protein	Intron (ENSMUST00000235789.1/ENSMUST00000235789.1, intron 3 of 6)	ENSMUST00000223764.1	-51495
chr18:38085213	cg05143854	FALSE	TRUE	NA	NA	NA	2.44722e-28	5.25684e-25	0.00596231	0.433942	0.472379	0.0384373	up	ENSMUSG00000024451	Arap3	ArfGAP with RhoGAP domain, ankyrin repeat and PH domain 3	Distal Intergenic	ENSMUST00000236134.1	-86244
chr7:70104611	cg22300018	FALSE	FALSE	NA	NA	NA	3.52418e-28	6.9394e-25	0.0100162	0.374141	0.431639	0.0574977	up	ENSMUSG00000109097	Gm29683	predicted gene, 29683	Distal Intergenic	ENSMUST00000208511.1	233211
chr6:143854177	cg09921638	FALSE	TRUE	NA	NA	NA	7.74555e-28	1.40784e-24	0.0124236	0.541706	0.626887	0.0851813	up	ENSMUSG00000041540	Sox5	SRY (sex determining region Y)-box 5	Intron (ENSMUST00000038815.13/20678, intron 11 of 14)	ENSMUST00000124233.6	92911
chr5:110753849	cg03969757	FALSE	TRUE	NA	NA	NA	3.53981e-27	5.97444e-24	0.0141299	0.489514	0.586609	0.0970944	up	ENSMUSG00000029505	Ep400	E1A binding protein p400	Exon (ENSMUST00000112435.8/75560, exon 3 of 52)	ENSMUST00000112433.1	16306
chr7:101343210	cg26098364	FALSE	TRUE	NA	NA	NA	2.56649e-26	4.04291e-23	-0.00846804	0.741063	0.689871	-0.0511915	down	ENSMUSG00000030688	Stard10	START domain containing 10	Promoter	ENSMUST00000174140.1	708
chr4:44918164	cg09853290	FALSE	TRUE	NA	NA	NA	4.1355e-26	6.10736e-23	0.00935714	0.247605	0.296051	0.0484463	up	ENSMUSG00000035649	Zcchc7	zinc finger, CCHC domain containing 7	Intron (ENSMUST00000107824.8/319885, intron 6 of 8)	ENSMUST00000147272.7	-4954
chr5:38138831	cg16990312	FALSE	FALSE	NA	NA	NA	9.25527e-26	1.27423e-22	0.00741955	0.641273	0.681838	0.0405652	up	ENSMUSG00000029125	Stx18	syntaxin 18	Exon (ENSMUST00000031009.7/18196, exon 5 of 5)	ENSMUST00000141286.1	4436
chr2:18029191	cg20671604	FALSE	TRUE	NA	NA	NA	9.70679e-26	1.27423e-22	0.00935015	0.217582	0.263948	0.046366	up	ENSMUSG00000054057	A930004D18Rik	RIKEN cDNA A930004D18 gene	Promoter	ENSMUST00000151857.1	-320
chr2:153494573	cg18463965	FALSE	TRUE	NA	NA	NA	1.27539e-25	1.58612e-22	0.00687773	0.474235	0.518348	0.0441126	up	ENSMUSG00000061411	Nol4l	nucleolar protein 4-like	Intron (ENSMUST00000035346.13/329540, intron 1 of 10)	ENSMUST00000129385.7	-2056
chr7:70104701	cg25406034	FALSE	FALSE	NA	NA	NA	1.36032e-25	1.60715e-22	0.0105741	0.514558	0.587598	0.0730397	up	ENSMUSG00000109097	Gm29683	predicted gene, 29683	Distal Intergenic	ENSMUST00000208511.1	233121
chr19:45312243	cg14100938	FALSE	TRUE	NA	NA	NA	2.47262e-25	2.76573e-22	0.00998809	0.0837075	0.102454	0.018747	up	ENSMUSG00000025217	Btrc	beta-transducin repeat containing protein	Intron (ENSMUST00000235789.1/ENSMUST00000235789.1, intron 3 of 6)	ENSMUST00000223764.1	-51491
chr9:63468631	cg26692980	FALSE	FALSE	NA	NA	NA	2.57506e-25	2.76573e-22	0.0181988	0.757043	0.820397	0.0633542	up	ENSMUSG00000032403	2300009A05Rik	RIKEN cDNA 2300009A05 gene	Intron (ENSMUST00000191455.6/ENSMUST00000191455.6, intron 1 of 3)	ENSMUST00000168665.2	-69390
chr19:14891771	cg20805222	FALSE	FALSE	NA	NA	NA	7.49272e-25	7.69763e-22	0.00933	0.425371	0.482804	0.0574331	up	ENSMUSG00000024642	Tle4	transducin-like enhancer of split 4	Distal Intergenic	ENSMUST00000167776.2	-293720
chr2:18048826	cg02968414	FALSE	TRUE	NA	NA	NA	1.08927e-24	1.07243e-21	0.0123139	0.275539	0.337769	0.0622295	up	ENSMUSG00000026743	Mllt10	myeloid/lymphoid or mixed-lineage leukemia; translocated to, 10	Intron (ENSMUST00000091420.5/ENSMUST00000091420.5, intron 1 of 1)	ENSMUST00000028076.14	-6411
chr5:121889644	cg19307135	FALSE	TRUE	NA	NA	NA	1.314e-24	1.24194e-21	0.0114242	0.532885	0.600107	0.0672222	up	ENSMUSG00000042589	Cux2	cut-like homeobox 2	Intron (ENSMUST00000111752.9/13048, intron 5 of 22)	ENSMUST00000144069.1	5737
chr2:20861078	cg03894805	FALSE	FALSE	NA	NA	NA	2.29825e-24	2.08866e-21	0.0115705	0.36192	0.447933	0.0860135	up	ENSMUSG00000036591	Arhgap21	Rho GTPase activating protein 21	Promoter	ENSMUST00000154657.1	24
chr17:63076389	cg27477138	FALSE	TRUE	NA	NA	NA	4.49376e-24	3.93271e-21	0.00916964	0.326331	0.384446	0.058115	up	ENSMUSG00000048915	Efna5	ephrin A5	Intron (ENSMUST00000024761.12/50758, intron 8 of 8)	ENSMUST00000076840.11	-195072
chr19:44636643	cg25540163	FALSE	TRUE	NA	NA	NA	6.65004e-24	5.61192e-21	0.016233	0.740898	0.799648	0.0587503	up	ENSMUSG00000036450	Hif1an	hypoxia-inducible factor 1, alpha subunit inhibitor	Intron (ENSMUST00000235282.1/ENSMUST00000235282.1, intron 3 of 6)	ENSMUST00000040455.4	73793
chr1:176946362	cg20218251	FALSE	TRUE	NA	NA	NA	7.18811e-24	5.84187e-21	0.00865206	0.433965	0.501435	0.0674699	up	ENSMUSG00000026504	Sdccag8	serologically defined colon cancer antigen 8	Intron (ENSMUST00000133305.7/76816, intron 15 of 16)	ENSMUST00000139589.1	-51647
chr9:36974039	cg14489002	FALSE	TRUE	NA	NA	NA	7.41699e-24	5.84187e-21	0.0129379	0.555414	0.648424	0.0930097	up	ENSMUSG00000035934	Pknox2	Pbx/knotted 1 homeobox 2	Intron (ENSMUST00000177218.7/208076, intron 1 of 10)	ENSMUST00000175938.8	13233
chr13:102504677	cg13469182	FALSE	TRUE	NA	NA	NA	1.67043e-23	1.27325e-20	0.0121527	0.502722	0.577	0.0742784	up	ENSMUSG00000021624	Cd180	CD180 antigen	Distal Intergenic	ENSMUST00000022124.9	-188881
chr13:28949481	cg22103215	FALSE	TRUE	NA	NA	NA	3.0041e-23	2.21825e-20	0.0143137	0.125501	0.18852	0.0630189	up	ENSMUSG00000076431	Sox4	SRY (sex determining region Y)-box 4	3' UTR	ENSMUST00000067230.5	4232
chr18:38215123	cg19283046	FALSE	TRUE	NA	NA	NA	3.50446e-23	2.5093e-20	0.0115117	0.222739	0.273397	0.0506578	up	ENSMUSG00000051375	Pcdh1	protocadherin 1	Intron (ENSMUST00000160935.1/ENSMUST00000160935.1, intron 1 of 1)	ENSMUST00000160721.7	-3070
chr9:35424717	cg07998356	FALSE	TRUE	NA	NA	NA	7.01023e-23	4.8719e-20	0.00847335	0.359195	0.410006	0.0508107	up	ENSMUSG00000038119	Cdon	cell adhesion molecule-related/down-regulated by oncogenes	Promoter	ENSMUST00000154652.7	1129
chr6:52197063	cg26085807	FALSE	TRUE	NA	NA	NA	9.29863e-23	6.27764e-20	0.00708238	0.240944	0.27262	0.0316762	up	ENSMUSG00000085696	Hoxaas3	Hoxa cluster antisense RNA 3	Intron (ENSMUST00000136806.7/72628, intron 1 of 2)	ENSMUST00000131502.1	-4061
chr13:81828611	cg20537035	FALSE	FALSE	NA	NA	NA	1.06285e-22	6.97614e-20	0.0127502	0.115766	0.168449	0.0526822	up	ENSMUSG00000021537	Cetn3	centrin 3	Distal Intergenic	ENSMUST00000224168.1	36634
chr11:97558366	cg05633263	FALSE	FALSE	NA	NA	NA	1.17243e-22	7.29448e-20	0.00913366	0.659793	0.709639	0.0498463	up	ENSMUSG00000038453	Srcin1	SRC kinase signaling inhibitor 1	Intron (ENSMUST00000107596.8/56013, intron 1 of 19)	ENSMUST00000126287.1	15563
chr13:84057201	cg05075312	FALSE	FALSE	NA	NA	NA	1.17309e-22	7.29448e-20	0.0132015	0.355832	0.451971	0.0961391	up	ENSMUSG00000098087	Gm17750	predicted gene, 17750	Intron (ENSMUST00000182477.1/553095, intron 1 of 1)	ENSMUST00000182477.1	7571
chr2:18049017	cg21550097	FALSE	TRUE	NA	NA	NA	1.9105e-22	1.15752e-19	0.0109534	0.411354	0.484731	0.0733772	up	ENSMUSG00000026743	Mllt10	myeloid/lymphoid or mixed-lineage leukemia; translocated to, 10	5' UTR	ENSMUST00000028076.14	-6220
chr6:51593910	cg21112359	FALSE	FALSE	NA	NA	NA	2.40974e-22	1.42349e-19	0.0121268	0.587412	0.675813	0.088401	up	ENSMUSG00000038301	Snx10	sorting nexin 10	Distal Intergenic	ENSMUST00000149024.1	49344
chr4:117434548	cg02526543	FALSE	TRUE	NA	NA	NA	3.39541e-22	1.91454e-19	0.00746574	0.539663	0.594781	0.0551176	up	ENSMUSG00000028677	Rnf220	ring finger protein 220	Intron (ENSMUST00000030439.14/66743, intron 2 of 14)	ENSMUST00000094853.8	-59091
chr1:168342059	cg06392591	FALSE	FALSE	NA	NA	NA	3.40305e-22	1.91454e-19	0.0079487	0.51719	0.55896	0.0417707	up	ENSMUSG00000052534	Pbx1	pre B cell leukemia homeobox 1	Intron (ENSMUST00000188912.6/18514, intron 2 of 7)	ENSMUST00000064438.10	89445
chr1:12689739	cg04045776	FALSE	TRUE	NA	NA	NA	3.63864e-22	1.99947e-19	0.0102469	0.291229	0.351578	0.0603493	up	ENSMUSG00000016918	Sulf1	sulfatase 1	Distal Intergenic	ENSMUST00000177608.7	-2538
chr7:28322513	cg07599101	FALSE	FALSE	NA	NA	NA	3.90086e-22	2.09485e-19	-0.00913016	0.936319	0.918256	-0.0180629	down	ENSMUSG00000003435	Supt5	suppressor of Ty 5, DSIF elongation factor subunit	3' UTR	ENSMUST00000209105.1	-3721
chr2:63963492	cg13004181	FALSE	FALSE	NA	NA	NA	7.42776e-22	3.90023e-19	0.0133887	0.552084	0.637374	0.0852902	up	ENSMUSG00000075324	Fign	fidgetin	Distal Intergenic	ENSMUST00000126042.1	134496
chr17:26953096	cg07417146	FALSE	TRUE	NA	NA	NA	8.98976e-22	4.53182e-19	0.0113581	0.54478	0.610907	0.0661269	up	ENSMUSG00000067629	Syngap1	synaptic Ras GTPase activating protein 1 homolog (rat)	Promoter	ENSMUST00000231853.1	210
chr11:98290102	cg17205649	FALSE	FALSE	NA	NA	NA	9.01415e-22	4.53182e-19	0.0118066	0.341595	0.410621	0.0690262	up	ENSMUSG00000093176	Mir5119	microRNA 5119	Distal Intergenic	ENSMUST00000175435.1	27496
chr17:47872559	cg02270531	FALSE	FALSE	NA	NA	NA	1.11555e-21	5.49152e-19	0.00872368	0.633262	0.680723	0.047461	up	ENSMUSG00000023991	Foxp4	forkhead box P4	Intron (ENSMUST00000113265.7/74123, intron 13 of 16)	ENSMUST00000154108.1	6394
chr3:66935390	cg11700371	FALSE	FALSE	5.47813e-05	0.0101923	-0.135635	1.81458e-21	8.75036e-19	0.00700068	0.710381	0.73712	0.0267382	down	ENSMUSG00000027833	Shox2	short stature homeobox 2	Distal Intergenic	ENSMUST00000162060.8	43057
chr17:47872440	cg23867085	FALSE	TRUE	NA	NA	NA	2.22657e-21	1.05223e-18	0.00847212	0.515223	0.560728	0.0455046	up	ENSMUSG00000023991	Foxp4	forkhead box P4	Intron (ENSMUST00000113265.7/74123, intron 13 of 16)	ENSMUST00000154108.1	6513
chr5:136564730	cg02915968	FALSE	TRUE	NA	NA	NA	3.21835e-21	1.49111e-18	0.0120164	0.754905	0.806199	0.0512943	up	ENSMUSG00000029705	Cux1	cut-like homeobox 1	Promoter	ENSMUST00000176172.7	702
chr9:36922062	cg10380103	FALSE	TRUE	NA	NA	NA	4.44484e-21	2.01975e-18	0.00872409	0.385363	0.446659	0.0612967	up	ENSMUSG00000032118	Fez1	fasciculation and elongation protein zeta 1 (zygin I)	Intron (ENSMUST00000177218.7/208076, intron 5 of 10)	ENSMUST00000161978.1	51559
chr7:118195936	cg21013680	FALSE	TRUE	NA	NA	NA	5.02965e-21	2.24237e-18	0.0107062	0.371971	0.44795	0.0759787	up	ENSMUSG00000030655	Smg1	SMG1 homolog, phosphatidylinositol 3-kinase-related kinase (C. elegans)	3' UTR	ENSMUST00000179331.8	17034
chr12:117806422	cg23261357	FALSE	FALSE	NA	NA	NA	7.85416e-21	3.40486e-18	0.0113725	0.234916	0.289909	0.0549932	up	ENSMUSG00000021175	Cdca7l	cell division cycle associated 7 like	Intron (ENSMUST00000176499.1/217946, intron 1 of 4)	ENSMUST00000176499.1	2133
chr11:24063017	cg22033619	FALSE	TRUE	NA	NA	NA	7.95543e-21	3.40486e-18	0.00765489	0.41511	0.469345	0.0542344	up	ENSMUSG00000000861	Bcl11a	B cell CLL/lymphoma 11A (zinc finger protein)	Intron (ENSMUST00000068360.1/ENSMUST00000068360.1, intron 1 of 2)	ENSMUST00000000881.12	-15039
chr1:176946827	cg20626434	FALSE	TRUE	NA	NA	NA	8.06942e-21	3.40486e-18	0.0103876	0.351934	0.421432	0.0694978	up	ENSMUSG00000026504	Sdccag8	serologically defined colon cancer antigen 8	Intron (ENSMUST00000133305.7/76816, intron 15 of 16)	ENSMUST00000139589.1	-51182
chr6:96000211	cg26639901	FALSE	TRUE	NA	NA	NA	8.88754e-21	3.68428e-18	0.011596	0.533709	0.62168	0.0879715	up	ENSMUSG00000059187	Tafa1	TAFA chemokine like family member 1	Distal Intergenic	ENSMUST00000122120.7	-112943
chr11:78567248	cg14629876	FALSE	TRUE	NA	NA	NA	9.84983e-21	4.01279e-18	-0.0139652	0.781281	0.689631	-0.0916506	down	ENSMUSG00000017376	Nlk	nemo like kinase	3' UTR	ENSMUST00000170394.1	5151
chr5:117240965	cg14360629	FALSE	TRUE	NA	NA	NA	1.20021e-20	4.80675e-18	0.0102764	0.151877	0.196285	0.0444084	up	ENSMUSG00000061288	Taok3	TAO kinase 3	Promoter	ENSMUST00000111975.2	505
chr18:60697071	cg06721379	FALSE	TRUE	NA	NA	NA	1.33086e-20	5.24113e-18	-0.0121693	0.617188	0.519908	-0.0972796	down	ENSMUSG00000054008	Ndst1	N-deacetylase/N-sulfotransferase (heparan glucosaminyl) 1	Promoter	ENSMUST00000237572.1	1
chr12:85436274	cg21001856	FALSE	TRUE	NA	NA	NA	1.46416e-20	5.67159e-18	0.00890979	0.409631	0.479451	0.0698203	up	ENSMUSG00000021250	Fos	FBJ osteosarcoma oncogene	Distal Intergenic	ENSMUST00000021674.6	-37616
chr7:112841927	cg22788085	FALSE	FALSE	NA	NA	NA	1.69233e-20	6.44968e-18	0.0102877	0.348868	0.419589	0.0707208	up	ENSMUSG00000055320	Tead1	TEA domain family member 1	Exon (ENSMUST00000059768.16/21676, exon 4 of 14)	ENSMUST00000168328.1	82381
chr4:130764087	cg16162872	FALSE	FALSE	NA	NA	NA	2.04304e-20	7.66269e-18	0.0112722	0.602399	0.671334	0.0689349	up	ENSMUSG00000065196	Snord85	small nucleolar RNA, C/D box 85	Exon (ENSMUST00000030315.12/80912, exon 16 of 22)	ENSMUST00000083262.1	14453
chr2:91792344	cg05297954	FALSE	FALSE	NA	NA	NA	2.09451e-20	7.73301e-18	0.0060007	0.638693	0.662781	0.0240876	up	ENSMUSG00000040506	Ambra1	autophagy/beclin 1 regulator 1	Intron (ENSMUST00000099712.9/228361, intron 8 of 18)	ENSMUST00000133490.1	19112
chr1:73270948	cg02558751	FALSE	TRUE	NA	NA	NA	2.19135e-20	7.96605e-18	-0.0120634	0.602059	0.502373	-0.0996856	down	ENSMUSG00000101812	D530049I02Rik	RIKEN cDNA D530049I02 gene	Intron (ENSMUST00000190578.1/ENSMUST00000190578.1, intron 2 of 2)	ENSMUST00000186582.1	-128020
chr8:87662343	cg00067701	FALSE	FALSE	NA	NA	NA	2.35971e-20	8.44813e-18	0.00820693	0.557795	0.614638	0.0568432	up	ENSMUSG00000069971	4933402J07Rik	RIKEN cDNA 4933402J07 gene	3' UTR	ENSMUST00000093342.5	98490
chr5:114475428	cg23591572	FALSE	TRUE	NA	NA	NA	2.52894e-20	8.91884e-18	0.0126741	0.316416	0.386413	0.0699964	up	ENSMUSG00000041939	Mvk	mevalonate kinase	Distal Intergenic	ENSMUST00000139420.2	23008
chr1:77506682	cg23001333	FALSE	FALSE	NA	NA	NA	3.09884e-20	1.0768e-17	0.0100497	0.377377	0.437596	0.060219	up	ENSMUSG00000026235	Epha4	Eph receptor A4	3' UTR	ENSMUST00000188952.6	8397
chr11:85893990	cg04145791	FALSE	FALSE	NA	NA	NA	3.15399e-20	1.08008e-17	0.0116304	0.257376	0.309986	0.0526094	up	ENSMUSG00000000094	Tbx4	T-box 4	Intron (ENSMUST00000108047.7/21387, intron 3 of 8)	ENSMUST00000108045.2	-2775
chr2:71536243	cg19000179	FALSE	FALSE	NA	NA	NA	3.8751e-20	1.30807e-17	0.0107171	0.220078	0.277991	0.057913	up	NA	Dlx1as	distal-less homeobox 1, antisense	Intron (ENSMUST00000143767.1/111970, intron 1 of 1)	ENSMUST00000143767.1	1567
chr12:54044685	cg19011483	FALSE	FALSE	NA	NA	NA	4.02121e-20	1.33827e-17	0.0101364	0.435794	0.493242	0.0574476	up	ENSMUSG00000035105	Egln3	egl-9 family hypoxia-inducible factor 3	Exon (ENSMUST00000223358.1/27386, exon 7 of 11)	ENSMUST00000039516.3	159175
chr13:29195883	cg21257656	FALSE	FALSE	NA	NA	NA	4.79065e-20	1.5722e-17	0.00928407	0.417812	0.486369	0.0685569	up	ENSMUSG00000086363	A330102I10Rik	RIKEN cDNA A330102I10 gene	Intron (ENSMUST00000140278.7/68916, intron 15 of 16)	ENSMUST00000145801.1	179175
chr6:55678689	cg10120553	FALSE	FALSE	NA	NA	NA	5.35563e-20	1.73354e-17	0.0091657	0.626069	0.687379	0.0613091	up	ENSMUSG00000037984	Neurod6	neurogenic differentiation 6	Exon (ENSMUST00000044767.9/11922, exon 2 of 2)	ENSMUST00000044767.9	2574
chr12:5274650	cg00685149	FALSE	TRUE	NA	NA	NA	5.72663e-20	1.82857e-17	0.00692555	0.43497	0.489216	0.0542467	up	ENSMUSG00000020627	Klhl29	kelch-like 29	Intron (ENSMUST00000020958.8/208439, intron 2 of 13)	ENSMUST00000218384.1	16731
chr2:74714601	cg11375458	FALSE	TRUE	NA	NA	NA	6.14842e-20	1.93708e-17	0.00786572	0.419683	0.460477	0.0407947	up	NA	Hoxd3os1	homeobox D3, opposite strand 1	Promoter	ENSMUST00000145799.1	1395
chr13:94875488	cg20149183	FALSE	TRUE	NA	NA	NA	6.77462e-20	2.10628e-17	0.00873713	0.222567	0.248941	0.0263743	up	ENSMUSG00000021685	Otp	orthopedia homeobox	Promoter	ENSMUST00000022195.11	-114
chr1:190654245	cg11914037	FALSE	FALSE	NA	NA	NA	7.63395e-20	2.32707e-17	0.0106024	0.452319	0.532165	0.0798459	up	ENSMUSG00000089872	Rps6kc1	ribosomal protein S6 kinase polypeptide 1	Distal Intergenic	ENSMUST00000160891.1	156218
chr2:34108030	cg27125966	FALSE	FALSE	NA	NA	NA	7.68173e-20	2.32707e-17	0.0135322	0.539273	0.633988	0.0947143	up	ENSMUSG00000087461	C230014O12Rik	RIKEN cDNA C230014O12 gene	Promoter	ENSMUST00000134921.1	-301
chr15:103135840	cg05584808	FALSE	TRUE	NA	NA	NA	7.78112e-20	2.32734e-17	0.00873789	0.543853	0.602781	0.058928	up	ENSMUSG00000097003	D930007P13Rik	Riken cDNA D930007P13 gene	Intron (ENSMUST00000181306.1/432989, intron 3 of 6)	ENSMUST00000181306.1	10988
chr1:168300467	cg19567355	FALSE	FALSE	NA	NA	NA	8.76145e-20	2.5878e-17	0.0065789	0.386273	0.428096	0.0418234	up	ENSMUSG00000052534	Pbx1	pre B cell leukemia homeobox 1	Intron (ENSMUST00000188912.6/18514, intron 2 of 7)	ENSMUST00000064438.10	131037
chr12:5239902	cg06685199	FALSE	TRUE	NA	NA	NA	9.78967e-20	2.8558e-17	0.0132032	0.514512	0.616329	0.101817	up	ENSMUSG00000020627	Klhl29	kelch-like 29	Intron (ENSMUST00000020958.8/208439, intron 2 of 13)	ENSMUST00000218384.1	51479
chr17:83115971	cg21747259	FALSE	FALSE	NA	NA	NA	1.00376e-19	2.89242e-17	-0.00995684	0.692816	0.632162	-0.0606538	down	ENSMUSG00000117399	Gm19689	predicted gene, 19689	Intron (ENSMUST00000235082.1/ENSMUST00000235082.1, intron 1 of 2)	ENSMUST00000234063.1	-37746
chr7:105569327	cg16987247	FALSE	TRUE	NA	NA	NA	1.12868e-19	3.21322e-17	0.0112264	0.183679	0.23633	0.0526506	up	ENSMUSG00000037032	Apbb1	amyloid beta (A4) precursor protein-binding, family B, member 1	Promoter	ENSMUST00000190369.6	-30
chr4:82304734	cg17531848	FALSE	TRUE	NA	NA	NA	1.38653e-19	3.90026e-17	-0.012949	0.411027	0.336458	-0.0745685	down	ENSMUSG00000008575	Nfib	nuclear factor I/B	Intron (ENSMUST00000050872.14/18028, intron 11 of 11)	ENSMUST00000152588.1	194582
chr7:109111233	cg08582624	FALSE	FALSE	NA	NA	NA	1.68073e-19	4.67224e-17	0.00966341	0.289814	0.340962	0.0511476	up	ENSMUSG00000048330	Ric3	RIC3 acetylcholine receptor chaperone	Distal Intergenic	ENSMUST00000055993.12	-27902
chr1:176946608	cg03186150	FALSE	FALSE	NA	NA	NA	2.02383e-19	5.56058e-17	0.0115511	0.453248	0.541904	0.088656	up	ENSMUSG00000026504	Sdccag8	serologically defined colon cancer antigen 8	Intron (ENSMUST00000133305.7/76816, intron 15 of 16)	ENSMUST00000139589.1	-51401
chr2:45158368	cg25838870	FALSE	TRUE	NA	NA	NA	2.08989e-19	5.67608e-17	0.00828509	0.0949797	0.119194	0.0242138	up	ENSMUSG00000026872	Zeb2	zinc finger E-box binding homeobox 2	Intron (ENSMUST00000188811.1/ENSMUST00000188811.1, intron 1 of 1)	ENSMUST00000238346.1	-40973
chr9:72611687	cg06706916	FALSE	FALSE	NA	NA	NA	2.20825e-19	5.86644e-17	0.00888707	0.7031	0.746817	0.043717	up	ENSMUSG00000032216	Nedd4	neural precursor cell expressed, developmentally down-regulated 4	Exon (ENSMUST00000163401.8/319758, exon 7 of 9)	ENSMUST00000034740.14	-50659
chr19:60292795	cg24514797	FALSE	FALSE	0.000345677	0.0321575	-0.291935	2.20963e-19	5.86644e-17	0.0188928	0.806514	0.844985	0.038471	down	ENSMUSG00000057858	Fam204a	family with sequence similarity 204, member A	Distal Intergenic	ENSMUST00000237339.1	-66094
chr1:168288455	cg15690175	FALSE	FALSE	NA	NA	NA	2.37951e-19	6.24727e-17	0.0118294	0.375778	0.454826	0.0790475	up	ENSMUSG00000052534	Pbx1	pre B cell leukemia homeobox 1	Intron (ENSMUST00000188912.6/18514, intron 2 of 7)	ENSMUST00000097471.3	-123793
chr11:60161287	cg22031066	FALSE	TRUE	NA	NA	NA	2.4434e-19	6.34452e-17	0.00889144	0.514803	0.579083	0.06428	up	ENSMUSG00000062115	Rai1	retinoic acid induced 1	Intron (ENSMUST00000064190.12/19377, intron 2 of 5)	ENSMUST00000102688.1	-14592
chr9:47367570	cg16675758	FALSE	FALSE	NA	NA	NA	2.51326e-19	6.45498e-17	0.00787615	0.67709	0.706652	0.029562	up	ENSMUSG00000032076	Cadm1	cell adhesion molecule 1	Intron (ENSMUST00000209388.1/ENSMUST00000209388.1, intron 1 of 5)	ENSMUST00000114548.7	-162603
chr9:35424688	cg19191583	FALSE	TRUE	NA	NA	NA	2.89651e-19	7.35933e-17	0.00880103	0.434092	0.497	0.0629073	up	ENSMUSG00000038119	Cdon	cell adhesion molecule-related/down-regulated by oncogenes	Promoter	ENSMUST00000154652.7	1100
chr17:31652511	cg06263450	FALSE	FALSE	NA	NA	NA	3.12163e-19	7.84691e-17	0.00786967	0.743537	0.779637	0.0361002	up	ENSMUSG00000061613	U2af1	U2 small nuclear ribonucleoprotein auxiliary factor (U2AF) 1	Exon (ENSMUST00000166526.8/108121, exon 3 of 8)	ENSMUST00000236293.1	-3199
chr10:127080627	cg18019455	FALSE	TRUE	NA	NA	NA	3.16849e-19	7.88087e-17	0.00600443	0.45829	0.49822	0.0399307	up	ENSMUSG00000025422	Agap2	ArfGAP with GTPase domain, ankyrin repeat and PH domain 2	Exon (ENSMUST00000039259.6/216439, exon 1 of 19)	ENSMUST00000217941.1	1720
chr15:77089460	cg08657729	FALSE	FALSE	NA	NA	NA	3.6653e-19	9.0216e-17	0.0130192	0.736639	0.799961	0.0633214	up	ENSMUSG00000033565	Rbfox2	RNA binding protein, fox-1 homolog (C. elegans) 2	Promoter	ENSMUST00000230194.1	240
chr5:44580222	cg21827016	FALSE	FALSE	NA	NA	NA	3.76589e-19	9.17364e-17	0.0103532	0.42211	0.483971	0.0618614	up	ENSMUSG00000039706	Ldb2	LIM domain binding 2	Intron (ENSMUST00000199534.4/16826, intron 2 of 8)	ENSMUST00000199471.4	13657
chr17:51746925	cg24952195	TRUE	FALSE	0.000636238	0.0445927	-0.189852	4.49698e-19	1.08428e-16	0.00972196	0.681563	0.701143	0.0195802	down	ENSMUSG00000023927	Satb1	special AT-rich sequence binding protein 1	Exon (ENSMUST00000194215.1/ENSMUST00000194215.1, exon 1 of 1)	ENSMUST00000137697.1	-4659
chr2:35558422	cg01761369	FALSE	TRUE	NA	NA	NA	4.78969e-19	1.14319e-16	0.00764232	0.370556	0.418258	0.0477027	up	ENSMUSG00000086555	Gm13446	predicted gene 13446	Promoter	ENSMUST00000134679.1	63
chr16:8715910	cg13487069	FALSE	FALSE	NA	NA	NA	4.84032e-19	1.14372e-16	0.00850292	0.347073	0.396495	0.049422	up	ENSMUSG00000022710	Usp7	ubiquitin specific peptidase 7	Exon (ENSMUST00000162445.8/252870, exon 3 of 32)	ENSMUST00000162445.8	5746
chr9:16029345	cg12501356	FALSE	FALSE	NA	NA	NA	4.98418e-19	1.16605e-16	0.0160916	0.493988	0.62025	0.126262	up	ENSMUSG00000074505	Fat3	FAT atypical cadherin 3	Intron (ENSMUST00000217308.2/270120, intron 6 of 25)	ENSMUST00000215388.1	-71523
chr7:114897052	cg04141390	FALSE	TRUE	NA	NA	NA	5.93665e-19	1.37527e-16	0.0176225	0.651885	0.755642	0.103757	up	ENSMUSG00000108379	A730082K24Rik	RIKEN cDNA A730082K24 gene	Distal Intergenic	ENSMUST00000205913.1	-51598
chr5:136293121	cg24251659	FALSE	FALSE	NA	NA	NA	6.07795e-19	1.39433e-16	0.0166392	0.560783	0.675545	0.114762	up	ENSMUSG00000029705	Cux1	cut-like homeobox 1	Intron (ENSMUST00000148082.1/ENSMUST00000148082.1, intron 1 of 4)	ENSMUST00000163906.1	9400
chr8:84716292	cg13649253	FALSE	FALSE	NA	NA	NA	6.16507e-19	1.40071e-16	0.0102807	0.530834	0.602153	0.0713187	up	ENSMUSG00000001911	Nfix	nuclear factor I/X	Intron (ENSMUST00000109764.7/18032, intron 8 of 10)	ENSMUST00000132236.1	-2224
chr3:55521858	cg26174523	FALSE	TRUE	NA	NA	NA	7.25153e-19	1.63187e-16	0.0107953	0.229647	0.269934	0.0402868	up	ENSMUSG00000027797	Dclk1	doublecortin-like kinase 1	Exon (ENSMUST00000070418.8/13175, exon 13 of 14)	ENSMUST00000198821.1	-6021
chr7:135965802	cg25667123	FALSE	TRUE	NA	NA	NA	7.44661e-19	1.65996e-16	0.00830532	0.563469	0.61118	0.0477115	up	ENSMUSG00000031004	Mki67	antigen identified by monoclonal antibody Ki 67	Distal Intergenic	ENSMUST00000033310.8	-249441
chr2:156493905	cg04422517	FALSE	TRUE	NA	NA	NA	7.92935e-19	1.75105e-16	0.0113468	0.278584	0.344317	0.0657326	up	ENSMUSG00000027624	Epb41l1	erythrocyte membrane protein band 4.1 like 1	5' UTR	ENSMUST00000144013.1	-12489
chr19:45494113	cg17216365	FALSE	TRUE	NA	NA	NA	8.54274e-19	1.86904e-16	0.0088781	0.478704	0.544509	0.065805	up	ENSMUSG00000025217	Btrc	beta-transducin repeat containing protein	Intron (ENSMUST00000223764.1/12234, intron 1 of 2)	ENSMUST00000224478.1	48605
chr15:44752247	cg27571988	FALSE	FALSE	NA	NA	NA	9.01552e-19	1.95438e-16	0.0119227	0.326139	0.39735	0.0712113	up	ENSMUSG00000022340	Sybu	syntabulin (syntaxin-interacting)	Promoter	ENSMUST00000110267.8	211
chr14:122582633	cg00366950	FALSE	TRUE	NA	NA	NA	9.10638e-19	1.95613e-16	0.0103796	0.538602	0.61408	0.0754776	up	ENSMUSG00000041650	Pcca	propionyl-Coenzyme A carboxylase, alpha polypeptide	Promoter	ENSMUST00000177312.7	-51
chr13:94880320	cg02188429	FALSE	FALSE	NA	NA	NA	9.74608e-19	2.07468e-16	0.00628987	0.162272	0.180955	0.0186826	up	ENSMUSG00000021685	Otp	orthopedia homeobox	Intron (ENSMUST00000022195.11/18420, intron 2 of 2)	ENSMUST00000184985.1	-2280
chr6:144472666	cg06712694	FALSE	TRUE	NA	NA	NA	1.04636e-18	2.20755e-16	0.0135446	0.555666	0.647588	0.0919214	up	ENSMUSG00000085785	Sox5os3	SRY (sex determining region Y)-box 5, opposite strand 3	Intron (ENSMUST00000141102.7/20678, intron 3 of 13)	ENSMUST00000139351.7	-200202
chr13:72298672	cg01656588	FALSE	FALSE	NA	NA	NA	1.19648e-18	2.47529e-16	0.0106883	0.364996	0.440727	0.075731	up	NA	Gm20554	predicted gene, 20554	Distal Intergenic	ENSMUST00000177421.3	329892
chr11:69548247	cg12581465	FALSE	FALSE	NA	NA	NA	1.20073e-18	2.47529e-16	0.00999072	0.447982	0.516544	0.0685617	up	ENSMUSG00000005237	Dnah2	dynein, axonemal, heavy chain 2	Promoter	ENSMUST00000108659.1	861
chr2:28214752	cg12505751	FALSE	FALSE	NA	NA	NA	1.2047e-18	2.47529e-16	0.01215	0.750714	0.812256	0.0615415	up	ENSMUSG00000026833	Olfm1	olfactomedin 1	Exon (ENSMUST00000113920.7/56177, exon 4 of 6)	ENSMUST00000028177.10	9093
chr4:117556463	cg13029792	FALSE	FALSE	NA	NA	NA	1.23206e-18	2.50968e-16	0.00690679	0.569033	0.611291	0.0422582	up	ENSMUSG00000033423	Eri3	exoribonuclease 3	Intron (ENSMUST00000037127.14/140546, intron 2 of 8)	ENSMUST00000144373.1	3853
chr8:87750235	cg03264110	FALSE	TRUE	NA	NA	NA	1.30238e-18	2.62913e-16	0.0137311	0.76624	0.821104	0.0548637	up	ENSMUSG00000045333	Zfp423	zinc finger protein 423	Intron (ENSMUST00000165770.8/94187, intron 3 of 5)	ENSMUST00000174249.1	53588
chr12:99458082	cg10641044	FALSE	TRUE	NA	NA	NA	1.31295e-18	2.62913e-16	0.0133963	0.516154	0.617975	0.101821	up	ENSMUSG00000033713	Foxn3	forkhead box N3	Intron (ENSMUST00000176928.2/71375, intron 1 of 2)	ENSMUST00000177287.1	-7985
chr18:21729110	cg02398016	FALSE	FALSE	NA	NA	NA	1.46298e-18	2.90494e-16	0.00765737	0.201577	0.244304	0.0427268	up	ENSMUSG00000042514	Klhl14	kelch-like 14	Distal Intergenic	ENSMUST00000122333.1	-74392
chr19:45494108	cg06721611	FALSE	FALSE	NA	NA	NA	1.54361e-18	3.0395e-16	0.0100432	0.603856	0.666684	0.0628277	up	ENSMUSG00000025217	Btrc	beta-transducin repeat containing protein	Intron (ENSMUST00000223764.1/12234, intron 1 of 2)	ENSMUST00000224478.1	48600
chr5:139539266	cg07159253	FALSE	FALSE	NA	NA	NA	1.62716e-18	3.17753e-16	0.00755674	0.168977	0.19547	0.0264928	up	ENSMUSG00000029546	Uncx	UNC homeobox	Intron (ENSMUST00000198000.1/74973, intron 3 of 3)	ENSMUST00000172997.2	-4228
chr3:35088523	cg08124835	FALSE	FALSE	NA	NA	NA	1.90828e-18	3.69596e-16	0.00949055	0.406834	0.458248	0.0514145	up	ENSMUSG00000098862	Mir6378	microRNA 6378	Distal Intergenic	ENSMUST00000183357.1	-165872
chr7:137250352	cg11731303	FALSE	TRUE	NA	NA	NA	1.95272e-18	3.74627e-16	0.012782	0.630581	0.71903	0.0884488	up	ENSMUSG00000109722	Gm10578	predicted gene 10578	Intron (ENSMUST00000169486.8/13593, intron 6 of 15)	ENSMUST00000211070.1	15669
chr4:124615754	cg26560974	FALSE	FALSE	NA	NA	NA	1.96596e-18	3.74627e-16	0.0173481	0.756109	0.836541	0.0804321	up	ENSMUSG00000090125	Pou3f1	POU domain, class 3, transcription factor 1	Intron (ENSMUST00000184062.1/ENSMUST00000184062.1, intron 1 of 1)	ENSMUST00000053491.8	-41053
chr9:47367565	cg01262663	FALSE	FALSE	NA	NA	NA	2.04509e-18	3.86587e-16	0.00647681	0.563232	0.600572	0.0373401	up	ENSMUSG00000032076	Cadm1	cell adhesion molecule 1	Intron (ENSMUST00000209388.1/ENSMUST00000209388.1, intron 1 of 5)	ENSMUST00000114548.7	-162608
chr9:48678466	cg21401171	FALSE	FALSE	NA	NA	NA	2.14457e-18	3.99141e-16	0.0140521	0.52825	0.628285	0.100034	up	ENSMUSG00000032271	Nnmt	nicotinamide N-methyltransferase	Intron (ENSMUST00000093852.4/235320, intron 4 of 6)	ENSMUST00000119426.1	-73313
chr8:84716276	cg21128541	FALSE	FALSE	NA	NA	NA	2.14529e-18	3.99141e-16	0.0109708	0.414081	0.486569	0.0724875	up	ENSMUSG00000001911	Nfix	nuclear factor I/X	Exon (ENSMUST00000109764.7/18032, exon 9 of 11)	ENSMUST00000132236.1	-2208
chr11:24158316	cg17871944	FALSE	FALSE	NA	NA	NA	2.28664e-18	4.19931e-16	0.0151694	0.798796	0.840875	0.0420788	up	ENSMUSG00000000861	Bcl11a	B cell CLL/lymphoma 11A (zinc finger protein)	Exon (ENSMUST00000000881.12/14025, exon 3 of 5)	ENSMUST00000127494.1	15937
chr8:91171139	cg14241622	FALSE	FALSE	NA	NA	NA	2.29257e-18	4.19931e-16	0.0118774	0.560105	0.634294	0.0741896	up	ENSMUSG00000031667	Aktip	thymoma viral proto-oncogene 1 interacting protein	Exon (ENSMUST00000211474.1/ENSMUST00000211474.1, exon 2 of 2)	ENSMUST00000209311.1	28832
chr7:36773441	cg22721472	FALSE	TRUE	NA	NA	NA	2.48786e-18	4.52198e-16	0.013614	0.607146	0.701839	0.0946932	up	ENSMUSG00000021217	Tshz3	teashirt zinc finger family member 3	3' UTR	ENSMUST00000176413.1	75224
chr18:69675317	cg20244288	FALSE	TRUE	NA	NA	NA	2.63745e-18	4.72567e-16	0.00807416	0.454017	0.515455	0.0614378	up	ENSMUSG00000053477	Tcf4	transcription factor 4	Intron (ENSMUST00000066717.11/21413, intron 16 of 20)	ENSMUST00000146908.1	-4382
chr2:32183183	cg19308205	FALSE	TRUE	NA	NA	NA	2.63993e-18	4.72567e-16	0.00757025	0.439405	0.499299	0.0598943	up	ENSMUSG00000039262	Prrc2b	proline-rich coiled-coil 2B	Promoter	ENSMUST00000132459.7	-43
chr18:38064499	cg15396498	FALSE	FALSE	NA	NA	NA	2.84809e-18	5.05996e-16	0.0138264	0.402024	0.504887	0.102863	up	ENSMUSG00000024451	Arap3	ArfGAP with RhoGAP domain, ankyrin repeat and PH domain 3	Distal Intergenic	ENSMUST00000236134.1	-65530
chr2:38572117	cg15618330	FALSE	FALSE	NA	NA	NA	3.24651e-18	5.72477e-16	0.0118879	0.66961	0.743569	0.0739595	up	ENSMUSG00000026749	Nek6	NIMA (never in mitosis gene a)-related expressed kinase 6	Intron (ENSMUST00000054234.9/59126, intron 7 of 9)	ENSMUST00000156726.1	57491
chr16:77238633	cg06670835	FALSE	TRUE	NA	NA	NA	3.59096e-18	6.28524e-16	0.0151896	0.482422	0.593038	0.110616	up	ENSMUSG00000090386	Mir99ahg	Mir99a and Mirlet7c-1 host gene (non-protein coding)	Intron (ENSMUST00000183333.7/77994, intron 2 of 3)	ENSMUST00000182398.7	2314
chr2:38572200	cg06370458	FALSE	FALSE	NA	NA	NA	3.74021e-18	6.49834e-16	0.0129855	0.650624	0.723423	0.0727998	up	ENSMUSG00000026749	Nek6	NIMA (never in mitosis gene a)-related expressed kinase 6	Intron (ENSMUST00000054234.9/59126, intron 7 of 9)	ENSMUST00000156726.1	57574
chr9:36938758	cg02359579	FALSE	FALSE	NA	NA	NA	3.7778e-18	6.51575e-16	0.00795717	0.394643	0.44856	0.0539162	up	ENSMUSG00000035934	Pknox2	Pbx/knotted 1 homeobox 2	Intron (ENSMUST00000177218.7/208076, intron 3 of 10)	ENSMUST00000175938.8	48514
chr11:101921730	cg06816948	FALSE	TRUE	NA	NA	NA	4.04814e-18	6.93142e-16	0.00975597	0.227148	0.27523	0.0480814	up	ENSMUSG00000001493	Meox1	mesenchyme homeobox 1	Distal Intergenic	ENSMUST00000057054.7	-27356
chr4:98103086	cg01550545	FALSE	FALSE	NA	NA	NA	4.22685e-18	7.18535e-16	0.00908823	0.477696	0.533004	0.0553078	up	ENSMUSG00000028565	Nfia	nuclear factor I/A	Intron (ENSMUST00000075448.12/18027, intron 10 of 10)	ENSMUST00000133011.1	192053
chr11:98284695	cg13032935	FALSE	TRUE	NA	NA	NA	4.31022e-18	7.27473e-16	0.0082887	0.35982	0.400749	0.0409297	up	ENSMUSG00000093176	Mir5119	microRNA 5119	Distal Intergenic	ENSMUST00000175435.1	22089
chr1:168328101	cg12875098	FALSE	FALSE	NA	NA	NA	4.41104e-18	7.3921e-16	0.0115525	0.593765	0.665008	0.0712435	up	ENSMUSG00000052534	Pbx1	pre B cell leukemia homeobox 1	Intron (ENSMUST00000188912.6/18514, intron 2 of 7)	ENSMUST00000064438.10	103403
chr5:24495255	cg25468783	FALSE	FALSE	NA	NA	NA	4.46579e-18	7.43115e-16	0.0127755	0.73849	0.786217	0.0477267	up	ENSMUSG00000023353	Agap3	ArfGAP with GTPase domain, ankyrin repeat and PH domain 3	Intron (ENSMUST00000024123.8/213990, intron 11 of 17)	ENSMUST00000199250.1	15083
chr4:107591205	cg04671121	FALSE	FALSE	NA	NA	NA	4.77648e-18	7.89255e-16	0.00908817	0.510015	0.554419	0.0444038	up	ENSMUSG00000034762	Glis1	GLIS family zinc finger 1	Intron (ENSMUST00000046005.8/230587, intron 4 of 10)	ENSMUST00000138211.7	10002
chr4:155213492	cg23955246	FALSE	TRUE	NA	NA	NA	4.81386e-18	7.89907e-16	0.00958313	0.334322	0.395831	0.0615092	up	ENSMUSG00000029050	Ski	ski sarcoma viral oncogene homolog (avian)	Intron (ENSMUST00000084103.9/20481, intron 2 of 7)	ENSMUST00000084103.9	9043
chr1:176946337	cg02851990	FALSE	TRUE	NA	NA	NA	5.29814e-18	8.63378e-16	0.0104919	0.495914	0.586748	0.0908338	up	ENSMUSG00000026504	Sdccag8	serologically defined colon cancer antigen 8	Intron (ENSMUST00000133305.7/76816, intron 15 of 16)	ENSMUST00000139589.1	-51672
chr16:35253203	cg26679498	FALSE	FALSE	NA	NA	NA	5.67104e-18	9.17816e-16	0.0105571	0.277926	0.352084	0.0741576	up	ENSMUSG00000022840	Adcy5	adenylate cyclase 5	Exon (ENSMUST00000114913.2/224129, exon 3 of 21)	ENSMUST00000232470.1	-17459
chr11:45154502	cg01797675	FALSE	TRUE	NA	NA	NA	5.72285e-18	9.19899e-16	0.0126333	0.407804	0.489757	0.0819533	up	ENSMUSG00000084773	Gm12159	predicted gene 12159	Distal Intergenic	ENSMUST00000143869.1	-37574
chr18:38142828	cg26374954	FALSE	FALSE	NA	NA	NA	6.14732e-18	9.81454e-16	0.0111563	0.642896	0.706605	0.0637092	up	ENSMUSG00000051375	Pcdh1	protocadherin 1	Distal Intergenic	ENSMUST00000161701.2	60335
chr10:20534134	cg17895461	FALSE	FALSE	NA	NA	NA	6.49019e-18	1.02924e-15	-0.00769455	0.878578	0.851149	-0.0274293	down	ENSMUSG00000019990	Pde7b	phosphodiesterase 7B	Intron (ENSMUST00000020165.13/29863, intron 2 of 12)	ENSMUST00000169016.7	14194
chr5:137529491	cg22037288	FALSE	FALSE	NA	NA	NA	6.57523e-18	1.03577e-15	0.00837986	0.481276	0.545603	0.0643268	up	ENSMUSG00000098597	Mir6418	microRNA 6418	Promoter	ENSMUST00000185075.1	103
chr11:98266053	cg04537039	FALSE	TRUE	NA	NA	NA	6.95811e-18	1.08883e-15	0.0091558	0.31629	0.378543	0.0622521	up	ENSMUSG00000093176	Mir5119	microRNA 5119	Intron (ENSMUST00000147441.7/69131, intron 6 of 7)	ENSMUST00000175435.1	3447
chr14:25521944	cg18052025	FALSE	FALSE	NA	NA	NA	7.23468e-18	1.12466e-15	0.00890776	0.555378	0.602937	0.0475586	up	ENSMUSG00000093081	Mir3075	microRNA 3075	Intron (ENSMUST00000161766.7/328365, intron 2 of 2)	ENSMUST00000175340.1	-12495
chr11:102295049	cg18942539	FALSE	FALSE	NA	NA	NA	7.93718e-18	1.2258e-15	0.00725654	0.518376	0.572118	0.0537414	up	ENSMUSG00000059995	Atxn7l3	ataxin 7-like 3	Promoter	ENSMUST00000137387.7	-62
chr7:127023611	cg13108565	FALSE	TRUE	NA	NA	NA	8.32549e-18	1.27742e-15	0.00730637	0.553793	0.59598	0.0421875	up	ENSMUSG00000030678	Maz	MYC-associated zinc finger protein (purine-binding transcription factor)	Exon (ENSMUST00000205568.1/17188, exon 5 of 6)	ENSMUST00000206953.1	1521
chr14:48799845	cg17413263	FALSE	FALSE	NA	NA	NA	8.48422e-18	1.29338e-15	0.010609	0.469768	0.532647	0.0628798	up	ENSMUSG00000115008	4933429O19Rik	RIKEN cDNA 4933429O19 gene	Intron (ENSMUST00000228153.1/606497, intron 2 of 4)	ENSMUST00000227828.1	-79028
chr14:30350726	cg09626366	FALSE	FALSE	NA	NA	NA	8.65423e-18	1.31084e-15	0.0109232	0.673161	0.739485	0.0663239	up	ENSMUSG00000015968	Cacna1d	calcium channel, voltage-dependent, L type, alpha 1D subunit	Exon (ENSMUST00000112250.5/12289, exon 2 of 47)	ENSMUST00000238568.1	2238
chr13:28949874	cg26603143	FALSE	FALSE	NA	NA	NA	9.69836e-18	1.45963e-15	0.00543524	0.0548354	0.0658648	0.0110294	up	ENSMUSG00000076431	Sox4	SRY (sex determining region Y)-box 4	3' UTR	ENSMUST00000067230.5	3839
chr18:13790597	cg22608267	FALSE	FALSE	0.000262919	0.0270109	0.13378	9.95133e-18	1.48823e-15	0.0117869	0.481962	0.581124	0.0991619	up	ENSMUSG00000024420	Zfp521	zinc finger protein 521	Intron (ENSMUST00000025288.8/225207, intron 5 of 7)	ENSMUST00000234502.1	53235
chr13:84753976	cg15666977	FALSE	FALSE	NA	NA	NA	1.04141e-17	1.54763e-15	0.01366	0.297944	0.397209	0.0992651	up	ENSMUSG00000021548	Ccnh	cyclin H	Distal Intergenic	ENSMUST00000022030.10	-435432
chr2:37945889	cg17125070	FALSE	TRUE	NA	NA	NA	1.0715e-17	1.5824e-15	0.0104771	0.166785	0.225744	0.0589591	up	ENSMUSG00000035392	Dennd1a	DENN/MADD domain containing 1A	Intron (ENSMUST00000102787.9/227801, intron 12 of 21)	ENSMUST00000136460.1	-93449
chr6:55679098	cg26931366	FALSE	TRUE	NA	NA	NA	1.11976e-17	1.6434e-15	0.00972644	0.37043	0.44315	0.0727208	up	ENSMUSG00000037984	Neurod6	neurogenic differentiation 6	Exon (ENSMUST00000044767.9/11922, exon 2 of 2)	ENSMUST00000044767.9	2165
chr11:86355363	cg18252451	FALSE	FALSE	NA	NA	NA	1.14025e-17	1.66315e-15	0.00716923	0.71064	0.73945	0.0288098	up	ENSMUSG00000034297	Med13	mediator complex subunit 13	Exon (ENSMUST00000043624.8/327987, exon 2 of 30)	ENSMUST00000043624.8	2239
chr9:45471102	cg15066542	FALSE	TRUE	NA	NA	NA	1.20679e-17	1.74941e-15	0.0094763	0.523045	0.58531	0.0622651	up	ENSMUSG00000097074	4833428L15Rik	RIKEN cDNA 4833428L15 gene	Intron (ENSMUST00000217335.1/114873, intron 5 of 5)	ENSMUST00000215652.1	-39372
chr12:100575675	cg27019830	FALSE	TRUE	NA	NA	NA	1.39958e-17	2.0165e-15	0.0127631	0.582724	0.681849	0.0991249	up	ENSMUSG00000021180	Rps6ka5	ribosomal protein S6 kinase, polypeptide 5	Promoter	ENSMUST00000221356.1	-448
chr4:7567961	cg01063908	FALSE	FALSE	NA	NA	NA	1.41994e-17	2.03344e-15	0.00970987	0.307208	0.383275	0.0760666	up	ENSMUSG00000086070	8430436N08Rik	RIKEN cDNA 8430436N08 gene	Intron (ENSMUST00000129988.1/71510, intron 2 of 2)	ENSMUST00000129988.1	7273
chr1:70726035	cg09058615	FALSE	FALSE	NA	NA	NA	1.53419e-17	2.18382e-15	0.0072258	0.264827	0.310213	0.0453863	up	ENSMUSG00000045648	Vwc2l	von Willebrand factor C domain-containing protein 2-like	Promoter	ENSMUST00000162182.1	112
chr18:38085217	cg24467057	FALSE	TRUE	NA	NA	NA	1.70792e-17	2.4079e-15	0.00609924	0.40725	0.45488	0.0476302	up	ENSMUSG00000024451	Arap3	ArfGAP with RhoGAP domain, ankyrin repeat and PH domain 3	Distal Intergenic	ENSMUST00000236134.1	-86248
chr11:25857441	cg14767971	FALSE	FALSE	NA	NA	NA	1.712e-17	2.4079e-15	0.0100365	0.365336	0.432437	0.0671016	up	NA	5730522E02Rik	RIKEN cDNA 5730522E02 gene	Intron (ENSMUST00000125773.7/70626, intron 2 of 5)	ENSMUST00000179180.1	-88300
chr2:64824197	cg25767194	FALSE	FALSE	NA	NA	NA	1.90849e-17	2.66838e-15	0.00637598	0.56454	0.609306	0.0447661	up	ENSMUSG00000026888	Grb14	growth factor receptor bound protein 14	Distal Intergenic	ENSMUST00000134020.1	90822
chr7:49678300	cg15632198	FALSE	TRUE	NA	NA	NA	2.04635e-17	2.8443e-15	0.00785094	0.167214	0.191641	0.0244273	up	ENSMUSG00000030507	Dbx1	developing brain homeobox 1	Distal Intergenic	ENSMUST00000032717.6	-41451
chr14:22373563	cg24260717	FALSE	TRUE	NA	NA	NA	2.07487e-17	2.86708e-15	0.0179001	0.658603	0.776569	0.117967	up	ENSMUSG00000063458	Lrmda	leucine rich melanocyte differentiation associated	Intron (ENSMUST00000075639.10/76633, intron 2 of 6)	ENSMUST00000159107.1	63398
chr2:12401062	cg07707239	FALSE	TRUE	NA	NA	NA	2.17697e-17	2.99067e-15	0.010967	0.834735	0.872921	0.038186	up	ENSMUSG00000026767	Mindy3	MINDY lysine 48 deubiquitinase 3	3' UTR	ENSMUST00000137082.7	-3177
chr7:136197486	cg09834361	FALSE	FALSE	NA	NA	NA	2.19079e-17	2.99227e-15	0.0143161	0.57514	0.678428	0.103288	up	ENSMUSG00000110027	C030029H02Rik	RIKEN cDNA C030029H02 gene	Distal Intergenic	ENSMUST00000210438.1	-70838
chr9:36974021	cg18042159	FALSE	TRUE	NA	NA	NA	2.33581e-17	3.16115e-15	0.0180923	0.510617	0.657383	0.146766	up	ENSMUSG00000035934	Pknox2	Pbx/knotted 1 homeobox 2	Intron (ENSMUST00000177218.7/208076, intron 1 of 10)	ENSMUST00000175938.8	13251
chr15:88360864	cg02209224	FALSE	FALSE	NA	NA	NA	2.35315e-17	3.16115e-15	0.0105722	0.197916	0.249728	0.0518121	up	ENSMUSG00000116331	B230214G05Rik	RIKEN cDNA B230214G05 gene	Intron (ENSMUST00000230919.1/328579, intron 1 of 2)	ENSMUST00000230919.1	45990
chr7:114897059	cg26009417	FALSE	TRUE	NA	NA	NA	2.35457e-17	3.16115e-15	0.0132245	0.63966	0.724703	0.0850428	up	ENSMUSG00000108379	A730082K24Rik	RIKEN cDNA A730082K24 gene	Distal Intergenic	ENSMUST00000205913.1	-51591
chr15:78685956	cg10040343	FALSE	TRUE	NA	NA	NA	2.51527e-17	3.35782e-15	0.00586479	0.359178	0.399611	0.0404327	up	ENSMUSG00000043460	Elfn2	leucine rich repeat and fibronectin type III, extracellular 2	Intron (ENSMUST00000229441.1/207393, intron 1 of 1)	ENSMUST00000230478.1	-10730
chr7:135965799	cg16982757	FALSE	TRUE	NA	NA	NA	2.77138e-17	3.67893e-15	0.00997145	0.450125	0.524214	0.074089	up	ENSMUSG00000031004	Mki67	antigen identified by monoclonal antibody Ki 67	Distal Intergenic	ENSMUST00000033310.8	-249438
chr1:168288545	cg03834148	FALSE	TRUE	NA	NA	NA	2.79764e-17	3.69305e-15	0.00886042	0.555282	0.623816	0.0685338	up	ENSMUSG00000052534	Pbx1	pre B cell leukemia homeobox 1	Intron (ENSMUST00000188912.6/18514, intron 2 of 7)	ENSMUST00000097471.3	-123883
chr2:104208203	cg09691053	FALSE	TRUE	NA	NA	NA	2.82052e-17	3.70255e-15	0.00704225	0.286686	0.326345	0.0396585	up	ENSMUSG00000068373	D430041D05Rik	RIKEN cDNA D430041D05 gene	Exon (ENSMUST00000089726.9/241589, exon 13 of 21)	ENSMUST00000156278.7	32980
chr8:87660471	cg04589802	FALSE	FALSE	NA	NA	NA	2.85784e-17	3.73082e-15	0.00672896	0.407819	0.444806	0.0369877	up	ENSMUSG00000069971	4933402J07Rik	RIKEN cDNA 4933402J07 gene	Downstream (1-2kb)	ENSMUST00000093342.5	96618
chr12:12777004	cg27702605	FALSE	FALSE	NA	NA	NA	3.3596e-17	4.36176e-15	0.0139414	0.479577	0.581136	0.101558	up	ENSMUSG00000037169	Mycn	v-myc avian myelocytomatosis viral related oncogene, neuroblastoma derived	Distal Intergenic	ENSMUST00000130990.1	163612
chr4:109953146	cg23659896	FALSE	FALSE	NA	NA	NA	3.61365e-17	4.66595e-15	0.0102378	0.349592	0.414684	0.0650924	up	ENSMUSG00000047143	Dmrta2	doublesex and mab-3 related transcription factor like family A2	Intron (ENSMUST00000102724.4/14084, intron 18 of 18)	ENSMUST00000061187.3	-24907
chr8:108301392	cg09176584	FALSE	FALSE	NA	NA	NA	3.8094e-17	4.89197e-15	0.00791167	0.213719	0.257586	0.0438665	up	ENSMUSG00000110613	Lncbate1	brown adipose tissue enriched long non-coding RNA 1	Intron (ENSMUST00000220518.1/11906, intron 2 of 15)	ENSMUST00000211953.1	283203
chr2:71245276	cg20352439	FALSE	FALSE	NA	NA	NA	4.015e-17	5.12814e-15	0.013066	0.690489	0.7614	0.0709118	up	ENSMUSG00000027012	Dync1i2	dynein cytoplasmic 1 intermediate chain 2	Intron (ENSMUST00000112142.7/13427, intron 6 of 16)	ENSMUST00000137683.1	10477
chr3:51749547	cg19829679	FALSE	TRUE	NA	NA	NA	4.0595e-17	5.15709e-15	0.0103508	0.528862	0.599802	0.0709405	up	ENSMUSG00000061143	Maml3	mastermind like transcriptional coactivator 3	Intron (ENSMUST00000118075.6/433586, intron 1 of 3)	ENSMUST00000118075.6	46989
chr12:117806371	cg12364345	FALSE	FALSE	NA	NA	NA	4.11225e-17	5.19617e-15	0.0104313	0.292149	0.351509	0.0593608	up	ENSMUSG00000021175	Cdca7l	cell division cycle associated 7 like	Intron (ENSMUST00000176499.1/217946, intron 1 of 4)	ENSMUST00000176499.1	2082
chr4:22067504	cg22185702	FALSE	FALSE	NA	NA	NA	4.3861e-17	5.51272e-15	0.0102551	0.243827	0.289849	0.0460222	up	ENSMUSG00000028246	Faxc	failed axon connections homolog	Distal Intergenic	ENSMUST00000155220.1	109048
chr2:136108307	cg04419897	FALSE	FALSE	NA	NA	NA	4.59577e-17	5.74568e-15	0.010423	0.344653	0.412774	0.0681209	up	ENSMUSG00000027270	Lamp5	lysosomal-associated membrane protein family, member 5	Intron (ENSMUST00000035264.8/241656, intron 5 of 10)	ENSMUST00000123436.1	48876
chr11:36223136	cg22208091	FALSE	FALSE	NA	NA	NA	4.72005e-17	5.87e-15	0.0151366	0.701537	0.771398	0.0698616	up	ENSMUSG00000049336	Tenm2	teneurin transmembrane protein 2	Intron (ENSMUST00000102801.7/23964, intron 7 of 30)	ENSMUST00000128501.1	209140
chr9:48736671	cg01511856	FALSE	TRUE	NA	NA	NA	4.76931e-17	5.90021e-15	0.00955075	0.129086	0.17295	0.0438635	up	ENSMUSG00000066687	Zbtb16	zinc finger and BTB domain containing 16	Intron (ENSMUST00000093852.4/235320, intron 3 of 6)	ENSMUST00000093852.4	99274
chr4:90438127	cg26934752	FALSE	FALSE	NA	NA	NA	4.93821e-17	6.07734e-15	0.00959384	0.276893	0.335168	0.0582757	up	ENSMUSG00000080756	Gm12633	zinc finger protein 352 pseudogene	Distal Intergenic	ENSMUST00000117742.1	-76801
chr19:14884403	cg04477106	FALSE	FALSE	NA	NA	NA	5.05444e-17	6.18815e-15	0.0142893	0.583585	0.687319	0.103734	up	ENSMUSG00000024642	Tle4	transducin-like enhancer of split 4	Distal Intergenic	ENSMUST00000167776.2	-286352
chr1:155193269	cg12479331	FALSE	FALSE	NA	NA	NA	5.14726e-17	6.26932e-15	0.0109798	0.396722	0.474627	0.0779057	up	ENSMUSG00000026470	Stx6	syntaxin 6	Exon (ENSMUST00000027743.12/58244, exon 6 of 8)	ENSMUST00000194158.1	-1752
chr2:28214807	cg13484553	FALSE	FALSE	NA	NA	NA	5.40695e-17	6.55184e-15	0.0150054	0.706184	0.788098	0.0819138	up	ENSMUSG00000026833	Olfm1	olfactomedin 1	Exon (ENSMUST00000113920.7/56177, exon 4 of 6)	ENSMUST00000028177.10	9148
chr11:107356486	cg06643161	FALSE	FALSE	NA	NA	NA	5.47563e-17	6.60121e-15	0.00988529	0.412097	0.486051	0.0739536	up	ENSMUSG00000040430	Pitpnc1	phosphatidylinositol transfer protein, cytoplasmic 1	Intron (ENSMUST00000103064.9/71795, intron 1 of 9)	ENSMUST00000134763.1	-8356
chr7:109154636	cg25658054	FALSE	FALSE	NA	NA	NA	5.56275e-17	6.6722e-15	0.0060349	0.657055	0.684263	0.0272078	up	ENSMUSG00000036111	Lmo1	LIM domain only 1	Intron (ENSMUST00000036992.8/109594, intron 1 of 3)	ENSMUST00000208136.1	15876
chr15:40533714	cg07733153	FALSE	TRUE	NA	NA	NA	5.86762e-17	7.00232e-15	0.0117614	0.283434	0.359132	0.0756989	up	ENSMUSG00000056332	Gm16294	predicted gene 16294	Distal Intergenic	ENSMUST00000070382.4	-6437
chr6:51044187	cg16517052	FALSE	FALSE	NA	NA	NA	5.99956e-17	7.1238e-15	0.0101239	0.634348	0.697999	0.0636516	up	ENSMUSG00000065505	Mir148a	microRNA 148a	Distal Intergenic	ENSMUST00000083571.1	225723
chr14:87073346	cg09518595	FALSE	FALSE	NA	NA	NA	6.35018e-17	7.50242e-15	0.0161338	0.837372	0.885379	0.0480076	up	ENSMUSG00000022021	Diaph3	diaphanous related formin 3	Exon (ENSMUST00000022599.13/56419, exon 4 of 28)	ENSMUST00000226134.1	67797
chr1:42540351	cg08271353	FALSE	TRUE	NA	NA	NA	6.5037e-17	7.64557e-15	0.0098449	0.221692	0.260856	0.0391645	up	ENSMUSG00000060424	Pantr1	POU domain, class 3, transcription factor 3 adjacent noncoding transcript 1	Distal Intergenic	ENSMUST00000176977.7	111328
chr3:55750828	cg07693105	FALSE	TRUE	NA	NA	NA	6.57834e-17	7.69504e-15	0.0109894	0.729622	0.788477	0.0588554	up	ENSMUSG00000027799	Nbea	neurobeachin	Intron (ENSMUST00000029374.7/26422, intron 41 of 57)	ENSMUST00000198259.1	-26881
chr8:110716279	cg22903399	FALSE	TRUE	NA	NA	NA	6.7109e-17	7.80612e-15	0.0086612	0.266269	0.327502	0.0612335	up	ENSMUSG00000033763	Mtss2	MTSS I-BAR domain containing 2	Intron (ENSMUST00000213003.1/234729, intron 18 of 18)	ENSMUST00000052457.14	-5197
chr3:35088527	cg16921308	FALSE	FALSE	NA	NA	NA	6.73938e-17	7.80612e-15	0.0122979	0.436392	0.484033	0.0476412	up	ENSMUSG00000098862	Mir6378	microRNA 6378	Distal Intergenic	ENSMUST00000183357.1	-165876
chr14:21991387	cg22234431	FALSE	FALSE	NA	NA	NA	6.94467e-17	7.97139e-15	0.00925169	0.405994	0.452469	0.0464757	up	ENSMUSG00000039081	Zfp503	zinc finger protein 503	Distal Intergenic	ENSMUST00000043409.8	-1786
chr1:177458990	cg19024342	FALSE	FALSE	NA	NA	NA	6.96932e-17	7.97139e-15	0.0127982	0.438035	0.519197	0.0811622	up	ENSMUSG00000063659	Zbtb18	zinc finger and BTB domain containing 18	Exon (ENSMUST00000191905.1/ENSMUST00000191905.1, exon 1 of 3)	ENSMUST00000077225.7	13169
chr1:75384067	cg06584607	FALSE	FALSE	NA	NA	NA	6.98328e-17	7.97139e-15	0.0102159	0.559408	0.640416	0.0810083	up	ENSMUSG00000026207	Speg	SPEG complex locus	Promoter	ENSMUST00000146705.1	511
chr9:36938708	cg01645746	FALSE	FALSE	NA	NA	NA	8.67755e-17	9.85779e-15	0.00774917	0.20791	0.2488	0.0408901	up	ENSMUSG00000035934	Pknox2	Pbx/knotted 1 homeobox 2	Intron (ENSMUST00000177218.7/208076, intron 3 of 10)	ENSMUST00000175938.8	48564
chr9:63230565	cg16456408	FALSE	FALSE	NA	NA	NA	8.91886e-17	1.00834e-14	0.0105706	0.526312	0.611543	0.0852314	up	ENSMUSG00000058444	Map2k5	mitogen-activated protein kinase kinase 5	Intron (ENSMUST00000034920.10/23938, intron 17 of 21)	ENSMUST00000213604.1	72578
chr10:39783198	cg25810126	FALSE	FALSE	NA	NA	NA	9.06167e-17	1.01961e-14	0.0122998	0.752586	0.816016	0.0634305	up	ENSMUSG00000019841	Rev3l	REV3 like, DNA directed polymerase zeta catalytic subunit	3' UTR	ENSMUST00000139803.1	-41933
chr3:143101812	cg02150629	FALSE	FALSE	NA	NA	NA	1.06576e-16	1.1935e-14	0.0115282	0.656821	0.736444	0.0796236	up	NA	4930519L02Rik	RIKEN cDNA 4930519L02 gene	Distal Intergenic	ENSMUST00000197683.1	71198
chr11:96743186	cg07220504	FALSE	FALSE	NA	NA	NA	1.15925e-16	1.29207e-14	0.00846854	0.286048	0.339357	0.0533091	up	ENSMUSG00000020876	Snx11	sorting nexin 11	Intron (ENSMUST00000103154.10/78473, intron 11 of 12)	ENSMUST00000125025.1	27864
chr14:97866502	cg09383518	FALSE	FALSE	NA	NA	NA	1.16993e-16	1.29785e-14	0.00991676	0.271262	0.333238	0.0619763	up	ENSMUSG00000055639	Dach1	dachshund family transcription factor 1	Intron (ENSMUST00000069334.7/13134, intron 6 of 10)	ENSMUST00000069334.7	303041
chr16:7392003	cg26012912	TRUE	FALSE	NA	NA	NA	1.24765e-16	1.3776e-14	0.0056749	0.599257	0.63672	0.0374631	up	ENSMUSG00000008658	Rbfox1	RNA binding protein, fox-1 homolog (C. elegans) 1	Intron (ENSMUST00000056416.8/268859, intron 13 of 14)	ENSMUST00000231031.1	39033
chr18:13798336	cg08174781	FALSE	FALSE	NA	NA	NA	1.26333e-16	1.38822e-14	0.00625573	0.540117	0.578721	0.0386039	up	ENSMUSG00000024420	Zfp521	zinc finger protein 521	Intron (ENSMUST00000025288.8/225207, intron 5 of 7)	ENSMUST00000234502.1	45496
chr19:14514197	cg13951226	FALSE	FALSE	NA	NA	NA	1.26901e-16	1.38822e-14	0.0116392	0.535857	0.615518	0.0796615	up	ENSMUSG00000024642	Tle4	transducin-like enhancer of split 4	Intron (ENSMUST00000052011.14/21888, intron 8 of 19)	ENSMUST00000235975.1	81342
chr13:28949940	cg17865364	FALSE	FALSE	NA	NA	NA	1.36074e-16	1.4817e-14	0.00671532	0.0481833	0.060554	0.0123707	up	ENSMUSG00000076431	Sox4	SRY (sex determining region Y)-box 4	3' UTR	ENSMUST00000067230.5	3773
chr9:67224099	cg13761591	FALSE	FALSE	NA	NA	NA	1.53782e-16	1.66684e-14	0.00667218	0.666524	0.688102	0.0215782	up	ENSMUSG00000076379	Mir190a	microRNA 190a	Exon (ENSMUST00000040025.13/70549, exon 57 of 58)	ENSMUST00000102424.2	12627
chr16:91301717	cg08917841	FALSE	TRUE	NA	NA	NA	1.56568e-16	1.68929e-14	0.00903677	0.454092	0.517374	0.063282	up	ENSMUSG00000046160	Olig1	oligodendrocyte transcription factor 1	Intron (ENSMUST00000232580.1/ENSMUST00000232580.1, intron 1 of 2)	ENSMUST00000056882.6	31945
chr11:44626208	cg26544848	FALSE	TRUE	NA	NA	NA	1.58073e-16	1.69778e-14	0.0110145	0.561453	0.654304	0.0928518	up	ENSMUSG00000057098	Ebf1	early B cell factor 1	Intron (ENSMUST00000109268.1/13591, intron 4 of 15)	ENSMUST00000138452.1	4447
chr14:64233836	cg07578351	FALSE	TRUE	NA	NA	NA	1.65518e-16	1.76883e-14	0.014626	0.236659	0.321463	0.0848043	up	ENSMUSG00000021966	Prss52	protease, serine 52	Exon (ENSMUST00000067927.8/110265, exon 9 of 11)	ENSMUST00000022537.5	129550
chr11:121296059	cg25105555	FALSE	FALSE	NA	NA	NA	1.66185e-16	1.76883e-14	0.0118077	0.838348	0.858924	0.020576	up	ENSMUSG00000039275	Foxk2	forkhead box K2	Exon (ENSMUST00000106113.1/68837, exon 5 of 9)	ENSMUST00000151492.1	-2457
chr11:24099601	cg06772440	FALSE	TRUE	NA	NA	NA	1.73743e-16	1.84097e-14	0.0120001	0.52626	0.626021	0.0997614	up	ENSMUSG00000000861	Bcl11a	B cell CLL/lymphoma 11A (zinc finger protein)	Intron (ENSMUST00000000881.12/14025, intron 2 of 4)	ENSMUST00000118955.1	18931
chr11:34314785	cg12688234	FALSE	TRUE	NA	NA	NA	1.90602e-16	2.01059e-14	0.00964464	0.050141	0.0718444	0.0217034	up	ENSMUSG00000069911	Insyn2b	inhibitory synaptic factor family member 2B	Promoter	ENSMUST00000165963.8	27
chr2:43979025	cg03231157	FALSE	TRUE	NA	NA	NA	1.95008e-16	2.04793e-14	0.00898207	0.631633	0.682263	0.0506298	up	ENSMUSG00000049744	Arhgap15	Rho GTPase activating protein 15	Intron (ENSMUST00000112824.7/76117, intron 6 of 14)	ENSMUST00000128630.1	-86016
chr8:67974197	cg12653841	FALSE	TRUE	NA	NA	NA	1.98294e-16	2.07323e-14	0.0112881	0.0893708	0.125244	0.0358732	up	ENSMUSG00000030465	Psd3	pleckstrin and Sec7 domain containing 3	Promoter	ENSMUST00000038959.15	377
chr18:54452764	cg06582507	FALSE	TRUE	NA	NA	NA	2.03923e-16	2.12269e-14	0.010271	0.312248	0.386259	0.0740109	up	ENSMUSG00000096982	Redrum	Redrum, erythroid developmental long intergenic non-protein coding transcript	Exon (ENSMUST00000181269.2/77433, exon 3 of 3)	ENSMUST00000181269.2	30469
chr8:87742239	cg15327921	FALSE	FALSE	NA	NA	NA	2.11663e-16	2.19359e-14	0.0091564	0.646671	0.712576	0.0659048	up	ENSMUSG00000045333	Zfp423	zinc finger protein 423	Intron (ENSMUST00000165770.8/94187, intron 3 of 5)	ENSMUST00000174249.1	61584
chr11:24051293	cg24283073	FALSE	FALSE	NA	NA	NA	2.15827e-16	2.22698e-14	0.0150949	0.542576	0.65902	0.116444	up	ENSMUSG00000000861	Bcl11a	B cell CLL/lymphoma 11A (zinc finger protein)	Intron (ENSMUST00000068360.1/ENSMUST00000068360.1, intron 2 of 2)	ENSMUST00000000881.12	-26763
chr9:61677134	cg09645742	FALSE	FALSE	NA	NA	NA	2.62477e-16	2.68851e-14	0.00700422	0.410378	0.455421	0.0450432	up	ENSMUSG00000007892	Rplp1	ribosomal protein, large, P1	Distal Intergenic	ENSMUST00000008036.8	237408
chr15:103135777	cg01903435	FALSE	FALSE	NA	NA	NA	2.62832e-16	2.68851e-14	0.0135206	0.348489	0.417371	0.0688821	up	ENSMUSG00000097003	D930007P13Rik	Riken cDNA D930007P13 gene	Intron (ENSMUST00000181306.1/432989, intron 3 of 6)	ENSMUST00000181306.1	11051
chr11:26100261	cg24563131	TRUE	TRUE	NA	NA	NA	2.66835e-16	2.71769e-14	0.0105073	0.523087	0.606182	0.0830948	up	NA	5730522E02Rik	RIKEN cDNA 5730522E02 gene	Intron (ENSMUST00000125773.7/70626, intron 1 of 5)	ENSMUST00000135168.1	-18661
chr6:98939707	cg18945966	FALSE	FALSE	NA	NA	NA	2.68022e-16	2.71806e-14	0.0127091	0.839248	0.877964	0.0387157	up	ENSMUSG00000030067	Foxp1	forkhead box P1	Intron (ENSMUST00000113326.8/108655, intron 16 of 17)	ENSMUST00000175880.1	-4162
chr11:86705300	cg12482375	FALSE	FALSE	NA	NA	NA	2.73022e-16	2.75694e-14	0.0110412	0.819544	0.868847	0.0493028	up	ENSMUSG00000047126	Cltc	clathrin, heavy polypeptide (Hc)	Exon (ENSMUST00000103186.10/67300, exon 23 of 32)	ENSMUST00000124385.1	-1603
chr13:55507082	cg23463050	FALSE	FALSE	NA	NA	NA	2.90512e-16	2.92106e-14	0.0194744	0.367261	0.523836	0.156575	up	ENSMUSG00000099096	Mir6945	microRNA 6945	Promoter	ENSMUST00000184300.1	610
chr2:73180385	cg09760769	FALSE	TRUE	NA	NA	NA	3.01208e-16	3.01578e-14	0.0123598	0.437435	0.538691	0.101256	up	ENSMUSG00000027108	Ola1	Obg-like ATPase 1	Intron (ENSMUST00000028517.12/67059, intron 4 of 10)	ENSMUST00000112055.7	32575
chr15:40533811	cg06102392	FALSE	FALSE	NA	NA	NA	3.34602e-16	3.33194e-14	0.0117816	0.45382	0.537613	0.083793	up	ENSMUSG00000056332	Gm16294	predicted gene 16294	Distal Intergenic	ENSMUST00000070382.4	-6534
chr9:47829389	cg05125455	FALSE	FALSE	NA	NA	NA	3.35605e-16	3.33194e-14	0.00871468	0.401136	0.452621	0.0514847	up	ENSMUSG00000032076	Cadm1	cell adhesion molecule 1	Exon (ENSMUST00000114548.7/54725, exon 8 of 10)	ENSMUST00000034581.3	299016
chr9:61112059	cg26616468	FALSE	FALSE	NA	NA	NA	3.43049e-16	3.39159e-14	0.0167402	0.703344	0.791694	0.0883503	up	ENSMUSG00000111807	4933433G08Rik	RIKEN cDNA 4933433G08 gene	Intron (ENSMUST00000215460.1/ENSMUST00000215460.1, intron 3 of 3)	ENSMUST00000217392.1	-6674
chr16:21377846	cg22591683	FALSE	TRUE	NA	NA	NA	3.46894e-16	3.41531e-14	0.0100532	0.503896	0.570653	0.0667568	up	ENSMUSG00000116632	Magef1	melanoma antigen family F, 1	Distal Intergenic	ENSMUST00000231504.1	-44490
chr17:51761470	cg05736341	FALSE	FALSE	NA	NA	NA	3.55923e-16	3.48967e-14	0.00849473	0.432806	0.500738	0.067932	up	ENSMUSG00000023927	Satb1	special AT-rich sequence binding protein 1	Exon (ENSMUST00000194893.1/ENSMUST00000194893.1, exon 1 of 1)	ENSMUST00000137697.1	-19204
chr14:22281518	cg07866534	FALSE	FALSE	NA	NA	NA	3.61008e-16	3.5249e-14	0.0106075	0.757994	0.807955	0.0499615	up	ENSMUSG00000063458	Lrmda	leucine rich melanocyte differentiation associated	Intron (ENSMUST00000075639.10/76633, intron 2 of 6)	ENSMUST00000159107.1	-28647
chr11:69548255	cg16594490	FALSE	FALSE	NA	NA	NA	3.68952e-16	3.58764e-14	0.00960162	0.474017	0.542679	0.0686611	up	ENSMUSG00000005237	Dnah2	dynein, axonemal, heavy chain 2	Promoter	ENSMUST00000108659.1	853
chr8:92095218	cg13684235	FALSE	FALSE	NA	NA	NA	3.83174e-16	3.71067e-14	0.0137221	0.428926	0.530246	0.10132	up	ENSMUSG00000031736	Crnde	colorectal neoplasia differentially expressed (non-protein coding)	Distal Intergenic	ENSMUST00000178064.8	251652
chr3:51889156	cg27239140	FALSE	FALSE	NA	NA	NA	3.86222e-16	3.72492e-14	0.00857268	0.232902	0.273562	0.0406591	up	ENSMUSG00000061143	Maml3	mastermind like transcriptional coactivator 3	Intron (ENSMUST00000121440.3/433586, intron 1 of 4)	ENSMUST00000118075.6	-92620
chr12:99457971	cg25863673	FALSE	TRUE	NA	NA	NA	4.015e-16	3.85039e-14	0.0180153	0.690014	0.794613	0.104599	up	ENSMUSG00000033713	Foxn3	forkhead box N3	Intron (ENSMUST00000176928.2/71375, intron 1 of 2)	ENSMUST00000177287.1	-7874
chr7:114897006	cg05052519	FALSE	FALSE	NA	NA	NA	4.02491e-16	3.85039e-14	0.0166566	0.656006	0.758082	0.102076	up	ENSMUSG00000108379	A730082K24Rik	RIKEN cDNA A730082K24 gene	Distal Intergenic	ENSMUST00000205913.1	-51644
chr1:41981730	cg13357278	FALSE	TRUE	NA	NA	NA	4.1243e-16	3.92956e-14	0.011812	0.60619	0.69365	0.0874602	up	ENSMUSG00000060424	Pantr1	POU domain, class 3, transcription factor 3 adjacent noncoding transcript 1	Distal Intergenic	ENSMUST00000176977.7	669949
chr7:36710580	cg06503690	FALSE	TRUE	NA	NA	NA	4.36927e-16	4.14624e-14	0.0129275	0.520249	0.619195	0.0989464	up	ENSMUSG00000021217	Tshz3	teashirt zinc finger family member 3	Exon (ENSMUST00000194416.1/ENSMUST00000194416.1, exon 1 of 1)	ENSMUST00000176413.1	12363
chr17:32225025	cg21198882	FALSE	FALSE	NA	NA	NA	4.54925e-16	4.29977e-14	-0.0057208	0.933279	0.923255	-0.0100239	down	NA	Gm4432	predicted gene 4432	Intron (ENSMUST00000003726.15/57261, intron 4 of 19)	ENSMUST00000230961.2	-17138
chr14:24997947	cg06069115	FALSE	FALSE	NA	NA	NA	4.88368e-16	4.59747e-14	0.0116373	0.587059	0.668864	0.0818051	up	ENSMUSG00000114288	Gm32123	predicted gene, 32123	Distal Intergenic	ENSMUST00000225462.1	-111437
chr4:136734538	cg02713637	FALSE	FALSE	NA	NA	NA	5.03952e-16	4.72535e-14	0.00803123	0.521852	0.581833	0.059981	up	ENSMUSG00000028664	Ephb2	Eph receptor B2	Intron (ENSMUST00000105845.8/13844, intron 3 of 15)	ENSMUST00000156558.1	-40498
chr3:66746640	cg04083403	FALSE	FALSE	NA	NA	NA	5.07813e-16	4.74273e-14	0.01141	0.274569	0.340787	0.0662188	up	ENSMUSG00000027833	Shox2	short stature homeobox 2	Distal Intergenic	ENSMUST00000162060.8	231807
chr17:30236943	cg15755108	FALSE	FALSE	NA	NA	NA	5.17826e-16	4.81721e-14	0.0115712	0.503796	0.576987	0.0731903	up	ENSMUSG00000044477	Zfand3	zinc finger, AN1-type domain 3	Intron (ENSMUST00000168787.7/224671, intron 9 of 10)	ENSMUST00000234091.1	39367
chr4:54030512	cg21135598	FALSE	FALSE	NA	NA	NA	5.21767e-16	4.83484e-14	0.0158525	0.588976	0.706526	0.11755	up	ENSMUSG00000028420	Tmem38b	transmembrane protein 38B	Distal Intergenic	ENSMUST00000144167.1	190042
chr18:78378119	cg04968468	FALSE	FALSE	NA	NA	NA	5.62497e-16	5.17736e-14	0.0121605	0.39521	0.481669	0.0864593	up	ENSMUSG00000024552	Slc14a2	solute carrier family 14 (urea transporter), member 2	Intron (ENSMUST00000237674.1/27411, intron 2 of 21)	ENSMUST00000025434.13	-169025
chr17:46553660	cg04227740	FALSE	FALSE	NA	NA	NA	5.66745e-16	5.17736e-14	0.0105448	0.481234	0.567932	0.0866984	up	ENSMUSG00000106514	Mir6976	microRNA 6976	Promoter	ENSMUST00000199897.1	229
chr8:87742218	cg21960330	FALSE	FALSE	NA	NA	NA	5.67423e-16	5.17736e-14	0.00798285	0.627076	0.684615	0.0575388	up	ENSMUSG00000045333	Zfp423	zinc finger protein 423	Intron (ENSMUST00000165770.8/94187, intron 3 of 5)	ENSMUST00000174249.1	61605
chr7:137203166	cg16184345	FALSE	FALSE	NA	NA	NA	5.68601e-16	5.17736e-14	0.0113564	0.30407	0.388908	0.0848378	up	ENSMUSG00000109722	Gm10578	predicted gene 10578	Intron (ENSMUST00000169486.8/13593, intron 11 of 15)	ENSMUST00000209747.1	-31517
chr7:137255109	cg05990519	FALSE	FALSE	NA	NA	NA	5.7201e-16	5.17736e-14	0.0112741	0.33139	0.412412	0.0810217	up	ENSMUSG00000010476	Ebf3	early B cell factor 3	Intron (ENSMUST00000169486.8/13593, intron 6 of 15)	ENSMUST00000209578.1	12429
chr8:79180153	cg12739070	FALSE	TRUE	NA	NA	NA	5.7345e-16	5.17736e-14	0.014257	0.577895	0.689878	0.111983	up	ENSMUSG00000071064	Zfp827	zinc finger protein 827	Promoter	ENSMUST00000129613.1	1178
chr4:133042970	cg14453487	FALSE	TRUE	NA	NA	NA	5.7407e-16	5.17736e-14	0.00631191	0.3603	0.404798	0.0444982	up	ENSMUSG00000037692	Ahdc1	AT hook, DNA binding motif, containing 1	Intron (ENSMUST00000154646.7/230793, intron 2 of 3)	ENSMUST00000105914.1	3477
chr4:124511970	cg15403305	FALSE	TRUE	NA	NA	NA	5.81764e-16	5.2268e-14	0.0124523	0.576418	0.673542	0.0971245	up	NA	1700057H15Rik	RIKEN cDNA 1700057H15 gene	Distal Intergenic	ENSMUST00000143859.7	-26011
chr2:34107749	cg26483581	FALSE	TRUE	NA	NA	NA	5.84527e-16	5.23174e-14	0.0141683	0.561056	0.667655	0.106599	up	ENSMUSG00000087461	C230014O12Rik	RIKEN cDNA C230014O12 gene	Promoter	ENSMUST00000134921.1	-20
chr15:77089473	cg27329286	FALSE	FALSE	NA	NA	NA	5.88606e-16	5.24836e-14	0.0056941	0.448311	0.4872	0.0388897	up	ENSMUSG00000033565	Rbfox2	RNA binding protein, fox-1 homolog (C. elegans) 2	Promoter	ENSMUST00000230194.1	227
chr10:128127226	cg03805199	FALSE	FALSE	NA	NA	NA	6.17624e-16	5.48641e-14	-0.00548245	0.648306	0.610784	-0.0375216	down	ENSMUSG00000040043	Rbms2	RNA binding motif, single stranded interacting protein 2	3' UTR	ENSMUST00000217722.1	7009
chr1:176946289	cg18275891	FALSE	TRUE	NA	NA	NA	6.44757e-16	5.70598e-14	0.0140696	0.571387	0.684988	0.113602	up	ENSMUSG00000026504	Sdccag8	serologically defined colon cancer antigen 8	Intron (ENSMUST00000133305.7/76816, intron 15 of 16)	ENSMUST00000139589.1	-51720
chr1:136777818	cg12784380	FALSE	FALSE	NA	NA	NA	6.83841e-16	6.02928e-14	0.0122607	0.672963	0.742331	0.0693682	up	NA	Platr22	pluripotency associated transcript 22	Distal Intergenic	ENSMUST00000181274.1	81607
chr5:106560789	cg25168196	FALSE	FALSE	NA	NA	NA	7.11701e-16	6.25159e-14	0.0099334	0.312691	0.385094	0.072403	up	ENSMUSG00000049606	Zfp644	zinc finger protein 644	Intron (ENSMUST00000131029.1/ENSMUST00000131029.1, intron 1 of 2)	ENSMUST00000112694.5	63601
chr1:75384034	cg10062065	FALSE	FALSE	NA	NA	NA	7.17435e-16	6.27862e-14	0.01537	0.774419	0.833114	0.0586947	up	ENSMUSG00000026207	Speg	SPEG complex locus	Promoter	ENSMUST00000146705.1	478
chr17:26967003	cg13780795	FALSE	FALSE	NA	NA	NA	7.32274e-16	6.38483e-14	0.00497558	0.630571	0.657305	0.0267345	up	ENSMUSG00000067629	Syngap1	synaptic Ras GTPase activating protein 1 homolog (rat)	Intron (ENSMUST00000194598.5/240057, intron 18 of 18)	ENSMUST00000202208.1	3977
chr12:86389069	cg25330012	FALSE	FALSE	NA	NA	NA	7.87057e-16	6.83726e-14	0.00822434	0.637393	0.676947	0.039554	up	ENSMUSG00000021255	Esrrb	estrogen related receptor, beta	Intron (ENSMUST00000116402.9/26380, intron 1 of 6)	ENSMUST00000116402.9	27952
chr9:48678423	cg17513136	FALSE	FALSE	NA	NA	NA	8.09424e-16	7.00582e-14	0.011767	0.520221	0.608861	0.0886397	up	ENSMUSG00000032271	Nnmt	nicotinamide N-methyltransferase	Intron (ENSMUST00000093852.4/235320, intron 4 of 6)	ENSMUST00000119426.1	-73270
chr13:49130018	cg15069444	FALSE	TRUE	NA	NA	NA	9.10021e-16	7.84777e-14	0.0115078	0.243015	0.309297	0.066282	up	ENSMUSG00000037989	Wnk2	WNK lysine deficient protein kinase 2	Intron (ENSMUST00000162581.7/75607, intron 2 of 27)	ENSMUST00000162403.7	17214
chr16:44679621	cg13876625	FALSE	FALSE	NA	NA	NA	9.34214e-16	8.0271e-14	0.00706321	0.582831	0.605117	0.0222864	up	ENSMUSG00000036208	Nepro	nucleolus and neural progenitor protein	Distal Intergenic	ENSMUST00000048788.13	-44680
chr4:53536345	cg08885324	FALSE	FALSE	NA	NA	NA	9.43662e-16	8.07891e-14	0.0144421	0.748015	0.823079	0.0750644	up	ENSMUSG00000028412	Slc44a1	solute carrier family 44, member 1	Promoter	ENSMUST00000107645.1	733
chr2:91859673	cg19996711	FALSE	TRUE	NA	NA	NA	1.01604e-15	8.66712e-14	0.00922673	0.44607	0.519476	0.0734063	up	ENSMUSG00000040506	Ambra1	autophagy/beclin 1 regulator 1	Intron (ENSMUST00000099712.9/228361, intron 12 of 18)	ENSMUST00000142224.1	48005
chr9:47108164	cg01835139	FALSE	TRUE	NA	NA	NA	1.03005e-15	8.75506e-14	0.00637805	0.266615	0.30676	0.0401449	up	ENSMUSG00000094893	Gm4791	predicted gene 4791	Intron (ENSMUST00000214227.1/ENSMUST00000214227.1, intron 2 of 2)	ENSMUST00000178065.2	109423
chr7:112841954	cg01434508	FALSE	FALSE	NA	NA	NA	1.03868e-15	8.79674e-14	0.00862184	0.325113	0.389576	0.0644622	up	ENSMUSG00000055320	Tead1	TEA domain family member 1	Exon (ENSMUST00000168328.1/21676, exon 3 of 3)	ENSMUST00000168328.1	82408
chr19:8822899	cg13362034	FALSE	TRUE	0.000108689	0.0153785	0.153986	1.24175e-15	1.0479e-13	0.0132253	0.160849	0.243206	0.0823569	up	ENSMUSG00000071659	Hnrnpul2	heterogeneous nuclear ribonucleoprotein U-like 2	Exon (ENSMUST00000096753.4/68693, exon 2 of 14)	ENSMUST00000237237.1	2627
chr1:66521554	cg25661234	FALSE	FALSE	NA	NA	NA	1.35088e-15	1.13594e-13	-0.00957365	0.968002	0.953761	-0.0142406	down	ENSMUSG00000055567	Unc80	unc-80, NALCN activator	Exon (ENSMUST00000061620.16/329178, exon 14 of 65)	ENSMUST00000212557.2	53107
chr12:99458037	cg23019001	FALSE	TRUE	NA	NA	NA	1.36147e-15	1.14079e-13	0.0115126	0.437051	0.523262	0.086211	up	ENSMUSG00000033713	Foxn3	forkhead box N3	Intron (ENSMUST00000176928.2/71375, intron 1 of 2)	ENSMUST00000177287.1	-7940
chr16:22259237	cg01524627	FALSE	FALSE	NA	NA	NA	1.40017e-15	1.16906e-13	0.00857047	0.493441	0.559798	0.0663572	up	ENSMUSG00000022858	Tra2b	transformer 2 beta	Promoter	ENSMUST00000159946.1	385
chr2:31596631	cg06444905	FALSE	TRUE	NA	NA	NA	1.42427e-15	1.185e-13	-0.00982485	0.912128	0.876961	-0.0351668	down	ENSMUSG00000026843	Fubp3	far upstream element (FUSE) binding protein 3	3' UTR	ENSMUST00000134553.6	-6640
chr6:52164801	cg20747380	FALSE	FALSE	NA	NA	NA	1.46124e-15	1.2115e-13	0.00661551	0.163541	0.183749	0.0202081	up	ENSMUSG00000014704	Hoxa2	homeobox A2	Promoter	ENSMUST00000014848.10	30
chr14:22152475	cg14861986	FALSE	FALSE	NA	NA	NA	1.47249e-15	1.21656e-13	0.0100031	0.541758	0.605369	0.0636109	up	ENSMUSG00000063458	Lrmda	leucine rich melanocyte differentiation associated	Intron (ENSMUST00000075639.10/76633, intron 2 of 6)	ENSMUST00000162540.1	132627
chr4:13599923	cg02053792	FALSE	FALSE	NA	NA	NA	1.59877e-15	1.31628e-13	0.0122941	0.191026	0.243561	0.052535	up	ENSMUSG00000006586	Runx1t1	RUNX1 translocation partner 1	Distal Intergenic	ENSMUST00000006761.9	-143513
chr6:98948009	cg04295534	FALSE	FALSE	NA	NA	NA	1.78846e-15	1.46734e-13	0.0137857	0.395361	0.497	0.101639	up	ENSMUSG00000030067	Foxp1	forkhead box P1	Intron (ENSMUST00000113326.8/108655, intron 11 of 17)	ENSMUST00000175880.1	-12464
chr2:38023506	cg09009312	FALSE	FALSE	NA	NA	NA	1.88043e-15	1.53747e-13	0.0108628	0.41612	0.510794	0.0946739	up	ENSMUSG00000035392	Dennd1a	DENN/MADD domain containing 1A	Intron (ENSMUST00000102787.9/227801, intron 8 of 21)	ENSMUST00000126889.7	142575
chr4:41470734	cg00637411	FALSE	TRUE	NA	NA	NA	1.89994e-15	1.54806e-13	0.00953874	0.254307	0.304037	0.0497307	up	ENSMUSG00000028443	Nudt2	nudix (nucleoside diphosphate linked moiety X)-type motif 2	Intron (ENSMUST00000030154.6/66401, intron 1 of 2)	ENSMUST00000030154.6	5583
chr9:36922296	cg02231349	FALSE	FALSE	NA	NA	NA	1.92184e-15	1.56052e-13	0.0123805	0.323191	0.404086	0.080895	up	ENSMUSG00000032118	Fez1	fasciculation and elongation protein zeta 1 (zygin I)	Intron (ENSMUST00000177218.7/208076, intron 5 of 10)	ENSMUST00000161978.1	51793
chr7:112841941	cg05992809	FALSE	FALSE	NA	NA	NA	1.92876e-15	1.56077e-13	0.00764282	0.425687	0.489441	0.0637541	up	ENSMUSG00000055320	Tead1	TEA domain family member 1	Exon (ENSMUST00000059768.16/21676, exon 4 of 14)	ENSMUST00000168328.1	82395
chr19:45432954	cg15464531	FALSE	FALSE	NA	NA	NA	1.94183e-15	1.56599e-13	0.0110533	0.556763	0.631401	0.0746376	up	ENSMUSG00000025217	Btrc	beta-transducin repeat containing protein	Intron (ENSMUST00000223764.1/12234, intron 1 of 2)	ENSMUST00000224053.1	-12554
chr3:84978421	cg25049678	FALSE	FALSE	0.000290082	0.0286879	0.199002	1.96607e-15	1.58015e-13	0.0139242	0.481189	0.593082	0.111892	up	ENSMUSG00000028086	Fbxw7	F-box and WD-40 domain protein 7	3' UTR	ENSMUST00000029727.7	26275
chr6:52164814	cg06045699	FALSE	TRUE	NA	NA	NA	1.99747e-15	1.59994e-13	0.00566977	0.134369	0.151019	0.0166496	up	ENSMUSG00000014704	Hoxa2	homeobox A2	Promoter	ENSMUST00000014848.10	17
chr9:37067707	cg06846902	FALSE	FALSE	NA	NA	NA	2.01253e-15	1.60655e-13	0.00966902	0.646186	0.711344	0.0651583	up	ENSMUSG00000035934	Pknox2	Pbx/knotted 1 homeobox 2	Intron (ENSMUST00000177218.7/208076, intron 1 of 10)	ENSMUST00000177080.7	15572
chr4:7567869	cg01898872	FALSE	FALSE	NA	NA	NA	2.02035e-15	1.60737e-13	0.0100845	0.280608	0.348953	0.0683442	up	ENSMUSG00000086070	8430436N08Rik	RIKEN cDNA 8430436N08 gene	Intron (ENSMUST00000129988.1/71510, intron 2 of 2)	ENSMUST00000129988.1	7181
chr11:24097225	cg05303585	FALSE	FALSE	NA	NA	NA	2.20098e-15	1.7452e-13	0.00982591	0.418038	0.499871	0.0818326	up	ENSMUSG00000000861	Bcl11a	B cell CLL/lymphoma 11A (zinc finger protein)	Intron (ENSMUST00000000881.12/14025, intron 2 of 4)	ENSMUST00000118955.1	16555
chr7:36208035	cg23354284	FALSE	FALSE	NA	NA	NA	2.45386e-15	1.93921e-13	0.0117509	0.372086	0.458748	0.0866619	up	ENSMUSG00000044452	Zfp507	zinc finger protein 507	Distal Intergenic	ENSMUST00000061586.10	-405046
chr3:144198013	cg11479667	FALSE	TRUE	NA	NA	NA	2.49694e-15	1.96668e-13	0.00996156	0.457911	0.547078	0.089167	up	ENSMUSG00000028266	Lmo4	LIM domain only 4	Exon (ENSMUST00000198564.1/ENSMUST00000198564.1, exon 1 of 1)	ENSMUST00000148128.1	-3195
chr11:102295022	cg08170008	FALSE	FALSE	NA	NA	NA	2.50811e-15	1.9689e-13	0.00702913	0.458989	0.503139	0.0441495	up	ENSMUSG00000059995	Atxn7l3	ataxin 7-like 3	Promoter	ENSMUST00000137387.7	-35
chr1:42242881	cg07399477	FALSE	FALSE	NA	NA	NA	2.58601e-15	2.02334e-13	0.0121979	0.62057	0.707424	0.0868535	up	ENSMUSG00000060424	Pantr1	POU domain, class 3, transcription factor 3 adjacent noncoding transcript 1	Distal Intergenic	ENSMUST00000176977.7	408798
chr5:111394569	cg10934081	FALSE	TRUE	NA	NA	NA	2.5991e-15	2.02687e-13	0.010079	0.383252	0.460127	0.076875	up	ENSMUSG00000050017	Pitpnb	phosphatidylinositol transfer protein, beta	Distal Intergenic	ENSMUST00000198137.1	14400
chr9:48873066	cg07531407	FALSE	TRUE	NA	NA	NA	3.22877e-15	2.50962e-13	0.0106913	0.681155	0.740775	0.0596204	up	ENSMUSG00000066687	Zbtb16	zinc finger and BTB domain containing 16	Distal Intergenic	ENSMUST00000216150.1	-36844
chr1:42540248	cg20823348	FALSE	FALSE	NA	NA	NA	3.28049e-15	2.54146e-13	0.0105088	0.255823	0.306121	0.0502982	up	ENSMUSG00000060424	Pantr1	POU domain, class 3, transcription factor 3 adjacent noncoding transcript 1	Distal Intergenic	ENSMUST00000176977.7	111431
chr11:85713819	cg10588135	FALSE	FALSE	NA	NA	NA	3.50214e-15	2.70432e-13	-0.00796381	0.33598	0.297347	-0.0386329	down	ENSMUSG00000086199	Bcas3os1	breast carcinoma amplified sequence 3, opposite strand 1	Intron (ENSMUST00000108061.7/192197, intron 24 of 27)	ENSMUST00000151652.7	5925
chr8:8667337	cg26447839	FALSE	TRUE	NA	NA	NA	3.55882e-15	2.73913e-13	-0.0129853	0.792217	0.710577	-0.0816401	down	ENSMUSG00000001300	Efnb2	ephrin B2	3' UTR	ENSMUST00000001319.14	-6095
chr7:37146843	cg09994969	FALSE	FALSE	NA	NA	NA	3.64338e-15	2.79511e-13	0.0114387	0.589326	0.672938	0.083612	up	ENSMUSG00000043456	Zfp536	zinc finger protein 536	Distal Intergenic	ENSMUST00000206763.2	421547
chr7:105569318	cg03972931	FALSE	TRUE	0.000339362	0.0320317	0.175911	3.75585e-15	2.87207e-13	0.011961	0.0824823	0.126082	0.0435996	up	ENSMUSG00000037032	Apbb1	amyloid beta (A4) precursor protein-binding, family B, member 1	Promoter	ENSMUST00000190369.6	-21
chr15:101045784	cg02112674	FALSE	FALSE	NA	NA	NA	3.85379e-15	2.93745e-13	0.00848924	0.80874	0.838652	0.0299125	up	ENSMUSG00000095440	Fignl2	fidgetin-like 2	3' UTR	ENSMUST00000178140.1	8615
chr11:61028354	cg05260482	FALSE	FALSE	NA	NA	NA	4.03029e-15	3.06211e-13	-0.00647713	0.40615	0.36341	-0.0427395	down	ENSMUSG00000042529	Kcnj12	potassium inwardly-rectifying channel, subfamily J, member 12	Intron (ENSMUST00000089184.10/16515, intron 1 of 1)	ENSMUST00000089184.10	5790
chr4:48181546	cg02042680	FALSE	FALSE	NA	NA	NA	4.07118e-15	3.08327e-13	0.00952641	0.530497	0.604597	0.0740993	up	ENSMUSG00000028343	Erp44	endoplasmic reticulum protein 44	Exon (ENSMUST00000107720.8/67727, exon 8 of 8)	ENSMUST00000138743.1	15478
chr8:95709139	cg03956465	FALSE	TRUE	NA	NA	NA	4.20573e-15	3.17499e-13	0.00579253	0.267554	0.307192	0.039638	up	ENSMUSG00000036564	Ndrg4	N-myc downstream regulated gene 4	Promoter	ENSMUST00000159851.7	29
chr4:22067284	cg17310766	FALSE	FALSE	NA	NA	NA	4.31649e-15	3.24735e-13	0.00996136	0.323501	0.388623	0.0651227	up	ENSMUSG00000028246	Faxc	failed axon connections homolog	Distal Intergenic	ENSMUST00000155220.1	108828
chr4:124615798	cg25817964	FALSE	FALSE	NA	NA	NA	4.32907e-15	3.24735e-13	0.0103874	0.765274	0.816417	0.0511434	up	ENSMUSG00000090125	Pou3f1	POU domain, class 3, transcription factor 1	Intron (ENSMUST00000184062.1/ENSMUST00000184062.1, intron 1 of 1)	ENSMUST00000053491.8	-41009
chr5:24497763	cg07462160	FALSE	FALSE	NA	NA	NA	4.38108e-15	3.27597e-13	0.0107369	0.421008	0.500247	0.0792394	up	ENSMUSG00000023353	Agap3	ArfGAP with GTPase domain, ankyrin repeat and PH domain 3	Intron (ENSMUST00000024123.8/213990, intron 12 of 17)	ENSMUST00000199250.1	17591
chr9:34618186	cg19453800	TRUE	TRUE	NA	NA	NA	4.41843e-15	3.29348e-13	0.0118555	0.34966	0.4359	0.0862402	up	ENSMUSG00000032036	Kirrel3	kirre like nephrin family adhesion molecule 3	Intron (ENSMUST00000115148.8/67703, intron 2 of 16)	ENSMUST00000187182.6	129250
chr8:87836960	cg15346644	FALSE	TRUE	NA	NA	NA	4.45977e-15	3.31383e-13	0.0127416	0.272054	0.367113	0.0950587	up	ENSMUSG00000045333	Zfp423	zinc finger protein 423	Intron (ENSMUST00000109655.8/94187, intron 3 of 7)	ENSMUST00000165770.8	-32521
chr14:47083602	cg24006557	FALSE	TRUE	NA	NA	NA	4.50702e-15	3.33845e-13	0.00771342	0.454935	0.502072	0.0471364	up	ENSMUSG00000021838	Samd4	sterile alpha motif domain containing 4	Exon (ENSMUST00000022386.14/74480, exon 9 of 13)	ENSMUST00000130046.1	-3533
chr18:13798492	cg00057767	FALSE	FALSE	NA	NA	NA	4.57162e-15	3.37571e-13	0.00808249	0.536969	0.571741	0.0347711	up	ENSMUSG00000024420	Zfp521	zinc finger protein 521	Intron (ENSMUST00000025288.8/225207, intron 5 of 7)	ENSMUST00000234502.1	45340
chr4:117895619	cg19409450	FALSE	FALSE	NA	NA	NA	4.64363e-15	3.4182e-13	0.00622405	0.660244	0.695721	0.0354768	up	ENSMUSG00000033365	Ipo13	importin 13	Promoter	ENSMUST00000140661.1	254
chr19:55477107	cg00915004	FALSE	FALSE	NA	NA	NA	4.70124e-15	3.43067e-13	0.0115603	0.49569	0.577851	0.0821609	up	ENSMUSG00000024983	Vti1a	vesicle transport through interaction with t-SNAREs 1A	Intron (ENSMUST00000225529.1/53611, intron 5 of 7)	ENSMUST00000224396.1	96093
chr4:120262412	cg01715384	FALSE	FALSE	NA	NA	NA	4.7041e-15	3.43067e-13	0.00693236	0.37352	0.424284	0.0507642	up	ENSMUSG00000052135	Foxo6	forkhead box O6	Distal Intergenic	ENSMUST00000102656.3	24937
chr9:119033565	cg23526544	FALSE	FALSE	NA	NA	NA	4.70412e-15	3.43067e-13	0.010965	0.41138	0.490613	0.0792322	up	ENSMUSG00000047409	Ctdspl	CTD (carboxy-terminal domain, RNA polymerase II, polypeptide A) small phosphatase-like	Promoter	ENSMUST00000174132.1	564
chr11:24165134	cg07270839	FALSE	FALSE	NA	NA	NA	4.76087e-15	3.46137e-13	0.0174873	0.764805	0.836189	0.0713845	up	ENSMUSG00000000861	Bcl11a	B cell CLL/lymphoma 11A (zinc finger protein)	Exon (ENSMUST00000109514.7/14025, exon 4 of 4)	ENSMUST00000127494.1	22755
chr11:35556379	cg15071934	FALSE	FALSE	NA	NA	NA	4.94132e-15	3.58154e-13	0.0100247	0.430613	0.513955	0.0833421	up	ENSMUSG00000056427	Slit3	slit guidance ligand 3	Intron (ENSMUST00000069837.3/20564, intron 6 of 35)	ENSMUST00000124438.1	11694
chr14:122367323	cg04564274	FALSE	FALSE	NA	NA	NA	5.005e-15	3.61661e-13	0.00879481	0.624284	0.686715	0.0624318	up	ENSMUSG00000064052	Gm5089	predicted gene 5089	Intron (ENSMUST00000026625.6/69634, intron 2 of 7)	ENSMUST00000228409.1	39420
chr11:25855619	cg14870509	FALSE	FALSE	NA	NA	NA	5.12053e-15	3.68881e-13	0.0110493	0.326176	0.412367	0.086191	up	NA	5730522E02Rik	RIKEN cDNA 5730522E02 gene	Intron (ENSMUST00000125773.7/70626, intron 2 of 5)	ENSMUST00000179180.1	-86478
chr7:109232014	cg07040792	FALSE	FALSE	NA	NA	NA	5.17416e-15	3.71612e-13	0.0103654	0.42947	0.504862	0.0753921	up	ENSMUSG00000036111	Lmo1	LIM domain only 1	Distal Intergenic	ENSMUST00000207178.1	-56807
chr3:144198139	cg08001107	FALSE	FALSE	NA	NA	NA	5.39727e-15	3.86461e-13	0.0117912	0.456858	0.556202	0.0993443	up	ENSMUSG00000028266	Lmo4	LIM domain only 4	Exon (ENSMUST00000198564.1/ENSMUST00000198564.1, exon 1 of 1)	ENSMUST00000148128.1	-3321
chr4:129995359	cg23844552	FALSE	TRUE	NA	NA	NA	5.55377e-15	3.96465e-13	0.0107515	0.561148	0.650916	0.0897679	up	ENSMUSG00000028782	Adgrb2	adhesion G protein-coupled receptor B2	Intron (ENSMUST00000120204.7/230775, intron 2 of 27)	ENSMUST00000106018.8	3290
chr4:106956424	cg13902770	FALSE	FALSE	NA	NA	NA	5.64709e-15	4.01913e-13	0.00630393	0.441366	0.493356	0.0519896	up	ENSMUSG00000061887	Ssbp3	single-stranded DNA binding protein 3	Promoter	ENSMUST00000124936.7	565
chr5:139539405	cg16547543	FALSE	FALSE	NA	NA	NA	5.67766e-15	4.02332e-13	0.0080986	0.248092	0.291758	0.043666	up	ENSMUSG00000029546	Uncx	UNC homeobox	Intron (ENSMUST00000198000.1/74973, intron 3 of 3)	ENSMUST00000172997.2	-4089
chr16:43906937	cg04975338	FALSE	TRUE	NA	NA	NA	5.69515e-15	4.02332e-13	0.0129227	0.526053	0.636972	0.110919	up	ENSMUSG00000022701	Ccdc191	coiled-coil domain containing 191	Exon (ENSMUST00000132859.7/212153, exon 5 of 17)	ENSMUST00000151183.1	16997
chr3:30936330	cg25793035	FALSE	FALSE	NA	NA	NA	5.70407e-15	4.02332e-13	0.0081209	0.73814	0.774053	0.0359132	up	ENSMUSG00000037652	Phc3	polyhomeotic 3	3' UTR	ENSMUST00000124472.1	-3219
chr12:106929362	cg26148010	FALSE	TRUE	NA	NA	NA	5.92236e-15	4.16486e-13	0.00999786	0.773034	0.819489	0.046455	up	ENSMUSG00000085820	4933406K04Rik	RIKEN cDNA 4933406K04 gene	Distal Intergenic	ENSMUST00000149382.1	-213000
chr13:72028879	cg00113533	FALSE	FALSE	NA	NA	NA	6.59858e-15	4.62664e-13	0.0102803	0.445434	0.519154	0.0737195	up	ENSMUSG00000060969	Irx1	Iroquois homeobox 1	Distal Intergenic	ENSMUST00000077337.8	-65156
chr1:42888851	cg12353189	FALSE	FALSE	NA	NA	NA	6.64427e-15	4.64489e-13	0.012247	0.848745	0.879807	0.0310615	up	ENSMUSG00000060679	Mrps9	mitochondrial ribosomal protein S9	Promoter	ENSMUST00000201108.3	1114
chr2:163111862	cg16143923	FALSE	FALSE	NA	NA	NA	6.69649e-15	4.66759e-13	0.0107848	0.191863	0.246351	0.0544888	up	ENSMUSG00000017861	Mybl2	myeloblastosis oncogene-like 2	Distal Intergenic	ENSMUST00000133322.1	36709
chr2:73268999	cg09333440	FALSE	FALSE	NA	NA	NA	6.78961e-15	4.71858e-13	0.00471071	0.235251	0.256829	0.021578	up	ENSMUSG00000068859	Sp9	trans-acting transcription factor 9	Distal Intergenic	ENSMUST00000090813.5	-2926
chr14:22046507	cg16070582	FALSE	FALSE	0.00070376	0.0472448	-0.172296	7.30758e-15	5.06366e-13	0.0102403	0.777563	0.799618	0.0220553	down	ENSMUSG00000063458	Lrmda	leucine rich melanocyte differentiation associated	Intron (ENSMUST00000075639.10/76633, intron 2 of 6)	ENSMUST00000162540.1	26659
chr2:64462544	cg03819788	FALSE	FALSE	NA	NA	NA	7.35782e-15	5.08357e-13	0.0148066	0.53223	0.633897	0.101667	up	ENSMUSG00000075324	Fign	fidgetin	Distal Intergenic	ENSMUST00000102728.3	-364506
chr1:188199743	cg12421693	FALSE	FALSE	NA	NA	NA	7.41691e-15	5.10945e-13	0.0123	0.592392	0.672933	0.0805404	up	ENSMUSG00000026609	Ush2a	usherin	Intron (ENSMUST00000110939.7/26381, intron 7 of 7)	ENSMUST00000142189.7	-62280
chr1:190366696	cg05927178	FALSE	FALSE	NA	NA	NA	7.75637e-15	5.32777e-13	0.0134924	0.650266	0.71564	0.0653741	up	ENSMUSG00000103644	Gm29678	predicted gene, 29678	Distal Intergenic	ENSMUST00000193966.1	-36949
chr6:55678702	cg23016257	FALSE	FALSE	NA	NA	NA	8.32149e-15	5.69938e-13	0.0113814	0.566259	0.660018	0.0937596	up	ENSMUSG00000037984	Neurod6	neurogenic differentiation 6	Exon (ENSMUST00000044767.9/11922, exon 2 of 2)	ENSMUST00000044767.9	2561
chr11:78113852	cg12215343	FALSE	TRUE	NA	NA	NA	8.46542e-15	5.7741e-13	0.00933408	0.232333	0.288602	0.0562685	up	ENSMUSG00000037750	Fam222b	family with sequence similarity 222, member B	Intron (ENSMUST00000073705.11/216971, intron 1 of 2)	ENSMUST00000155571.1	-1754
chr5:106640606	cg07241980	FALSE	FALSE	NA	NA	NA	8.47946e-15	5.7741e-13	0.0099624	0.460106	0.507186	0.0470801	up	ENSMUSG00000049606	Zfp644	zinc finger protein 644	Intron (ENSMUST00000149128.2/52397, intron 1 of 2)	ENSMUST00000112694.5	-16216
chr6:32875031	cg18013555	FALSE	FALSE	NA	NA	NA	8.70673e-15	5.91182e-13	0.0103637	0.803625	0.838863	0.0352377	up	ENSMUSG00000053768	Chchd3	coiled-coil-helix-coiled-coil-helix domain containing 3	Intron (ENSMUST00000129069.7/66075, intron 1 of 4)	ENSMUST00000129069.7	17299
chr7:65326321	cg05875864	FALSE	FALSE	NA	NA	NA	8.81432e-15	5.96773e-13	0.00785178	0.738708	0.76599	0.0272826	up	ENSMUSG00000030516	Tjp1	tight junction protein 1	Exon (ENSMUST00000102592.9/21872, exon 11 of 28)	ENSMUST00000144961.1	16476
chr1:120607906	cg11260565	FALSE	FALSE	NA	NA	NA	9.07492e-15	6.12661e-13	0.00838062	0.5059	0.553816	0.0479153	up	ENSMUSG00000058665	En1	engrailed 1	3' UTR	ENSMUST00000079721.8	5488
chr4:126238566	cg07083470	FALSE	FALSE	NA	NA	NA	9.77911e-15	6.58321e-13	0.0109194	0.642124	0.707958	0.0658343	up	ENSMUSG00000028849	Map7d1	MAP7 domain containing 1	Exon (ENSMUST00000122129.7/245877, exon 6 of 18)	ENSMUST00000125981.7	1545
chr17:47872496	cg14360110	FALSE	FALSE	NA	NA	NA	9.8297e-15	6.59847e-13	0.00907845	0.677793	0.725942	0.0481483	up	ENSMUSG00000023991	Foxp4	forkhead box P4	Intron (ENSMUST00000113265.7/74123, intron 13 of 16)	ENSMUST00000154108.1	6457
chr11:75182870	cg16611496	FALSE	FALSE	NA	NA	NA	9.90412e-15	6.62959e-13	0.0098133	0.457236	0.529107	0.0718704	up	ENSMUSG00000078789	Dph1	diphthamide biosynthesis 1	Promoter	ENSMUST00000156489.7	453
chr8:91948594	cg24347190	FALSE	FALSE	NA	NA	NA	1.00998e-14	6.74147e-13	0.0103012	0.535818	0.610725	0.0749062	up	ENSMUSG00000031734	Irx3	Iroquois related homeobox 3	Distal Intergenic	ENSMUST00000175795.3	-146527
chr14:118436177	cg11830277	FALSE	FALSE	NA	NA	NA	1.01935e-14	6.78485e-13	0.00949754	0.267959	0.313115	0.0451559	up	ENSMUSG00000099911	1700044C05Rik	RIKEN cDNA 1700044C05 gene	Distal Intergenic	ENSMUST00000186060.1	70299
chr2:37852409	cg26385432	FALSE	TRUE	NA	NA	NA	1.03759e-14	6.88685e-13	0.00656869	0.910142	0.92349	0.0133478	up	ENSMUSG00000035392	Dennd1a	DENN/MADD domain containing 1A	Promoter	ENSMUST00000136460.1	31
chr19:8822875	cg05856738	FALSE	TRUE	NA	NA	NA	1.04756e-14	6.93357e-13	0.0101192	0.188313	0.247563	0.0592507	up	ENSMUSG00000071659	Hnrnpul2	heterogeneous nuclear ribonucleoprotein U-like 2	Exon (ENSMUST00000096753.4/68693, exon 2 of 14)	ENSMUST00000237237.1	2603
chr4:9019533	cg15621627	FALSE	FALSE	NA	NA	NA	1.07003e-14	7.06251e-13	0.0124942	0.599659	0.700551	0.100891	up	ENSMUSG00000041235	Chd7	chromodomain helicase DNA binding protein 7	Distal Intergenic	ENSMUST00000222546.1	164302
chr9:48737634	cg24140160	FALSE	TRUE	NA	NA	NA	1.10319e-14	7.24332e-13	0.01321	0.106623	0.168057	0.0614342	up	ENSMUSG00000066687	Zbtb16	zinc finger and BTB domain containing 16	Intron (ENSMUST00000093852.4/235320, intron 3 of 6)	ENSMUST00000093852.4	98311
chr4:117645376	cg02171515	FALSE	FALSE	NA	NA	NA	1.10356e-14	7.24332e-13	0.00783384	0.335483	0.382345	0.046862	up	ENSMUSG00000033423	Eri3	exoribonuclease 3	Intron (ENSMUST00000037127.14/140546, intron 7 of 8)	ENSMUST00000134379.1	8038
chr19:45494103	cg26962970	FALSE	FALSE	NA	NA	NA	1.21381e-14	7.94493e-13	0.0111192	0.769835	0.826132	0.0562967	up	ENSMUSG00000025217	Btrc	beta-transducin repeat containing protein	Intron (ENSMUST00000223764.1/12234, intron 1 of 2)	ENSMUST00000224478.1	48595
chr1:89848817	cg17441991	FALSE	FALSE	NA	NA	NA	1.25415e-14	8.18627e-13	0.00852258	0.512253	0.57893	0.0666766	up	ENSMUSG00000055013	Agap1	ArfGAP with GTPase domain, ankyrin repeat and PH domain 1	Intron (ENSMUST00000027521.14/347722, intron 16 of 17)	ENSMUST00000212924.1	59654
chr9:63876480	cg25997407	FALSE	FALSE	NA	NA	NA	1.25861e-14	8.19129e-13	0.0116567	0.57834	0.6607	0.0823595	up	ENSMUSG00000032402	Smad3	SMAD family member 3	Distal Intergenic	ENSMUST00000034973.9	-118486
chr6:86899256	cg05656329	FALSE	TRUE	NA	NA	NA	1.26185e-14	8.19129e-13	0.00826237	0.495131	0.560161	0.0650306	up	ENSMUSG00000057230	Aak1	AP2 associated kinase 1	Intron (ENSMUST00000089519.12/269774, intron 1 of 20)	ENSMUST00000156885.1	48071
chr7:136181678	cg13372169	FALSE	FALSE	NA	NA	NA	1.26534e-14	8.19144e-13	0.00948573	0.668451	0.719384	0.0509331	up	ENSMUSG00000110027	C030029H02Rik	RIKEN cDNA C030029H02 gene	Distal Intergenic	ENSMUST00000210438.1	-86646
chr18:84078858	cg20318739	FALSE	FALSE	NA	NA	NA	1.29275e-14	8.34599e-13	0.00848638	0.533663	0.562201	0.0285388	up	ENSMUSG00000046982	Tshz1	teashirt zinc finger family member 1	Intron (ENSMUST00000060303.9/110796, intron 1 of 1)	ENSMUST00000235188.1	6217
chr6:115225628	cg23740045	FALSE	TRUE	NA	NA	NA	1.30923e-14	8.42934e-13	0.00902654	0.309089	0.374134	0.0650448	up	ENSMUSG00000009394	Syn2	synapsin II	Intron (ENSMUST00000203768.2/20965, intron 1 of 10)	ENSMUST00000203707.2	12702
chr14:122882647	cg25041838	FALSE	TRUE	0.000525519	0.0404787	0.149635	1.35928e-14	8.72785e-13	0.0124507	0.577055	0.682347	0.105291	up	ENSMUSG00000041650	Pcca	propionyl-Coenzyme A carboxylase, alpha polypeptide	Intron (ENSMUST00000038374.12/110821, intron 22 of 23)	ENSMUST00000138836.1	-4256
chr13:56208606	cg22188736	FALSE	FALSE	NA	NA	NA	1.51983e-14	9.73228e-13	0.00831707	0.344199	0.400241	0.0560428	up	ENSMUSG00000049625	Tifab	TRAF-interacting protein with forkhead-associated domain, family member B	Distal Intergenic	ENSMUST00000225063.1	-29721
chr9:48678485	cg12833353	FALSE	FALSE	NA	NA	NA	1.59265e-14	1.01438e-12	0.0110684	0.189429	0.241709	0.0522797	up	ENSMUSG00000032271	Nnmt	nicotinamide N-methyltransferase	Intron (ENSMUST00000093852.4/235320, intron 4 of 6)	ENSMUST00000119426.1	-73332
chr5:139556806	cg24558834	FALSE	TRUE	NA	NA	NA	1.59269e-14	1.01438e-12	0.0127791	0.321057	0.419827	0.0987707	up	ENSMUSG00000029546	Uncx	UNC homeobox	Distal Intergenic	ENSMUST00000174792.1	12908
chr6:127979258	cg00954841	FALSE	TRUE	NA	NA	NA	1.6256e-14	1.03256e-12	0.0132913	0.686786	0.772785	0.0859985	up	ENSMUSG00000030352	Tspan9	tetraspanin 9	Intron (ENSMUST00000112173.7/109246, intron 2 of 7)	ENSMUST00000202141.1	-12441
chr11:24087341	cg23552337	FALSE	FALSE	NA	NA	NA	1.64434e-14	1.04033e-12	0.0170107	0.555677	0.690279	0.134603	up	ENSMUSG00000000861	Bcl11a	B cell CLL/lymphoma 11A (zinc finger protein)	Exon (ENSMUST00000124148.1/14025, exon 2 of 2)	ENSMUST00000118955.1	6671
chr15:88701085	cg26423376	FALSE	FALSE	NA	NA	NA	1.64932e-14	1.04033e-12	0.00751095	0.578239	0.637516	0.0592768	up	ENSMUSG00000022387	Brd1	bromodomain containing 1	Promoter	ENSMUST00000150004.1	-221
chr2:38023567	cg13488611	FALSE	FALSE	NA	NA	NA	1.65104e-14	1.04033e-12	0.0110296	0.496872	0.593666	0.0967944	up	ENSMUSG00000035392	Dennd1a	DENN/MADD domain containing 1A	Intron (ENSMUST00000102787.9/227801, intron 8 of 21)	ENSMUST00000126889.7	142514
chr4:82806360	cg08312380	FALSE	FALSE	NA	NA	NA	1.65708e-14	1.04136e-12	0.0132711	0.477919	0.573084	0.0951647	up	ENSMUSG00000028403	Zdhhc21	zinc finger, DHHC domain containing 21	3' UTR	ENSMUST00000139401.1	44454
chr2:44575790	cg15136704	FALSE	TRUE	NA	NA	NA	1.66855e-14	1.04579e-12	0.00860949	0.474621	0.54346	0.0688389	up	ENSMUSG00000036890	Gtdc1	glycosyltransferase-like domain containing 1	Intron (ENSMUST00000112810.7/227835, intron 7 of 10)	ENSMUST00000143333.1	-4076
chr11:69834052	cg07893058	FALSE	TRUE	NA	NA	NA	1.78218e-14	1.11405e-12	0.00983258	0.579888	0.638061	0.058173	up	ENSMUSG00000051790	Nlgn2	neuroligin 2	Promoter	ENSMUST00000139893.1	207
chr9:61145206	cg26253585	FALSE	FALSE	NA	NA	NA	1.79785e-14	1.12088e-12	0.0134558	0.404459	0.493209	0.0887502	up	ENSMUSG00000110998	I730028E13Rik	RIKEN cDNA I730028E13 gene	Exon (ENSMUST00000216012.1/619328, exon 3 of 3)	ENSMUST00000216012.1	6691
chr11:118530590	cg17820046	FALSE	FALSE	NA	NA	NA	1.97972e-14	1.23102e-12	0.0138501	0.477563	0.568196	0.0906324	up	ENSMUSG00000025576	Rbfox3	RNA binding protein, fox-1 homolog (C. elegans) 3	Intron (ENSMUST00000117731.7/52897, intron 3 of 13)	ENSMUST00000154746.7	-23237
chr5:8512285	cg04606307	FALSE	FALSE	NA	NA	NA	1.99192e-14	1.23535e-12	0.00530037	0.427062	0.461468	0.0344064	up	ENSMUSG00000054099	Slc25a40	solute carrier family 25, member 40	Exon (ENSMUST00000115378.1/242819, exon 9 of 11)	ENSMUST00000198119.1	68520
chr1:176946371	cg03257834	FALSE	FALSE	NA	NA	NA	2.11973e-14	1.31024e-12	0.0129953	0.583857	0.688672	0.104815	up	ENSMUSG00000026504	Sdccag8	serologically defined colon cancer antigen 8	Intron (ENSMUST00000133305.7/76816, intron 15 of 16)	ENSMUST00000139589.1	-51638
chr5:139536999	cg01198287	FALSE	TRUE	NA	NA	NA	2.12375e-14	1.31024e-12	0.0105458	0.308626	0.389393	0.0807672	up	ENSMUSG00000029546	Uncx	UNC homeobox	Intron (ENSMUST00000198000.1/74973, intron 2 of 3)	ENSMUST00000172997.2	-6495
chr5:117272174	cg19946081	FALSE	TRUE	NA	NA	NA	2.15596e-14	1.32581e-12	0.00712895	0.531498	0.565861	0.0343633	up	ENSMUSG00000032959	Pebp1	phosphatidylethanolamine binding protein 1	Exon (ENSMUST00000111978.7/330177, exon 20 of 21)	ENSMUST00000139913.1	15351
chr5:139537006	cg15880053	FALSE	TRUE	NA	NA	NA	2.16022e-14	1.32581e-12	0.0109773	0.504997	0.588485	0.0834884	up	ENSMUSG00000029546	Uncx	UNC homeobox	Intron (ENSMUST00000198000.1/74973, intron 2 of 3)	ENSMUST00000172997.2	-6488
chr11:50593276	cg22274327	FALSE	FALSE	NA	NA	NA	2.21577e-14	1.35639e-12	0.0122471	0.629335	0.720413	0.091078	up	ENSMUSG00000036545	Adamts2	a disintegrin-like and metallopeptidase (reprolysin type) with thrombospondin type 1 motif, 2	Distal Intergenic	ENSMUST00000142118.2	-8808
chr19:10397989	cg27403476	FALSE	FALSE	NA	NA	NA	2.22952e-14	1.36127e-12	0.00663806	0.437418	0.482043	0.0446258	up	ENSMUSG00000024743	Syt7	synaptotagmin VII	Intron (ENSMUST00000073899.5/54525, intron 1 of 8)	ENSMUST00000235717.1	-6029
chr19:55627075	cg05221286	FALSE	FALSE	NA	NA	NA	2.2679e-14	1.38114e-12	0.0121274	0.642741	0.714453	0.071712	up	ENSMUSG00000024985	Tcf7l2	transcription factor 7 like 2, T cell specific, HMG box	3' UTR	ENSMUST00000111662.10	-114745
chr18:53468821	cg19328475	FALSE	TRUE	NA	NA	NA	2.32242e-14	1.4107e-12	0.00842212	0.427314	0.475786	0.0484719	up	ENSMUSG00000069378	Prdm6	PR domain containing 6	Intron (ENSMUST00000091900.10/225518, intron 1 of 6)	ENSMUST00000115399.7	-4160
chr18:13790619	cg24241736	FALSE	FALSE	1.51819e-05	0.0043748	0.147249	2.33661e-14	1.41569e-12	0.00977758	0.487995	0.573244	0.0852493	up	ENSMUSG00000024420	Zfp521	zinc finger protein 521	Intron (ENSMUST00000025288.8/225207, intron 5 of 7)	ENSMUST00000234502.1	53213
chr18:84129917	cg16036157	FALSE	TRUE	NA	NA	NA	2.37107e-14	1.43289e-12	0.00905022	0.485339	0.55324	0.067901	up	ENSMUSG00000049090	Zadh2	zinc binding alcohol dehydrogenase, domain containing 2	Intron (ENSMUST00000125450.8/240476, intron 2 of 2)	ENSMUST00000235383.1	41246
chr19:3871018	cg10288441	FALSE	TRUE	NA	NA	NA	2.38016e-14	1.43472e-12	0.00987712	0.647446	0.721867	0.0744205	up	ENSMUSG00000024843	Chka	choline kinase alpha	Exon (ENSMUST00000128694.7/12660, exon 3 of 13)	ENSMUST00000153343.1	-3646
chr4:96969360	cg02120103	FALSE	TRUE	NA	NA	NA	2.41026e-14	1.44916e-12	0.0180228	0.633485	0.767591	0.134106	up	ENSMUSG00000078639	Gm12695	predicted gene 12695	Distal Intergenic	ENSMUST00000107071.1	-184174
chr2:45225651	cg13099136	FALSE	FALSE	NA	NA	NA	2.51227e-14	1.50666e-12	0.00836629	0.547595	0.590783	0.0431877	up	ENSMUSG00000026872	Zeb2	zinc finger E-box binding homeobox 2	Distal Intergenic	ENSMUST00000238346.1	-108256
chr13:107767468	cg16165290	FALSE	FALSE	NA	NA	NA	2.51926e-14	1.50703e-12	0.00756105	0.27079	0.319258	0.0484679	up	ENSMUSG00000032846	Zswim6	zinc finger SWIM-type containing 6	Intron (ENSMUST00000225822.1/67263, intron 4 of 12)	ENSMUST00000225197.1	-19186
chr7:112104354	cg14664922	FALSE	TRUE	NA	NA	NA	2.55419e-14	1.52174e-12	0.0107279	0.83647	0.868555	0.0320855	up	ENSMUSG00000030772	Dkk3	dickkopf WNT signaling pathway inhibitor 3	Exon (ENSMUST00000106653.3/74996, exon 24 of 28)	ENSMUST00000033036.6	54703
chr17:87522133	cg24396988	FALSE	FALSE	NA	NA	NA	2.55674e-14	1.52174e-12	0.010961	0.419663	0.499672	0.080009	up	ENSMUSG00000036438	Calm2	calmodulin 2	Distal Intergenic	ENSMUST00000238271.1	-75198
chr7:25087484	cg22560467	FALSE	FALSE	NA	NA	NA	2.60303e-14	1.5454e-12	0.0113893	0.772033	0.820566	0.048533	up	ENSMUSG00000098441	Mir6537	microRNA 6537	3' UTR	ENSMUST00000184150.1	9691
chr3:66935793	cg20719840	FALSE	FALSE	NA	NA	NA	2.63767e-14	1.56204e-12	0.0076851	0.68478	0.728064	0.0432841	up	ENSMUSG00000027833	Shox2	short stature homeobox 2	Distal Intergenic	ENSMUST00000162060.8	42654
chr7:109231983	cg01267062	FALSE	FALSE	NA	NA	NA	2.65886e-14	1.57066e-12	0.0116574	0.556772	0.64117	0.084398	up	ENSMUSG00000036111	Lmo1	LIM domain only 1	Distal Intergenic	ENSMUST00000207178.1	-56776
chr11:24086197	cg14715530	FALSE	FALSE	NA	NA	NA	2.66735e-14	1.57168e-12	0.00805899	0.493439	0.555759	0.0623202	up	ENSMUSG00000000861	Bcl11a	B cell CLL/lymphoma 11A (zinc finger protein)	Exon (ENSMUST00000124148.1/14025, exon 2 of 2)	ENSMUST00000118955.1	5527
chr11:98800346	cg26598122	FALSE	FALSE	NA	NA	NA	2.6739e-14	1.57168e-12	0.0134563	0.692589	0.768636	0.0760464	up	ENSMUSG00000052915	Msl1	male specific lethal 1	Promoter	ENSMUST00000126969.1	181
chr7:49699248	cg22276147	FALSE	FALSE	NA	NA	NA	2.68179e-14	1.57241e-12	0.00702444	0.611616	0.651408	0.0397925	up	ENSMUSG00000039745	Htatip2	HIV-1 Tat interactive protein 2	Distal Intergenic	ENSMUST00000208048.1	-59867
chr18:69675343	cg16013798	FALSE	TRUE	NA	NA	NA	2.70653e-14	1.58299e-12	0.0122754	0.192427	0.271251	0.0788243	up	ENSMUSG00000053477	Tcf4	transcription factor 4	Intron (ENSMUST00000066717.11/21413, intron 16 of 20)	ENSMUST00000146908.1	-4356
chr18:61580511	cg07816130	FALSE	FALSE	NA	NA	NA	2.91282e-14	1.69943e-12	0.0103171	0.466426	0.551323	0.0848973	up	ENSMUSG00000024576	Csnk1a1	casein kinase 1, alpha 1	3' UTR	ENSMUST00000164253.1	4994
chr13:81946036	cg11104864	FALSE	TRUE	NA	NA	NA	2.94742e-14	1.71404e-12	0.00668448	0.483633	0.516384	0.0327518	up	ENSMUSG00000021537	Cetn3	centrin 3	Distal Intergenic	ENSMUST00000224168.1	154059
chr8:89310700	cg17405940	FALSE	FALSE	NA	NA	NA	2.95236e-14	1.71404e-12	0.0108089	0.270839	0.335874	0.0650347	up	ENSMUSG00000031665	Sall1	spalt like transcription factor 1	Distal Intergenic	ENSMUST00000034090.7	-266538
chr10:64089813	cg03123810	FALSE	FALSE	NA	NA	NA	2.97404e-14	1.72239e-12	0.00627838	0.210104	0.239746	0.0296419	up	ENSMUSG00000042846	Lrrtm3	leucine rich repeat transmembrane neuronal 3	Promoter	ENSMUST00000148712.1	434
chr7:79519076	cg15302534	FALSE	FALSE	NA	NA	NA	3.00505e-14	1.73609e-12	0.0102871	0.434867	0.510445	0.0755787	up	ENSMUSG00000097023	Mir9-3hg	Mir9-3 host gene	Intron (ENSMUST00000182495.1/101694, intron 1 of 1)	ENSMUST00000182317.1	3641
chr11:97451956	cg20028019	FALSE	FALSE	NA	NA	NA	3.04583e-14	1.75536e-12	0.00485043	0.710163	0.729773	0.0196098	up	ENSMUSG00000049807	Arhgap23	Rho GTPase activating protein 23	Promoter	ENSMUST00000142465.7	-174
chr11:69556128	cg25179135	FALSE	FALSE	NA	NA	NA	3.05582e-14	1.75684e-12	0.0120173	0.814662	0.868555	0.0538923	up	ENSMUSG00000003934	Efnb3	ephrin B3	Exon (ENSMUST00000004036.5/13643, exon 5 of 5)	ENSMUST00000004036.5	4077
chr4:31329009	cg09079447	FALSE	FALSE	NA	NA	NA	3.20865e-14	1.84023e-12	0.00996984	0.270348	0.341135	0.0707872	up	ENSMUSG00000028284	Map3k7	mitogen-activated protein kinase kinase kinase 7	Distal Intergenic	ENSMUST00000037607.10	-635088
chr10:128378132	cg13983233	FALSE	TRUE	NA	NA	NA	3.21752e-14	1.84081e-12	0.00695283	0.276659	0.320516	0.0438567	up	ENSMUSG00000014498	Ankrd52	ankyrin repeat domain 52	Promoter	ENSMUST00000014642.9	1013
chr11:117749583	cg16351469	FALSE	TRUE	NA	NA	NA	3.22526e-14	1.84081e-12	0.0135131	0.709595	0.799772	0.0901776	up	ENSMUSG00000025571	Tnrc6c	trinucleotide repeat containing 6C	Promoter	ENSMUST00000141287.1	352
chr14:22037591	cg15288049	FALSE	FALSE	NA	NA	NA	3.27166e-14	1.8628e-12	0.0135727	0.394715	0.492742	0.0980278	up	ENSMUSG00000063458	Lrmda	leucine rich melanocyte differentiation associated	Intron (ENSMUST00000075639.10/76633, intron 2 of 6)	ENSMUST00000162540.1	17743
chr6:51588698	cg26157931	FALSE	TRUE	NA	NA	NA	3.31738e-14	1.88175e-12	0.0207037	0.262208	0.419139	0.156931	up	ENSMUSG00000038301	Snx10	sorting nexin 10	Intron (ENSMUST00000049152.14/71982, intron 6 of 6)	ENSMUST00000149024.1	44132
chrX:11763740	cg08108903	FALSE	TRUE	NA	NA	NA	3.32087e-14	1.88175e-12	0.00810496	0.63986	0.698462	0.0586022	up	ENSMUSG00000040363	Bcor	BCL6 interacting corepressor	Distal Intergenic	ENSMUST00000065143.13	316813
chr11:102531308	cg07992814	FALSE	FALSE	NA	NA	NA	3.45036e-14	1.95044e-12	0.0144093	0.478197	0.603788	0.12559	up	ENSMUSG00000034621	Gpatch8	G patch domain containing 8	Intron (ENSMUST00000143842.1/237943, intron 2 of 7)	ENSMUST00000069673.3	-22861
chr1:176952102	cg20397886	FALSE	FALSE	NA	NA	NA	3.6086e-14	2.03503e-12	0.00933158	0.483907	0.564616	0.0807089	up	ENSMUSG00000026504	Sdccag8	serologically defined colon cancer antigen 8	Intron (ENSMUST00000133305.7/76816, intron 16 of 16)	ENSMUST00000139589.1	-45907
chr11:36152899	cg15257614	FALSE	FALSE	NA	NA	NA	3.6691e-14	2.06422e-12	0.0146103	0.547823	0.673695	0.125872	up	ENSMUSG00000018849	Wwc1	WW, C2 and coiled-coil domain containing 1	Intron (ENSMUST00000102801.7/23964, intron 11 of 30)	ENSMUST00000018993.6	-172372
chr15:40533731	cg12811115	FALSE	TRUE	NA	NA	NA	3.86567e-14	2.16964e-12	0.0182614	0.280494	0.420803	0.140309	up	ENSMUSG00000056332	Gm16294	predicted gene 16294	Distal Intergenic	ENSMUST00000070382.4	-6454
chr13:41371734	cg21245531	FALSE	FALSE	NA	NA	NA	3.94866e-14	2.20646e-12	0.00930454	0.890537	0.910556	0.0200195	up	ENSMUSG00000021365	Nedd9	neural precursor cell expressed, developmentally down-regulated gene 9	Intron (ENSMUST00000021794.13/18003, intron 2 of 7)	ENSMUST00000224803.1	-11995
chr4:124615801	cg02105343	FALSE	FALSE	NA	NA	NA	3.94994e-14	2.20646e-12	0.0130345	0.723127	0.797603	0.0744758	up	ENSMUSG00000090125	Pou3f1	POU domain, class 3, transcription factor 1	Intron (ENSMUST00000184062.1/ENSMUST00000184062.1, intron 1 of 1)	ENSMUST00000053491.8	-41006
chr11:98284668	cg06190062	FALSE	FALSE	NA	NA	NA	4.0546e-14	2.25958e-12	0.00926722	0.282206	0.339868	0.0576618	up	ENSMUSG00000093176	Mir5119	microRNA 5119	Distal Intergenic	ENSMUST00000175435.1	22062
chr2:44564938	cg27399271	FALSE	FALSE	NA	NA	NA	4.34894e-14	2.41791e-12	0.0105748	0.492505	0.579797	0.0872914	up	ENSMUSG00000036890	Gtdc1	glycosyltransferase-like domain containing 1	3' UTR	ENSMUST00000134813.1	6409
chr11:6317043	cg00022035	FALSE	FALSE	NA	NA	NA	4.40242e-14	2.44189e-12	0.00888802	0.744164	0.781716	0.0375518	up	ENSMUSG00000020456	Ogdh	oxoglutarate (alpha-ketoglutarate) dehydrogenase (lipoamide)	Exon (ENSMUST00000003461.14/18293, exon 4 of 23)	ENSMUST00000081894.4	24438
chr3:18058508	cg00922630	FALSE	TRUE	NA	NA	NA	4.4148e-14	2.44303e-12	0.0136738	0.668896	0.76587	0.096974	up	ENSMUSG00000025128	Bhlhe22	basic helix-loop-helix family, member e22	Distal Intergenic	ENSMUST00000026120.7	4334
chr5:88584233	cg01980251	FALSE	FALSE	NA	NA	NA	4.50271e-14	2.48585e-12	0.010933	0.192631	0.256322	0.0636913	up	ENSMUSG00000029291	Rufy3	RUN and FYVE domain containing 3	Promoter	ENSMUST00000196686.1	439
chr11:96743205	cg04041705	FALSE	FALSE	NA	NA	NA	4.65953e-14	2.56644e-12	0.00866284	0.434187	0.501647	0.06746	up	ENSMUSG00000020876	Snx11	sorting nexin 11	Intron (ENSMUST00000103154.10/78473, intron 11 of 12)	ENSMUST00000125025.1	27845
chr5:117250933	cg00130771	FALSE	TRUE	NA	NA	NA	4.71591e-14	2.59144e-12	0.00857192	0.602281	0.672542	0.070261	up	ENSMUSG00000061288	Taok3	TAO kinase 3	Exon (ENSMUST00000111978.7/330177, exon 15 of 21)	ENSMUST00000111975.2	10473
chr15:102998225	cg20381985	FALSE	FALSE	NA	NA	NA	4.73692e-14	2.59695e-12	0.00698688	0.20905	0.239092	0.0300423	up	ENSMUSG00000001661	Hoxc6	homeobox C6	Promoter	ENSMUST00000173210.1	-32
chr2:34107744	cg18935607	FALSE	TRUE	NA	NA	NA	4.83516e-14	2.64468e-12	0.0198664	0.532043	0.685532	0.15349	up	ENSMUSG00000087461	C230014O12Rik	RIKEN cDNA C230014O12 gene	Promoter	ENSMUST00000134921.1	-15
chr6:85237925	cg02958944	FALSE	FALSE	NA	NA	NA	4.96186e-14	2.70771e-12	0.0128987	0.542408	0.645767	0.103359	up	ENSMUSG00000033720	Sfxn5	sideroflexin 5	Intron (ENSMUST00000045846.11/94282, intron 10 of 13)	ENSMUST00000134392.1	27008
chr1:187378227	cg26770198	FALSE	TRUE	NA	NA	NA	4.98299e-14	2.71297e-12	0.00879886	0.34815	0.410779	0.0626291	up	ENSMUSG00000039210	Gpatch2	G patch domain containing 2	Distal Intergenic	ENSMUST00000160570.1	152047
chr2:169811839	cg01202508	FALSE	FALSE	NA	NA	NA	5.00887e-14	2.71841e-12	0.00612312	0.89234	0.907043	0.0147031	up	ENSMUSG00000047907	Tshz2	teashirt zinc finger family member 2	Intron (ENSMUST00000109159.2/228911, intron 1 of 2)	ENSMUST00000123300.2	-73054
chr12:49379530	cg10988592	FALSE	FALSE	NA	NA	NA	5.01599e-14	2.71841e-12	0.0110446	0.410857	0.493193	0.0823356	up	ENSMUSG00000020950	Foxg1	forkhead box G1	Intron (ENSMUST00000218927.1/ENSMUST00000218927.1, intron 1 of 2)	ENSMUST00000135006.2	-3130
chr9:120959838	cg18468479	FALSE	FALSE	NA	NA	NA	5.05587e-14	2.73376e-12	0.0056628	0.434904	0.465884	0.0309796	up	ENSMUSG00000006932	Ctnnb1	catenin (cadherin associated protein), beta 1	3' UTR	ENSMUST00000139138.1	2971
chr2:165846219	cg09011860	FALSE	FALSE	NA	NA	NA	5.08e-14	2.73566e-12	0.0122147	0.736451	0.802479	0.0660273	up	ENSMUSG00000039671	Zmynd8	zinc finger, MYND-type containing 8	Exon (ENSMUST00000109266.10/228880, exon 3 of 22)	ENSMUST00000139202.1	5903
chr19:55627132	cg09643550	FALSE	FALSE	NA	NA	NA	5.08255e-14	2.73566e-12	0.0102569	0.628999	0.693725	0.0647257	up	ENSMUSG00000024985	Tcf7l2	transcription factor 7 like 2, T cell specific, HMG box	3' UTR	ENSMUST00000111662.10	-114688
chr15:77105657	cg24597392	FALSE	FALSE	NA	NA	NA	5.13831e-14	2.75939e-12	0.00988123	0.66564	0.737546	0.0719067	up	ENSMUSG00000033565	Rbfox2	RNA binding protein, fox-1 homolog (C. elegans) 2	Exon (ENSMUST00000171751.9/93686, exon 6 of 14)	ENSMUST00000230194.1	-15957
chr1:42540306	cg15644076	FALSE	TRUE	NA	NA	NA	5.15868e-14	2.76257e-12	0.0100361	0.273281	0.328092	0.0548112	up	ENSMUSG00000060424	Pantr1	POU domain, class 3, transcription factor 3 adjacent noncoding transcript 1	Distal Intergenic	ENSMUST00000176977.7	111373
chr12:100446927	cg04064013	FALSE	FALSE	NA	NA	NA	5.16761e-14	2.76257e-12	0.00682518	0.832167	0.850156	0.017989	up	ENSMUSG00000033530	Ttc7b	tetratricopeptide repeat domain 7B	Exon (ENSMUST00000062957.7/104718, exon 5 of 20)	ENSMUST00000223514.1	19371
chr7:122584619	cg24100081	FALSE	TRUE	NA	NA	NA	5.35563e-14	2.85662e-12	0.0128198	0.609271	0.712921	0.10365	up	ENSMUSG00000052889	Prkcb	protein kinase C, beta	Intron (ENSMUST00000143692.7/18751, intron 12 of 17)	ENSMUST00000127910.1	-15363
chr2:38739015	cg09556778	FALSE	FALSE	NA	NA	NA	5.50776e-14	2.93115e-12	0.00559203	0.368725	0.392452	0.0237266	up	ENSMUSG00000063972	Nr6a1	nuclear receptor subfamily 6, group A, member 1	Promoter	ENSMUST00000123342.1	1449
chr2:145971780	cg23362130	FALSE	FALSE	NA	NA	NA	5.68869e-14	3.02063e-12	0.0110466	0.474315	0.563274	0.0889592	up	ENSMUSG00000001767	Crnkl1	crooked neck pre-mRNA splicing factor 1	Intron (ENSMUST00000126415.7/78774, intron 7 of 15)	ENSMUST00000001818.4	-36766
chr8:91533806	cg21084286	FALSE	FALSE	NA	NA	NA	5.73908e-14	3.04055e-12	0.010777	0.424777	0.509354	0.0845777	up	ENSMUSG00000055932	Fto	fat mass and obesity associated	Intron (ENSMUST00000069718.14/26383, intron 8 of 8)	ENSMUST00000140276.1	66121
chr12:79974786	cg03323924	FALSE	FALSE	NA	NA	NA	5.7631e-14	3.04645e-12	-0.00614538	0.460465	0.419848	-0.0406173	down	ENSMUSG00000112765	9430078K24Rik	RIKEN cDNA 9430078K24 gene	Distal Intergenic	ENSMUST00000219857.1	-38522
chrX:12062475	cg06644235	FALSE	FALSE	NA	NA	NA	5.79149e-14	3.05462e-12	0.00824734	0.286025	0.326306	0.040281	up	ENSMUSG00000040363	Bcor	BCL6 interacting corepressor	Intron (ENSMUST00000065143.13/71458, intron 1 of 14)	ENSMUST00000065143.13	18078
chr19:45493862	cg15015161	FALSE	TRUE	NA	NA	NA	5.98928e-14	3.14002e-12	0.007383	0.88933	0.910703	0.0213738	up	ENSMUSG00000025217	Btrc	beta-transducin repeat containing protein	Intron (ENSMUST00000223764.1/12234, intron 1 of 2)	ENSMUST00000224478.1	48354
chr6:144367942	cg23165930	FALSE	TRUE	NA	NA	NA	5.99473e-14	3.14002e-12	0.0152754	0.706152	0.804701	0.0985484	up	ENSMUSG00000041540	Sox5	SRY (sex determining region Y)-box 5	Intron (ENSMUST00000141102.7/20678, intron 4 of 13)	ENSMUST00000150087.1	-158374
chr5:75591844	cg17784271	FALSE	FALSE	NA	NA	NA	6.00522e-14	3.14002e-12	0.00878263	0.47169	0.538199	0.0665091	up	ENSMUSG00000005672	Kit	KIT proto-oncogene receptor tyrosine kinase	Intron (ENSMUST00000144270.7/16590, intron 1 of 20)	ENSMUST00000005815.6	16889
chr17:29039856	cg25322213	FALSE	FALSE	NA	NA	NA	6.00655e-14	3.14002e-12	0.00544031	0.479947	0.524309	0.0443627	up	ENSMUSG00000071172	Srsf3	serine/arginine-rich splicing factor 3	Promoter	ENSMUST00000233105.1	162
chr14:98833635	cg15084504	FALSE	FALSE	NA	NA	NA	6.0639e-14	3.163e-12	0.0109952	0.397602	0.488965	0.0913622	up	ENSMUSG00000033186	Mzt1	mitotic spindle organizing protein 1	Distal Intergenic	ENSMUST00000227197.1	212317
chr2:179520438	cg20255004	FALSE	FALSE	NA	NA	NA	6.1222e-14	3.18638e-12	0.0124539	0.8397	0.886485	0.0467853	up	ENSMUSG00000000305	Cdh4	cadherin 4	Intron (ENSMUST00000000314.12/12561, intron 2 of 15)	ENSMUST00000124708.1	76205
chr17:84745104	cg14620780	FALSE	FALSE	NA	NA	NA	6.16529e-14	3.20175e-12	0.0151822	0.73104	0.808909	0.0778684	up	ENSMUSG00000024120	Lrpprc	leucine-rich PPR-motif containing	Intron (ENSMUST00000112308.8/72416, intron 23 of 37)	ENSMUST00000160011.1	6158
chr9:58467608	cg19296119	FALSE	TRUE	NA	NA	NA	6.18864e-14	3.20683e-12	0.0146546	0.389756	0.501527	0.111771	up	ENSMUSG00000097651	4930461G14Rik	RIKEN cDNA 4930461G14 gene	Intron (ENSMUST00000181967.2/74879, intron 2 of 2)	ENSMUST00000181967.2	12486
chr2:61686108	cg16610439	FALSE	FALSE	NA	NA	NA	6.36446e-14	3.29072e-12	0.00654826	0.724523	0.753512	0.0289886	up	ENSMUSG00000026914	Psmd14	proteasome (prosome, macropain) 26S subunit, non-ATPase, 14	Distal Intergenic	ENSMUST00000028278.13	-25586
chr4:54329078	cg06592646	FALSE	FALSE	NA	NA	NA	6.41689e-14	3.31058e-12	0.0115503	0.495814	0.577951	0.0821371	up	ENSMUSG00000028420	Tmem38b	transmembrane protein 38B	Distal Intergenic	ENSMUST00000144167.1	488608
chr4:114779819	cg04098967	FALSE	FALSE	NA	NA	NA	6.44963e-14	3.31348e-12	-0.00713657	0.470156	0.418283	-0.0518725	down	ENSMUSG00000055198	Gm12830	predicted gene 12830	Distal Intergenic	ENSMUST00000137570.1	-41903
chr1:168357767	cg22958187	FALSE	FALSE	NA	NA	NA	6.45055e-14	3.31348e-12	0.0107354	0.349737	0.385438	0.0357013	up	ENSMUSG00000052534	Pbx1	pre B cell leukemia homeobox 1	Intron (ENSMUST00000188912.6/18514, intron 2 of 7)	ENSMUST00000064438.10	73737
chr8:89135275	cg22503821	FALSE	TRUE	NA	NA	NA	6.57179e-14	3.36843e-12	0.01564	0.665781	0.766052	0.100271	up	ENSMUSG00000031665	Sall1	spalt like transcription factor 1	Distal Intergenic	ENSMUST00000034090.7	-91113
chr2:65670538	cg18905677	FALSE	TRUE	NA	NA	NA	6.65669e-14	3.40456e-12	0.00861539	0.612905	0.662348	0.0494434	up	ENSMUSG00000075318	Scn2a	sodium channel, voltage-gated, type II, alpha	Promoter	ENSMUST00000100067.6	93
chr7:118196006	cg27633952	FALSE	TRUE	NA	NA	NA	6.85717e-14	3.49952e-12	0.0073496	0.744126	0.783225	0.039099	up	ENSMUSG00000030655	Smg1	SMG1 homolog, phosphatidylinositol 3-kinase-related kinase (C. elegans)	3' UTR	ENSMUST00000179331.8	16964
chr2:130280544	cg22847253	FALSE	TRUE	NA	NA	NA	6.97305e-14	3.551e-12	0.00902405	0.469267	0.548349	0.0790822	up	ENSMUSG00000027406	Idh3b	isocitrate dehydrogenase 3 (NAD+) beta	Promoter	ENSMUST00000184538.1	7
chr11:24371638	cg18713298	FALSE	FALSE	NA	NA	NA	7.279e-14	3.69883e-12	0.0134879	0.492872	0.589612	0.09674	up	ENSMUSG00000086892	4933430M04Rik	RIKEN cDNA 4933430M04 gene	Distal Intergenic	ENSMUST00000152726.1	-110271
chr2:61804482	cg14609865	FALSE	TRUE	NA	NA	NA	7.30546e-14	3.70431e-12	0.00885	0.156638	0.204173	0.0475341	up	ENSMUSG00000035033	Tbr1	T-box brain gene 1	Promoter	ENSMUST00000048934.14	29
chr13:41759248	cg22355370	FALSE	TRUE	NA	NA	NA	7.47946e-14	3.7801e-12	0.0105475	0.491504	0.569391	0.0778868	up	ENSMUSG00000058022	Adtrp	androgen dependent TFPI regulating protein	Distal Intergenic	ENSMUST00000220949.1	41318
chr15:84620127	cg18816142	FALSE	TRUE	NA	NA	NA	7.48693e-14	3.7801e-12	0.0138296	0.522893	0.624982	0.102089	up	ENSMUSG00000036106	Prr5	proline rich 5 (renal)	Distal Intergenic	ENSMUST00000171460.7	-49493
chr8:26808678	cg19667824	FALSE	FALSE	NA	NA	NA	7.8191e-14	3.93939e-12	0.00871057	0.499725	0.562288	0.0625626	up	ENSMUSG00000100335	2310008N11Rik	RIKEN cDNA 2310008N11 gene	Distal Intergenic	ENSMUST00000189978.1	15745
chr11:69836086	cg10916192	FALSE	TRUE	NA	NA	NA	8.21392e-14	4.1295e-12	0.00921781	0.4326	0.508502	0.0759027	up	ENSMUSG00000051790	Nlgn2	neuroligin 2	Promoter	ENSMUST00000056484.9	-1237
chr13:72298842	cg27613904	FALSE	FALSE	NA	NA	NA	8.33426e-14	4.18111e-12	0.00810306	0.338731	0.39755	0.0588191	up	NA	Gm20554	predicted gene, 20554	Distal Intergenic	ENSMUST00000177421.3	329722
chr2:34256307	cg03315583	FALSE	FALSE	NA	NA	NA	8.59748e-14	4.30402e-12	0.0120869	0.513593	0.605623	0.09203	up	ENSMUSG00000038718	Pbx3	pre B cell leukemia homeobox 3	Intron (ENSMUST00000113132.8/18516, intron 2 of 7)	ENSMUST00000176213.7	32545
chr16:25255899	cg25441162	FALSE	TRUE	NA	NA	NA	8.73993e-14	4.36608e-12	0.0149492	0.616812	0.733672	0.116861	up	ENSMUSG00000048399	Tprg	transformation related protein 63 regulated	Distal Intergenic	ENSMUST00000056087.3	-30918
chr15:102594075	cg19729220	FALSE	TRUE	NA	NA	NA	8.78346e-14	4.37857e-12	0.0112093	0.552138	0.640664	0.0885259	up	ENSMUSG00000099083	Atf7	activating transcription factor 7	Intron (ENSMUST00000184772.1/223922, intron 1 of 12)	ENSMUST00000183765.1	30847
chr13:84805373	cg24148424	FALSE	TRUE	NA	NA	NA	8.84441e-14	4.39968e-12	0.00707234	0.36851	0.420912	0.0524016	up	ENSMUSG00000021548	Ccnh	cyclin H	Distal Intergenic	ENSMUST00000022030.10	-384035
chr17:47872552	cg27069230	FALSE	TRUE	NA	NA	NA	8.90495e-14	4.42049e-12	0.00537735	0.60593	0.635713	0.0297839	up	ENSMUSG00000023991	Foxp4	forkhead box P4	Intron (ENSMUST00000113265.7/74123, intron 13 of 16)	ENSMUST00000154108.1	6401
chr7:114897056	cg11851489	FALSE	TRUE	NA	NA	NA	9.03003e-14	4.47318e-12	0.00931257	0.509511	0.584518	0.0750068	up	ENSMUSG00000108379	A730082K24Rik	RIKEN cDNA A730082K24 gene	Distal Intergenic	ENSMUST00000205913.1	-51594
chr7:109232044	cg16596397	FALSE	FALSE	NA	NA	NA	9.35946e-14	4.62667e-12	0.0107331	0.353135	0.429698	0.0765629	up	ENSMUSG00000036111	Lmo1	LIM domain only 1	Distal Intergenic	ENSMUST00000207178.1	-56837
chr16:43410681	cg09032775	FALSE	FALSE	NA	NA	NA	9.57044e-14	4.72109e-12	0.00990162	0.364075	0.449515	0.0854401	up	ENSMUSG00000085499	Gm15713	predicted gene 15713	Exon (ENSMUST00000155900.1/626693, exon 5 of 5)	ENSMUST00000155900.1	9515
chr2:129564467	cg10021911	FALSE	TRUE	NA	NA	NA	9.62417e-14	4.7377e-12	0.00937537	0.660447	0.703684	0.0432366	up	ENSMUSG00000043727	F830045P16Rik	RIKEN cDNA F830045P16 gene	Distal Intergenic	ENSMUST00000050309.5	-27865
chr9:40316878	cg24025580	FALSE	FALSE	NA	NA	NA	9.74531e-14	4.78736e-12	0.00608589	0.811009	0.838383	0.0273741	up	ENSMUSG00000040111	Gramd1b	GRAM domain containing 1B	Exon (ENSMUST00000121357.7/235283, exon 5 of 20)	ENSMUST00000239052.1	4042
chr19:55894642	cg18460092	FALSE	TRUE	NA	NA	NA	9.93981e-14	4.87278e-12	0.0177227	0.615276	0.747296	0.132019	up	ENSMUSG00000024985	Tcf7l2	transcription factor 7 like 2, T cell specific, HMG box	Promoter	ENSMUST00000142291.7	108
chr7:115421149	cg26119404	FALSE	FALSE	NA	NA	NA	1.00086e-13	4.89632e-12	0.00931757	0.354085	0.419642	0.065557	up	ENSMUSG00000051910	Sox6	SRY (sex determining region Y)-box 6	Distal Intergenic	ENSMUST00000206775.1	176747
chr4:132328506	cg09897697	FALSE	FALSE	NA	NA	NA	1.01033e-13	4.92962e-12	0.00979457	0.701006	0.761561	0.0605548	up	ENSMUSG00000028898	Trnau1ap	tRNA selenocysteine 1 associated protein 1	Promoter	ENSMUST00000147652.7	883
chr19:45494135	cg20167583	FALSE	FALSE	NA	NA	NA	1.01184e-13	4.92962e-12	0.00963963	0.531872	0.599371	0.0674999	up	ENSMUSG00000025217	Btrc	beta-transducin repeat containing protein	Intron (ENSMUST00000223764.1/12234, intron 1 of 2)	ENSMUST00000224478.1	48627
chr4:32425868	cg19098934	FALSE	TRUE	NA	NA	NA	1.03036e-13	5.00955e-12	0.0148206	0.644142	0.750205	0.106063	up	ENSMUSG00000040270	Bach2	BTB and CNC homology, basic leucine zipper transcription factor 2	Intron (ENSMUST00000108180.8/12014, intron 3 of 6)	ENSMUST00000171600.1	8433
chr11:77909958	cg05182034	FALSE	FALSE	NA	NA	NA	1.05016e-13	5.0953e-12	0.011605	0.814044	0.84462	0.030577	up	ENSMUSG00000017453	Pipox	pipecolic acid oxidase	Downstream (2-3kb)	ENSMUST00000017597.4	-15862
chr4:81566285	cg12120400	FALSE	FALSE	NA	NA	NA	1.07386e-13	5.19966e-12	0.0126214	0.462412	0.566795	0.104383	up	ENSMUSG00000028402	Mpdz	multiple PDZ domain protein	Distal Intergenic	ENSMUST00000142273.1	-123470
chr14:79879848	cg10568433	FALSE	FALSE	NA	NA	NA	1.12684e-13	5.445e-12	0.00936552	0.320087	0.385079	0.0649927	up	ENSMUSG00000095959	Gm10845	predicted gene 10845	Intron (ENSMUST00000180427.1/ENSMUST00000180427.1, intron 1 of 4)	ENSMUST00000228217.1	-10672
chr2:6884971	cg26382551	FALSE	TRUE	NA	NA	NA	1.17339e-13	5.65837e-12	0.00832008	0.205856	0.24838	0.0425245	up	ENSMUSG00000002107	Celf2	CUGBP, Elav-like family member 2	Promoter	ENSMUST00000182851.7	-24
chr9:107932392	cg15054595	FALSE	TRUE	NA	NA	NA	1.25097e-13	6.02019e-12	0.0107922	0.527074	0.608277	0.0812033	up	ENSMUSG00000032936	Camkv	CaM kinase-like vesicle-associated	3' UTR	ENSMUST00000035700.13	-3282
chr2:65833153	cg03459823	FALSE	FALSE	NA	NA	NA	1.27436e-13	6.12029e-12	0.0114646	0.364715	0.447904	0.0831888	up	ENSMUSG00000044647	Csrnp3	cysteine-serine-rich nuclear protein 3	Distal Intergenic	ENSMUST00000122912.7	-12614
chr15:78118837	cg02042055	FALSE	TRUE	NA	NA	NA	1.3103e-13	6.28013e-12	0.0158278	0.481577	0.615025	0.133449	up	ENSMUSG00000019146	Cacng2	calcium channel, voltage-dependent, gamma subunit 2	Promoter	ENSMUST00000019290.2	1191
chr3:18439076	cg10314686	FALSE	TRUE	NA	NA	NA	1.31395e-13	6.28488e-12	0.0181029	0.55393	0.704901	0.150971	up	ENSMUSG00000102699	4930433B08Rik	RIKEN cDNA 4930433B08 gene	Intron (ENSMUST00000193120.1/ENSMUST00000193120.1, intron 2 of 5)	ENSMUST00000192010.1	41401
chr2:116043244	cg23534420	FALSE	FALSE	NA	NA	NA	1.32176e-13	6.30949e-12	0.0104236	0.381451	0.452098	0.0706472	up	ENSMUSG00000027210	Meis2	Meis homeobox 2	Promoter	ENSMUST00000151279.7	-1198
chr7:79511542	cg11953805	FALSE	FALSE	NA	NA	NA	1.35036e-13	6.43301e-12	0.00857198	0.385012	0.442393	0.0573807	up	ENSMUSG00000097023	Mir9-3hg	Mir9-3 host gene	Intron (ENSMUST00000182495.1/101694, intron 1 of 1)	ENSMUST00000180881.2	-3690
chr4:91094514	cg23065737	FALSE	TRUE	NA	NA	NA	1.35985e-13	6.45253e-12	0.0141173	0.59575	0.715863	0.120113	up	ENSMUSG00000008489	Elavl2	ELAV like RNA binding protein 1	Distal Intergenic	ENSMUST00000128599.1	160068
chr1:177448536	cg09567197	FALSE	FALSE	NA	NA	NA	1.35992e-13	6.45253e-12	0.0166584	0.632635	0.747226	0.114592	up	ENSMUSG00000063659	Zbtb18	zinc finger and BTB domain containing 18	3' UTR	ENSMUST00000077225.7	2715
chr11:44626960	cg15881757	FALSE	FALSE	NA	NA	NA	1.37327e-13	6.50279e-12	0.0135957	0.581218	0.690606	0.109388	up	ENSMUSG00000057098	Ebf1	early B cell factor 1	Intron (ENSMUST00000109268.1/13591, intron 4 of 15)	ENSMUST00000138452.1	5199
chr3:34504276	cg14556101	FALSE	FALSE	NA	NA	NA	1.39225e-13	6.57951e-12	0.0129845	0.6685	0.722378	0.053878	up	ENSMUSG00000105265	Sox2ot	SOX2 overlapping transcript (non-protein coding)	Intron (ENSMUST00000196793.4/320478, intron 2 of 3)	ENSMUST00000200414.4	-56052
chr7:112842108	cg04098553	FALSE	FALSE	NA	NA	NA	1.404e-13	6.62176e-12	0.0117644	0.380066	0.461884	0.0818184	up	ENSMUSG00000055320	Tead1	TEA domain family member 1	Exon (ENSMUST00000172065.7/21676, exon 4 of 4)	ENSMUST00000168328.1	82562
chr2:71245244	cg10871126	FALSE	FALSE	NA	NA	NA	1.45286e-13	6.83856e-12	0.0137427	0.759286	0.819703	0.0604165	up	ENSMUSG00000027012	Dync1i2	dynein cytoplasmic 1 intermediate chain 2	Intron (ENSMUST00000112142.7/13427, intron 6 of 16)	ENSMUST00000137683.1	10445
chr2:44994488	cg17950891	FALSE	TRUE	NA	NA	NA	1.46339e-13	6.87445e-12	0.00736012	0.938692	0.951807	0.0131157	up	ENSMUSG00000026872	Zeb2	zinc finger E-box binding homeobox 2	Exon (ENSMUST00000176438.8/24136, exon 10 of 11)	ENSMUST00000202432.3	28427
chr13:104982993	cg03937463	FALSE	FALSE	NA	NA	NA	1.50235e-13	7.02983e-12	0.00874644	0.766401	0.796381	0.029981	up	ENSMUSG00000021719	Rgs7bp	regulator of G-protein signalling 7 binding protein	Exon (ENSMUST00000063551.6/52882, exon 3 of 6)	ENSMUST00000063551.6	71937
chr9:48737622	cg07267717	FALSE	TRUE	NA	NA	NA	1.50242e-13	7.02983e-12	0.0118412	0.117512	0.175852	0.0583397	up	ENSMUSG00000066687	Zbtb16	zinc finger and BTB domain containing 16	Intron (ENSMUST00000093852.4/235320, intron 3 of 6)	ENSMUST00000093852.4	98323
chr6:28817226	cg07962869	FALSE	FALSE	NA	NA	NA	1.5169e-13	7.08356e-12	0.00775917	0.331847	0.394761	0.0629136	up	ENSMUSG00000049939	Lrrc4	leucine rich repeat containing 4	Intron (ENSMUST00000164915.7/56463, intron 15 of 16)	ENSMUST00000062304.6	14521
chr6:143862844	cg22457995	FALSE	TRUE	NA	NA	NA	1.52637e-13	7.10549e-12	0.0120431	0.583978	0.678666	0.0946882	up	ENSMUSG00000041540	Sox5	SRY (sex determining region Y)-box 5	Intron (ENSMUST00000038815.13/20678, intron 10 of 14)	ENSMUST00000124233.6	84244
chr9:47367822	cg13082504	FALSE	FALSE	NA	NA	NA	1.52761e-13	7.10549e-12	0.0062495	0.440076	0.47372	0.0336436	up	ENSMUSG00000032076	Cadm1	cell adhesion molecule 1	Intron (ENSMUST00000209388.1/ENSMUST00000209388.1, intron 1 of 5)	ENSMUST00000114548.7	-162351
chr9:58065615	cg03761238	FALSE	FALSE	NA	NA	NA	1.53614e-13	7.13111e-12	0.00695246	0.34575	0.383771	0.038021	up	ENSMUSG00000032327	Stra6	stimulated by retinoic acid gene 6	Intron (ENSMUST00000145886.1/20897, intron 1 of 4)	ENSMUST00000145886.1	1827
chr2:6884900	cg11172629	FALSE	TRUE	NA	NA	NA	1.56376e-13	7.24512e-12	0.00938611	0.268617	0.329367	0.0607506	up	ENSMUSG00000002107	Celf2	CUGBP, Elav-like family member 2	Promoter	ENSMUST00000182523.1	-8
chr18:35214149	cg12153275	FALSE	FALSE	NA	NA	NA	1.5792e-13	7.29289e-12	0.00980614	0.237011	0.300973	0.0639613	up	ENSMUSG00000037815	Ctnna1	catenin (cadherin associated protein), alpha 1	Promoter	ENSMUST00000235449.1	-781
chrX:143714103	cg19957773	FALSE	FALSE	NA	NA	NA	1.58212e-13	7.29289e-12	0.00853486	0.752473	0.801654	0.0491813	up	ENSMUSG00000031284	Pak3	p21 (RAC1) activated kinase 3	Intron (ENSMUST00000033640.13/18481, intron 4 of 15)	ENSMUST00000172330.2	20817
chr13:102957332	cg02107842	FALSE	TRUE	NA	NA	NA	1.58333e-13	7.29289e-12	0.0115539	0.517391	0.610482	0.0930913	up	ENSMUSG00000034751	Mast4	microtubule associated serine/threonine kinase family member 4	Promoter	ENSMUST00000172264.7	1014
chr9:47707343	cg22674065	FALSE	TRUE	NA	NA	NA	1.5904e-13	7.3112e-12	0.012785	0.43798	0.550984	0.113004	up	ENSMUSG00000032076	Cadm1	cell adhesion molecule 1	Intron (ENSMUST00000114548.7/54725, intron 1 of 9)	ENSMUST00000034581.3	176970
chr17:51760772	cg04319582	FALSE	TRUE	NA	NA	NA	1.68704e-13	7.72173e-12	0.011528	0.418131	0.502448	0.0843178	up	ENSMUSG00000023927	Satb1	special AT-rich sequence binding protein 1	Exon (ENSMUST00000194893.1/ENSMUST00000194893.1, exon 1 of 1)	ENSMUST00000137697.1	-18506
chr16:91301723	cg20616387	FALSE	TRUE	NA	NA	NA	1.68712e-13	7.72173e-12	0.00774582	0.380005	0.435909	0.0559039	up	ENSMUSG00000046160	Olig1	oligodendrocyte transcription factor 1	Intron (ENSMUST00000232580.1/ENSMUST00000232580.1, intron 1 of 2)	ENSMUST00000056882.6	31951
chr17:29039864	cg02284095	FALSE	TRUE	NA	NA	NA	1.69218e-13	7.72173e-12	0.00368035	0.515291	0.54289	0.0275985	up	ENSMUSG00000071172	Srsf3	serine/arginine-rich splicing factor 3	Promoter	ENSMUST00000233105.1	170
chr2:169892653	cg25101569	FALSE	TRUE	NA	NA	NA	1.69277e-13	7.72173e-12	0.00823434	0.359193	0.415569	0.0563759	up	ENSMUSG00000047907	Tshz2	teashirt zinc finger family member 2	Intron (ENSMUST00000109159.2/228911, intron 2 of 2)	ENSMUST00000140699.1	6818
chr2:37842307	cg06787269	FALSE	TRUE	NA	NA	NA	1.71228e-13	7.79564e-12	0.0125677	0.258341	0.324338	0.0659975	up	ENSMUSG00000035392	Dennd1a	DENN/MADD domain containing 1A	Intron (ENSMUST00000102787.9/227801, intron 19 of 21)	ENSMUST00000136460.1	10133
chr1:120607917	cg21215767	FALSE	FALSE	NA	NA	NA	1.71641e-13	7.79942e-12	0.00692302	0.433454	0.478286	0.0448326	up	ENSMUSG00000058665	En1	engrailed 1	3' UTR	ENSMUST00000079721.8	5499
chr17:47872445	cg23646867	FALSE	TRUE	NA	NA	NA	1.74021e-13	7.89242e-12	0.00921591	0.590499	0.63959	0.0490911	up	ENSMUSG00000023991	Foxp4	forkhead box P4	Intron (ENSMUST00000113265.7/74123, intron 13 of 16)	ENSMUST00000154108.1	6508
chr19:55894784	cg20010554	FALSE	TRUE	NA	NA	NA	1.7573e-13	7.95466e-12	0.0169734	0.626096	0.748988	0.122892	up	ENSMUSG00000024985	Tcf7l2	transcription factor 7 like 2, T cell specific, HMG box	Promoter	ENSMUST00000142291.7	250
chr6:85218405	cg06892279	FALSE	TRUE	NA	NA	NA	1.79013e-13	8.08326e-12	0.0147741	0.461024	0.592096	0.131073	up	ENSMUSG00000033726	Emx1	empty spiracles homeobox 1	Intron (ENSMUST00000045846.11/94282, intron 13 of 13)	ENSMUST00000173919.1	24886
chr1:89848854	cg13664524	FALSE	FALSE	NA	NA	NA	1.79317e-13	8.08326e-12	0.0116711	0.426051	0.499476	0.0734247	up	ENSMUSG00000055013	Agap1	ArfGAP with GTPase domain, ankyrin repeat and PH domain 1	Intron (ENSMUST00000027521.14/347722, intron 16 of 17)	ENSMUST00000212924.1	59691
chr9:34412002	cg17064981	FALSE	TRUE	NA	NA	NA	1.79598e-13	8.08326e-12	0.0119471	0.565669	0.665941	0.100272	up	ENSMUSG00000032036	Kirrel3	kirre like nephrin family adhesion molecule 3	Distal Intergenic	ENSMUST00000183580.2	-74123
chr11:45154737	cg27461453	FALSE	FALSE	NA	NA	NA	1.80593e-13	8.11262e-12	0.00937906	0.361192	0.425463	0.0642709	up	ENSMUSG00000084773	Gm12159	predicted gene 12159	Distal Intergenic	ENSMUST00000143869.1	-37809
chr2:164901460	cg11997199	FALSE	FALSE	NA	NA	NA	1.8449e-13	8.27193e-12	0.00915536	0.755808	0.794564	0.0387559	up	ENSMUSG00000039834	Zfp335	zinc finger protein 335	Exon (ENSMUST00000041361.13/329559, exon 10 of 28)	ENSMUST00000139247.1	6205
chr4:43518650	cg16604910	FALSE	FALSE	NA	NA	NA	1.85357e-13	8.28237e-12	0.00747541	0.48975	0.546307	0.0565572	up	ENSMUSG00000028464	Tpm2	tropomyosin 2, beta	Promoter	ENSMUST00000133355.1	1019
chr15:88701097	cg07490726	FALSE	FALSE	NA	NA	NA	1.85424e-13	8.28237e-12	0.00688188	0.485946	0.545619	0.0596727	up	ENSMUSG00000022387	Brd1	bromodomain containing 1	Promoter	ENSMUST00000150004.1	-233
chr9:63953965	cg18313683	FALSE	FALSE	NA	NA	NA	1.92099e-13	8.56433e-12	0.00672537	0.587182	0.627596	0.0404145	up	ENSMUSG00000036867	Smad6	SMAD family member 6	Exon (ENSMUST00000041029.5/17130, exon 4 of 4)	ENSMUST00000144323.2	63022
chr19:19344253	cg19067771	FALSE	FALSE	NA	NA	NA	1.92792e-13	8.57905e-12	0.00932095	0.330357	0.394504	0.0641467	up	ENSMUSG00000036192	Rorb	RAR-related orphan receptor beta	Distal Intergenic	ENSMUST00000112832.7	-233057
chr12:5239963	cg26363439	FALSE	TRUE	NA	NA	NA	2.00447e-13	8.89573e-12	0.0146874	0.589471	0.706491	0.11702	up	ENSMUSG00000020627	Klhl29	kelch-like 29	Intron (ENSMUST00000020958.8/208439, intron 2 of 13)	ENSMUST00000218384.1	51418
chr7:47091742	cg10412399	FALSE	TRUE	NA	NA	NA	2.00661e-13	8.89573e-12	0.0121971	0.496181	0.58599	0.0898095	up	ENSMUSG00000030854	Ptpn5	protein tyrosine phosphatase, non-receptor type 5	Promoter	ENSMUST00000208324.1	-406
chr9:44317053	cg18538769	FALSE	FALSE	NA	NA	NA	2.0186e-13	8.93211e-12	0.00667537	0.596392	0.645084	0.0486928	up	ENSMUSG00000032120	C2cd2l	C2 calcium-dependent domain containing 2-like	Promoter	ENSMUST00000213818.1	-180
chr9:107444005	cg12214647	FALSE	FALSE	NA	NA	NA	2.0316e-13	8.97282e-12	0.00878384	0.784948	0.831544	0.0465965	up	ENSMUSG00000010066	Cacna2d2	calcium channel, voltage-dependent, alpha 2/delta subunit 2	Exon (ENSMUST00000164032.1/ENSMUST00000164032.1, exon 2 of 2)	ENSMUST00000170737.2	43936
chr5:139541425	cg16606195	FALSE	TRUE	NA	NA	NA	2.05645e-13	9.06565e-12	0.00798489	0.217108	0.241216	0.0241086	up	ENSMUSG00000029546	Uncx	UNC homeobox	Distal Intergenic	ENSMUST00000172997.2	-2069
chr7:123125080	cg27216483	FALSE	FALSE	NA	NA	NA	2.09424e-13	9.21504e-12	0.00755226	0.0755071	0.0993314	0.0238243	up	ENSMUSG00000052707	Tnrc6a	trinucleotide repeat containing 6a	Promoter	ENSMUST00000206888.1	824
chr3:128882341	cg06798470	FALSE	TRUE	NA	NA	NA	2.18095e-13	9.57875e-12	-0.00781329	0.431585	0.376783	-0.0548026	down	ENSMUSG00000028023	Pitx2	paired-like homeodomain transcription factor 2	Intron (ENSMUST00000199042.1/ENSMUST00000199042.1, intron 4 of 4)	ENSMUST00000174661.8	-317537
chr4:9270468	cg19070715	FALSE	TRUE	4.61341e-05	0.00886263	0.147819	2.19819e-13	9.63655e-12	0.00820294	0.319513	0.381325	0.0618114	up	ENSMUSG00000041216	Clvs1	clavesin 1	Promoter	ENSMUST00000108348.1	-987
chr12:26227692	cg19417761	FALSE	FALSE	NA	NA	NA	2.22091e-13	9.71813e-12	0.00641621	0.59976	0.633541	0.033781	up	ENSMUSG00000113115	4930480M12Rik	RIKEN cDNA 4930480M12 gene	Intron (ENSMUST00000221084.1/74930, intron 2 of 2)	ENSMUST00000221084.1	16425
chr1:42242905	cg04767647	FALSE	FALSE	NA	NA	NA	2.22899e-13	9.73545e-12	0.0115812	0.493946	0.570899	0.0769534	up	ENSMUSG00000060424	Pantr1	POU domain, class 3, transcription factor 3 adjacent noncoding transcript 1	Distal Intergenic	ENSMUST00000176977.7	408774
chr17:83938990	cg08904514	FALSE	TRUE	NA	NA	NA	2.23757e-13	9.75491e-12	0.0107069	0.256517	0.32574	0.0692226	up	ENSMUSG00000117431	8430430B14Rik	RIKEN cDNA 8430430B14 gene	Distal Intergenic	ENSMUST00000234981.1	-59564
chr2:64824195	cg18116969	FALSE	FALSE	NA	NA	NA	2.2679e-13	9.86894e-12	0.00651095	0.461939	0.51108	0.0491413	up	ENSMUSG00000026888	Grb14	growth factor receptor bound protein 14	Distal Intergenic	ENSMUST00000134020.1	90824
chr8:87708016	cg07536838	FALSE	FALSE	NA	NA	NA	2.31646e-13	1.00617e-11	0.012625	0.731163	0.777484	0.0463208	up	ENSMUSG00000045333	Zfp423	zinc finger protein 423	Intron (ENSMUST00000165770.8/94187, intron 3 of 5)	ENSMUST00000174249.1	95807
chr2:135968343	cg24924222	FALSE	TRUE	NA	NA	NA	2.37635e-13	1.03029e-11	0.0070696	0.73311	0.756234	0.0231241	up	ENSMUSG00000039943	Plcb4	phospholipase C, beta 4	Exon (ENSMUST00000134310.7/18798, exon 23 of 29)	ENSMUST00000150072.1	-14686
chr14:17347323	cg16540180	FALSE	FALSE	NA	NA	NA	2.40601e-13	1.04124e-11	0.0122742	0.625616	0.710872	0.0852567	up	NA	Pou5f1-rs6	POU domain, class 5, transcription factor 1, related sequence 6	Distal Intergenic	ENSMUST00000225472.1	241762
chr8:87742189	cg08882278	FALSE	FALSE	NA	NA	NA	2.44559e-13	1.05643e-11	0.00626867	0.413116	0.457269	0.0441529	up	ENSMUSG00000045333	Zfp423	zinc finger protein 423	Intron (ENSMUST00000165770.8/94187, intron 3 of 5)	ENSMUST00000174249.1	61634
chr2:165195962	cg15439059	FALSE	FALSE	NA	NA	NA	2.47146e-13	1.06566e-11	-0.00608586	0.401532	0.366649	-0.034883	down	ENSMUSG00000053166	Cdh22	cadherin 22	Intron (ENSMUST00000065438.12/104010, intron 1 of 11)	ENSMUST00000138643.1	-14503
chr13:94706728	cg27650369	FALSE	FALSE	NA	NA	NA	2.51575e-13	1.08278e-11	0.00806458	0.300649	0.346857	0.0462079	up	ENSMUSG00000042043	Tbca	tubulin cofactor A	Distal Intergenic	ENSMUST00000046644.6	-82182
chr7:111080257	cg17803027	FALSE	FALSE	NA	NA	NA	2.59351e-13	1.11422e-11	0.00478925	0.639127	0.668017	0.0288904	up	ENSMUSG00000005610	Eif4g2	eukaryotic translation initiation factor 4, gamma 2	Promoter	ENSMUST00000161682.1	-893
chr14:22281823	cg03262814	FALSE	FALSE	NA	NA	NA	2.63213e-13	1.12876e-11	0.00743579	0.596127	0.646256	0.0501287	up	ENSMUSG00000063458	Lrmda	leucine rich melanocyte differentiation associated	Intron (ENSMUST00000075639.10/76633, intron 2 of 6)	ENSMUST00000159107.1	-28342
chr17:24601401	cg01122656	FALSE	FALSE	NA	NA	NA	2.87544e-13	1.22891e-11	0.00867614	0.5275	0.599093	0.0715929	up	ENSMUSG00000002496	Tsc2	TSC complex subunit 2	Exon (ENSMUST00000227745.1/22084, exon 32 of 42)	ENSMUST00000226691.1	-2319
chr4:154569053	cg19866637	FALSE	FALSE	NA	NA	NA	2.87826e-13	1.22891e-11	0.00931038	0.620246	0.682219	0.061973	up	ENSMUSG00000086565	Gm13133	predicted gene 13133	Intron (ENSMUST00000030902.12/70673, intron 1 of 16)	ENSMUST00000143888.1	18771
chr9:16029377	cg14005972	FALSE	FALSE	NA	NA	NA	2.88127e-13	1.22891e-11	0.0162927	0.679763	0.792394	0.112631	up	ENSMUSG00000074505	Fat3	FAT atypical cadherin 3	Intron (ENSMUST00000217308.2/270120, intron 6 of 25)	ENSMUST00000215388.1	-71555
chr14:21991318	cg11812236	FALSE	TRUE	NA	NA	NA	2.92296e-13	1.24444e-11	0.00872458	0.458413	0.511543	0.0531305	up	ENSMUSG00000039081	Zfp503	zinc finger protein 503	Distal Intergenic	ENSMUST00000043409.8	-1717
chr17:87522129	cg26612604	FALSE	TRUE	NA	NA	NA	2.96998e-13	1.26219e-11	0.0113856	0.49542	0.583486	0.0880665	up	ENSMUSG00000036438	Calm2	calmodulin 2	Distal Intergenic	ENSMUST00000238271.1	-75194
chr1:59483936	cg23677945	FALSE	FALSE	NA	NA	NA	3.05883e-13	1.29762e-11	0.00657374	0.21809	0.246346	0.0282557	up	ENSMUSG00000041075	Fzd7	frizzled class receptor 7	Exon (ENSMUST00000114246.3/14369, exon 1 of 1)	ENSMUST00000114246.3	1512
chr11:19529356	cg06512391	FALSE	TRUE	NA	NA	NA	3.25883e-13	1.37998e-11	0.0100017	0.735758	0.791532	0.0557733	up	ENSMUSG00000045671	Spred2	sprouty-related EVH1 domain containing 2	Distal Intergenic	ENSMUST00000093299.12	-395019
chr3:30221046	cg26890431	FALSE	FALSE	NA	NA	NA	3.28483e-13	1.3885e-11	0.0114575	0.595386	0.679798	0.084412	up	ENSMUSG00000027684	Mecom	MDS1 and EVI1 complex locus	Intron (ENSMUST00000173495.7/14013, intron 1 of 15)	ENSMUST00000173059.7	17116
chr12:46697020	cg14403641	FALSE	FALSE	NA	NA	NA	3.38714e-13	1.42709e-11	-0.00811739	0.879354	0.837863	-0.0414913	down	ENSMUSG00000021047	Nova1	NOVA alternative splicing regulator 1	3' UTR	ENSMUST00000219886.1	23839
chr7:37752783	cg13509579	FALSE	FALSE	NA	NA	NA	3.3882e-13	1.42709e-11	-0.00723096	0.791832	0.756331	-0.0355011	down	ENSMUSG00000043456	Zfp536	zinc finger protein 536	Intron (ENSMUST00000175941.7/243937, intron 1 of 6)	ENSMUST00000175941.7	16841
chr9:107928039	cg24425695	FALSE	TRUE	NA	NA	NA	3.45336e-13	1.45195e-11	0.0108497	0.494226	0.588222	0.0939961	up	ENSMUSG00000066368	Actl11	actin-like 11	Promoter	ENSMUST00000085073.1	-430
chr2:62046554	cg07123668	FALSE	TRUE	NA	NA	NA	3.47693e-13	1.45926e-11	0.00931542	0.299001	0.356967	0.0579664	up	ENSMUSG00000026904	Slc4a10	solute carrier family 4, sodium bicarbonate cotransporter-like, member 10	Promoter	ENSMUST00000155219.7	-31
chr2:71536112	cg08729294	FALSE	TRUE	NA	NA	NA	3.5491e-13	1.48691e-11	0.00677966	0.373341	0.422596	0.0492555	up	NA	Dlx1as	distal-less homeobox 1, antisense	Intron (ENSMUST00000143767.1/111970, intron 1 of 1)	ENSMUST00000143767.1	1698
chr9:61527184	cg23756667	FALSE	TRUE	NA	NA	NA	3.55812e-13	1.48805e-11	0.015036	0.651825	0.757247	0.105422	up	ENSMUSG00000032280	Tle3	transducin-like enhancer of split 3	Intron (ENSMUST00000214104.1/ENSMUST00000214104.1, intron 4 of 4)	ENSMUST00000162281.1	117247
chr2:44565106	cg27414616	FALSE	FALSE	NA	NA	NA	3.57377e-13	1.49195e-11	0.0155424	0.455985	0.582474	0.126489	up	ENSMUSG00000036890	Gtdc1	glycosyltransferase-like domain containing 1	3' UTR	ENSMUST00000134813.1	6241
chr13:44043771	cg00930337	FALSE	TRUE	NA	NA	NA	3.58777e-13	1.49516e-11	0.00632942	0.334352	0.377221	0.0428694	up	ENSMUSG00000089815	Gm5083	predicted gene 5083	Distal Intergenic	ENSMUST00000163056.7	-77396
chr4:117304065	cg20944964	FALSE	FALSE	NA	NA	NA	3.70747e-13	1.54232e-11	0.0110833	0.181787	0.200377	0.0185896	up	ENSMUSG00000028677	Rnf220	ring finger protein 220	Intron (ENSMUST00000030439.14/66743, intron 3 of 14)	ENSMUST00000150148.1	-4037
chr11:69553187	cg05631094	FALSE	TRUE	NA	NA	NA	3.75059e-13	1.55752e-11	0.0109704	0.139141	0.196761	0.0576197	up	ENSMUSG00000005237	Dnah2	dynein, axonemal, heavy chain 2	Downstream (<1kb)	ENSMUST00000149991.1	-4077
chr2:32318479	cg18722778	FALSE	TRUE	NA	NA	NA	3.76469e-13	1.56063e-11	-0.00535081	0.40541	0.364889	-0.0405213	down	ENSMUSG00000092807	Mir199b	microRNA 199b	Promoter	ENSMUST00000175066.1	19
chr4:124663911	cg10583658	FALSE	TRUE	NA	NA	NA	3.77242e-13	1.56109e-11	0.00828415	0.667214	0.725577	0.0583636	up	ENSMUSG00000090125	Pou3f1	POU domain, class 3, transcription factor 1	Distal Intergenic	ENSMUST00000053491.8	7104
chr14:118416411	cg22272965	FALSE	FALSE	NA	NA	NA	3.79726e-13	1.56863e-11	-0.0086799	0.777994	0.727708	-0.050286	down	ENSMUSG00000099911	1700044C05Rik	RIKEN cDNA 1700044C05 gene	Distal Intergenic	ENSMUST00000186060.1	50533
chr11:44753604	cg08472382	FALSE	FALSE	NA	NA	NA	4.03801e-13	1.66517e-11	0.00968766	0.837031	0.867157	0.0301262	up	ENSMUSG00000057098	Ebf1	early B cell factor 1	Intron (ENSMUST00000109268.1/13591, intron 6 of 15)	ENSMUST00000138452.1	131843
chr1:135021829	cg07472297	FALSE	FALSE	NA	NA	NA	4.04872e-13	1.66668e-11	0.0123602	0.60236	0.707641	0.105281	up	ENSMUSG00000042793	Lgr6	leucine-rich repeat-containing G protein-coupled receptor 6	Promoter	ENSMUST00000139369.1	262
chr7:114896875	cg10521683	FALSE	TRUE	NA	NA	NA	4.15201e-13	1.70532e-11	0.0190079	0.677309	0.792116	0.114807	up	ENSMUSG00000108379	A730082K24Rik	RIKEN cDNA A730082K24 gene	Distal Intergenic	ENSMUST00000205913.1	-51775
chr12:107915537	cg01809820	FALSE	FALSE	NA	NA	NA	4.15704e-13	1.70532e-11	0.02287	0.889114	0.92608	0.0369657	up	ENSMUSG00000048251	Bcl11b	B cell leukemia/lymphoma 11B	Exon (ENSMUST00000066060.10/58208, exon 4 of 4)	ENSMUST00000109887.7	87877
chr4:118256584	cg21367214	FALSE	TRUE	NA	NA	NA	4.2675e-13	1.7476e-11	0.00945261	0.447649	0.511258	0.0636093	up	ENSMUSG00000033295	Ptprf	protein tyrosine phosphatase, receptor type, F	Intron (ENSMUST00000049074.12/19268, intron 6 of 32)	ENSMUST00000150096.7	-20139
chr18:78601268	cg10020041	FALSE	TRUE	NA	NA	NA	4.28087e-13	1.75004e-11	-0.0114106	0.750061	0.666443	-0.0836181	down	ENSMUSG00000024552	Slc14a2	solute carrier family 14 (urea transporter), member 2	Distal Intergenic	ENSMUST00000237674.1	-4326
chr18:78378157	cg06015753	FALSE	TRUE	NA	NA	NA	4.32531e-13	1.76516e-11	0.0118226	0.41702	0.496904	0.0798844	up	ENSMUSG00000024552	Slc14a2	solute carrier family 14 (urea transporter), member 2	Intron (ENSMUST00000237674.1/27411, intron 2 of 21)	ENSMUST00000025434.13	-169063
chr3:80690642	cg17040202	FALSE	FALSE	NA	NA	NA	4.64254e-13	1.89135e-11	0.0118482	0.737864	0.811475	0.0736117	up	ENSMUSG00000033981	Gria2	glutamate receptor, ionotropic, AMPA2 (alpha 2)	Intron (ENSMUST00000075316.9/14800, intron 14 of 15)	ENSMUST00000192463.1	111937
chr12:5239931	cg09099665	FALSE	TRUE	NA	NA	NA	4.76161e-13	1.93415e-11	0.0140406	0.54901	0.672465	0.123455	up	ENSMUSG00000020627	Klhl29	kelch-like 29	Intron (ENSMUST00000020958.8/208439, intron 2 of 13)	ENSMUST00000218384.1	51450
chr11:24086236	cg13311201	FALSE	TRUE	NA	NA	NA	4.76396e-13	1.93415e-11	0.0110624	0.725485	0.789996	0.0645107	up	ENSMUSG00000000861	Bcl11a	B cell CLL/lymphoma 11A (zinc finger protein)	Exon (ENSMUST00000124148.1/14025, exon 2 of 2)	ENSMUST00000118955.1	5566
chr16:23112427	cg26172888	FALSE	TRUE	NA	NA	NA	4.87271e-13	1.97491e-11	0.00652305	0.729981	0.754039	0.0240579	up	ENSMUSG00000087935	Snora81	small nucleolar RNA, H/ACA box 81	3' UTR	ENSMUST00000157310.1	1671
chr2:6541964	cg18728108	FALSE	TRUE	NA	NA	NA	4.91116e-13	1.98709e-11	0.0124776	0.846336	0.888662	0.0423265	up	ENSMUSG00000002107	Celf2	CUGBP, Elav-like family member 2	3' UTR	ENSMUST00000182355.1	50836
chr3:144198243	cg06491768	FALSE	FALSE	NA	NA	NA	4.9809e-13	2.01186e-11	0.00967556	0.442666	0.526548	0.0838821	up	ENSMUSG00000028266	Lmo4	LIM domain only 4	Exon (ENSMUST00000198564.1/ENSMUST00000198564.1, exon 1 of 1)	ENSMUST00000148128.1	-3425
chr4:22067530	cg23871793	FALSE	FALSE	NA	NA	NA	4.99947e-13	2.01591e-11	0.00822285	0.442063	0.496971	0.054908	up	ENSMUSG00000028246	Faxc	failed axon connections homolog	Distal Intergenic	ENSMUST00000155220.1	109074
chr7:137255042	cg14812840	FALSE	FALSE	NA	NA	NA	5.04637e-13	2.03136e-11	0.00876748	0.250154	0.302442	0.0522885	up	ENSMUSG00000010476	Ebf3	early B cell factor 3	Intron (ENSMUST00000169486.8/13593, intron 6 of 15)	ENSMUST00000209578.1	12496
chr3:158175228	cg16987738	FALSE	FALSE	NA	NA	NA	5.20656e-13	2.09227e-11	0.00932903	0.288483	0.349361	0.0608782	up	ENSMUSG00000063052	Lrrc40	leucine rich repeat containing 40	Exon (ENSMUST00000200196.4/242274, exon 15 of 25)	ENSMUST00000199290.1	112549
chr11:6317049	cg25074367	FALSE	FALSE	NA	NA	NA	5.24561e-13	2.10439e-11	0.00833081	0.778055	0.813704	0.035649	up	ENSMUSG00000020456	Ogdh	oxoglutarate (alpha-ketoglutarate) dehydrogenase (lipoamide)	Exon (ENSMUST00000003461.14/18293, exon 4 of 23)	ENSMUST00000081894.4	24444
chr11:105914050	cg10153029	FALSE	TRUE	NA	NA	NA	5.27764e-13	2.11365e-11	0.0109145	0.705765	0.759485	0.0537203	up	ENSMUSG00000053580	Tanc2	tetratricopeptide repeat, ankyrin repeat and coiled-coil containing 2	Exon (ENSMUST00000146162.7/77097, exon 8 of 12)	ENSMUST00000147975.1	12067
chr18:53361973	cg05698815	FALSE	FALSE	NA	NA	NA	5.3248e-13	2.12893e-11	0.0104972	0.729133	0.792947	0.0638135	up	ENSMUSG00000024538	Ppic	peptidylprolyl isomerase C	Intron (ENSMUST00000165032.8/69226, intron 3 of 6)	ENSMUST00000025419.8	56142
chr4:117645073	cg18744854	FALSE	FALSE	NA	NA	NA	5.50316e-13	2.19652e-11	0.00553085	0.357268	0.389217	0.0319494	up	ENSMUSG00000033423	Eri3	exoribonuclease 3	Intron (ENSMUST00000037127.14/140546, intron 7 of 8)	ENSMUST00000134379.1	7735
chr9:32543122	cg19482025	FALSE	FALSE	NA	NA	NA	5.5448e-13	2.20941e-11	0.0050313	0.150016	0.163947	0.0139309	up	ENSMUSG00000016087	Fli1	Friend leukemia integration 1	Promoter	ENSMUST00000183767.1	-261
chr2:34602483	cg01899622	FALSE	FALSE	NA	NA	NA	5.60941e-13	2.23139e-11	0.00727975	0.575577	0.614722	0.039145	up	ENSMUSG00000038696	Mapkap1	mitogen-activated protein kinase associated protein 1	Intron (ENSMUST00000124443.7/227743, intron 9 of 10)	ENSMUST00000129633.1	-17099
chr16:91140595	cg09450031	FALSE	TRUE	NA	NA	NA	5.62952e-13	2.23563e-11	0.011006	0.415178	0.496722	0.0815437	up	ENSMUSG00000039851	4932438H23Rik	RIKEN cDNA 4932438H23 gene	Intron (ENSMUST00000231396.1/ENSMUST00000231396.1, intron 2 of 2)	ENSMUST00000146047.1	-45473
chr12:12655728	cg22472903	FALSE	FALSE	NA	NA	NA	5.71725e-13	2.26666e-11	-0.00792725	0.924353	0.906837	-0.017516	down	ENSMUSG00000114136	4921511I17Rik	RIKEN cDNA 4921511I17 gene	Distal Intergenic	ENSMUST00000220545.1	-263113
chr15:79707038	cg16803993	FALSE	FALSE	NA	NA	NA	5.95373e-13	2.35646e-11	0.0190512	0.593389	0.724208	0.130819	up	ENSMUSG00000042535	Gtpbp1	GTP binding protein 1	Promoter	ENSMUST00000231095.1	-853
chr15:77105680	cg19828959	FALSE	FALSE	NA	NA	NA	6.0061e-13	2.37321e-11	0.00897553	0.711011	0.770256	0.0592453	up	ENSMUSG00000033565	Rbfox2	RNA binding protein, fox-1 homolog (C. elegans) 2	Intron (ENSMUST00000171751.9/93686, intron 5 of 13)	ENSMUST00000230194.1	-15980
chr19:4804008	cg06529586	FALSE	FALSE	NA	NA	NA	6.04872e-13	2.38606e-11	0.00908971	0.545374	0.614118	0.0687438	up	ENSMUSG00000094936	Rbm4	RNA binding motif protein 4	Exon (ENSMUST00000006625.7/56275, exon 2 of 3)	ENSMUST00000177776.1	-2006
chr2:56257662	cg26432184	FALSE	FALSE	NA	NA	NA	6.13216e-13	2.41495e-11	0.0116957	0.259504	0.339329	0.079825	up	ENSMUSG00000098437	Mir195b	microRNA 195b	Distal Intergenic	ENSMUST00000184814.1	-528149
chr8:87750175	cg12777482	FALSE	TRUE	NA	NA	NA	6.22805e-13	2.44863e-11	0.00895647	0.869424	0.896836	0.0274111	up	ENSMUSG00000045333	Zfp423	zinc finger protein 423	Intron (ENSMUST00000165770.8/94187, intron 3 of 5)	ENSMUST00000174249.1	53648
chr4:13146968	cg02731116	FALSE	FALSE	NA	NA	NA	6.24687e-13	2.45195e-11	0.0111756	0.225514	0.294488	0.0689742	up	ENSMUSG00000055963	Triqk	triple QxxK/R motif containing	Distal Intergenic	ENSMUST00000156536.2	229001
chr14:23015666	cg09220022	FALSE	FALSE	NA	NA	NA	6.32217e-13	2.47739e-11	0.0100867	0.643841	0.697531	0.05369	up	ENSMUSG00000068680	Gm10248	predicted gene 10248	Intron (ENSMUST00000075639.10/76633, intron 6 of 6)	ENSMUST00000090409.1	78905
chr14:21991467	cg02571413	FALSE	TRUE	NA	NA	NA	6.44476e-13	2.52124e-11	0.0111627	0.496857	0.560583	0.0637261	up	ENSMUSG00000039081	Zfp503	zinc finger protein 503	Distal Intergenic	ENSMUST00000043409.8	-1866
chr2:6553921	cg07187097	FALSE	FALSE	NA	NA	NA	6.4779e-13	2.53002e-11	0.0111163	0.856045	0.89651	0.0404653	up	ENSMUSG00000002107	Celf2	CUGBP, Elav-like family member 2	3' UTR	ENSMUST00000182355.1	38879
chr14:70079776	cg20568292	FALSE	TRUE	NA	NA	NA	6.54812e-13	2.55323e-11	0.0177121	0.0598413	0.11521	0.0553686	up	ENSMUSG00000033730	Egr3	early growth response 3	Exon (ENSMUST00000035908.2/13655, exon 3 of 3)	ENSMUST00000223809.1	1981
chr11:102772940	cg01123777	FALSE	FALSE	NA	NA	NA	6.58057e-13	2.56165e-11	0.0059541	0.353576	0.392224	0.0386477	up	ENSMUSG00000020926	Adam11	a disintegrin and metallopeptidase domain 11	Promoter	ENSMUST00000134296.7	-1141
chr3:107745786	cg12936001	FALSE	FALSE	NA	NA	NA	6.88278e-13	2.67087e-11	-0.0109572	0.869546	0.813495	-0.0560509	down	ENSMUSG00000014599	Csf1	colony stimulating factor 1 (macrophage)	3' UTR	ENSMUST00000156820.1	4955
chr6:137736347	cg11787245	FALSE	FALSE	NA	NA	NA	6.88375e-13	2.67087e-11	0.00910649	0.667951	0.723444	0.0554934	up	ENSMUSG00000030224	Strap	serine/threonine kinase receptor associated protein	Promoter	ENSMUST00000064910.6	1269
chr2:156673502	cg22467622	FALSE	TRUE	NA	NA	NA	6.93574e-13	2.68663e-11	0.0103092	0.468124	0.555837	0.0877129	up	ENSMUSG00000061689	Dlgap4	DLG associated protein 4	Intron (ENSMUST00000109567.9/228836, intron 2 of 12)	ENSMUST00000109568.9	-27120
chr12:49945513	cg08255799	FALSE	FALSE	NA	NA	NA	7.0181e-13	2.71409e-11	0.00819261	0.580082	0.649863	0.0697811	up	ENSMUSG00000100844	1810007C17Rik	RIKEN cDNA 1810007C17 gene	Distal Intergenic	ENSMUST00000187665.1	-464651
chr2:28875787	cg20857215	FALSE	FALSE	NA	NA	NA	7.08744e-13	2.73642e-11	0.0156758	0.664544	0.767195	0.102651	up	ENSMUSG00000026806	Ddx31	DEAD/H (Asp-Glu-Ala-Asp/His) box polypeptide 31	Exon (ENSMUST00000113853.2/227674, exon 16 of 20)	ENSMUST00000152685.1	18646
chr14:119358249	cg25673812	FALSE	FALSE	NA	NA	NA	7.11214e-13	2.74148e-11	0.00711066	0.370032	0.422633	0.0526009	up	ENSMUSG00000053465	Hs6st3	heparan sulfate 6-O-sulfotransferase 3	Intron (ENSMUST00000065904.4/50787, intron 1 of 1)	ENSMUST00000065904.4	219908
chr2:37832425	cg16702516	FALSE	FALSE	NA	NA	NA	7.18389e-13	2.76463e-11	0.00944405	0.52448	0.574055	0.0495744	up	ENSMUSG00000035392	Dennd1a	DENN/MADD domain containing 1A	Intron (ENSMUST00000102787.9/227801, intron 19 of 21)	ENSMUST00000136460.1	20015
chr8:12431349	cg25354602	FALSE	FALSE	NA	NA	NA	7.65866e-13	2.94254e-11	0.0103781	0.206372	0.24589	0.0395184	up	ENSMUSG00000096014	Sox1	SRY (sex determining region Y)-box 1	Intron (ENSMUST00000080795.8/434280, intron 7 of 8)	ENSMUST00000174915.1	34946
chr3:16939799	cg13651150	FALSE	FALSE	NA	NA	NA	7.7578e-13	2.97453e-11	0.0110463	0.508077	0.591123	0.083046	up	ENSMUSG00000047213	Ythdf3	YTH N6-methyladenosine RNA binding protein 3	Distal Intergenic	ENSMUST00000108346.4	756563
chr2:72200939	cg25759202	FALSE	FALSE	NA	NA	NA	7.76823e-13	2.97453e-11	0.00825503	0.76773	0.80066	0.03293	up	ENSMUSG00000049044	Rapgef4	Rap guanine nucleotide exchange factor (GEF) 4	Intron (ENSMUST00000090826.11/56508, intron 14 of 30)	ENSMUST00000156031.1	2140
chr11:98266091	cg17332426	FALSE	FALSE	NA	NA	NA	7.77968e-13	2.97453e-11	0.0109123	0.282063	0.357548	0.075485	up	ENSMUSG00000093176	Mir5119	microRNA 5119	Intron (ENSMUST00000147441.7/69131, intron 6 of 7)	ENSMUST00000175435.1	3485
chr2:91859641	cg00508255	FALSE	TRUE	NA	NA	NA	7.99097e-13	3.05038e-11	0.0118176	0.473193	0.571116	0.0979234	up	ENSMUSG00000040506	Ambra1	autophagy/beclin 1 regulator 1	Intron (ENSMUST00000099712.9/228361, intron 12 of 18)	ENSMUST00000142224.1	47973
chr4:96969343	cg18131673	FALSE	FALSE	NA	NA	NA	8.03048e-13	3.06052e-11	0.014216	0.50316	0.621176	0.118016	up	ENSMUSG00000078639	Gm12695	predicted gene 12695	Distal Intergenic	ENSMUST00000107071.1	-184157
chr17:30236954	cg19378795	FALSE	FALSE	NA	NA	NA	8.1293e-13	3.09319e-11	0.0186246	0.544782	0.673646	0.128864	up	ENSMUSG00000044477	Zfand3	zinc finger, AN1-type domain 3	Intron (ENSMUST00000168787.7/224671, intron 9 of 10)	ENSMUST00000234091.1	39378
chr14:48813268	cg03557306	FALSE	FALSE	NA	NA	NA	8.17992e-13	3.10449e-11	0.0126612	0.395201	0.490329	0.0951282	up	ENSMUSG00000115008	4933429O19Rik	RIKEN cDNA 4933429O19 gene	Intron (ENSMUST00000228153.1/606497, intron 2 of 4)	ENSMUST00000227828.1	-65605
chr14:97975622	cg27061549	FALSE	FALSE	NA	NA	NA	8.18526e-13	3.10449e-11	0.0113796	0.535337	0.622081	0.086744	up	ENSMUSG00000055639	Dach1	dachshund family transcription factor 1	Intron (ENSMUST00000069334.7/13134, intron 2 of 10)	ENSMUST00000069334.7	193921
chr2:106895762	cg05757838	FALSE	FALSE	NA	NA	NA	8.20638e-13	3.10751e-11	0.00783365	0.391298	0.428141	0.0368429	up	ENSMUSG00000027122	Arl14ep	ADP-ribosylation factor-like 14 effector protein	Distal Intergenic	ENSMUST00000146961.1	73515
chr4:117317678	cg16318169	FALSE	FALSE	NA	NA	NA	8.35684e-13	3.15665e-11	0.0118946	0.556696	0.645648	0.0889527	up	ENSMUSG00000028677	Rnf220	ring finger protein 220	Intron (ENSMUST00000030439.14/66743, intron 2 of 14)	ENSMUST00000150148.1	-17650
chr5:132859065	cg16658949	FALSE	FALSE	NA	NA	NA	8.36286e-13	3.15665e-11	0.0106122	0.50476	0.589632	0.0848719	up	ENSMUSG00000029673	Auts2	autism susceptibility candidate 2	Distal Intergenic	ENSMUST00000161226.8	-315721
chr1:168371128	cg01633657	FALSE	FALSE	NA	NA	NA	8.41081e-13	3.16857e-11	0.0142505	0.782566	0.834478	0.0519124	up	ENSMUSG00000052534	Pbx1	pre B cell leukemia homeobox 1	Intron (ENSMUST00000188912.6/18514, intron 2 of 7)	ENSMUST00000064438.10	60376
chr18:10787840	cg19717233	FALSE	FALSE	NA	NA	NA	8.42514e-13	3.16857e-11	0.0101029	0.406972	0.498666	0.0916945	up	ENSMUSG00000106348	Mir1a-2	microRNA 1a-2	Intron (ENSMUST00000052838.10/225164, intron 12 of 20)	ENSMUST00000198520.1	-2288
chr1:138497116	cg01744051	FALSE	FALSE	NA	NA	NA	8.43468e-13	3.16857e-11	0.0129992	0.584148	0.68389	0.0997421	up	ENSMUSG00000026393	Nek7	NIMA (never in mitosis gene a)-related expressed kinase 7	Intron (ENSMUST00000186017.6/59125, intron 9 of 9)	ENSMUST00000027642.4	122558
chr4:97575669	cg00935474	FALSE	FALSE	NA	NA	NA	8.5932e-13	3.21806e-11	0.0114049	0.318985	0.406141	0.0871557	up	NA	E130114P18Rik	RIKEN cDNA E130114P18 gene	Intron (ENSMUST00000148653.7/319865, intron 2 of 4)	ENSMUST00000148653.7	8927
chr7:37640061	cg01618051	FALSE	TRUE	NA	NA	NA	8.59366e-13	3.21806e-11	-0.0101259	0.540856	0.456788	-0.0840678	down	ENSMUSG00000043456	Zfp536	zinc finger protein 536	Intron (ENSMUST00000175941.7/243937, intron 4 of 6)	ENSMUST00000206763.2	-71671
chr9:36950842	cg18624139	FALSE	TRUE	NA	NA	NA	8.64211e-13	3.22827e-11	0.00643113	0.405064	0.452146	0.0470824	up	ENSMUSG00000035934	Pknox2	Pbx/knotted 1 homeobox 2	Intron (ENSMUST00000177218.7/208076, intron 3 of 10)	ENSMUST00000175938.8	36430
chr9:47568145	cg11203083	FALSE	FALSE	NA	NA	NA	8.64826e-13	3.22827e-11	0.00976439	0.744318	0.792403	0.0480858	up	ENSMUSG00000032076	Cadm1	cell adhesion molecule 1	Intron (ENSMUST00000114548.7/54725, intron 1 of 9)	ENSMUST00000034581.3	37772
chr11:6316981	cg12698769	FALSE	FALSE	NA	NA	NA	8.72279e-13	3.25096e-11	0.00832889	0.553311	0.599453	0.0461426	up	ENSMUSG00000020456	Ogdh	oxoglutarate (alpha-ketoglutarate) dehydrogenase (lipoamide)	Exon (ENSMUST00000003461.14/18293, exon 4 of 23)	ENSMUST00000081894.4	24376
chr3:101007499	cg14419060	FALSE	FALSE	NA	NA	NA	8.79519e-13	3.27278e-11	0.0143592	0.56151	0.68282	0.12131	up	ENSMUSG00000086564	Cd101	CD101 antigen	Intron (ENSMUST00000147399.8/630146, intron 7 of 8)	ENSMUST00000167086.1	14677
chr5:122033064	cg10400841	FALSE	FALSE	NA	NA	NA	9.25396e-13	3.43808e-11	0.0123537	0.480279	0.553577	0.0732982	up	ENSMUSG00000042589	Cux2	cut-like homeobox 2	Intron (ENSMUST00000111752.9/13048, intron 2 of 22)	ENSMUST00000086317.11	14761
chr9:47683529	cg25921329	FALSE	TRUE	NA	NA	NA	9.38276e-13	3.48046e-11	0.0121479	0.732811	0.810959	0.0781484	up	ENSMUSG00000032076	Cadm1	cell adhesion molecule 1	Intron (ENSMUST00000114548.7/54725, intron 1 of 9)	ENSMUST00000034581.3	153156
chr4:126238544	cg16331496	FALSE	TRUE	NA	NA	NA	9.40735e-13	3.48113e-11	0.00371846	0.481189	0.510796	0.0296078	up	ENSMUSG00000028849	Map7d1	MAP7 domain containing 1	Exon (ENSMUST00000122129.7/245877, exon 6 of 18)	ENSMUST00000125981.7	1567
chr1:168328009	cg10753260	FALSE	FALSE	NA	NA	NA	9.41403e-13	3.48113e-11	0.00890668	0.510686	0.570784	0.0600978	up	ENSMUSG00000052534	Pbx1	pre B cell leukemia homeobox 1	Intron (ENSMUST00000188912.6/18514, intron 2 of 7)	ENSMUST00000064438.10	103495
chr19:27988853	cg06663733	FALSE	FALSE	NA	NA	NA	9.44946e-13	3.48877e-11	0.00799431	0.440996	0.4829	0.0419033	up	ENSMUSG00000040929	Rfx3	regulatory factor X, 3 (influences HLA class II expression)	Intron (ENSMUST00000046898.16/19726, intron 1 of 15)	ENSMUST00000165566.7	-5905
chr12:54044678	cg12292854	FALSE	FALSE	NA	NA	NA	9.50532e-13	3.50392e-11	0.0112853	0.665462	0.743638	0.0781763	up	ENSMUSG00000035105	Egln3	egl-9 family hypoxia-inducible factor 3	Exon (ENSMUST00000223358.1/27386, exon 7 of 11)	ENSMUST00000039516.3	159182
chr19:26749963	cg05730460	FALSE	TRUE	NA	NA	NA	9.53708e-13	3.51015e-11	0.00793124	0.272684	0.328772	0.0560881	up	ENSMUSG00000024921	Smarca2	SWI/SNF related, matrix associated, actin dependent regulator of chromatin, subfamily a, member 2	Promoter	ENSMUST00000208226.1	141
chr1:176946502	cg19163499	FALSE	TRUE	NA	NA	NA	9.61834e-13	3.53455e-11	0.00955793	0.281878	0.357075	0.0751963	up	ENSMUSG00000026504	Sdccag8	serologically defined colon cancer antigen 8	Intron (ENSMUST00000133305.7/76816, intron 15 of 16)	ENSMUST00000139589.1	-51507
chr6:93792495	cg22713443	FALSE	TRUE	NA	NA	NA	9.70848e-13	3.56214e-11	0.0093545	0.417238	0.491307	0.0740685	up	ENSMUSG00000045095	Magi1	membrane associated guanylate kinase, WW and PDZ domain containing 1	Promoter	ENSMUST00000204788.1	44
chr1:157244343	cg11445774	FALSE	FALSE	NA	NA	NA	9.73917e-13	3.56786e-11	0.00735176	0.0841077	0.107929	0.0238209	up	ENSMUSG00000070565	Rasal2	RAS protein activator like 2	Promoter	ENSMUST00000129880.7	147
chr17:85621906	cg09093115	FALSE	FALSE	NA	NA	NA	9.83669e-13	3.598e-11	0.00884163	0.0835642	0.0992562	0.015692	up	ENSMUSG00000038805	Six3	sine oculis-related homeobox 3	Promoter	ENSMUST00000162695.2	875
chr16:77594337	cg01923669	FALSE	TRUE	NA	NA	NA	9.91916e-13	3.61786e-11	0.0097323	0.191077	0.248483	0.0574062	up	ENSMUSG00000065530	Mir99a	microRNA 99a	Exon (ENSMUST00000194553.1/ENSMUST00000194553.1, exon 1 of 1)	ENSMUST00000083596.1	-4599
chr19:7421284	cg19333286	FALSE	FALSE	NA	NA	NA	9.9339e-13	3.61786e-11	0.00792197	0.69212	0.736435	0.044315	up	ENSMUSG00000053080	2700081O15Rik	RIKEN cDNA 2700081O15 gene	Promoter	ENSMUST00000160561.2	256
chr11:69556098	cg03327303	FALSE	FALSE	NA	NA	NA	9.93689e-13	3.61786e-11	0.0173535	0.695567	0.809991	0.114423	up	ENSMUSG00000003934	Efnb3	ephrin B3	Exon (ENSMUST00000004036.5/13643, exon 5 of 5)	ENSMUST00000004036.5	4107
chr10:89903161	cg10669108	FALSE	TRUE	NA	NA	NA	9.98826e-13	3.63096e-11	0.00847163	0.423165	0.480441	0.0572761	up	ENSMUSG00000058589	Anks1b	ankyrin repeat and sterile alpha motif domain containing 1B	Intron (ENSMUST00000183156.7/77531, intron 1 of 25)	ENSMUST00000099368.10	29489
chr13:55569813	cg11208494	FALSE	TRUE	NA	NA	NA	1.01369e-12	3.67934e-11	0.013834	0.121106	0.197418	0.0763126	up	ENSMUSG00000021495	Fam193b	family with sequence similarity 193, member B	Promoter	ENSMUST00000224275.1	145
chr9:63523445	cg18548562	FALSE	FALSE	NA	NA	NA	1.01877e-12	3.69183e-11	0.00750419	0.572468	0.622402	0.0499339	up	ENSMUSG00000037801	Iqch	IQ motif containing H	Intron (ENSMUST00000126238.2/ENSMUST00000126238.2, intron 3 of 4)	ENSMUST00000171243.1	78972
chr11:69834039	cg12723445	FALSE	TRUE	NA	NA	NA	1.02026e-12	3.69183e-11	0.0095916	0.442987	0.502505	0.0595186	up	ENSMUSG00000051790	Nlgn2	neuroligin 2	Promoter	ENSMUST00000139893.1	220
chr9:56643157	cg24614755	FALSE	FALSE	NA	NA	NA	1.06396e-12	3.84409e-11	0.0125955	0.632116	0.715632	0.0835154	up	ENSMUSG00000049556	Lingo1	leucine rich repeat and Ig domain containing 1	Intron (ENSMUST00000053568.1/235402, intron 3 of 3)	ENSMUST00000114247.1	4503
chr17:15381815	cg14654599	FALSE	TRUE	NA	NA	NA	1.0772e-12	3.88598e-11	0.00832498	0.249931	0.29683	0.046899	up	ENSMUSG00000014773	Dll1	delta like canonical Notch ligand 1	Distal Intergenic	ENSMUST00000143460.1	-4943
chr9:57758692	cg03058520	FALSE	FALSE	NA	NA	NA	1.10733e-12	3.98859e-11	0.0118338	0.594164	0.696011	0.101847	up	ENSMUSG00000032316	Clk3	CDC-like kinase 3	Exon (ENSMUST00000216095.1/102414, exon 3 of 12)	ENSMUST00000215333.1	-3371
chr11:96743252	cg23818165	FALSE	FALSE	NA	NA	NA	1.14172e-12	4.10621e-11	0.00776867	0.394806	0.453495	0.0586891	up	ENSMUSG00000020876	Snx11	sorting nexin 11	Intron (ENSMUST00000103154.10/78473, intron 11 of 12)	ENSMUST00000125025.1	27798
chr3:144327575	cg06837923	FALSE	TRUE	NA	NA	NA	1.14781e-12	4.12182e-11	0.00865073	0.529782	0.597138	0.0673567	up	ENSMUSG00000028266	Lmo4	LIM domain only 4	Distal Intergenic	ENSMUST00000196264.4	-122355
chr9:47829383	cg14940505	FALSE	FALSE	NA	NA	NA	1.15333e-12	4.13537e-11	0.00578073	0.485309	0.534754	0.0494447	up	ENSMUSG00000032076	Cadm1	cell adhesion molecule 1	Exon (ENSMUST00000114548.7/54725, exon 8 of 10)	ENSMUST00000034581.3	299010
chr7:79518178	cg12322817	FALSE	TRUE	NA	NA	NA	1.15841e-12	4.14728e-11	0.0130156	0.191359	0.252662	0.0613031	up	ENSMUSG00000097023	Mir9-3hg	Mir9-3 host gene	Exon (ENSMUST00000195696.1/ENSMUST00000195696.1, exon 1 of 1)	ENSMUST00000182317.1	2743
chr14:47083462	cg16582560	FALSE	TRUE	NA	NA	NA	1.17e-12	4.18245e-11	0.0084575	0.351006	0.423744	0.0727382	up	ENSMUSG00000021838	Samd4	sterile alpha motif domain containing 4	Intron (ENSMUST00000022386.14/74480, intron 8 of 12)	ENSMUST00000130046.1	-3673
chr17:30236937	cg00728976	FALSE	FALSE	NA	NA	NA	1.17813e-12	4.20514e-11	0.0127265	0.280843	0.362722	0.0818791	up	ENSMUSG00000044477	Zfand3	zinc finger, AN1-type domain 3	Intron (ENSMUST00000168787.7/224671, intron 9 of 10)	ENSMUST00000234091.1	39361
chr11:35619548	cg02050788	FALSE	FALSE	NA	NA	NA	1.18089e-12	4.20864e-11	0.00746703	0.830585	0.858589	0.0280038	up	ENSMUSG00000065583	Mir218-2	microRNA 218-2	Intron (ENSMUST00000069837.3/20564, intron 14 of 35)	ENSMUST00000083649.1	2732
chr2:38023537	cg03461257	FALSE	TRUE	NA	NA	NA	1.18698e-12	4.22395e-11	0.0103262	0.464003	0.560109	0.0961067	up	ENSMUSG00000035392	Dennd1a	DENN/MADD domain containing 1A	Intron (ENSMUST00000102787.9/227801, intron 8 of 21)	ENSMUST00000126889.7	142544
chr7:101742096	cg08934442	FALSE	FALSE	NA	NA	NA	1.27657e-12	4.53595e-11	0.00942807	0.526463	0.599599	0.0731358	up	ENSMUSG00000001829	Clpb	ClpB caseinolytic peptidase B	Intron (ENSMUST00000001884.13/20480, intron 5 of 15)	ENSMUST00000136193.1	-21483
chr18:10787833	cg03119066	FALSE	FALSE	NA	NA	NA	1.299e-12	4.60874e-11	0.00951827	0.432545	0.512585	0.0800401	up	ENSMUSG00000106348	Mir1a-2	microRNA 1a-2	Intron (ENSMUST00000052838.10/225164, intron 12 of 20)	ENSMUST00000198520.1	-2281
chr12:49946127	cg22855949	FALSE	TRUE	NA	NA	NA	1.31223e-12	4.64867e-11	0.0108996	0.398421	0.498581	0.10016	up	ENSMUSG00000100844	1810007C17Rik	RIKEN cDNA 1810007C17 gene	Distal Intergenic	ENSMUST00000187665.1	-465265
chr9:56622963	cg05545083	FALSE	TRUE	NA	NA	NA	1.3163e-12	4.6561e-11	0.00590278	0.588989	0.631353	0.042364	up	ENSMUSG00000049556	Lingo1	leucine rich repeat and Ig domain containing 1	Intron (ENSMUST00000053568.1/235402, intron 3 of 3)	ENSMUST00000114256.1	12665
chr9:106384615	cg25527392	FALSE	FALSE	NA	NA	NA	1.36127e-12	4.80798e-11	-0.0051423	0.42335	0.393623	-0.0297274	down	ENSMUSG00000053716	Dusp7	dual specificity phosphatase 7	Distal Intergenic	ENSMUST00000173748.1	13871
chr19:4286078	cg25756252	FALSE	FALSE	NA	NA	NA	1.36923e-12	4.82888e-11	0.00816839	0.697661	0.740256	0.0425954	up	ENSMUSG00000024858	Grk2	G protein-coupled receptor kinase 2	3' UTR	ENSMUST00000235681.1	1771
chr18:34842499	cg20224427	FALSE	FALSE	NA	NA	NA	1.40402e-12	4.94419e-11	0.00832408	0.512398	0.583713	0.0713149	up	ENSMUSG00000038555	Reep2	receptor accessory protein 2	Exon (ENSMUST00000043484.7/225362, exon 2 of 8)	ENSMUST00000043484.7	1910
chr11:80472002	cg00251628	FALSE	TRUE	NA	NA	NA	1.42016e-12	4.9936e-11	0.0088561	0.372472	0.451945	0.0794726	up	ENSMUSG00000048895	Cdk5r1	cyclin-dependent kinase 5, regulatory subunit 1 (p35)	3' UTR	ENSMUST00000053413.11	-5021
chr1:40000640	cg18808650	FALSE	TRUE	1.33575e-05	0.00409902	0.11343	1.42293e-12	4.99588e-11	0.00677539	0.440432	0.499118	0.0586862	up	ENSMUSG00000026074	Map4k4	mitogen-activated protein kinase kinase kinase kinase 4	Promoter	ENSMUST00000191865.1	-37
chr8:109251384	cg23499850	FALSE	FALSE	NA	NA	NA	1.43353e-12	5.02233e-11	0.00845708	0.364615	0.420815	0.0562005	up	ENSMUSG00000097393	D030068K23Rik	RIKEN cDNA D030068K23 gene	Exon (ENSMUST00000180524.7/628686, exon 10 of 10)	ENSMUST00000181098.1	1518
chr10:18627628	cg14431689	FALSE	TRUE	NA	NA	NA	1.43828e-12	5.02233e-11	0.010391	0.582549	0.672304	0.0897556	up	ENSMUSG00000019853	Hebp2	heme binding protein 2	Exon (ENSMUST00000215836.1/215821, exon 18 of 34)	ENSMUST00000020000.6	-81552
chr8:87662428	cg01850319	FALSE	FALSE	NA	NA	NA	1.43908e-12	5.02233e-11	0.00766452	0.457496	0.504553	0.0470568	up	ENSMUSG00000069971	4933402J07Rik	RIKEN cDNA 4933402J07 gene	3' UTR	ENSMUST00000093342.5	98575
chr8:109251671	cg13230014	FALSE	TRUE	NA	NA	NA	1.44083e-12	5.02233e-11	0.0100973	0.222287	0.273599	0.0513116	up	ENSMUSG00000097393	D030068K23Rik	RIKEN cDNA D030068K23 gene	Exon (ENSMUST00000180524.7/628686, exon 10 of 10)	ENSMUST00000181098.1	1805
chr1:42888875	cg12935350	FALSE	FALSE	NA	NA	NA	1.44108e-12	5.02233e-11	0.00642549	0.607328	0.636094	0.0287661	up	ENSMUSG00000060679	Mrps9	mitochondrial ribosomal protein S9	Promoter	ENSMUST00000201108.3	1138
chr10:99019346	cg20010041	FALSE	FALSE	NA	NA	NA	1.46753e-12	5.10696e-11	0.0121405	0.677391	0.763048	0.0856567	up	ENSMUSG00000019943	Atp2b1	ATPase, Ca++ transporting, plasma membrane 1	Promoter	ENSMUST00000218419.1	309
chr1:42259596	cg23118330	FALSE	TRUE	NA	NA	NA	1.52174e-12	5.28784e-11	0.0122035	0.553496	0.652291	0.0987957	up	ENSMUSG00000060424	Pantr1	POU domain, class 3, transcription factor 3 adjacent noncoding transcript 1	Distal Intergenic	ENSMUST00000176977.7	392083
chr14:23311694	cg00016215	FALSE	FALSE	NA	NA	NA	1.52881e-12	5.30459e-11	0.0105685	0.548298	0.641051	0.0927533	up	ENSMUSG00000068680	Gm10248	predicted gene 10248	3' UTR	ENSMUST00000090409.1	-217123
chr8:109251634	cg22155118	FALSE	FALSE	NA	NA	NA	1.56022e-12	5.40562e-11	0.0174184	0.196255	0.300702	0.104447	up	ENSMUSG00000097393	D030068K23Rik	RIKEN cDNA D030068K23 gene	Exon (ENSMUST00000180524.7/628686, exon 10 of 10)	ENSMUST00000181098.1	1768
chr15:87497754	cg13708495	FALSE	TRUE	NA	NA	NA	1.59192e-12	5.5074e-11	0.00796076	0.819367	0.841329	0.0219624	up	ENSMUSG00000054863	Tafa5	TAFA chemokine like family member 5	Distal Intergenic	ENSMUST00000230414.1	-46545
chr2:154708129	cg21566778	FALSE	FALSE	NA	NA	NA	1.62589e-12	5.61154e-11	0.00796068	0.325247	0.384636	0.0593888	up	ENSMUSG00000038467	Chmp4b	charged multivesicular body protein 4B	Distal Intergenic	ENSMUST00000136788.1	17059
chr2:153484238	cg07411071	FALSE	TRUE	NA	NA	NA	1.62678e-12	5.61154e-11	0.00959747	0.292764	0.360009	0.0672454	up	ENSMUSG00000061411	Nol4l	nucleolar protein 4-like	Promoter	ENSMUST00000137553.7	-412
chr18:69675353	cg22238102	FALSE	TRUE	NA	NA	NA	1.64872e-12	5.67895e-11	0.00951369	0.46009	0.539988	0.0798984	up	ENSMUSG00000053477	Tcf4	transcription factor 4	Intron (ENSMUST00000066717.11/21413, intron 16 of 20)	ENSMUST00000146908.1	-4346
chr3:107441493	cg02733021	FALSE	FALSE	0.000141557	0.0188975	0.133479	1.66988e-12	5.74347e-11	0.00900438	0.411101	0.493558	0.0824567	up	ENSMUSG00000027895	Kcnc4	potassium voltage gated channel, Shaw-related subfamily, member 4	Intron (ENSMUST00000009617.9/99738, intron 3 of 3)	ENSMUST00000009617.9	18059
chr9:57758701	cg01370575	FALSE	FALSE	NA	NA	NA	1.67274e-12	5.74495e-11	0.013572	0.661226	0.761569	0.100343	up	ENSMUSG00000032316	Clk3	CDC-like kinase 3	Exon (ENSMUST00000216095.1/102414, exon 3 of 12)	ENSMUST00000215333.1	-3380
chr3:18640388	cg01137610	FALSE	TRUE	0.000655687	0.0453018	0.226172	1.67531e-12	5.74543e-11	0.0203711	0.663724	0.810075	0.146351	up	ENSMUSG00000102699	4930433B08Rik	RIKEN cDNA 4930433B08 gene	Distal Intergenic	ENSMUST00000192010.1	-159911
chr17:87746495	cg01724721	FALSE	TRUE	NA	NA	NA	1.69244e-12	5.79574e-11	0.0178303	0.174213	0.274076	0.0998631	up	ENSMUSG00000024151	Msh2	mutS homolog 2	Exon (ENSMUST00000055221.8/210741, exon 2 of 2)	ENSMUST00000174703.1	49954
chr11:88443520	cg21166265	FALSE	FALSE	NA	NA	NA	1.69695e-12	5.80279e-11	0.0106642	0.63289	0.68913	0.0562394	up	ENSMUSG00000092985	Mir378b	microRNA 378b	Intron (ENSMUST00000107909.7/76626, intron 7 of 13)	ENSMUST00000175244.1	90747
chr11:69553173	cg08517780	FALSE	TRUE	NA	NA	NA	1.70866e-12	5.8344e-11	0.0105757	0.136471	0.184423	0.0479516	up	ENSMUSG00000005237	Dnah2	dynein, axonemal, heavy chain 2	Downstream (<1kb)	ENSMUST00000149991.1	-4063
chr15:18964135	cg07169730	FALSE	FALSE	NA	NA	NA	1.72987e-12	5.89829e-11	-0.00617197	0.818371	0.797641	-0.0207298	down	ENSMUSG00000022321	Cdh10	cadherin 10	Exon (ENSMUST00000166873.8/320873, exon 3 of 12)	ENSMUST00000176409.1	-42845
chr17:15378809	cg11614630	FALSE	FALSE	NA	NA	NA	1.74058e-12	5.92624e-11	0.00908095	0.274292	0.322011	0.0477193	up	ENSMUSG00000014773	Dll1	delta like canonical Notch ligand 1	Distal Intergenic	ENSMUST00000143460.1	-1937
chr16:91301573	cg09549491	FALSE	FALSE	NA	NA	NA	1.76864e-12	6.01311e-11	0.0088428	0.368982	0.409748	0.0407664	up	ENSMUSG00000046160	Olig1	oligodendrocyte transcription factor 1	Intron (ENSMUST00000232580.1/ENSMUST00000232580.1, intron 1 of 2)	ENSMUST00000056882.6	31801
chr5:137301624	cg03509905	FALSE	FALSE	NA	NA	NA	1.79896e-12	6.10743e-11	0.00630571	0.493891	0.542723	0.0488313	up	ENSMUSG00000037364	Srrt	serrate RNA effector molecule homolog (Arabidopsis)	Promoter	ENSMUST00000223263.1	690
chr8:87925685	cg05491758	FALSE	TRUE	NA	NA	NA	1.80822e-12	6.13006e-11	0.00883358	0.785543	0.820509	0.0349666	up	ENSMUSG00000045333	Zfp423	zinc finger protein 423	Intron (ENSMUST00000109655.8/94187, intron 1 of 7)	ENSMUST00000173725.7	18367
chr11:96328465	cg09144092	FALSE	FALSE	NA	NA	NA	1.82792e-12	6.18796e-11	0.0104903	0.0992447	0.13825	0.0390055	up	ENSMUSG00000048763	Hoxb3	homeobox B3	Promoter	ENSMUST00000123091.7	403
chr17:32225040	cg10474903	FALSE	TRUE	NA	NA	NA	1.84781e-12	6.24635e-11	-0.00943211	0.870179	0.836014	-0.0341647	down	NA	Gm4432	predicted gene 4432	Intron (ENSMUST00000003726.15/57261, intron 4 of 19)	ENSMUST00000230961.2	-17123
chr4:148967381	cg03676977	FALSE	FALSE	NA	NA	NA	1.90628e-12	6.43477e-11	0.015568	0.841223	0.89461	0.0533872	up	NA	Gm13205	predicted gene 13205	Intron (ENSMUST00000145143.1/ENSMUST00000145143.1, intron 2 of 2)	ENSMUST00000123548.1	-18467
chr2:34535281	cg26263695	FALSE	FALSE	NA	NA	NA	1.91866e-12	6.46732e-11	-0.00596284	0.783735	0.747514	-0.0362208	down	ENSMUSG00000038696	Mapkap1	mitogen-activated protein kinase associated protein 1	Intron (ENSMUST00000124443.7/227743, intron 6 of 10)	ENSMUST00000129633.1	-84301
chr10:84686183	cg09721112	FALSE	FALSE	NA	NA	NA	1.9967e-12	6.7208e-11	-0.0134998	0.749856	0.633915	-0.115941	down	ENSMUSG00000034453	Polr3b	polymerase (RNA) III (DNA directed) polypeptide B	Intron (ENSMUST00000077175.6/70428, intron 19 of 27)	ENSMUST00000213543.1	47087
chr18:84414587	cg24582152	FALSE	FALSE	NA	NA	NA	2.00184e-12	6.72102e-11	0.0092296	0.252812	0.314032	0.0612203	up	ENSMUSG00000048410	Zfp407	zinc finger protein 407	Intron (ENSMUST00000125450.8/240476, intron 2 of 2)	ENSMUST00000143597.1	-2167
chr8:114908220	cg19746734	FALSE	FALSE	NA	NA	NA	2.00245e-12	6.72102e-11	0.0113858	0.411562	0.502998	0.0914363	up	ENSMUSG00000004637	Wwox	WW domain-containing oxidoreductase	Intron (ENSMUST00000004756.13/80707, intron 8 of 8)	ENSMUST00000162052.7	196053
chr6:51848650	cg24993070	FALSE	FALSE	NA	NA	NA	2.01789e-12	6.76321e-11	0.0123322	0.4165	0.508907	0.0924079	up	ENSMUSG00000059182	Skap2	src family associated phosphoprotein 2	Distal Intergenic	ENSMUST00000205174.1	23279
chr2:34107711	cg10520899	FALSE	TRUE	NA	NA	NA	2.02469e-12	6.7764e-11	0.0106417	0.630483	0.710689	0.0802059	up	ENSMUSG00000087461	C230014O12Rik	RIKEN cDNA C230014O12 gene	Promoter	ENSMUST00000134921.1	18
chr5:111394442	cg26205938	FALSE	FALSE	NA	NA	NA	2.06181e-12	6.89088e-11	0.00938385	0.292138	0.35921	0.0670716	up	ENSMUSG00000050017	Pitpnb	phosphatidylinositol transfer protein, beta	Distal Intergenic	ENSMUST00000198137.1	14273
chr14:21991300	cg06323129	FALSE	FALSE	NA	NA	NA	2.06735e-12	6.89963e-11	0.0104892	0.596932	0.656035	0.0591031	up	ENSMUSG00000039081	Zfp503	zinc finger protein 503	Distal Intergenic	ENSMUST00000043409.8	-1699
chr7:117501860	cg23553831	FALSE	TRUE	NA	NA	NA	2.09991e-12	6.99843e-11	0.00760543	0.321781	0.376304	0.0545227	up	ENSMUSG00000030657	Xylt1	xylosyltransferase 1	Intron (ENSMUST00000160035.7/233781, intron 2 of 6)	ENSMUST00000161889.1	26368
chr4:117304080	cg13607151	FALSE	TRUE	NA	NA	NA	2.11616e-12	7.04264e-11	0.0101367	0.317778	0.378125	0.0603478	up	ENSMUSG00000028677	Rnf220	ring finger protein 220	Intron (ENSMUST00000030439.14/66743, intron 3 of 14)	ENSMUST00000150148.1	-4052
chr12:107927523	cg12612979	FALSE	FALSE	NA	NA	NA	2.12367e-12	7.05769e-11	0.0113734	0.750135	0.806446	0.0563114	up	ENSMUSG00000048251	Bcl11b	B cell leukemia/lymphoma 11B	Intron (ENSMUST00000066060.10/58208, intron 3 of 3)	ENSMUST00000109887.7	75891
chr12:117806197	cg15711932	FALSE	FALSE	NA	NA	NA	2.16986e-12	7.20106e-11	0.0084187	0.147013	0.177371	0.0303586	up	ENSMUSG00000021175	Cdca7l	cell division cycle associated 7 like	Intron (ENSMUST00000176499.1/217946, intron 1 of 4)	ENSMUST00000176499.1	1908
chr2:38572193	cg15697832	FALSE	FALSE	NA	NA	NA	2.19349e-12	7.26928e-11	0.00945464	0.63405	0.695353	0.0613031	up	ENSMUSG00000026749	Nek6	NIMA (never in mitosis gene a)-related expressed kinase 6	Intron (ENSMUST00000054234.9/59126, intron 7 of 9)	ENSMUST00000156726.1	57567
chr18:30197845	cg13408895	FALSE	FALSE	NA	NA	NA	2.3575e-12	7.80187e-11	0.0101903	0.300512	0.364953	0.064441	up	ENSMUSG00000033628	Pik3c3	phosphatidylinositol 3-kinase catalytic subunit type 3	Distal Intergenic	ENSMUST00000115812.9	-74902
chr6:127979207	cg12504775	FALSE	TRUE	NA	NA	NA	2.37133e-12	7.83667e-11	0.00947005	0.574647	0.651598	0.0769511	up	ENSMUSG00000030352	Tspan9	tetraspanin 9	Intron (ENSMUST00000112173.7/109246, intron 2 of 7)	ENSMUST00000202141.1	-12390
chr18:53361898	cg22097793	FALSE	FALSE	NA	NA	NA	2.39344e-12	7.8987e-11	0.0125191	0.789911	0.857292	0.0673809	up	ENSMUSG00000024538	Ppic	peptidylprolyl isomerase C	Intron (ENSMUST00000165032.8/69226, intron 3 of 6)	ENSMUST00000025419.8	56217
chr8:26808541	cg11199584	FALSE	TRUE	NA	NA	NA	2.48082e-12	8.17565e-11	0.012809	0.582413	0.681348	0.0989348	up	ENSMUSG00000100335	2310008N11Rik	RIKEN cDNA 2310008N11 gene	Distal Intergenic	ENSMUST00000189978.1	15882
chr6:99626957	cg21791714	FALSE	FALSE	NA	NA	NA	2.59045e-12	8.52502e-11	0.00860443	0.497313	0.565623	0.0683103	up	ENSMUSG00000030067	Foxp1	forkhead box P1	3' UTR	ENSMUST00000176255.1	5419
chr11:24091792	cg02521592	FALSE	FALSE	NA	NA	NA	2.62576e-12	8.62921e-11	0.00995598	0.673137	0.732638	0.0595012	up	ENSMUSG00000000861	Bcl11a	B cell CLL/lymphoma 11A (zinc finger protein)	Intron (ENSMUST00000000881.12/14025, intron 2 of 4)	ENSMUST00000118955.1	11122
chr6:143862948	cg16655751	FALSE	FALSE	NA	NA	NA	2.70707e-12	8.88409e-11	0.0130223	0.577854	0.67347	0.0956164	up	ENSMUSG00000041540	Sox5	SRY (sex determining region Y)-box 5	Intron (ENSMUST00000038815.13/20678, intron 10 of 14)	ENSMUST00000124233.6	84140
chr7:101772974	cg09414413	FALSE	TRUE	NA	NA	NA	2.72379e-12	8.92655e-11	0.0164333	0.657521	0.771891	0.114371	up	ENSMUSG00000001829	Clpb	ClpB caseinolytic peptidase B	Intron (ENSMUST00000001884.13/20480, intron 7 of 15)	ENSMUST00000150832.1	9368
chr2:147876733	cg00330845	FALSE	FALSE	NA	NA	NA	2.74687e-12	8.98973e-11	0.00915634	0.201773	0.262483	0.06071	up	ENSMUSG00000051986	A530006G24Rik	RIKEN cDNA A530006G24 gene	Distal Intergenic	ENSMUST00000152542.1	166040
chr11:25335677	cg17251355	FALSE	FALSE	NA	NA	NA	2.78342e-12	9.09675e-11	0.00882415	0.44439	0.501251	0.0568608	up	ENSMUSG00000033015	4933427E13Rik	RIKEN cDNA 4933427E13 gene	Intron (ENSMUST00000191131.1/ENSMUST00000191131.1, intron 1 of 1)	ENSMUST00000044347.10	5720
chr12:73052135	cg00612925	FALSE	FALSE	NA	NA	NA	2.81844e-12	9.19846e-11	0.00806762	0.167066	0.192674	0.0256076	up	ENSMUSG00000051367	Six1	sine oculis-related homeobox 1	Intron (ENSMUST00000176091.1/20471, intron 1 of 1)	ENSMUST00000176091.1	1752
chr11:68475454	cg10109723	FALSE	TRUE	NA	NA	NA	2.86141e-12	9.32583e-11	-0.00742255	0.780856	0.738727	-0.0421292	down	ENSMUSG00000020901	Pik3r5	phosphoinositide-3-kinase regulatory subunit 5	Promoter	ENSMUST00000155887.1	-27
chr8:108731876	cg17109064	FALSE	FALSE	NA	NA	NA	2.8786e-12	9.36894e-11	0.0132332	0.790792	0.845555	0.0547631	up	ENSMUSG00000038872	Zfhx3	zinc finger homeobox 3	Intron (ENSMUST00000220518.1/11906, intron 7 of 15)	ENSMUST00000043896.9	17232
chr18:25694191	cg27500609	FALSE	TRUE	NA	NA	NA	2.91269e-12	9.46685e-11	0.00988361	0.244656	0.301922	0.0572658	up	ENSMUSG00000024268	Celf4	CUGBP, Elav-like family member 4	Intron (ENSMUST00000115816.2/108013, intron 1 of 12)	ENSMUST00000225927.1	58501
chr11:114544706	cg25016721	FALSE	FALSE	NA	NA	NA	2.91884e-12	9.47381e-11	0.0105307	0.795945	0.83611	0.0401643	up	ENSMUSG00000062391	4932435O22Rik	RIKEN cDNA 4932435O22 gene	Distal Intergenic	ENSMUST00000148405.1	-95846
chr16:77598973	cg15729697	FALSE	FALSE	NA	NA	NA	2.94327e-12	9.53999e-11	0.0131243	0.540993	0.63875	0.0977569	up	ENSMUSG00000065530	Mir99a	microRNA 99a	Promoter	ENSMUST00000083596.1	37
chr11:24095914	cg01374899	FALSE	FALSE	NA	NA	NA	2.98074e-12	9.64819e-11	0.0116861	0.413687	0.513197	0.09951	up	ENSMUSG00000000861	Bcl11a	B cell CLL/lymphoma 11A (zinc finger protein)	Intron (ENSMUST00000000881.12/14025, intron 2 of 4)	ENSMUST00000118955.1	15244
chr18:36017728	cg03225697	FALSE	FALSE	NA	NA	NA	3.03004e-12	9.79435e-11	0.00872778	0.345258	0.410344	0.0650853	up	ENSMUSG00000060275	Nrg2	neuregulin 2	3' UTR	ENSMUST00000115712.9	14213
chr6:119925761	cg24763772	FALSE	FALSE	NA	NA	NA	3.0436e-12	9.82477e-11	0.00544012	0.83981	0.858853	0.0190428	up	ENSMUSG00000045962	Wnk1	WNK lysine deficient protein kinase 1	Promoter	ENSMUST00000159903.1	1500
chr18:63852688	cg10239253	FALSE	FALSE	NA	NA	NA	3.06122e-12	9.86816e-11	0.00892316	0.350099	0.40802	0.0579213	up	ENSMUSG00000040560	Wdr7	WD repeat domain 7	Intron (ENSMUST00000072726.6/104082, intron 20 of 27)	ENSMUST00000235428.1	74716
chr4:24218568	cg11332099	FALSE	FALSE	NA	NA	NA	3.10944e-12	1.001e-10	0.00672483	0.417766	0.469035	0.0512691	up	ENSMUSG00000045751	Mms22l	MMS22-like, DNA repair protein	Distal Intergenic	ENSMUST00000173079.7	-277883
chr6:52319225	cg04686121	FALSE	TRUE	NA	NA	NA	3.12375e-12	1.00423e-10	0.00775899	0.164072	0.192442	0.0283698	up	ENSMUSG00000086126	Evx1os	even skipped homeotic gene 1, opposite strand	Distal Intergenic	ENSMUST00000125305.1	-4393
chr3:94479187	cg27664365	FALSE	FALSE	NA	NA	NA	3.19162e-12	1.02466e-10	0.00568344	0.318646	0.360838	0.0421926	up	ENSMUSG00000028137	Celf3	CUGBP, Elav-like family member 3	Promoter	ENSMUST00000199159.4	70
chr8:87742179	cg24439128	FALSE	FALSE	NA	NA	NA	3.27312e-12	1.0494e-10	0.0101439	0.614849	0.697564	0.0827145	up	ENSMUSG00000045333	Zfp423	zinc finger protein 423	Intron (ENSMUST00000165770.8/94187, intron 3 of 5)	ENSMUST00000174249.1	61644
chr2:71541589	cg16777453	FALSE	FALSE	NA	NA	NA	3.29046e-12	1.05353e-10	0.00872994	0.240412	0.290448	0.0500368	up	NA	Dlx1as	distal-less homeobox 1, antisense	Downstream (1-2kb)	ENSMUST00000137251.2	-3698
chr1:190092190	cg18023545	FALSE	FALSE	NA	NA	NA	3.32658e-12	1.06365e-10	0.013463	0.626839	0.732395	0.105556	up	ENSMUSG00000010175	Prox1	prospero homeobox 1	Distal Intergenic	ENSMUST00000010319.13	77209
chr5:45730447	cg25291437	FALSE	TRUE	0.000170597	0.0208863	-0.1367	3.34171e-12	1.06704e-10	0.00753861	0.931056	0.936362	0.00530675	down	ENSMUSG00000015882	Gm3414	predicted gene 3414	3' UTR	ENSMUST00000200142.1	-2869
chr19:45446662	cg01429475	FALSE	FALSE	NA	NA	NA	3.37938e-12	1.07762e-10	0.00897924	0.469583	0.54246	0.0728763	up	ENSMUSG00000025217	Btrc	beta-transducin repeat containing protein	Promoter	ENSMUST00000224478.1	1154
chr15:98798282	cg05483041	FALSE	FALSE	NA	NA	NA	3.39287e-12	1.08e-10	0.00543637	0.473012	0.497598	0.0245863	up	ENSMUSG00000022997	Wnt1	wingless-type MMTV integration site family, member 1	Distal Intergenic	ENSMUST00000023734.7	8425
chr1:176946390	cg23178698	FALSE	FALSE	NA	NA	NA	3.39599e-12	1.08e-10	0.00820631	0.508525	0.574967	0.0664418	up	ENSMUSG00000026504	Sdccag8	serologically defined colon cancer antigen 8	Intron (ENSMUST00000133305.7/76816, intron 15 of 16)	ENSMUST00000139589.1	-51619
chr2:34535261	cg17453502	FALSE	FALSE	NA	NA	NA	3.4302e-12	1.08941e-10	-0.00502787	0.614395	0.597081	-0.0173146	down	ENSMUSG00000038696	Mapkap1	mitogen-activated protein kinase associated protein 1	Intron (ENSMUST00000124443.7/227743, intron 6 of 10)	ENSMUST00000129633.1	-84321
chr3:18714277	cg02719399	FALSE	FALSE	NA	NA	NA	3.4477e-12	1.0935e-10	0.0167632	0.670985	0.788924	0.117939	up	ENSMUSG00000102699	4930433B08Rik	RIKEN cDNA 4930433B08 gene	Distal Intergenic	ENSMUST00000192010.1	-233800
chr14:77943305	cg23918841	FALSE	FALSE	NA	NA	NA	3.49618e-12	1.1071e-10	0.00951499	0.325262	0.38566	0.0603978	up	ENSMUSG00000022014	Epsti1	epithelial stromal interaction 1 (breast)	Intron (ENSMUST00000022591.15/108670, intron 6 of 11)	ENSMUST00000227903.1	38898
chr17:46553677	cg08911427	TRUE	FALSE	NA	NA	NA	3.49994e-12	1.1071e-10	0.00662214	0.388016	0.440046	0.0520301	up	ENSMUSG00000106514	Mir6976	microRNA 6976	Promoter	ENSMUST00000199897.1	212
chr11:102295045	cg03089788	FALSE	TRUE	NA	NA	NA	3.58758e-12	1.1333e-10	0.006767	0.410222	0.45728	0.0470581	up	ENSMUSG00000059995	Atxn7l3	ataxin 7-like 3	Promoter	ENSMUST00000137387.7	-58
chr16:7141283	cg13387883	FALSE	FALSE	NA	NA	NA	3.59655e-12	1.13462e-10	0.0117069	0.347741	0.443327	0.0955865	up	ENSMUSG00000008658	Rbfox1	RNA binding protein, fox-1 homolog (C. elegans) 1	Intron (ENSMUST00000230658.1/268859, intron 4 of 11)	ENSMUST00000231194.1	-52464
chr14:22152582	cg19516550	FALSE	FALSE	NA	NA	NA	3.61774e-12	1.13978e-10	0.00887132	0.457454	0.521608	0.0641533	up	ENSMUSG00000063458	Lrmda	leucine rich melanocyte differentiation associated	Intron (ENSMUST00000075639.10/76633, intron 2 of 6)	ENSMUST00000162540.1	132734
chr9:107742514	cg22830890	FALSE	FALSE	NA	NA	NA	3.65617e-12	1.15036e-10	0.00906378	0.477707	0.528772	0.0510646	up	ENSMUSG00000032580	Rbm5	RNA binding motif protein 5	3' UTR	ENSMUST00000182215.1	1720
chr2:84690153	cg03685652	FALSE	FALSE	NA	NA	NA	3.67668e-12	1.15527e-10	0.00895256	0.524667	0.592191	0.067524	up	ENSMUSG00000027080	Med19	mediator complex subunit 19	Exon (ENSMUST00000035840.5/228136, exon 11 of 12)	ENSMUST00000141595.1	4520
chr18:36581114	cg13151063	FALSE	FALSE	NA	NA	NA	3.76174e-12	1.18043e-10	0.00665701	0.904328	0.918425	0.0140977	up	ENSMUSG00000024483	Ankhd1	ankyrin repeat and KH domain containing 1	Promoter	ENSMUST00000143966.1	37
chr4:124621521	cg09168614	FALSE	FALSE	NA	NA	NA	3.78024e-12	1.18466e-10	0.0121217	0.691424	0.762563	0.0711386	up	ENSMUSG00000090125	Pou3f1	POU domain, class 3, transcription factor 1	Intron (ENSMUST00000184062.1/ENSMUST00000184062.1, intron 1 of 1)	ENSMUST00000053491.8	-35286
chr3:66935506	cg05186043	FALSE	FALSE	NA	NA	NA	3.81111e-12	1.19135e-10	0.0138119	0.718555	0.800967	0.0824114	up	ENSMUSG00000027833	Shox2	short stature homeobox 2	Distal Intergenic	ENSMUST00000162060.8	42941
chr10:100017890	cg00061684	FALSE	TRUE	NA	NA	NA	3.81436e-12	1.19135e-10	0.00741701	0.365309	0.425341	0.0600323	up	ENSMUSG00000019966	Kitl	kit ligand	Intron (ENSMUST00000105283.8/17311, intron 1 of 9)	ENSMUST00000020129.7	1974
chr2:61765736	cg11987336	FALSE	FALSE	NA	NA	NA	3.81671e-12	1.19135e-10	0.00888518	0.178519	0.225528	0.0470086	up	ENSMUSG00000026914	Psmd14	proteasome (prosome, macropain) 26S subunit, non-ATPase, 14	Promoter	ENSMUST00000154627.7	350
chr6:93913592	cg20072738	FALSE	TRUE	NA	NA	NA	3.84587e-12	1.19823e-10	0.0143626	0.203839	0.293229	0.0893896	up	ENSMUSG00000045095	Magi1	membrane associated guanylate kinase, WW and PDZ domain containing 1	Promoter	ENSMUST00000203688.2	-38
chr8:91630491	cg00466950	FALSE	TRUE	NA	NA	NA	3.8489e-12	1.19823e-10	0.0141802	0.731586	0.826461	0.094875	up	ENSMUSG00000055932	Fto	fat mass and obesity associated	Intron (ENSMUST00000069718.14/26383, intron 8 of 8)	ENSMUST00000140276.1	162806
chr12:5119111	cg23079556	FALSE	FALSE	NA	NA	NA	3.87633e-12	1.20518e-10	0.00843118	0.584619	0.641682	0.0570636	up	ENSMUSG00000052812	Atad2b	ATPase family, AAA domain containing 2B	Intron (ENSMUST00000020958.8/208439, intron 5 of 13)	ENSMUST00000220408.1	137059
chr4:9019845	cg25483161	FALSE	TRUE	NA	NA	NA	3.9157e-12	1.21582e-10	0.00981348	0.452107	0.539816	0.0877086	up	ENSMUSG00000041235	Chd7	chromodomain helicase DNA binding protein 7	Distal Intergenic	ENSMUST00000222546.1	164614
chr4:107002150	cg13793530	FALSE	FALSE	NA	NA	NA	3.93267e-12	1.2179e-10	0.0111086	0.293653	0.366347	0.0726939	up	ENSMUSG00000061887	Ssbp3	single-stranded DNA binding protein 3	Intron (ENSMUST00000150915.7/72475, intron 4 of 8)	ENSMUST00000137786.1	-26043
chr2:43978941	cg01468874	FALSE	TRUE	NA	NA	NA	3.9327e-12	1.2179e-10	0.0129152	0.568311	0.676844	0.108533	up	ENSMUSG00000049744	Arhgap15	Rho GTPase activating protein 15	Intron (ENSMUST00000112824.7/76117, intron 6 of 14)	ENSMUST00000128630.1	-86100
chr6:77157263	cg20993115	FALSE	TRUE	NA	NA	NA	3.99707e-12	1.23621e-10	0.017915	0.719029	0.82256	0.103531	up	ENSMUSG00000063063	Ctnna2	catenin (cadherin associated protein), alpha 2	Intron (ENSMUST00000160894.7/12386, intron 8 of 19)	ENSMUST00000204527.1	-13320
chr1:42259248	cg13869290	FALSE	FALSE	NA	NA	NA	4.02895e-12	1.24444e-10	0.00856401	0.6731	0.719541	0.0464406	up	ENSMUSG00000060424	Pantr1	POU domain, class 3, transcription factor 3 adjacent noncoding transcript 1	Distal Intergenic	ENSMUST00000176977.7	392431
chr1:41981773	cg18839250	FALSE	FALSE	NA	NA	NA	4.04507e-12	1.24779e-10	0.0119272	0.586421	0.688661	0.102239	up	ENSMUSG00000060424	Pantr1	POU domain, class 3, transcription factor 3 adjacent noncoding transcript 1	Distal Intergenic	ENSMUST00000176977.7	669906
chr2:77746730	cg08482423	FALSE	TRUE	NA	NA	NA	4.10422e-12	1.26439e-10	0.0122136	0.806433	0.856887	0.0504537	up	ENSMUSG00000027016	Zfp385b	zinc finger protein 385B	Intron (ENSMUST00000111831.7/241494, intron 1 of 9)	ENSMUST00000090766.11	-26991
chr4:117312639	cg09405070	FALSE	FALSE	NA	NA	NA	4.12431e-12	1.26892e-10	0.00593675	0.535601	0.574601	0.0390001	up	ENSMUSG00000028677	Rnf220	ring finger protein 220	Intron (ENSMUST00000030439.14/66743, intron 2 of 14)	ENSMUST00000150148.1	-12611
chr7:137231211	cg06311779	FALSE	FALSE	NA	NA	NA	4.13125e-12	1.26941e-10	0.00566295	0.546623	0.591462	0.0448393	up	ENSMUSG00000109722	Gm10578	predicted gene 10578	Exon (ENSMUST00000169486.8/13593, exon 8 of 16)	ENSMUST00000209747.1	-3472
chr19:45476489	cg24199060	FALSE	TRUE	NA	NA	NA	4.16208e-12	1.27722e-10	0.00769023	0.272886	0.322739	0.0498531	up	ENSMUSG00000025217	Btrc	beta-transducin repeat containing protein	Intron (ENSMUST00000223764.1/12234, intron 1 of 2)	ENSMUST00000224478.1	30981
chr14:67347731	cg05388504	FALSE	FALSE	NA	NA	NA	4.17298e-12	1.2789e-10	0.0127687	0.443956	0.549195	0.105239	up	ENSMUSG00000075549	Gm6878	predicted gene 6878	Intron (ENSMUST00000022637.13/13592, intron 7 of 16)	ENSMUST00000100448.2	-33020
chr2:49272806	cg24293580	FALSE	TRUE	NA	NA	NA	4.2456e-12	1.29947e-10	0.00670964	0.252691	0.291167	0.0384759	up	ENSMUSG00000036792	Mbd5	methyl-CpG binding domain protein 5	Promoter	ENSMUST00000132717.5	622
chr4:136339566	cg19699371	FALSE	FALSE	NA	NA	NA	4.27189e-12	1.30558e-10	0.004775	0.673024	0.706991	0.0339672	up	ENSMUSG00000066037	Hnrnpr	heterogeneous nuclear ribonucleoprotein R	Exon (ENSMUST00000131671.7/74326, exon 10 of 10)	ENSMUST00000153505.1	3493
chr11:85893914	cg06626742	FALSE	FALSE	NA	NA	NA	4.27661e-12	1.30558e-10	0.00960688	0.292903	0.352825	0.0599217	up	ENSMUSG00000000094	Tbx4	T-box 4	Intron (ENSMUST00000108047.7/21387, intron 3 of 8)	ENSMUST00000108045.2	-2851
chr5:137563189	cg16409094	FALSE	FALSE	NA	NA	NA	4.29906e-12	1.31074e-10	0.0127685	0.537029	0.642686	0.105657	up	ENSMUSG00000029716	Tfr2	transferrin receptor 2	Exon (ENSMUST00000136088.7/83766, exon 4 of 4)	ENSMUST00000198866.4	-6651
chr2:160537663	cg22204610	FALSE	FALSE	NA	NA	NA	4.32539e-12	1.31707e-10	-0.00457122	0.620321	0.582	-0.0383205	down	ENSMUSG00000070544	Top1	topoisomerase (DNA) I	Distal Intergenic	ENSMUST00000109468.2	-108225
chr7:137244952	cg21392555	FALSE	FALSE	NA	NA	NA	4.34762e-12	1.32214e-10	0.0151134	0.772118	0.854682	0.0825635	up	ENSMUSG00000109722	Gm10578	predicted gene 10578	Intron (ENSMUST00000169486.8/13593, intron 6 of 15)	ENSMUST00000211070.1	10269
chr1:176933468	cg13514846	FALSE	FALSE	NA	NA	NA	4.3983e-12	1.33583e-10	0.00878349	0.443575	0.517322	0.073747	up	ENSMUSG00000026504	Sdccag8	serologically defined colon cancer antigen 8	Intron (ENSMUST00000133305.7/76816, intron 14 of 16)	ENSMUST00000139589.1	-64541
chr11:24063048	cg03477060	FALSE	FALSE	NA	NA	NA	4.45152e-12	1.35026e-10	0.00758892	0.485387	0.555564	0.0701766	up	ENSMUSG00000000861	Bcl11a	B cell CLL/lymphoma 11A (zinc finger protein)	Intron (ENSMUST00000068360.1/ENSMUST00000068360.1, intron 1 of 2)	ENSMUST00000000881.12	-15008
chr14:87266220	cg07447947	FALSE	TRUE	NA	NA	NA	4.49926e-12	1.36299e-10	0.00638927	0.911901	0.924245	0.0123444	up	ENSMUSG00000022021	Diaph3	diaphanous related formin 3	Distal Intergenic	ENSMUST00000228000.1	-124985
chr4:126238610	cg22357843	FALSE	FALSE	NA	NA	NA	4.55305e-12	1.37642e-10	0.0141667	0.676148	0.769192	0.0930443	up	ENSMUSG00000028849	Map7d1	MAP7 domain containing 1	Exon (ENSMUST00000122129.7/245877, exon 6 of 18)	ENSMUST00000125981.7	1501
chr11:69553130	cg21374469	FALSE	TRUE	0.000483213	0.0386001	0.106317	4.55525e-12	1.37642e-10	0.00721116	0.255187	0.302761	0.0475732	up	ENSMUSG00000005237	Dnah2	dynein, axonemal, heavy chain 2	Downstream (<1kb)	ENSMUST00000149991.1	-4020
chr16:13449588	cg03295417	FALSE	FALSE	NA	NA	NA	4.57234e-12	1.37982e-10	0.00645424	0.783061	0.802941	0.0198793	up	ENSMUSG00000076972	Mir193b	microRNA 193b	Promoter	ENSMUST00000103784.2	65
chr9:47717342	cg26590476	FALSE	FALSE	NA	NA	NA	4.66421e-12	1.40575e-10	0.0134484	0.574643	0.677957	0.103313	up	ENSMUSG00000032076	Cadm1	cell adhesion molecule 1	Intron (ENSMUST00000114548.7/54725, intron 1 of 9)	ENSMUST00000034581.3	186969
chr18:35214628	cg16822914	FALSE	TRUE	NA	NA	NA	4.73608e-12	1.42559e-10	0.008354	0.0731826	0.0986997	0.0255171	up	ENSMUSG00000037815	Ctnna1	catenin (cadherin associated protein), alpha 1	Promoter	ENSMUST00000235449.1	-302
chr1:120607920	cg01682788	FALSE	FALSE	NA	NA	NA	4.76756e-12	1.43324e-10	0.0068494	0.520968	0.555883	0.0349145	up	ENSMUSG00000058665	En1	engrailed 1	3' UTR	ENSMUST00000079721.8	5502
chr5:15850377	cg23039301	FALSE	FALSE	NA	NA	NA	4.78059e-12	1.43533e-10	0.00962161	0.281061	0.33399	0.0529293	up	ENSMUSG00000105185	4930519H02Rik	RIKEN cDNA 4930519H02 gene	Distal Intergenic	ENSMUST00000198907.4	33389
chr5:75082663	cg10654522	FALSE	FALSE	NA	NA	NA	4.82445e-12	1.44666e-10	0.010738	0.44499	0.533048	0.0880578	up	ENSMUSG00000035946	Gsx2	GS homeobox 2	Distal Intergenic	ENSMUST00000160104.2	7061
chr9:58618702	cg17011893	FALSE	FALSE	NA	NA	NA	4.86992e-12	1.45845e-10	0.0103446	0.654728	0.725154	0.0704258	up	ENSMUSG00000032336	Nptn	neuroplastin	Exon (ENSMUST00000177292.7/20320, exon 2 of 8)	ENSMUST00000176916.7	-10403
chr4:54646631	cg00386499	FALSE	FALSE	NA	NA	NA	4.96406e-12	1.48476e-10	0.00867353	0.169083	0.211073	0.0419903	up	ENSMUSG00000060206	Zfp462	zinc finger protein 462	Exon (ENSMUST00000127709.1/ENSMUST00000127709.1, exon 1 of 2)	ENSMUST00000133895.7	-298417
chr14:30350763	cg04913399	FALSE	FALSE	NA	NA	NA	4.98267e-12	1.48844e-10	0.0148718	0.684567	0.780648	0.0960806	up	ENSMUSG00000015968	Cacna1d	calcium channel, voltage-dependent, L type, alpha 1D subunit	Exon (ENSMUST00000112250.5/12289, exon 2 of 47)	ENSMUST00000238568.1	2201
chr3:122568799	cg22895640	FALSE	FALSE	NA	NA	NA	4.99478e-12	1.49017e-10	0.0153798	0.707558	0.802933	0.0953744	up	ENSMUSG00000039735	Fnbp1l	formin binding protein 1-like	Exon (ENSMUST00000162409.7/214459, exon 5 of 14)	ENSMUST00000197259.4	-4918
chr3:18082087	cg05959258	FALSE	FALSE	NA	NA	NA	5.04049e-12	1.50191e-10	0.0210135	0.649056	0.787564	0.138508	up	ENSMUSG00000025128	Bhlhe22	basic helix-loop-helix family, member e22	Intron (ENSMUST00000035625.6/13123, intron 4 of 5)	ENSMUST00000026120.7	27913
chr3:81038213	cg09834191	FALSE	TRUE	NA	NA	NA	5.09388e-12	1.51572e-10	0.0100263	0.490372	0.537488	0.0471163	up	ENSMUSG00000028019	Pdgfc	platelet-derived growth factor, C polypeptide	Promoter	ENSMUST00000143721.1	789
chr11:103103932	cg24647663	FALSE	FALSE	NA	NA	NA	5.09965e-12	1.51572e-10	0.00988669	0.685012	0.732663	0.0476511	up	ENSMUSG00000056938	Acbd4	acyl-Coenzyme A binding domain containing 4	Promoter	ENSMUST00000142630.1	680
chr2:62244345	cg16636660	FALSE	FALSE	NA	NA	NA	5.25443e-12	1.55976e-10	0.00676062	0.318377	0.364335	0.045958	up	ENSMUSG00000026904	Slc4a10	solute carrier family 4, sodium bicarbonate cotransporter-like, member 10	Intron (ENSMUST00000102735.9/94229, intron 7 of 25)	ENSMUST00000147917.1	-22698
chr4:148885981	cg24221221	FALSE	FALSE	NA	NA	NA	5.26514e-12	1.56098e-10	0.00876915	0.211294	0.252578	0.0412836	up	ENSMUSG00000028977	Casz1	castor zinc finger 1	Intron (ENSMUST00000094464.9/69743, intron 2 of 15)	ENSMUST00000140617.1	-3400
chr11:75034011	cg12509499	FALSE	FALSE	NA	NA	NA	5.29511e-12	1.5679e-10	0.0159104	0.611619	0.737463	0.125843	up	ENSMUSG00000038290	Smg6	Smg-6 homolog, nonsense mediated mRNA decay factor (C. elegans)	Intron (ENSMUST00000045281.12/103677, intron 10 of 18)	ENSMUST00000140197.2	40158
chr4:133021624	cg22040780	FALSE	TRUE	NA	NA	NA	5.35882e-12	1.58364e-10	0.00718733	0.348964	0.383102	0.034138	up	ENSMUSG00000037692	Ahdc1	AT hook, DNA binding motif, containing 1	Intron (ENSMUST00000154646.7/230793, intron 2 of 3)	ENSMUST00000044521.13	9420
chr11:24163401	cg15054697	FALSE	FALSE	NA	NA	NA	5.36168e-12	1.58364e-10	0.0114827	0.69907	0.783172	0.0841016	up	ENSMUSG00000000861	Bcl11a	B cell CLL/lymphoma 11A (zinc finger protein)	Exon (ENSMUST00000000881.12/14025, exon 4 of 5)	ENSMUST00000127494.1	21022
chr7:117501852	cg07634351	FALSE	FALSE	NA	NA	NA	5.3839e-12	1.58696e-10	0.0127313	0.476203	0.573493	0.0972894	up	ENSMUSG00000030657	Xylt1	xylosyltransferase 1	Intron (ENSMUST00000160035.7/233781, intron 2 of 6)	ENSMUST00000161889.1	26360
chr2:84622064	cg01038105	FALSE	TRUE	NA	NA	NA	5.38635e-12	1.58696e-10	-0.00929173	0.753986	0.692092	-0.061894	down	ENSMUSG00000034101	Ctnnd1	catenin (cadherin associated protein), delta 1	5' UTR	ENSMUST00000131926.1	-9486
chr2:148023550	cg08308796	FALSE	TRUE	NA	NA	NA	5.42726e-12	1.59702e-10	0.00771823	0.111531	0.131326	0.0197946	up	ENSMUSG00000037025	Foxa2	forkhead box A2	Intron (ENSMUST00000136555.7/ENSMUST00000136555.7, intron 1 of 2)	ENSMUST00000146242.1	21914
chr11:24783705	cg06060112	FALSE	FALSE	NA	NA	NA	5.43517e-12	1.59736e-10	0.0131579	0.689343	0.776676	0.0873324	up	ENSMUSG00000073103	Gm10466	predicted gene 10466	Distal Intergenic	ENSMUST00000101450.2	-52983
chr13:94596721	cg04198941	FALSE	FALSE	NA	NA	NA	5.46827e-12	1.60509e-10	0.00732119	0.120224	0.144933	0.0247091	up	ENSMUSG00000021686	Ap3b1	adaptor-related protein complex 3, beta 1 subunit	Distal Intergenic	ENSMUST00000220505.1	54418
chr11:75153045	cg03025825	FALSE	FALSE	NA	NA	NA	5.50548e-12	1.61401e-10	-0.00911857	0.872159	0.836847	-0.0353123	down	ENSMUSG00000038290	Smg6	Smg-6 homolog, nonsense mediated mRNA decay factor (C. elegans)	Intron (ENSMUST00000045281.12/103677, intron 15 of 18)	ENSMUST00000153226.1	-6588
chr7:109161704	cg22223787	FALSE	FALSE	NA	NA	NA	5.51373e-12	1.61442e-10	0.0112883	0.613228	0.675781	0.0625529	up	ENSMUSG00000036111	Lmo1	LIM domain only 1	Intron (ENSMUST00000036992.8/109594, intron 1 of 3)	ENSMUST00000208136.1	8808
chr18:83766424	cg08274301	FALSE	FALSE	NA	NA	NA	5.5994e-12	1.63748e-10	0.0162363	0.667816	0.773922	0.106106	up	ENSMUSG00000046982	Tshz1	teashirt zinc finger family member 1	Distal Intergenic	ENSMUST00000235188.1	318651
chr11:35556248	cg09968637	FALSE	FALSE	NA	NA	NA	5.64087e-12	1.64757e-10	0.0145948	0.631747	0.742947	0.1112	up	ENSMUSG00000056427	Slit3	slit guidance ligand 3	Intron (ENSMUST00000069837.3/20564, intron 6 of 35)	ENSMUST00000124438.1	11563
chr5:120366267	cg00593862	FALSE	FALSE	NA	NA	NA	5.67103e-12	1.65433e-10	0.0107845	0.552678	0.63954	0.0868625	up	ENSMUSG00000029595	Lhx5	LIM homeobox protein 5	Distal Intergenic	ENSMUST00000031591.9	-65432
chr11:116662295	cg18086180	FALSE	TRUE	NA	NA	NA	5.79537e-12	1.68852e-10	0.00940966	0.464356	0.542832	0.078477	up	ENSMUSG00000075410	Prcd	photoreceptor disc component	Intron (ENSMUST00000148484.8/100038570, intron 5 of 5)	ENSMUST00000156088.1	5139
chr19:54185931	cg13745446	FALSE	TRUE	NA	NA	NA	5.8611e-12	1.70557e-10	0.00937738	0.437206	0.522201	0.0849956	up	ENSMUSG00000033717	Adra2a	adrenergic receptor, alpha 2a	Distal Intergenic	ENSMUST00000036700.6	141780
chr11:98267093	cg09822402	FALSE	FALSE	NA	NA	NA	5.91574e-12	1.71935e-10	0.00894406	0.330739	0.402681	0.0719413	up	ENSMUSG00000093176	Mir5119	microRNA 5119	Intron (ENSMUST00000147441.7/69131, intron 6 of 7)	ENSMUST00000175435.1	4487
chr13:55507091	cg21084050	FALSE	FALSE	NA	NA	NA	5.99702e-12	1.74083e-10	0.016872	0.562921	0.692752	0.129831	up	ENSMUSG00000099096	Mir6945	microRNA 6945	Promoter	ENSMUST00000184300.1	601
chr17:62721394	cg03538828	FALSE	TRUE	NA	NA	NA	6.01498e-12	1.74275e-10	0.0107219	0.511004	0.606559	0.0955552	up	ENSMUSG00000048915	Efna5	ephrin A5	Intron (ENSMUST00000076840.11/13640, intron 1 of 4)	ENSMUST00000078839.4	159750
chr9:36985244	cg25294091	FALSE	TRUE	NA	NA	NA	6.01839e-12	1.74275e-10	0.0124078	0.312086	0.388217	0.0761307	up	ENSMUSG00000035934	Pknox2	Pbx/knotted 1 homeobox 2	Intron (ENSMUST00000177218.7/208076, intron 1 of 10)	ENSMUST00000175938.8	2028
chr12:56387730	cg00598343	FALSE	FALSE	NA	NA	NA	6.03885e-12	1.74654e-10	0.0114336	0.325916	0.397931	0.072015	up	ENSMUSG00000021028	Mbip	MAP3K12 binding inhibitory protein 1	Distal Intergenic	ENSMUST00000021416.8	-41836
chr1:186909274	cg17193033	FALSE	FALSE	NA	NA	NA	6.05257e-12	1.74836e-10	0.0100781	0.534098	0.598931	0.0648323	up	ENSMUSG00000039224	D1Pas1	DNA segment, Chr 1, Pasteur Institute 1	Distal Intergenic	ENSMUST00000045108.1	-58142
chrX:151086556	cg22112884	FALSE	FALSE	NA	NA	NA	6.24078e-12	1.79839e-10	0.00643444	0.744778	0.78406	0.0392827	up	ENSMUSG00000025265	Fgd1	FYVE, RhoGEF and PH domain containing 1	Promoter	ENSMUST00000125620.1	446
chr3:62472755	cg16692823	FALSE	TRUE	NA	NA	NA	6.24098e-12	1.79839e-10	0.00621706	0.904388	0.918564	0.0141757	up	ENSMUSG00000027770	Dhx36	DEAH (Asp-Glu-Ala-His) box polypeptide 36	Promoter	ENSMUST00000160858.1	-168
chr10:50763636	cg25249632	FALSE	FALSE	NA	NA	NA	6.39424e-12	1.84031e-10	0.00825634	0.527457	0.579945	0.052488	up	ENSMUSG00000038774	Ascc3	activating signal cointegrator 1 complex subunit 3	Promoter	ENSMUST00000217725.1	-160
chr1:177150598	cg04221461	FALSE	TRUE	4.76764e-05	0.00908504	0.139743	6.5704e-12	1.88871e-10	0.00900597	0.153949	0.203309	0.0493604	up	ENSMUSG00000019699	Akt3	thymoma viral proto-oncogene 3	Intron (ENSMUST00000019843.14/23797, intron 1 of 12)	ENSMUST00000111160.8	98169
chr2:115468533	cg19669355	FALSE	FALSE	NA	NA	NA	6.84049e-12	1.96396e-10	0.0106643	0.334784	0.416754	0.0819697	up	ENSMUSG00000085582	3110099E03Rik	RIKEN cDNA 3110099E03 gene	Distal Intergenic	ENSMUST00000134580.1	43668
chr18:69125295	cg21467362	FALSE	FALSE	NA	NA	NA	6.88791e-12	1.97517e-10	0.00898474	0.319838	0.377178	0.0573405	up	ENSMUSG00000098366	Mir145b	microRNA 145b	Distal Intergenic	ENSMUST00000184434.1	-103022
chr3:107442352	cg18503070	FALSE	FALSE	NA	NA	NA	6.94258e-12	1.98844e-10	0.00606314	0.411166	0.463507	0.0523414	up	ENSMUSG00000027895	Kcnc4	potassium voltage gated channel, Shaw-related subfamily, member 4	Intron (ENSMUST00000009617.9/99738, intron 3 of 3)	ENSMUST00000009617.9	17200
chr1:155693420	cg05434846	FALSE	FALSE	NA	NA	NA	6.96037e-12	1.99112e-10	0.00688603	0.458089	0.503631	0.0455418	up	ENSMUSG00000026468	Lhx4	LIM homeobox protein 4	Distal Intergenic	ENSMUST00000027740.13	48607
chr19:45539084	cg15241817	FALSE	FALSE	NA	NA	NA	6.98272e-12	1.9951e-10	0.00664184	0.702275	0.728674	0.0263991	up	ENSMUSG00000025218	Poll	polymerase (DNA directed), lambda	Distal Intergenic	ENSMUST00000026239.6	21447
chr2:34107038	cg09180473	FALSE	TRUE	NA	NA	NA	7.01161e-12	2.00093e-10	0.00853401	0.301082	0.371752	0.0706695	up	ENSMUSG00000087461	C230014O12Rik	RIKEN cDNA C230014O12 gene	Promoter	ENSMUST00000134921.1	691
chr4:117645131	cg21387570	FALSE	TRUE	NA	NA	NA	7.03322e-12	2.00468e-10	0.00862542	0.367068	0.421142	0.0540741	up	ENSMUSG00000033423	Eri3	exoribonuclease 3	Intron (ENSMUST00000037127.14/140546, intron 7 of 8)	ENSMUST00000134379.1	7793
chr11:24091627	cg03981213	FALSE	TRUE	NA	NA	NA	7.12415e-12	2.02815e-10	0.00737957	0.567447	0.625543	0.0580966	up	ENSMUSG00000000861	Bcl11a	B cell CLL/lymphoma 11A (zinc finger protein)	Intron (ENSMUST00000000881.12/14025, intron 2 of 4)	ENSMUST00000118955.1	10957
chr4:148496270	cg22414621	FALSE	FALSE	NA	NA	NA	7.17093e-12	2.03901e-10	0.00732215	0.362019	0.419708	0.0576889	up	ENSMUSG00000028989	Angptl7	angiopoietin-like 7	Exon (ENSMUST00000030840.3/654812, exon 5 of 5)	ENSMUST00000030840.3	4190
chr1:42351982	cg04469448	FALSE	FALSE	NA	NA	NA	7.23485e-12	2.05471e-10	0.0144793	0.696355	0.792076	0.0957218	up	ENSMUSG00000060424	Pantr1	POU domain, class 3, transcription factor 3 adjacent noncoding transcript 1	Intron (ENSMUST00000190148.1/ENSMUST00000190148.1, intron 1 of 2)	ENSMUST00000176977.7	299697
chr1:69437180	cg22849022	FALSE	FALSE	NA	NA	NA	7.26199e-12	2.05995e-10	0.0154021	0.698666	0.805273	0.106607	up	ENSMUSG00000025997	Ikzf2	IKAROS family zinc finger 2	Distal Intergenic	ENSMUST00000188110.6	246977
chr4:120267137	cg08144172	FALSE	FALSE	NA	NA	NA	7.3053e-12	2.06887e-10	0.00649821	0.665256	0.684602	0.0193459	up	ENSMUSG00000052135	Foxo6	forkhead box O6	3' UTR	ENSMUST00000102656.3	20212
chr19:45476272	cg11970204	FALSE	TRUE	NA	NA	NA	7.31095e-12	2.06887e-10	0.00692152	0.421682	0.47217	0.050488	up	ENSMUSG00000025217	Btrc	beta-transducin repeat containing protein	Intron (ENSMUST00000223764.1/12234, intron 1 of 2)	ENSMUST00000224478.1	30764
chr14:12389326	cg24181435	FALSE	FALSE	NA	NA	NA	7.38821e-12	2.08823e-10	0.00758283	0.296394	0.323538	0.0271441	up	ENSMUSG00000054423	Cadps	Ca2+-dependent secretion activator	Intron (ENSMUST00000224882.1/27062, intron 27 of 28)	ENSMUST00000224140.1	-12047
chr11:98717726	cg00059117	FALSE	FALSE	NA	NA	NA	7.40331e-12	2.08915e-10	0.00564887	0.716923	0.739024	0.022101	up	ENSMUSG00000017210	Med24	mediator complex subunit 24	Promoter	ENSMUST00000141566.1	1084
chr17:85394115	cg25637862	FALSE	FALSE	NA	NA	NA	7.40915e-12	2.08915e-10	0.0117725	0.78054	0.827961	0.0474202	up	ENSMUSG00000038805	Six3	sine oculis-related homeobox 3	Intron (ENSMUST00000095188.6/73582, intron 5 of 10)	ENSMUST00000175898.3	-219493
chr11:24091755	cg14887878	FALSE	TRUE	NA	NA	NA	7.44253e-12	2.09606e-10	0.0112872	0.746144	0.801173	0.055029	up	ENSMUSG00000000861	Bcl11a	B cell CLL/lymphoma 11A (zinc finger protein)	Intron (ENSMUST00000000881.12/14025, intron 2 of 4)	ENSMUST00000118955.1	11085
chr1:186922958	cg11318267	FALSE	FALSE	NA	NA	NA	7.47652e-12	2.10313e-10	0.00661392	0.352738	0.400774	0.0480353	up	ENSMUSG00000039224	D1Pas1	DNA segment, Chr 1, Pasteur Institute 1	Distal Intergenic	ENSMUST00000045108.1	-44458
chr8:76377922	cg17226713	FALSE	FALSE	NA	NA	NA	7.8315e-12	2.20036e-10	0.00959682	0.472546	0.551523	0.0789778	up	ENSMUSG00000031618	Nr3c2	nuclear receptor subfamily 3, group C, member 2	Intron (ENSMUST00000212103.1/ENSMUST00000212103.1, intron 1 of 9)	ENSMUST00000143284.1	-521520
chr9:40333567	cg26041232	FALSE	FALSE	NA	NA	NA	7.84152e-12	2.20056e-10	0.011406	0.558097	0.652025	0.093928	up	ENSMUSG00000040111	Gramd1b	GRAM domain containing 1B	Promoter	ENSMUST00000150977.7	-39
chr9:63490757	cg20376868	FALSE	FALSE	NA	NA	NA	7.96046e-12	2.23129e-10	0.00846816	0.206735	0.252638	0.0459038	up	ENSMUSG00000032403	2300009A05Rik	RIKEN cDNA 2300009A05 gene	Exon (ENSMUST00000191455.6/ENSMUST00000191455.6, exon 4 of 4)	ENSMUST00000168665.2	-91516
chr13:72302599	cg08244314	FALSE	FALSE	NA	NA	NA	8.08872e-12	2.26455e-10	0.0159974	0.494432	0.612506	0.118074	up	NA	Gm20554	predicted gene, 20554	Distal Intergenic	ENSMUST00000177421.3	325965
chr19:44882934	cg18493498	FALSE	FALSE	NA	NA	NA	8.12307e-12	2.27148e-10	-0.0088379	0.295714	0.237476	-0.0582387	down	ENSMUSG00000092369	1700039E22Rik	RIKEN cDNA 1700039E22 gene	Distal Intergenic	ENSMUST00000174082.1	-46996
chr14:97858576	cg12702153	FALSE	FALSE	NA	NA	NA	8.14484e-12	2.27488e-10	0.00955646	0.509144	0.598428	0.0892844	up	ENSMUSG00000055639	Dach1	dachshund family transcription factor 1	Intron (ENSMUST00000069334.7/13134, intron 6 of 10)	ENSMUST00000069334.7	310967
chr6:85165561	cg05086458	FALSE	FALSE	NA	NA	NA	8.18621e-12	2.28373e-10	0.00969243	0.37017	0.427771	0.0576013	up	ENSMUSG00000033726	Emx1	empty spiracles homeobox 1	Distal Intergenic	ENSMUST00000045942.8	-21877
chr18:69535339	cg15193680	FALSE	TRUE	NA	NA	NA	8.42238e-12	2.34685e-10	0.0107041	0.13103	0.187103	0.0560737	up	ENSMUSG00000053477	Tcf4	transcription factor 4	Intron (ENSMUST00000203002.3/21413, intron 6 of 6)	ENSMUST00000209174.1	12889
chr2:38572147	cg02893356	FALSE	FALSE	NA	NA	NA	8.64172e-12	2.40513e-10	0.00696436	0.604056	0.646521	0.0424646	up	ENSMUSG00000026749	Nek6	NIMA (never in mitosis gene a)-related expressed kinase 6	Intron (ENSMUST00000054234.9/59126, intron 7 of 9)	ENSMUST00000156726.1	57521
chr9:47367809	cg01161204	FALSE	FALSE	NA	NA	NA	8.83161e-12	2.45508e-10	0.0073806	0.338233	0.376099	0.0378668	up	ENSMUSG00000032076	Cadm1	cell adhesion molecule 1	Intron (ENSMUST00000209388.1/ENSMUST00000209388.1, intron 1 of 5)	ENSMUST00000114548.7	-162364
chr7:115132268	cg05320568	FALSE	FALSE	NA	NA	NA	8.84708e-12	2.45649e-10	0.00900661	0.583412	0.646455	0.0630428	up	ENSMUSG00000108379	A730082K24Rik	RIKEN cDNA A730082K24 gene	Distal Intergenic	ENSMUST00000205795.1	180961
chr4:117317622	cg21148230	TRUE	FALSE	NA	NA	NA	8.92388e-12	2.47491e-10	0.00489832	0.461954	0.491692	0.0297384	up	ENSMUSG00000028677	Rnf220	ring finger protein 220	Intron (ENSMUST00000030439.14/66743, intron 2 of 14)	ENSMUST00000150148.1	-17594
chr14:32598637	cg08136508	FALSE	FALSE	NA	NA	NA	8.9404e-12	2.47658e-10	0.00629388	0.390565	0.433728	0.0431629	up	ENSMUSG00000041730	Prrxl1	paired related homeobox protein-like 1	Promoter	ENSMUST00000187377.6	-770
chr19:44820311	cg18452899	FALSE	FALSE	NA	NA	NA	8.96133e-12	2.47948e-10	0.00890138	0.284058	0.338283	0.0542254	up	ENSMUSG00000098952	Mir6405	microRNA 6405	Intron (ENSMUST00000174490.8/18504, intron 7 of 9)	ENSMUST00000184584.1	11905
chr2:44565224	cg11568414	FALSE	FALSE	NA	NA	NA	9.04804e-12	2.50054e-10	0.0130387	0.539316	0.648999	0.109683	up	ENSMUSG00000036890	Gtdc1	glycosyltransferase-like domain containing 1	3' UTR	ENSMUST00000134813.1	6123
chr3:142238929	cg26479673	FALSE	FALSE	NA	NA	NA	9.18832e-12	2.53634e-10	0.0098513	0.767856	0.798581	0.030725	up	ENSMUSG00000028273	Pdlim5	PDZ and LIM domain 5	Downstream (<1kb)	ENSMUST00000200650.4	65050
chr2:43789065	cg17876356	FALSE	FALSE	NA	NA	NA	9.23255e-12	2.54558e-10	0.010775	0.501122	0.587986	0.0868642	up	ENSMUSG00000049744	Arhgap15	Rho GTPase activating protein 15	Intron (ENSMUST00000112824.7/76117, intron 2 of 14)	ENSMUST00000055776.7	40195
chr2:33771833	cg00092936	FALSE	FALSE	NA	NA	NA	9.281e-12	2.55595e-10	0.00930738	0.560016	0.618414	0.0583982	up	ENSMUSG00000086484	Nron	non-protein coding RNA, repressor of NFAT	Intron (ENSMUST00000041555.9/72543, intron 7 of 9)	ENSMUST00000156297.1	-33983
chr4:98103068	cg16663789	FALSE	TRUE	NA	NA	NA	9.30397e-12	2.5593e-10	0.0070371	0.394144	0.446981	0.0528372	up	ENSMUSG00000028565	Nfia	nuclear factor I/A	Intron (ENSMUST00000075448.12/18027, intron 10 of 10)	ENSMUST00000133011.1	192035
chr13:48694635	cg05008505	FALSE	FALSE	NA	NA	NA	9.32055e-12	2.56088e-10	0.0108515	0.508604	0.59394	0.0853362	up	ENSMUSG00000021381	Barx1	BarH-like homeobox 1	Distal Intergenic	ENSMUST00000021813.4	31637
chr8:109251533	cg12194453	FALSE	FALSE	NA	NA	NA	9.34238e-12	2.56389e-10	0.0104077	0.235256	0.283955	0.0486989	up	ENSMUSG00000097393	D030068K23Rik	RIKEN cDNA D030068K23 gene	Exon (ENSMUST00000180524.7/628686, exon 10 of 10)	ENSMUST00000181098.1	1667
chr2:34275695	cg20875194	FALSE	FALSE	NA	NA	NA	9.37575e-12	2.57006e-10	0.010644	0.433404	0.523062	0.0896577	up	ENSMUSG00000038718	Pbx3	pre B cell leukemia homeobox 3	Intron (ENSMUST00000113132.8/18516, intron 2 of 7)	ENSMUST00000176213.7	13157
chr5:65131375	cg12951432	FALSE	TRUE	NA	NA	NA	9.4828e-12	2.5964e-10	0.0102929	0.236678	0.289508	0.0528307	up	ENSMUSG00000054920	Klhl5	kelch-like 5	Promoter	ENSMUST00000204479.1	-28
chr10:127510357	cg03253445	FALSE	FALSE	NA	NA	NA	9.50013e-12	2.59813e-10	0.00822777	0.208509	0.244628	0.0361195	up	ENSMUSG00000040287	Stac3	SH3 and cysteine rich domain 3	Distal Intergenic	ENSMUST00000162302.1	3132
chr7:96512153	cg23920216	FALSE	TRUE	NA	NA	NA	9.59472e-12	2.62097e-10	0.0100063	0.702983	0.745879	0.0428953	up	ENSMUSG00000048078	Tenm4	teneurin transmembrane protein 4	Intron (ENSMUST00000107162.7/23966, intron 4 of 32)	ENSMUST00000129737.1	-10245
chr14:79879897	cg18481653	FALSE	FALSE	NA	NA	NA	9.75795e-12	2.66248e-10	0.0123911	0.463428	0.571249	0.107821	up	ENSMUSG00000095959	Gm10845	predicted gene 10845	Intron (ENSMUST00000180427.1/ENSMUST00000180427.1, intron 1 of 4)	ENSMUST00000228217.1	-10721
chr7:130242552	cg10423457	FALSE	FALSE	NA	NA	NA	9.79615e-12	2.66982e-10	-0.0045886	0.908177	0.895843	-0.0123344	down	ENSMUSG00000030849	Fgfr2	fibroblast growth factor receptor 2	Exon (ENSMUST00000153166.7/14183, exon 3 of 17)	ENSMUST00000127091.1	-13796
chr3:34661937	cg20260177	FALSE	FALSE	NA	NA	NA	9.97693e-12	2.71595e-10	-0.0115554	0.380327	0.304689	-0.0756375	down	ENSMUSG00000105265	Sox2ot	SOX2 overlapping transcript (non-protein coding)	Intron (ENSMUST00000196243.4/320478, intron 3 of 3)	ENSMUST00000197697.1	-3306
chr8:80798370	cg22042302	FALSE	FALSE	NA	NA	NA	1.00265e-11	2.72631e-10	-0.00680456	0.933344	0.913441	-0.0199028	down	ENSMUSG00000031714	Gab1	growth factor receptor bound protein 2-associated protein 1	Intron (ENSMUST00000210676.1/14388, intron 2 of 10)	ENSMUST00000211018.1	32514
chr4:82605046	cg00379872	FALSE	FALSE	NA	NA	NA	1.02602e-11	2.7843e-10	0.0166012	0.550939	0.678681	0.127742	up	ENSMUSG00000087413	Gm11266	predicted gene 11266	Intron (ENSMUST00000155821.1/18028, intron 1 of 1)	ENSMUST00000139835.1	97030
chr14:98833615	cg04297442	FALSE	TRUE	NA	NA	NA	1.02634e-11	2.7843e-10	0.0111213	0.362862	0.454132	0.0912702	up	ENSMUSG00000033186	Mzt1	mitotic spindle organizing protein 1	Distal Intergenic	ENSMUST00000227197.1	212337
chr1:36472560	cg03599633	FALSE	FALSE	NA	NA	NA	1.05658e-11	2.86306e-10	0.00620795	0.341043	0.380401	0.0393582	up	ENSMUSG00000037408	Cnnm4	cyclin M4	Promoter	ENSMUST00000153128.1	940
chr1:188884546	cg12864786	FALSE	TRUE	NA	NA	NA	1.05877e-11	2.86572e-10	0.0127756	0.730647	0.80331	0.0726628	up	ENSMUSG00000026609	Ush2a	usherin	Intron (ENSMUST00000060479.13/22283, intron 60 of 70)	ENSMUST00000127077.1	-69198
chr11:32752294	cg09298915	FALSE	TRUE	NA	NA	NA	1.07015e-11	2.89319e-10	0.0176088	0.579834	0.721664	0.14183	up	ENSMUSG00000020270	Smim23	small integral membrane protein 23	Distal Intergenic	ENSMUST00000109365.7	72268
chr15:103135780	cg24037767	FALSE	FALSE	NA	NA	NA	1.07172e-11	2.89412e-10	0.00862277	0.299961	0.342082	0.0421212	up	ENSMUSG00000097003	D930007P13Rik	Riken cDNA D930007P13 gene	Intron (ENSMUST00000181306.1/432989, intron 3 of 6)	ENSMUST00000181306.1	11048
chr4:117312741	cg04060154	FALSE	FALSE	NA	NA	NA	1.07665e-11	2.90414e-10	0.00883966	0.440521	0.48893	0.0484094	up	ENSMUSG00000028677	Rnf220	ring finger protein 220	Intron (ENSMUST00000030439.14/66743, intron 2 of 14)	ENSMUST00000150148.1	-12713
chr19:46033245	cg06683245	FALSE	FALSE	NA	NA	NA	1.07904e-11	2.90725e-10	0.00695737	0.55153	0.61145	0.0599202	up	ENSMUSG00000025223	Ldb1	LIM domain binding 1	Exon (ENSMUST00000156585.8/16825, exon 11 of 11)	ENSMUST00000126320.7	1633
chr2:64824187	cg09413334	FALSE	FALSE	NA	NA	NA	1.08921e-11	2.93131e-10	0.00586507	0.473318	0.515569	0.0422507	up	ENSMUSG00000026888	Grb14	growth factor receptor bound protein 14	Distal Intergenic	ENSMUST00000134020.1	90832
chr18:14654973	cg06540487	FALSE	TRUE	NA	NA	NA	1.0964e-11	2.94731e-10	0.0105962	0.158305	0.212214	0.0539097	up	ENSMUSG00000037013	Ss18	SS18, nBAF chromatin remodeling complex subunit	Intron (ENSMUST00000040964.12/268996, intron 4 of 9)	ENSMUST00000235011.1	-3850
chr9:63953882	cg09152553	FALSE	FALSE	NA	NA	NA	1.10199e-11	2.95896e-10	0.00496872	0.642365	0.669591	0.0272259	up	ENSMUSG00000036867	Smad6	SMAD family member 6	Exon (ENSMUST00000041029.5/17130, exon 4 of 4)	ENSMUST00000144323.2	63105
chr2:37832371	cg26917960	FALSE	FALSE	NA	NA	NA	1.11073e-11	2.97906e-10	0.00778162	0.503107	0.548758	0.0456507	up	ENSMUSG00000035392	Dennd1a	DENN/MADD domain containing 1A	Intron (ENSMUST00000102787.9/227801, intron 19 of 21)	ENSMUST00000136460.1	20069
chr9:32545208	cg26157072	FALSE	TRUE	NA	NA	NA	1.1426e-11	3.06105e-10	0.0103338	0.273723	0.347271	0.0735483	up	ENSMUSG00000016087	Fli1	Friend leukemia integration 1	Distal Intergenic	ENSMUST00000183767.1	-2347
chr12:106173354	cg22879048	FALSE	TRUE	NA	NA	NA	1.15372e-11	3.08734e-10	0.00641996	0.302376	0.341943	0.0395662	up	ENSMUSG00000021115	Vrk1	vaccinia related kinase 1	Distal Intergenic	ENSMUST00000220629.1	142637
chr10:39529501	cg06094880	FALSE	FALSE	NA	NA	NA	1.16519e-11	3.11451e-10	0.00950881	0.612099	0.647339	0.0352406	up	ENSMUSG00000019843	Fyn	Fyn proto-oncogene	Exon (ENSMUST00000099967.9/14360, exon 9 of 14)	ENSMUST00000123205.1	-3769
chr4:154569065	cg26387878	FALSE	FALSE	NA	NA	NA	1.16816e-11	3.11891e-10	0.00625538	0.472593	0.511577	0.0389843	up	ENSMUSG00000086565	Gm13133	predicted gene 13133	Intron (ENSMUST00000030902.12/70673, intron 1 of 16)	ENSMUST00000143888.1	18783
chr11:26972782	cg07516103	FALSE	TRUE	NA	NA	NA	1.17856e-11	3.14314e-10	0.0137955	0.554015	0.671796	0.117781	up	ENSMUSG00000064090	Vrk2	vaccinia related kinase 2	Distal Intergenic	ENSMUST00000156264.1	-378783
chr11:24163222	cg18984859	FALSE	FALSE	NA	NA	NA	1.19382e-11	3.18024e-10	0.0102814	0.832361	0.86001	0.0276493	up	ENSMUSG00000000861	Bcl11a	B cell CLL/lymphoma 11A (zinc finger protein)	Exon (ENSMUST00000000881.12/14025, exon 4 of 5)	ENSMUST00000127494.1	20843
chr13:77892540	cg08072036	FALSE	TRUE	NA	NA	NA	1.19794e-11	3.18763e-10	0.0077153	0.484291	0.530895	0.046604	up	ENSMUSG00000093668	Pou5f2	POU domain class 5, transcription factor 2	Intron (ENSMUST00000163257.8/68675, intron 6 of 10)	ENSMUST00000175955.3	-132362
chr18:69675213	cg08449899	FALSE	FALSE	NA	NA	NA	1.20758e-11	3.20966e-10	0.00765786	0.232856	0.283255	0.0503992	up	ENSMUSG00000053477	Tcf4	transcription factor 4	Intron (ENSMUST00000066717.11/21413, intron 16 of 20)	ENSMUST00000146908.1	-4486
chr5:114605863	cg03031579	FALSE	FALSE	NA	NA	NA	1.22686e-11	3.25726e-10	0.0098691	0.69187	0.748158	0.0562878	up	ENSMUSG00000014158	Trpv4	transient receptor potential cation channel, subfamily V, member 4	Intron (ENSMUST00000043650.7/433940, intron 2 of 2)	ENSMUST00000141828.1	24775
chr19:46033224	cg09103418	FALSE	FALSE	NA	NA	NA	1.25834e-11	3.33706e-10	0.00674701	0.525493	0.575008	0.0495147	up	ENSMUSG00000025223	Ldb1	LIM domain binding 1	Exon (ENSMUST00000156585.8/16825, exon 11 of 11)	ENSMUST00000126320.7	1654
chr4:131405675	cg09673502	FALSE	TRUE	NA	NA	NA	1.28027e-11	3.39141e-10	0.00664104	0.752335	0.763229	0.0108946	up	ENSMUSG00000028909	Ptpru	protein tyrosine phosphatase, receptor type, U	Distal Intergenic	ENSMUST00000154224.1	392695
chr7:122671862	cg08056240	FALSE	TRUE	NA	NA	NA	1.29264e-11	3.41666e-10	0.00685521	0.412341	0.469878	0.0575369	up	ENSMUSG00000066189	Cacng3	calcium channel, voltage-dependent, gamma subunit 3	Promoter	ENSMUST00000182095.1	444
chr9:61205476	cg13360217	FALSE	TRUE	NA	NA	NA	1.29269e-11	3.41666e-10	0.00977708	0.857169	0.876871	0.0197021	up	ENSMUSG00000110998	I730028E13Rik	RIKEN cDNA I730028E13 gene	Distal Intergenic	ENSMUST00000216012.1	66961
chr7:36710673	cg14254904	FALSE	FALSE	NA	NA	NA	1.2969e-11	3.42396e-10	0.0154793	0.591963	0.698157	0.106194	up	ENSMUSG00000021217	Tshz3	teashirt zinc finger family member 3	Exon (ENSMUST00000194416.1/ENSMUST00000194416.1, exon 1 of 1)	ENSMUST00000176413.1	12456
chr6:85165625	cg21345304	FALSE	FALSE	NA	NA	NA	1.39646e-11	3.68271e-10	0.00696989	0.484018	0.527545	0.0435269	up	ENSMUSG00000033726	Emx1	empty spiracles homeobox 1	Distal Intergenic	ENSMUST00000045942.8	-21813
chr6:71967987	cg17631465	FALSE	FALSE	NA	NA	NA	1.40269e-11	3.69499e-10	-0.00487638	0.659401	0.631203	-0.0281977	down	ENSMUSG00000049553	Polr1a	polymerase (RNA) I polypeptide A	Exon (ENSMUST00000055296.10/20019, exon 27 of 34)	ENSMUST00000205517.1	6447
chr7:71190212	cg16534861	FALSE	FALSE	NA	NA	NA	1.41336e-11	3.71897e-10	0.014373	0.414254	0.533469	0.119215	up	ENSMUSG00000108669	4930441H08Rik	RIKEN cDNA 4930441H08 gene	Distal Intergenic	ENSMUST00000205699.1	-719481
chr14:22198594	cg26499216	FALSE	FALSE	NA	NA	NA	1.42711e-11	3.75097e-10	0.00928655	0.462493	0.533139	0.0706463	up	ENSMUSG00000063458	Lrmda	leucine rich melanocyte differentiation associated	Intron (ENSMUST00000075639.10/76633, intron 2 of 6)	ENSMUST00000159107.1	-111571
chr13:58397963	cg20452324	FALSE	FALSE	NA	NA	NA	1.46759e-11	3.85308e-10	0.00980514	0.451265	0.535249	0.0839837	up	ENSMUSG00000021546	Hnrnpk	heterogeneous nuclear ribonucleoprotein K	Promoter	ENSMUST00000176269.7	54
chr4:97880476	cg24619759	FALSE	FALSE	NA	NA	NA	1.48951e-11	3.90629e-10	0.0117648	0.575162	0.670254	0.0950919	up	ENSMUSG00000028565	Nfia	nuclear factor I/A	Promoter	ENSMUST00000148930.2	357
chr5:117251027	cg16066439	FALSE	TRUE	NA	NA	NA	1.5359e-11	4.02347e-10	0.00729962	0.662085	0.710136	0.0480503	up	ENSMUSG00000061288	Taok3	TAO kinase 3	Exon (ENSMUST00000111978.7/330177, exon 15 of 21)	ENSMUST00000111975.2	10567
chr16:7293171	cg20846050	FALSE	FALSE	NA	NA	NA	1.5453e-11	4.04361e-10	0.0146897	0.734779	0.817701	0.0829217	up	ENSMUSG00000008658	Rbfox1	RNA binding protein, fox-1 homolog (C. elegans) 1	Intron (ENSMUST00000230658.1/268859, intron 8 of 11)	ENSMUST00000231031.1	-59799
chr4:97661804	cg23891259	FALSE	FALSE	NA	NA	NA	1.5575e-11	4.07103e-10	0.0128175	0.469949	0.570588	0.100639	up	NA	E130114P18Rik	RIKEN cDNA E130114P18 gene	Intron (ENSMUST00000146447.7/319865, intron 3 of 5)	ENSMUST00000186369.1	28932
chr12:118647572	cg00716110	FALSE	FALSE	NA	NA	NA	1.56764e-11	4.09302e-10	0.00922215	0.653081	0.721231	0.0681501	up	ENSMUSG00000113875	D230030E09Rik	Riken cDNA D230030E09 gene	Distal Intergenic	ENSMUST00000222459.1	-117379
chr7:136060090	cg27137389	FALSE	FALSE	NA	NA	NA	1.57592e-11	4.11009e-10	0.0113734	0.552757	0.640277	0.08752	up	ENSMUSG00000110027	C030029H02Rik	RIKEN cDNA C030029H02 gene	Distal Intergenic	ENSMUST00000210438.1	-208234
chr4:148904404	cg04209170	FALSE	TRUE	NA	NA	NA	1.59883e-11	4.16525e-10	0.00714188	0.833804	0.857302	0.023498	up	ENSMUSG00000028977	Casz1	castor zinc finger 1	Intron (ENSMUST00000094464.9/69743, intron 4 of 15)	ENSMUST00000147270.1	3255
chr11:66274035	cg03287707	FALSE	FALSE	NA	NA	NA	1.61018e-11	4.19019e-10	0.0134958	0.458761	0.568252	0.109491	up	ENSMUSG00000056752	Dnah9	dynein, axonemal, heavy chain 9	Intron (ENSMUST00000144922.1/100093714, intron 1 of 2)	ENSMUST00000142836.1	-105484
chr2:57819197	cg21615344	FALSE	FALSE	NA	NA	NA	1.64179e-11	4.26775e-10	0.00802079	0.677386	0.723697	0.0463109	up	ENSMUSG00000026828	Galnt5	polypeptide N-acetylgalactosaminyltransferase 5	Distal Intergenic	ENSMUST00000112616.7	-178687
chr8:69177985	cg16157434	FALSE	TRUE	NA	NA	NA	1.65286e-11	4.2918e-10	0.0122487	0.60818	0.7103	0.10212	up	ENSMUSG00000036306	Lzts1	leucine zipper, putative tumor suppressor 1	Intron (ENSMUST00000185176.7/211134, intron 1 of 3)	ENSMUST00000209353.1	4245
chr11:69799737	cg24052926	FALSE	FALSE	NA	NA	NA	1.66127e-11	4.3089e-10	0.00720149	0.460803	0.512997	0.052194	up	ENSMUSG00000042826	Fgf11	fibroblast growth factor 11	Exon (ENSMUST00000011285.10/14166, exon 2 of 6)	ENSMUST00000011285.10	1979
chr13:98075172	cg16177218	FALSE	FALSE	NA	NA	NA	1.68526e-11	4.36633e-10	-0.00764042	0.607992	0.552094	-0.0558984	down	ENSMUSG00000021662	Arhgef28	Rho guanine nucleotide exchange factor (GEF) 28	Exon (ENSMUST00000109426.2/110596, exon 4 of 36)	ENSMUST00000225663.1	-42493
chr19:53194809	cg19204561	FALSE	FALSE	NA	NA	NA	1.70414e-11	4.41043e-10	-0.00608098	0.475437	0.436429	-0.0390072	down	ENSMUSG00000025026	Add3	adducin 3 (gamma)	Promoter	ENSMUST00000236296.1	-144
chr1:89941608	cg02546724	FALSE	FALSE	NA	NA	NA	1.71468e-11	4.43284e-10	0.00742709	0.140831	0.170526	0.0296946	up	ENSMUSG00000034486	Gbx2	gastrulation brain homeobox 2	Distal Intergenic	ENSMUST00000036954.8	-10429
chr13:16011684	cg14867046	FALSE	TRUE	NA	NA	NA	1.75435e-11	4.53043e-10	0.00716551	0.306046	0.36007	0.0540235	up	ENSMUSG00000041324	Inhba	inhibin beta-A	Promoter	ENSMUST00000042603.13	-167
chr12:107093613	cg03284468	FALSE	FALSE	NA	NA	NA	1.76161e-11	4.54421e-10	0.0110854	0.439235	0.534282	0.0950476	up	ENSMUSG00000085820	4933406K04Rik	RIKEN cDNA 4933406K04 gene	Intron (ENSMUST00000143652.1/ENSMUST00000143652.1, intron 1 of 2)	ENSMUST00000149382.1	-377251
chr9:63139729	cg04516741	FALSE	FALSE	NA	NA	NA	1.77629e-11	4.5771e-10	0.00680148	0.258674	0.291209	0.0325353	up	ENSMUSG00000022245	Skor1	SKI family transcriptional corepressor 1	Intron (ENSMUST00000119146.7/207667, intron 7 of 8)	ENSMUST00000055281.7	7251
chr11:6569977	cg23867108	FALSE	FALSE	NA	NA	NA	1.78196e-11	4.5867e-10	0.0109984	0.634548	0.717409	0.0828612	up	ENSMUSG00000000378	Ccm2	cerebral cavernous malformation 2	Exon (ENSMUST00000000388.14/216527, exon 2 of 10)	ENSMUST00000109721.2	8747
chr4:154568849	cg03615156	FALSE	FALSE	NA	NA	NA	1.79856e-11	4.62438e-10	0.00888305	0.651083	0.701413	0.0503294	up	ENSMUSG00000086565	Gm13133	predicted gene 13133	Intron (ENSMUST00000030902.12/70673, intron 1 of 16)	ENSMUST00000143888.1	18567
chr1:169060678	cg26121849	FALSE	FALSE	NA	NA	NA	1.8458e-11	4.74071e-10	0.0143124	0.795442	0.860151	0.0647089	up	ENSMUSG00000098829	Mir6354	microRNA 6354	Distal Intergenic	ENSMUST00000184979.1	-41589
chr4:135154426	cg21226286	FALSE	TRUE	NA	NA	NA	1.86145e-11	4.7757e-10	0.00607049	0.175862	0.20943	0.0335673	up	ENSMUSG00000070691	Runx3	runt related transcription factor 3	Promoter	ENSMUST00000127109.1	-10
chr16:77594288	cg25135889	FALSE	TRUE	NA	NA	NA	1.86842e-11	4.78839e-10	0.00960623	0.092073	0.126732	0.0346591	up	ENSMUSG00000065530	Mir99a	microRNA 99a	Exon (ENSMUST00000194553.1/ENSMUST00000194553.1, exon 1 of 1)	ENSMUST00000083596.1	-4648
chr5:121889731	cg23367420	FALSE	TRUE	NA	NA	NA	1.87704e-11	4.80525e-10	0.0122322	0.436682	0.524084	0.0874021	up	ENSMUSG00000042589	Cux2	cut-like homeobox 2	Intron (ENSMUST00000111752.9/13048, intron 5 of 22)	ENSMUST00000144069.1	5650
chr2:137248128	cg07910324	FALSE	TRUE	NA	NA	NA	1.88136e-11	4.81111e-10	0.0101956	0.774128	0.816036	0.0419084	up	ENSMUSG00000027276	Jag1	jagged 1	Distal Intergenic	ENSMUST00000028735.7	-131484
chr9:57758820	cg01360156	FALSE	TRUE	NA	NA	NA	1.91432e-11	4.89011e-10	0.00993514	0.607794	0.688375	0.0805812	up	ENSMUSG00000032316	Clk3	CDC-like kinase 3	Exon (ENSMUST00000216095.1/102414, exon 3 of 12)	ENSMUST00000215333.1	-3499
chr11:25287894	cg14822418	FALSE	FALSE	NA	NA	NA	1.91823e-11	4.89479e-10	0.0101881	0.470875	0.558228	0.0873532	up	ENSMUSG00000033015	4933427E13Rik	RIKEN cDNA 4933427E13 gene	Intron (ENSMUST00000191131.1/ENSMUST00000191131.1, intron 1 of 1)	ENSMUST00000125234.7	-38213
chr1:168328047	cg22314954	FALSE	FALSE	NA	NA	NA	1.92176e-11	4.89851e-10	0.00895268	0.427682	0.492798	0.065116	up	ENSMUSG00000052534	Pbx1	pre B cell leukemia homeobox 1	Intron (ENSMUST00000188912.6/18514, intron 2 of 7)	ENSMUST00000064438.10	103457
chr2:34107794	cg02791084	FALSE	FALSE	NA	NA	NA	1.9317e-11	4.91856e-10	0.0107047	0.518501	0.600833	0.0823314	up	ENSMUSG00000087461	C230014O12Rik	RIKEN cDNA C230014O12 gene	Promoter	ENSMUST00000134921.1	-65
chr4:126238588	cg08593249	FALSE	TRUE	NA	NA	NA	1.93659e-11	4.9257e-10	0.00458853	0.449968	0.492504	0.0425361	up	ENSMUSG00000028849	Map7d1	MAP7 domain containing 1	Exon (ENSMUST00000122129.7/245877, exon 6 of 18)	ENSMUST00000125981.7	1523
chr4:109806439	cg07055193	FALSE	FALSE	NA	NA	NA	1.945e-11	4.94177e-10	0.0128596	0.401664	0.507835	0.106171	up	ENSMUSG00000010517	Faf1	Fas-associated factor 1	Intron (ENSMUST00000102724.4/14084, intron 8 of 18)	ENSMUST00000155204.1	-34346
chr13:43077662	cg09336062	FALSE	FALSE	NA	NA	NA	1.96881e-11	4.99689e-10	0.0162673	0.603864	0.731143	0.12728	up	ENSMUSG00000054728	Phactr1	phosphatase and actin regulator 1	Exon (ENSMUST00000128646.7/218194, exon 7 of 14)	ENSMUST00000137434.7	-34471
chr18:35933577	cg18132535	FALSE	TRUE	NA	NA	NA	1.97471e-11	5.00647e-10	0.00822903	0.173277	0.215058	0.0417815	up	ENSMUSG00000024347	Psd2	pleckstrin and Sec7 domain containing 2	Distal Intergenic	ENSMUST00000115716.8	-31253
chr7:114897020	cg07464681	FALSE	FALSE	NA	NA	NA	2.01653e-11	5.10704e-10	0.0129678	0.682782	0.77741	0.094628	up	ENSMUSG00000108379	A730082K24Rik	RIKEN cDNA A730082K24 gene	Distal Intergenic	ENSMUST00000205913.1	-51630
chr9:34791529	cg06917080	FALSE	FALSE	NA	NA	NA	2.0209e-11	5.1126e-10	0.00808114	0.824501	0.845891	0.0213894	up	ENSMUSG00000032036	Kirrel3	kirre like nephrin family adhesion molecule 3	Intron (ENSMUST00000115148.8/67703, intron 2 of 16)	ENSMUST00000188658.1	-224923
chr1:41812313	cg02165311	FALSE	FALSE	NA	NA	NA	2.03501e-11	5.14229e-10	0.0114727	0.460407	0.547694	0.0872866	up	ENSMUSG00000104072	4930448I06Rik	RIKEN cDNA 4930448I06 gene	Intron (ENSMUST00000186391.1/ENSMUST00000186391.1, intron 1 of 5)	ENSMUST00000194002.1	-631061
chr2:46327182	cg01689298	FALSE	FALSE	NA	NA	NA	2.03698e-11	5.14229e-10	0.00846722	0.884438	0.908453	0.0240156	up	ENSMUSG00000086202	1700019E08Rik	RIKEN cDNA 1700019E08 gene	Distal Intergenic	ENSMUST00000134308.1	630382
chr5:97277054	cg26196472	FALSE	FALSE	NA	NA	NA	2.04791e-11	5.16435e-10	0.0222143	0.532847	0.716223	0.183376	up	ENSMUSG00000046000	Naa11	N(alpha)-acetyltransferase 11, NatA catalytic subunit	Distal Intergenic	ENSMUST00000060265.5	115325
chr13:55569822	cg11642858	FALSE	TRUE	1.72497e-05	0.00473945	0.173113	2.05852e-11	5.18558e-10	0.0103016	0.224299	0.298144	0.0738456	up	ENSMUSG00000021495	Fam193b	family with sequence similarity 193, member B	Promoter	ENSMUST00000224275.1	136
chr15:50661160	cg19332776	FALSE	FALSE	NA	NA	NA	2.06663e-11	5.20048e-10	0.010929	0.61114	0.688711	0.0775713	up	ENSMUSG00000038679	Trps1	transcriptional repressor GATA binding 1	Exon (ENSMUST00000165201.8/83925, exon 6 of 6)	ENSMUST00000183421.1	166361
chr19:25608157	cg10874497	FALSE	FALSE	NA	NA	NA	2.07459e-11	5.21493e-10	0.00754448	0.149253	0.17364	0.0243868	up	ENSMUSG00000042372	Dmrt3	doublesex and mab-3 related transcription factor 3	Distal Intergenic	ENSMUST00000048935.5	-2380
chr7:137147535	cg17722256	FALSE	FALSE	NA	NA	NA	2.08304e-11	5.23063e-10	0.0119604	0.461556	0.543436	0.0818806	up	ENSMUSG00000109722	Gm10578	predicted gene 10578	Distal Intergenic	ENSMUST00000209747.1	-87148
chr2:44341448	cg01973478	FALSE	FALSE	NA	NA	NA	2.09182e-11	5.2471e-10	0.0117355	0.63945	0.730123	0.0906728	up	ENSMUSG00000036890	Gtdc1	glycosyltransferase-like domain containing 1	Intron (ENSMUST00000112824.7/76117, intron 13 of 14)	ENSMUST00000134813.1	229899
chr9:45471107	cg07491098	FALSE	TRUE	NA	NA	NA	2.1116e-11	5.29109e-10	0.00919641	0.453559	0.52535	0.0717909	up	ENSMUSG00000097074	4833428L15Rik	RIKEN cDNA 4833428L15 gene	Intron (ENSMUST00000217335.1/114873, intron 5 of 5)	ENSMUST00000215652.1	-39377
chr5:117241131	cg14491141	FALSE	TRUE	NA	NA	NA	2.11579e-11	5.29598e-10	0.0129749	0.17688	0.257972	0.0810916	up	ENSMUSG00000061288	Taok3	TAO kinase 3	Promoter	ENSMUST00000111975.2	671
chr11:69369837	cg13916266	FALSE	FALSE	NA	NA	NA	2.1278e-11	5.32041e-10	0.00799281	0.266488	0.315115	0.0486265	up	ENSMUSG00000018474	Chd3	chromodomain helicase DNA binding protein 3	Promoter	ENSMUST00000108661.7	-431
chr11:75034037	cg05366673	FALSE	FALSE	NA	NA	NA	2.16006e-11	5.39534e-10	0.0143894	0.417438	0.55465	0.137212	up	ENSMUSG00000038290	Smg6	Smg-6 homolog, nonsense mediated mRNA decay factor (C. elegans)	Intron (ENSMUST00000045281.12/103677, intron 10 of 18)	ENSMUST00000140197.2	40184
chr2:108023454	cg22577350	FALSE	FALSE	NA	NA	NA	2.17001e-11	5.41448e-10	0.00901432	0.312724	0.391255	0.0785315	up	ENSMUSG00000042604	Kcna4	potassium voltage-gated channel, shaker-related subfamily, member 4	Distal Intergenic	ENSMUST00000173191.1	732059
chr11:84683105	cg10850433	FALSE	FALSE	NA	NA	NA	2.19357e-11	5.4675e-10	0.00996609	0.782377	0.821035	0.0386581	up	ENSMUSG00000085044	1700109G15Rik	RIKEN cDNA 1700109G15 gene	Distal Intergenic	ENSMUST00000150735.1	37327
chr2:146723498	cg23651523	FALSE	FALSE	NA	NA	NA	2.21537e-11	5.51601e-10	0.0072471	0.47544	0.524225	0.0487846	up	ENSMUSG00000074749	Kiz	kizuna centrosomal protein	Distal Intergenic	ENSMUST00000099278.8	-132366
chr6:52202008	cg25520529	FALSE	TRUE	NA	NA	NA	2.22483e-11	5.53374e-10	0.00616757	0.223401	0.249343	0.0259421	up	ENSMUSG00000085696	Hoxaas3	Hoxa cluster antisense RNA 3	Promoter	ENSMUST00000131502.1	884
chr2:159069369	cg22217897	FALSE	FALSE	NA	NA	NA	2.23e-11	5.54076e-10	0.00677017	0.226487	0.273485	0.0469981	up	ENSMUSG00000027655	Dhx35	DEAH (Asp-Glu-Ala-His) box polypeptide 35	Distal Intergenic	ENSMUST00000143195.1	218740
chr4:81937593	cg14254659	FALSE	FALSE	NA	NA	NA	2.26118e-11	5.61234e-10	0.0106038	0.512189	0.590024	0.0778359	up	ENSMUSG00000085022	Gm5860	predicted gene 5860	Distal Intergenic	ENSMUST00000137810.2	-127838
chr7:131776514	cg13936550	FALSE	TRUE	NA	NA	NA	2.27682e-11	5.64186e-10	0.00687853	0.485188	0.545364	0.0601755	up	ENSMUSG00000040125	Gpr26	G protein-coupled receptor 26	Intron (ENSMUST00000124096.7/14183, intron 2 of 6)	ENSMUST00000045840.4	-189946
chr2:28798151	cg09984613	FALSE	FALSE	NA	NA	NA	2.27785e-11	5.64186e-10	0.0124659	0.706439	0.774927	0.0684877	up	ENSMUSG00000035666	Gtf3c4	general transcription factor IIIC, polypeptide 4	Intron (ENSMUST00000074156.6/68870, intron 11 of 12)	ENSMUST00000037117.5	42135
chr4:128743442	cg06893666	FALSE	TRUE	NA	NA	NA	2.29265e-11	5.67258e-10	-0.00564473	0.539815	0.50553	-0.0342851	down	ENSMUSG00000028794	A3galt2	alpha 1,3-galactosyltransferase 2 (isoglobotriaosylceramide synthase)	Exon (ENSMUST00000030588.12/54383, exon 10 of 15)	ENSMUST00000106077.7	-11922
chr5:121253945	cg06608677	FALSE	FALSE	NA	NA	NA	2.30625e-11	5.70026e-10	0.00717022	0.816422	0.835445	0.0190228	up	ENSMUSG00000042744	Hectd4	HECT domain E3 ubiquitin protein ligase 4	Exon (ENSMUST00000042614.12/269700, exon 2 of 76)	ENSMUST00000201669.3	-32285
chr9:67224058	cg07959695	FALSE	FALSE	NA	NA	NA	2.33843e-11	5.77375e-10	0.0121683	0.517935	0.60434	0.0864048	up	ENSMUSG00000076379	Mir190a	microRNA 190a	Exon (ENSMUST00000040025.13/70549, exon 57 of 58)	ENSMUST00000102424.2	12668
chr8:91171187	cg19391758	FALSE	FALSE	NA	NA	NA	2.39342e-11	5.90336e-10	0.00837051	0.434379	0.496074	0.0616957	up	ENSMUSG00000031667	Aktip	thymoma viral proto-oncogene 1 interacting protein	Intron (ENSMUST00000210426.1/14339, intron 1 of 7)	ENSMUST00000209311.1	28784
chr5:122063709	cg21950131	FALSE	TRUE	NA	NA	NA	2.39594e-11	5.90342e-10	0.0114594	0.51344	0.618959	0.105519	up	ENSMUSG00000042589	Cux2	cut-like homeobox 2	Distal Intergenic	ENSMUST00000154139.7	-13607
chr9:61756957	cg12469892	FALSE	TRUE	NA	NA	NA	2.41298e-11	5.9392e-10	0.00726988	0.411736	0.474924	0.0631876	up	ENSMUSG00000007892	Rplp1	ribosomal protein, large, P1	Distal Intergenic	ENSMUST00000008036.8	157585
chr3:134302870	cg17469509	FALSE	TRUE	NA	NA	NA	2.41955e-11	5.94917e-10	0.0090804	0.20272	0.248819	0.046099	up	ENSMUSG00000084564	Mir1895	microRNA 1895	Distal Intergenic	ENSMUST00000122615.1	-62287
chr4:148908481	cg02766229	FALSE	FALSE	NA	NA	NA	2.44039e-11	5.99084e-10	0.00593847	0.696666	0.715877	0.0192117	up	ENSMUSG00000028977	Casz1	castor zinc finger 1	Intron (ENSMUST00000094464.9/69743, intron 4 of 15)	ENSMUST00000147270.1	7332
chr2:43990080	cg12496842	FALSE	FALSE	NA	NA	NA	2.44157e-11	5.99084e-10	0.00875368	0.217168	0.273822	0.0566538	up	ENSMUSG00000049744	Arhgap15	Rho GTPase activating protein 15	Intron (ENSMUST00000112824.7/76117, intron 6 of 14)	ENSMUST00000128630.1	-74961
chr8:108245604	cg15587600	FALSE	TRUE	NA	NA	NA	2.55383e-11	6.2598e-10	0.0100421	0.259685	0.322872	0.0631869	up	ENSMUSG00000038872	Zfhx3	zinc finger homeobox 3	Intron (ENSMUST00000220518.1/11906, intron 2 of 15)	ENSMUST00000220518.1	302960
chr3:144196044	cg22409694	FALSE	FALSE	NA	NA	NA	2.55669e-11	6.26032e-10	0.00787814	0.743977	0.7834	0.0394232	up	ENSMUSG00000028266	Lmo4	LIM domain only 4	Promoter	ENSMUST00000148128.1	-1226
chr4:72185566	cg11720786	FALSE	TRUE	NA	NA	NA	2.55966e-11	6.2611e-10	0.0141037	0.672372	0.764204	0.0918322	up	ENSMUSG00000008305	Tle1	transducin-like enhancer of split 1	Intron (ENSMUST00000074216.13/21885, intron 4 of 19)	ENSMUST00000132550.7	13526
chr3:97265868	cg27114102	FALSE	TRUE	NA	NA	NA	2.56263e-11	6.26188e-10	0.0100438	0.338584	0.409771	0.0711864	up	ENSMUSG00000038256	Bcl9	B cell CLL/lymphoma 9	Intron (ENSMUST00000196586.1/77578, intron 1 of 3)	ENSMUST00000196586.1	32049
chr5:101845070	cg08376608	FALSE	FALSE	NA	NA	NA	2.57958e-11	6.29679e-10	-0.00517123	0.856839	0.839535	-0.0173041	down	ENSMUSG00000043940	Wdfy3	WD repeat and FYVE domain containing 3	Exon (ENSMUST00000174528.7/ENSMUST00000174528.7, exon 3 of 4)	ENSMUST00000173955.1	6443
chr18:25609985	cg21016723	FALSE	FALSE	NA	NA	NA	2.62761e-11	6.40741e-10	0.0186834	0.675048	0.803998	0.12895	up	ENSMUSG00000024268	Celf4	CUGBP, Elav-like family member 4	Intron (ENSMUST00000115816.2/108013, intron 2 of 12)	ENSMUST00000226091.1	-108746
chr4:129995445	cg22815632	FALSE	FALSE	NA	NA	NA	2.64039e-11	6.43195e-10	0.013389	0.64189	0.740598	0.0987072	up	ENSMUSG00000028782	Adgrb2	adhesion G protein-coupled receptor B2	Intron (ENSMUST00000120204.7/230775, intron 2 of 27)	ENSMUST00000106018.8	3376
chr4:55077776	cg03678731	FALSE	FALSE	NA	NA	NA	2.65355e-11	6.45734e-10	0.0109765	0.499348	0.580021	0.0806734	up	ENSMUSG00000060206	Zfp462	zinc finger protein 462	Intron (ENSMUST00000098070.9/242466, intron 11 of 12)	ENSMUST00000079605.4	66296
chr6:51593854	cg20817759	FALSE	FALSE	NA	NA	NA	2.68434e-11	6.52555e-10	0.0150562	0.619809	0.736626	0.116817	up	ENSMUSG00000038301	Snx10	sorting nexin 10	Distal Intergenic	ENSMUST00000149024.1	49288
chr1:168357925	cg09333509	FALSE	FALSE	NA	NA	NA	2.71747e-11	6.59847e-10	0.00655473	0.241248	0.274731	0.0334827	up	ENSMUSG00000052534	Pbx1	pre B cell leukemia homeobox 1	Intron (ENSMUST00000188912.6/18514, intron 2 of 7)	ENSMUST00000064438.10	73579
chr14:48854724	cg14814052	FALSE	FALSE	NA	NA	NA	2.71992e-11	6.59847e-10	0.0082186	0.314012	0.382665	0.0686526	up	ENSMUSG00000115008	4933429O19Rik	RIKEN cDNA 4933429O19 gene	Intron (ENSMUST00000228153.1/606497, intron 2 of 4)	ENSMUST00000227828.1	-24149
chr3:127029533	cg00505445	FALSE	FALSE	NA	NA	NA	2.75943e-11	6.68744e-10	0.0127826	0.640285	0.736232	0.0959467	up	ENSMUSG00000032826	Ank2	ankyrin 2, brain	Exon (ENSMUST00000182078.8/109676, exon 13 of 46)	ENSMUST00000183097.1	-5285
chr11:98329632	cg08029175	FALSE	FALSE	NA	NA	NA	2.771e-11	6.7086e-10	0.00616281	0.162087	0.186204	0.0241174	up	ENSMUSG00000038255	Neurod2	neurogenic differentiation 2	Promoter	ENSMUST00000041685.6	16
chr8:41261387	cg03488026	FALSE	TRUE	NA	NA	NA	2.78363e-11	6.73228e-10	0.00985079	0.779092	0.82812	0.0490279	up	ENSMUSG00000031592	Pcm1	pericentriolar material 1	Exon (ENSMUST00000211090.1/18536, exon 6 of 10)	ENSMUST00000211247.1	21609
chr10:119819493	cg24694549	FALSE	FALSE	NA	NA	NA	2.80318e-11	6.77264e-10	0.00970516	0.26347	0.333193	0.0697231	up	ENSMUSG00000034813	Grip1	glutamate receptor interacting protein 1	Promoter	ENSMUST00000147598.7	-12
chr2:90767843	cg00005271	FALSE	FALSE	NA	NA	NA	2.81444e-11	6.7929e-10	-0.00958938	0.776737	0.715155	-0.0615813	down	ENSMUSG00000008200	Fnbp4	formin binding protein 4	Promoter	ENSMUST00000141672.7	-262
chr13:72265773	cg08341143	FALSE	TRUE	NA	NA	NA	2.83004e-11	6.82357e-10	0.0104533	0.266562	0.346472	0.0799103	up	ENSMUSG00000060969	Irx1	Iroquois homeobox 1	Distal Intergenic	ENSMUST00000077337.8	-302050
chr18:25504221	cg04343297	FALSE	FALSE	NA	NA	NA	2.86621e-11	6.90373e-10	0.00916685	0.566255	0.642118	0.0758635	up	ENSMUSG00000024268	Celf4	CUGBP, Elav-like family member 4	Exon (ENSMUST00000115816.2/108013, exon 6 of 13)	ENSMUST00000226091.1	-2982
chr3:134302951	cg16540608	FALSE	TRUE	NA	NA	NA	2.90832e-11	6.99803e-10	0.00914504	0.273912	0.331402	0.0574905	up	ENSMUSG00000084564	Mir1895	microRNA 1895	Distal Intergenic	ENSMUST00000122615.1	-62368
chr8:109251189	cg02619656	FALSE	FALSE	NA	NA	NA	2.93486e-11	7.0547e-10	0.0130818	0.320411	0.421873	0.101462	up	ENSMUSG00000097393	D030068K23Rik	RIKEN cDNA D030068K23 gene	Promoter	ENSMUST00000181098.1	1323
chr6:98931117	cg26280489	FALSE	FALSE	NA	NA	NA	2.95149e-11	7.08748e-10	0.00930329	0.542055	0.625474	0.0834185	up	ENSMUSG00000030067	Foxp1	forkhead box P1	Intron (ENSMUST00000113326.8/108655, intron 17 of 17)	ENSMUST00000175880.1	4428
chr14:70102368	cg19802820	FALSE	FALSE	NA	NA	NA	3.00033e-11	7.19744e-10	-0.00820846	0.755434	0.691121	-0.0643137	down	ENSMUSG00000022089	Bin3	bridging integrator 3	Intron (ENSMUST00000022680.8/57784, intron 1 of 8)	ENSMUST00000228049.1	2203
chr15:88700966	cg25446773	FALSE	FALSE	NA	NA	NA	3.0414e-11	7.28856e-10	0.0110908	0.280636	0.35072	0.0700843	up	ENSMUSG00000022387	Brd1	bromodomain containing 1	Promoter	ENSMUST00000150004.1	-102
chr15:30905781	cg07290866	FALSE	FALSE	NA	NA	NA	3.0523e-11	7.30604e-10	0.00689202	0.571844	0.637534	0.0656902	up	ENSMUSG00000022240	Ctnnd2	catenin (cadherin associated protein), delta 2	Exon (ENSMUST00000081728.6/18163, exon 15 of 23)	ENSMUST00000227029.1	-99015
chr6:98385898	cg22821335	FALSE	TRUE	NA	NA	NA	3.05488e-11	7.30604e-10	0.0121365	0.58831	0.689639	0.101329	up	ENSMUSG00000090667	Gm765	predicted gene 765	Distal Intergenic	ENSMUST00000164491.2	-43144
chr9:56643165	cg26251208	FALSE	FALSE	NA	NA	NA	3.06169e-11	7.31493e-10	0.0108429	0.670867	0.748044	0.0771765	up	ENSMUSG00000049556	Lingo1	leucine rich repeat and Ig domain containing 1	Intron (ENSMUST00000053568.1/235402, intron 3 of 3)	ENSMUST00000114247.1	4495
chr13:84639594	cg06458329	FALSE	FALSE	NA	NA	NA	3.08664e-11	7.36484e-10	0.00690836	0.644225	0.688902	0.0446766	up	ENSMUSG00000035762	Tmem161b	transmembrane protein 161B	Distal Intergenic	ENSMUST00000225708.1	388323
chr11:115429389	cg27039984	FALSE	TRUE	NA	NA	NA	3.08881e-11	7.36484e-10	0.0139464	0.546493	0.666429	0.119936	up	ENSMUSG00000016940	Kctd2	potassium channel tetramerisation domain containing 2	Promoter	ENSMUST00000143775.1	36
chr7:117501876	cg07440924	FALSE	FALSE	NA	NA	NA	3.09253e-11	7.36626e-10	0.00840203	0.362539	0.425942	0.063403	up	ENSMUSG00000030657	Xylt1	xylosyltransferase 1	Intron (ENSMUST00000160035.7/233781, intron 2 of 6)	ENSMUST00000161889.1	26384
chr12:85030783	cg21214228	FALSE	FALSE	NA	NA	NA	3.10528e-11	7.38918e-10	0.0161408	0.694559	0.801417	0.106858	up	ENSMUSG00000021244	Ylpm1	YLP motif containing 1	Exon (ENSMUST00000021670.14/56531, exon 5 of 21)	ENSMUST00000169150.7	-11444
chr1:119255537	cg13680369	FALSE	FALSE	NA	NA	NA	3.10989e-11	7.39271e-10	0.0114815	0.430258	0.511274	0.0810157	up	ENSMUSG00000037035	Inhbb	inhibin beta-B	Distal Intergenic	ENSMUST00000038765.5	166711
chr17:51371188	cg11529288	FALSE	FALSE	NA	NA	NA	3.18354e-11	7.56018e-10	0.0125547	0.609259	0.706993	0.0977346	up	ENSMUSG00000117204	C330011F03Rik	RIKEN cDNA C330011F03 gene	Distal Intergenic	ENSMUST00000233466.1	64650
chr11:4738889	cg16168543	FALSE	FALSE	NA	NA	NA	3.19639e-11	7.58308e-10	0.00986082	0.731441	0.796515	0.0650741	up	ENSMUSG00000009075	Cabp7	calcium binding protein 7	Exon (ENSMUST00000009219.2/192650, exon 5 of 5)	ENSMUST00000009219.2	7889
chr4:127032613	cg08392389	TRUE	FALSE	NA	NA	NA	3.21241e-11	7.61345e-10	0.00882055	0.852307	0.88325	0.0309422	up	ENSMUSG00000028820	Sfpq	splicing factor proline/glutamine rich (polypyrimidine tract binding protein associated)	Promoter	ENSMUST00000145240.7	-1118
chr14:70079611	cg22750057	FALSE	TRUE	NA	NA	NA	3.22222e-11	7.62903e-10	0.0188459	0.205476	0.319296	0.113819	up	ENSMUSG00000033730	Egr3	early growth response 3	Exon (ENSMUST00000035908.2/13655, exon 3 of 3)	ENSMUST00000223809.1	1816
chr4:43547666	cg09980083	FALSE	FALSE	NA	NA	NA	3.29996e-11	7.80529e-10	-0.0117616	0.870606	0.820526	-0.0500796	down	ENSMUSG00000028465	Tln1	talin 1	Promoter	ENSMUST00000134623.1	-19
chr5:52812514	cg03581450	FALSE	TRUE	NA	NA	NA	3.30606e-11	7.81189e-10	0.00825094	0.865489	0.896383	0.0308944	up	ENSMUSG00000029179	Zcchc4	zinc finger, CCHC domain containing 4	Intron (ENSMUST00000113901.7/78796, intron 7 of 11)	ENSMUST00000143745.1	8188
chr2:62046570	cg27227731	FALSE	TRUE	NA	NA	NA	3.33406e-11	7.87019e-10	0.00808985	0.36796	0.430631	0.0626705	up	ENSMUSG00000026904	Slc4a10	solute carrier family 4, sodium bicarbonate cotransporter-like, member 10	Promoter	ENSMUST00000155219.7	-15
chr14:32598728	cg05765630	FALSE	FALSE	NA	NA	NA	3.33876e-11	7.87341e-10	0.0083669	0.361934	0.409	0.0470662	up	ENSMUSG00000041730	Prrxl1	paired related homeobox protein-like 1	Promoter	ENSMUST00000187377.6	-679
chr18:14654875	cg14295283	FALSE	TRUE	NA	NA	NA	3.35764e-11	7.91003e-10	0.00736042	0.286966	0.33955	0.0525837	up	ENSMUSG00000037013	Ss18	SS18, nBAF chromatin remodeling complex subunit	Intron (ENSMUST00000040964.12/268996, intron 4 of 9)	ENSMUST00000235011.1	-3752
chr16:23112413	cg00623160	FALSE	FALSE	NA	NA	NA	3.38291e-11	7.96164e-10	0.00353901	0.561203	0.582798	0.0215949	up	ENSMUSG00000087935	Snora81	small nucleolar RNA, H/ACA box 81	3' UTR	ENSMUST00000157310.1	1657
chr7:37568299	cg15316343	FALSE	TRUE	NA	NA	NA	3.47075e-11	8.16024e-10	0.0103271	0.647107	0.723934	0.0768272	up	ENSMUSG00000043456	Zfp536	zinc finger protein 536	Promoter	ENSMUST00000206763.2	91
chr4:148967335	cg22985336	FALSE	FALSE	NA	NA	NA	3.53392e-11	8.30049e-10	0.0131534	0.888754	0.918836	0.030082	up	NA	Gm13205	predicted gene 13205	Intron (ENSMUST00000145143.1/ENSMUST00000145143.1, intron 2 of 2)	ENSMUST00000123548.1	-18421
chr14:67291407	cg09746525	FALSE	TRUE	NA	NA	NA	3.54784e-11	8.32492e-10	0.00763583	0.202948	0.250877	0.0479288	up	ENSMUSG00000075549	Gm6878	predicted gene 6878	Intron (ENSMUST00000022637.13/13592, intron 7 of 16)	ENSMUST00000100448.2	23304
chr11:45886658	cg23333310	FALSE	FALSE	NA	NA	NA	3.62311e-11	8.49309e-10	0.00637942	0.488231	0.539077	0.0508466	up	ENSMUSG00000006169	Clint1	clathrin interactor 1	Intron (ENSMUST00000109260.2/216705, intron 4 of 11)	ENSMUST00000133715.1	4261
chr1:64066863	cg22660049	FALSE	FALSE	NA	NA	NA	3.63888e-11	8.52162e-10	0.0103728	0.33743	0.415369	0.0779396	up	ENSMUSG00000098487	Mir6899	microRNA 6899	Intron (ENSMUST00000114086.7/93691, intron 2 of 3)	ENSMUST00000184798.1	-24362
chr9:63523737	cg09540833	FALSE	FALSE	NA	NA	NA	3.65135e-11	8.54236e-10	0.00820731	0.570249	0.628055	0.0578066	up	ENSMUSG00000037801	Iqch	IQ motif containing H	Intron (ENSMUST00000126238.2/ENSMUST00000126238.2, intron 3 of 4)	ENSMUST00000171243.1	78680
chr2:57907069	cg00325217	FALSE	TRUE	NA	NA	NA	3.69744e-11	8.64162e-10	0.00879571	0.442991	0.52332	0.080329	up	ENSMUSG00000026828	Galnt5	polypeptide N-acetylgalactosaminyltransferase 5	Distal Intergenic	ENSMUST00000112616.7	-90815
chr19:44834483	cg02681616	FALSE	FALSE	NA	NA	NA	3.71731e-11	8.67949e-10	-0.00544716	0.501723	0.458095	-0.0436282	down	ENSMUSG00000092369	1700039E22Rik	RIKEN cDNA 1700039E22 gene	Promoter	ENSMUST00000174082.1	1455
chr13:73117259	cg23374309	FALSE	FALSE	NA	NA	NA	3.72564e-11	8.69035e-10	0.010854	0.354022	0.446763	0.0927408	up	ENSMUSG00000021604	Irx4	Iroquois homeobox 4	Distal Intergenic	ENSMUST00000176684.7	-143220
chr18:21729154	cg05191666	FALSE	FALSE	NA	NA	NA	3.79052e-11	8.83263e-10	0.00779804	0.419157	0.483891	0.0647341	up	ENSMUSG00000042514	Klhl14	kelch-like 14	Distal Intergenic	ENSMUST00000122333.1	-74436
chr14:70001899	cg05484346	FALSE	TRUE	NA	NA	NA	3.79412e-11	8.83263e-10	0.00782545	0.297712	0.332177	0.0344646	up	ENSMUSG00000033730	Egr3	early growth response 3	Intron (ENSMUST00000022678.4/73523, intron 4 of 6)	ENSMUST00000035908.2	-75304
chr13:94708310	cg09270615	FALSE	FALSE	NA	NA	NA	3.84412e-11	8.94023e-10	0.00904819	0.244819	0.301092	0.0562725	up	ENSMUSG00000042043	Tbca	tubulin cofactor A	Distal Intergenic	ENSMUST00000046644.6	-80600
chr12:5239900	cg14142021	FALSE	TRUE	NA	NA	NA	3.92014e-11	9.10806e-10	0.0118566	0.581129	0.687549	0.10642	up	ENSMUSG00000020627	Klhl29	kelch-like 29	Intron (ENSMUST00000020958.8/208439, intron 2 of 13)	ENSMUST00000218384.1	51481
chr4:82806458	cg26233720	FALSE	FALSE	NA	NA	NA	3.93343e-11	9.12995e-10	0.00668052	0.584899	0.636802	0.0519031	up	ENSMUSG00000028403	Zdhhc21	zinc finger, DHHC domain containing 21	3' UTR	ENSMUST00000139401.1	44356
chr9:63523797	cg15899178	FALSE	FALSE	NA	NA	NA	3.94008e-11	9.13642e-10	0.00659718	0.593058	0.62937	0.0363117	up	ENSMUSG00000037801	Iqch	IQ motif containing H	Intron (ENSMUST00000126238.2/ENSMUST00000126238.2, intron 3 of 4)	ENSMUST00000171243.1	78620
chr2:35719869	cg10950442	FALSE	FALSE	NA	NA	NA	3.95453e-11	9.16093e-10	0.00692649	0.547645	0.604406	0.0567614	up	ENSMUSG00000026883	Dab2ip	disabled 2 interacting protein	3' UTR	ENSMUST00000156669.1	9542
chr1:87482672	cg02603112	FALSE	FALSE	NA	NA	NA	3.98976e-11	9.2335e-10	0.00946778	0.586352	0.670755	0.0844033	up	ENSMUSG00000026259	Ngef	neuronal guanine nucleotide exchange factor	Exon (ENSMUST00000027477.14/53972, exon 8 of 13)	ENSMUST00000168235.1	3505
chr2:84622075	cg13683938	FALSE	TRUE	NA	NA	NA	3.99828e-11	9.24416e-10	-0.00914707	0.580473	0.500498	-0.0799755	down	ENSMUSG00000034101	Ctnnd1	catenin (cadherin associated protein), delta 1	5' UTR	ENSMUST00000131926.1	-9497
chr4:96969521	cg19075845	FALSE	FALSE	NA	NA	NA	4.02055e-11	9.28657e-10	0.0179082	0.627496	0.76544	0.137943	up	ENSMUSG00000078639	Gm12695	predicted gene 12695	Distal Intergenic	ENSMUST00000107071.1	-184335
chr8:26763734	cg01456628	FALSE	FALSE	NA	NA	NA	4.03195e-11	9.30381e-10	0.00633644	0.445082	0.490958	0.0458761	up	ENSMUSG00000100335	2310008N11Rik	RIKEN cDNA 2310008N11 gene	Distal Intergenic	ENSMUST00000189978.1	60689
chr3:103928506	cg22201026	FALSE	FALSE	NA	NA	NA	4.07856e-11	9.40216e-10	-0.00535044	0.936361	0.921201	-0.0151602	down	ENSMUSG00000044098	Rsbn1	rosbin, round spermatid basic protein 1	Promoter	ENSMUST00000185731.3	-112
chr8:120512429	cg24001739	FALSE	FALSE	NA	NA	NA	4.08352e-11	9.40444e-10	0.0123838	0.636963	0.732197	0.0952339	up	ENSMUSG00000031822	Gse1	genetic suppressor element 1, coiled-coil protein	Intron (ENSMUST00000127664.1/108148, intron 1 of 15)	ENSMUST00000120493.7	-23428
chr1:128202369	cg01243312	FALSE	FALSE	NA	NA	NA	4.09837e-11	9.42945e-10	0.0128014	0.863135	0.896344	0.0332095	up	ENSMUSG00000065520	Mir128-1	microRNA 128-1	Promoter	ENSMUST00000083586.2	8
chr14:18574307	cg11076618	FALSE	FALSE	NA	NA	NA	4.12038e-11	9.47086e-10	0.00569667	0.735547	0.765618	0.0300716	up	ENSMUSG00000058317	Ube2e2	ubiquitin-conjugating enzyme E2E 2	3' UTR	ENSMUST00000176672.1	22934
chr2:92165510	cg15051610	FALSE	FALSE	NA	NA	NA	4.24816e-11	9.75508e-10	0.00976836	0.667877	0.733734	0.0658569	up	ENSMUSG00000058318	Phf21a	PHD finger protein 21A	Intron (ENSMUST00000044036.14/192285, intron 1 of 15)	ENSMUST00000111294.7	-18596
chr19:45476094	cg14482397	FALSE	FALSE	NA	NA	NA	4.27104e-11	9.79811e-10	0.0102909	0.311408	0.379208	0.0677999	up	ENSMUSG00000025217	Btrc	beta-transducin repeat containing protein	Intron (ENSMUST00000223764.1/12234, intron 1 of 2)	ENSMUST00000224478.1	30586
chr5:43286241	cg05163400	FALSE	TRUE	NA	NA	NA	4.299e-11	9.85268e-10	0.0157785	0.702927	0.816405	0.113479	up	ENSMUSG00000039782	Cpeb2	cytoplasmic polyadenylation element binding protein 2	3' UTR	ENSMUST00000127599.2	48926
chr1:118536143	cg00538388	FALSE	FALSE	NA	NA	NA	4.35602e-11	9.97368e-10	0.00649657	0.508172	0.567659	0.0594878	up	ENSMUSG00000064302	Clasp1	CLIP associating protein 1	Exon (ENSMUST00000070989.13/76707, exon 24 of 41)	ENSMUST00000204325.1	4064
chr17:26947403	cg06472065	FALSE	FALSE	NA	NA	NA	4.38101e-11	1.00212e-09	0.0106962	0.353844	0.425592	0.0717486	up	ENSMUSG00000093118	Mir3083	microRNA 3083	Promoter	ENSMUST00000175377.1	716
chr13:84805696	cg20006236	FALSE	FALSE	NA	NA	NA	4.39383e-11	1.00408e-09	0.0151855	0.588312	0.70823	0.119918	up	ENSMUSG00000021548	Ccnh	cyclin H	Distal Intergenic	ENSMUST00000022030.10	-383712
chr9:48758161	cg01194087	FALSE	FALSE	NA	NA	NA	4.41714e-11	1.00813e-09	0.0176838	0.698113	0.816113	0.118	up	ENSMUSG00000066687	Zbtb16	zinc finger and BTB domain containing 16	Intron (ENSMUST00000093852.4/235320, intron 2 of 6)	ENSMUST00000093852.4	77784
chr9:46830930	cg03587645	FALSE	FALSE	NA	NA	NA	4.42008e-11	1.00813e-09	-0.0121801	0.703467	0.607681	-0.0957866	down	ENSMUSG00000099696	2900052N01Rik	RIKEN cDNA 2900052N01 gene	Exon (ENSMUST00000215504.1/ENSMUST00000215504.1, exon 1 of 5)	ENSMUST00000191603.6	-82563
chr12:109712531	cg11968701	TRUE	TRUE	NA	NA	NA	4.42591e-11	1.00848e-09	0.00814387	0.789264	0.824213	0.0349489	up	ENSMUSG00000065617	Mir323	microRNA 323	Promoter	ENSMUST00000083683.1	23
chr14:48813303	cg11913107	FALSE	FALSE	NA	NA	NA	4.4396e-11	1.01063e-09	0.0109093	0.4598	0.556488	0.0966882	up	ENSMUSG00000115008	4933429O19Rik	RIKEN cDNA 4933429O19 gene	Intron (ENSMUST00000228153.1/606497, intron 2 of 4)	ENSMUST00000227828.1	-65570
chr4:41388804	cg21790694	FALSE	FALSE	NA	NA	NA	4.4568e-11	1.01357e-09	-0.00444596	0.929631	0.920225	-0.00940533	down	ENSMUSG00000028438	Kif24	kinesin family member 24	Exon (ENSMUST00000108060.9/67123, exon 6 of 6)	ENSMUST00000127376.1	15982
chr14:97944864	cg26521800	FALSE	FALSE	NA	NA	NA	4.47203e-11	1.01605e-09	0.0109159	0.360843	0.453473	0.0926304	up	ENSMUSG00000055639	Dach1	dachshund family transcription factor 1	Intron (ENSMUST00000069334.7/13134, intron 3 of 10)	ENSMUST00000069334.7	224679
chr5:117250903	cg16581950	FALSE	FALSE	NA	NA	NA	4.52628e-11	1.02671e-09	0.00645932	0.518256	0.576293	0.058037	up	ENSMUSG00000061288	Taok3	TAO kinase 3	5' UTR	ENSMUST00000111975.2	10443
chr11:69553185	cg19604048	FALSE	TRUE	NA	NA	NA	4.53091e-11	1.02671e-09	0.00806391	0.085702	0.113539	0.0278369	up	ENSMUSG00000005237	Dnah2	dynein, axonemal, heavy chain 2	Downstream (<1kb)	ENSMUST00000149991.1	-4075
chr6:138425078	cg11511443	FALSE	FALSE	NA	NA	NA	4.53199e-11	1.02671e-09	0.0105667	0.588884	0.65989	0.0710055	up	ENSMUSG00000030226	Lmo3	LIM domain only 3	Promoter	ENSMUST00000160050.1	-463
chr1:176946746	cg18284528	FALSE	FALSE	NA	NA	NA	4.56219e-11	1.03257e-09	0.0109002	0.452393	0.54195	0.0895567	up	ENSMUSG00000026504	Sdccag8	serologically defined colon cancer antigen 8	Intron (ENSMUST00000133305.7/76816, intron 15 of 16)	ENSMUST00000139589.1	-51263
chr10:117077646	cg03153971	FALSE	TRUE	NA	NA	NA	4.57452e-11	1.03437e-09	0.0100579	0.879413	0.909542	0.030129	up	ENSMUSG00000034024	Cct2	chaperonin containing Tcp1, subunit 2 (beta)	Exon (ENSMUST00000020381.4/327826, exon 8 of 10)	ENSMUST00000047672.8	-13832
chr9:106144384	cg00521920	FALSE	FALSE	NA	NA	NA	4.60559e-11	1.0404e-09	0.0113562	0.437267	0.539542	0.102276	up	ENSMUSG00000065407	Mir135a-1	microRNA 135a-1	Distal Intergenic	ENSMUST00000083473.1	-9740
chr9:107507127	cg17922423	FALSE	TRUE	NA	NA	NA	4.61224e-11	1.0409e-09	0.0110753	0.535816	0.609474	0.0736573	up	ENSMUSG00000010066	Cacna2d2	calcium channel, voltage-dependent, alpha 2/delta subunit 2	Intron (ENSMUST00000010210.12/56808, intron 5 of 37)	ENSMUST00000169354.7	1523
chr1:188884776	cg02186944	FALSE	FALSE	NA	NA	NA	4.64965e-11	1.04835e-09	0.0120348	0.351323	0.448497	0.0971738	up	ENSMUSG00000026609	Ush2a	usherin	Intron (ENSMUST00000060479.13/22283, intron 60 of 70)	ENSMUST00000127077.1	-68968
chr8:87668476	cg02878597	FALSE	FALSE	NA	NA	NA	4.65441e-11	1.04842e-09	0.0121022	0.183467	0.263255	0.0797882	up	ENSMUSG00000069971	4933402J07Rik	RIKEN cDNA 4933402J07 gene	Intron (ENSMUST00000165770.8/94187, intron 5 of 5)	ENSMUST00000093342.5	104623
chr8:84780143	cg11753710	FALSE	FALSE	NA	NA	NA	4.72112e-11	1.06243e-09	0.0101329	0.517894	0.603844	0.0859496	up	ENSMUSG00000001911	Nfix	nuclear factor I/X	Intron (ENSMUST00000076715.12/18032, intron 1 of 8)	ENSMUST00000109762.7	-5774
chr15:98600499	cg04878553	FALSE	FALSE	NA	NA	NA	4.87408e-11	1.09581e-09	0.0049106	0.352205	0.390725	0.0385201	up	ENSMUSG00000022994	Adcy6	adenylate cyclase 6	Exon (ENSMUST00000096224.5/11512, exon 4 of 22)	ENSMUST00000226236.1	-3523
chr16:40228836	cg24209982	FALSE	FALSE	NA	NA	NA	4.88269e-11	1.0967e-09	0.00881553	0.379726	0.457573	0.0778473	up	ENSMUSG00000061080	Lsamp	limbic system-associated membrane protein	Intron (ENSMUST00000189229.6/268890, intron 1 of 2)	ENSMUST00000189829.1	244241
chr11:112840536	cg26924760	FALSE	FALSE	NA	NA	NA	4.89482e-11	1.09838e-09	-0.00913763	0.493808	0.410132	-0.0836762	down	ENSMUSG00000075437	Gm11681	predicted gene 11681	Distal Intergenic	ENSMUST00000127337.1	-41528
chr13:114004395	cg06489126	FALSE	TRUE	4.40472e-05	0.00867326	0.167593	4.96508e-11	1.11309e-09	0.00972928	0.761746	0.821994	0.0602477	up	ENSMUSG00000114213	A430090L17Rik	RIKEN cDNA A430090L17 gene	Intron (ENSMUST00000091201.6/218639, intron 4 of 4)	ENSMUST00000225044.1	147197
chr2:18779731	cg19523620	FALSE	TRUE	NA	NA	NA	5.05789e-11	1.13247e-09	-0.00576695	0.957187	0.945541	-0.0116466	down	ENSMUSG00000092353	Gm3363	predicted gene 3363	Distal Intergenic	ENSMUST00000174811.1	-18869
chr9:34411915	cg04310096	FALSE	TRUE	NA	NA	NA	5.06112e-11	1.13247e-09	0.0147434	0.647974	0.765092	0.117118	up	ENSMUSG00000032036	Kirrel3	kirre like nephrin family adhesion molecule 3	Distal Intergenic	ENSMUST00000183580.2	-74210
chr10:68275630	cg20712449	FALSE	FALSE	NA	NA	NA	5.14562e-11	1.15029e-09	0.00680728	0.492177	0.555397	0.0632203	up	ENSMUSG00000019947	Arid5b	AT rich interactive domain 5B (MRF1-like)	Intron (ENSMUST00000219238.1/71371, intron 2 of 9)	ENSMUST00000020106.8	3091
chr7:115132025	cg23000810	FALSE	FALSE	NA	NA	NA	5.17761e-11	1.15635e-09	0.00889198	0.205963	0.259958	0.0539949	up	ENSMUSG00000108379	A730082K24Rik	RIKEN cDNA A730082K24 gene	Distal Intergenic	ENSMUST00000205795.1	180718
chr1:186909303	cg27556492	FALSE	FALSE	NA	NA	NA	5.20955e-11	1.16238e-09	0.00822493	0.683753	0.724212	0.0404592	up	ENSMUSG00000039224	D1Pas1	DNA segment, Chr 1, Pasteur Institute 1	Distal Intergenic	ENSMUST00000045108.1	-58113
chr13:82971946	cg12791299	FALSE	TRUE	NA	NA	NA	5.22612e-11	1.16498e-09	0.0120577	0.625915	0.724292	0.0983776	up	ENSMUSG00000106655	Mir3961	microRNA 3961	Distal Intergenic	ENSMUST00000198795.1	-273613
chr14:22281846	cg25483590	FALSE	FALSE	NA	NA	NA	5.24392e-11	1.16785e-09	0.00661613	0.590778	0.640143	0.0493656	up	ENSMUSG00000063458	Lrmda	leucine rich melanocyte differentiation associated	Intron (ENSMUST00000075639.10/76633, intron 2 of 6)	ENSMUST00000159107.1	-28319
chr1:190654206	cg16227001	FALSE	FALSE	NA	NA	NA	5.26354e-11	1.17111e-09	0.0100644	0.624392	0.695488	0.0710965	up	ENSMUSG00000089872	Rps6kc1	ribosomal protein S6 kinase polypeptide 1	Distal Intergenic	ENSMUST00000160891.1	156257
chr8:91171197	cg18736756	FALSE	FALSE	NA	NA	NA	5.30737e-11	1.17975e-09	0.011489	0.438281	0.525788	0.087507	up	ENSMUSG00000031667	Aktip	thymoma viral proto-oncogene 1 interacting protein	Intron (ENSMUST00000210426.1/14339, intron 1 of 7)	ENSMUST00000209311.1	28774
chr12:76803111	cg20000370	FALSE	TRUE	NA	NA	NA	5.33891e-11	1.18565e-09	0.0156491	0.714882	0.794085	0.0792023	up	ENSMUSG00000021062	Rab15	RAB15, member RAS oncogene family	Exon (ENSMUST00000021459.13/104886, exon 4 of 7)	ENSMUST00000143863.1	-2277
chr4:117317681	cg14277483	FALSE	FALSE	NA	NA	NA	5.40095e-11	1.1983e-09	0.00575829	0.596021	0.642582	0.0465611	up	ENSMUSG00000028677	Rnf220	ring finger protein 220	Intron (ENSMUST00000030439.14/66743, intron 2 of 14)	ENSMUST00000150148.1	-17653
chr8:128384902	cg22909686	FALSE	FALSE	NA	NA	NA	5.41209e-11	1.19965e-09	0.0102142	0.491812	0.579432	0.0876193	up	ENSMUSG00000025810	Nrp1	neuropilin 1	Intron (ENSMUST00000212746.1/18186, intron 2 of 3)	ENSMUST00000212933.1	25505
chr7:137252955	cg08990681	FALSE	FALSE	NA	NA	NA	5.45199e-11	1.20736e-09	0.0108454	0.617766	0.698547	0.080781	up	ENSMUSG00000010476	Ebf3	early B cell factor 3	Intron (ENSMUST00000169486.8/13593, intron 6 of 15)	ENSMUST00000209578.1	14583
chr19:14596500	cg27066705	FALSE	FALSE	NA	NA	NA	5.50323e-11	1.21756e-09	0.00913101	0.196595	0.219561	0.0229657	up	ENSMUSG00000024642	Tle4	transducin-like enhancer of split 4	Promoter	ENSMUST00000235975.1	-961
chr2:30001121	cg21121975	TRUE	FALSE	NA	NA	NA	5.5306e-11	1.22247e-09	0.0165904	0.639762	0.767018	0.127256	up	ENSMUSG00000057738	Sptan1	spectrin alpha, non-erythrocytic 1	Promoter	ENSMUST00000149038.2	-763
chr1:42540345	cg03738778	FALSE	TRUE	NA	NA	NA	5.5408e-11	1.22359e-09	0.00958798	0.281358	0.326938	0.04558	up	ENSMUSG00000060424	Pantr1	POU domain, class 3, transcription factor 3 adjacent noncoding transcript 1	Distal Intergenic	ENSMUST00000176977.7	111334
chr13:84065773	cg10860298	FALSE	FALSE	NA	NA	NA	5.58299e-11	1.23175e-09	0.011417	0.371811	0.455204	0.0833924	up	ENSMUSG00000098087	Gm17750	predicted gene, 17750	Promoter	ENSMUST00000182477.1	-1001
chr14:32598938	cg02554345	FALSE	FALSE	NA	NA	NA	5.60512e-11	1.23548e-09	0.00877135	0.229579	0.271021	0.0414421	up	ENSMUSG00000041730	Prrxl1	paired related homeobox protein-like 1	Promoter	ENSMUST00000187377.6	-469
chr6:99233643	cg26648355	FALSE	FALSE	NA	NA	NA	5.67558e-11	1.24984e-09	0.00965366	0.624316	0.69964	0.0753241	up	ENSMUSG00000030067	Foxp1	forkhead box P1	Intron (ENSMUST00000113326.8/108655, intron 2 of 17)	ENSMUST00000177208.1	14693
chr15:50660762	cg14713220	FALSE	FALSE	NA	NA	NA	5.72889e-11	1.26041e-09	0.00849283	0.643902	0.704787	0.0608852	up	ENSMUSG00000038679	Trps1	transcriptional repressor GATA binding 1	Exon (ENSMUST00000165201.8/83925, exon 6 of 6)	ENSMUST00000183421.1	166759
chr17:79852829	cg09581674	FALSE	FALSE	NA	NA	NA	5.76281e-11	1.26669e-09	0.00939978	0.931327	0.949569	0.0182419	up	ENSMUSG00000059811	Atl2	atlastin GTPase 2	Promoter	ENSMUST00000222415.1	-74
chr5:24592202	cg18476993	FALSE	TRUE	NA	NA	NA	5.80858e-11	1.27557e-09	0.00537078	0.531097	0.564976	0.0338795	up	ENSMUSG00000076387	Mir671	microRNA 671	Promoter	ENSMUST00000102432.1	88
chr15:31004993	cg22253535	FALSE	TRUE	NA	NA	NA	5.81911e-11	1.27669e-09	0.00721061	0.663207	0.697768	0.0345611	up	ENSMUSG00000022240	Ctnnd2	catenin (cadherin associated protein), delta 2	Promoter	ENSMUST00000227029.1	197
chr19:45476261	cg21303286	FALSE	TRUE	NA	NA	NA	5.93548e-11	1.30102e-09	0.0075692	0.297557	0.350267	0.0527097	up	ENSMUSG00000025217	Btrc	beta-transducin repeat containing protein	Intron (ENSMUST00000223764.1/12234, intron 1 of 2)	ENSMUST00000224478.1	30753
chr19:55894631	cg10289234	FALSE	TRUE	0.00052592	0.0404787	0.240701	6.04774e-11	1.32439e-09	0.0166262	0.455962	0.611058	0.155096	up	ENSMUSG00000024985	Tcf7l2	transcription factor 7 like 2, T cell specific, HMG box	Promoter	ENSMUST00000142291.7	97
chr2:37852260	cg16597409	FALSE	TRUE	NA	NA	NA	6.0602e-11	1.32589e-09	0.0139515	0.646417	0.739782	0.0933655	up	ENSMUSG00000035392	Dennd1a	DENN/MADD domain containing 1A	Promoter	ENSMUST00000136460.1	180
chr12:101045541	cg21455493	FALSE	TRUE	NA	NA	NA	6.07921e-11	1.32882e-09	0.00808468	0.438762	0.504624	0.0658623	up	ENSMUSG00000041846	Ppp4r3a	protein phosphatase 4 regulatory subunit 3A	3' UTR	ENSMUST00000223459.1	-1996
chr9:48678533	cg17396081	FALSE	FALSE	NA	NA	NA	6.11459e-11	1.33532e-09	0.00803058	0.352385	0.416747	0.0643618	up	ENSMUSG00000032271	Nnmt	nicotinamide N-methyltransferase	Intron (ENSMUST00000093852.4/235320, intron 4 of 6)	ENSMUST00000119426.1	-73380
chr13:58397995	cg22660217	FALSE	FALSE	NA	NA	NA	6.13664e-11	1.3389e-09	0.00911373	0.44655	0.520306	0.0737564	up	ENSMUSG00000021546	Hnrnpk	heterogeneous nuclear ribonucleoprotein K	Promoter	ENSMUST00000176269.7	22
chr18:81471872	cg06733729	FALSE	FALSE	NA	NA	NA	6.15882e-11	1.34233e-09	0.00922868	0.332765	0.406417	0.0736517	up	ENSMUSG00000024565	Sall3	spalt like transcription factor 3	Distal Intergenic	ENSMUST00000057950.8	-485101
chr19:58270158	cg06536156	FALSE	FALSE	NA	NA	NA	6.16374e-11	1.34233e-09	0.00781889	0.86347	0.881291	0.0178207	up	ENSMUSG00000025089	Gfra1	glial cell line derived neurotrophic factor family receptor alpha 1	Exon (ENSMUST00000026076.13/14585, exon 7 of 11)	ENSMUST00000169850.7	184308
chr9:56573217	cg26866452	FALSE	FALSE	NA	NA	NA	6.20498e-11	1.34964e-09	0.0118056	0.230601	0.306557	0.0759554	up	ENSMUSG00000049556	Lingo1	leucine rich repeat and Ig domain containing 1	Distal Intergenic	ENSMUST00000114256.1	62411
chr16:7293105	cg10605049	FALSE	TRUE	NA	NA	NA	6.20873e-11	1.34964e-09	0.0214352	0.765234	0.873572	0.108338	up	ENSMUSG00000008658	Rbfox1	RNA binding protein, fox-1 homolog (C. elegans) 1	Intron (ENSMUST00000230658.1/268859, intron 8 of 11)	ENSMUST00000231031.1	-59865
chr14:27876615	cg02090534	FALSE	FALSE	NA	NA	NA	6.21842e-11	1.35051e-09	0.00861042	0.366371	0.436417	0.070046	up	ENSMUSG00000040640	Erc2	ELKS/RAB6-interacting/CAST family member 2	Promoter	ENSMUST00000210524.1	201
chr3:66935466	cg02478218	FALSE	FALSE	NA	NA	NA	6.2386e-11	1.35364e-09	0.0160443	0.791031	0.873901	0.0828696	up	ENSMUSG00000027833	Shox2	short stature homeobox 2	Distal Intergenic	ENSMUST00000162060.8	42981
chr3:34661941	cg07811208	FALSE	FALSE	NA	NA	NA	6.24639e-11	1.35409e-09	-0.0117508	0.301157	0.234593	-0.0665644	down	ENSMUSG00000105265	Sox2ot	SOX2 overlapping transcript (non-protein coding)	Intron (ENSMUST00000196243.4/320478, intron 3 of 3)	ENSMUST00000197697.1	-3302
chr10:42339860	cg04702241	FALSE	TRUE	NA	NA	NA	6.26117e-11	1.35605e-09	0.00707369	0.463723	0.497902	0.0341792	up	ENSMUSG00000048756	Foxo3	forkhead box O3	3' UTR	ENSMUST00000105501.1	-63105
chr6:28812944	cg09894955	FALSE	TRUE	NA	NA	NA	6.26808e-11	1.3563e-09	0.00942118	0.371157	0.450372	0.0792144	up	ENSMUSG00000049939	Lrrc4	leucine rich repeat containing 4	Intron (ENSMUST00000164915.7/56463, intron 15 of 16)	ENSMUST00000062304.6	18803
chr7:136035947	cg07865615	FALSE	FALSE	NA	NA	NA	6.33048e-11	1.36855e-09	0.013239	0.591508	0.683389	0.0918817	up	ENSMUSG00000110027	C030029H02Rik	RIKEN cDNA C030029H02 gene	Distal Intergenic	ENSMUST00000210438.1	-232377
chr1:56834248	cg16618968	FALSE	FALSE	NA	NA	NA	6.36101e-11	1.3739e-09	0.00778466	0.932258	0.941177	0.00891893	up	ENSMUSG00000038331	Satb2	special AT-rich sequence binding protein 2	Intron (ENSMUST00000042857.13/212712, intron 8 of 9)	ENSMUST00000176759.1	135592
chr2:145971684	cg13147964	FALSE	FALSE	NA	NA	NA	6.39298e-11	1.37954e-09	0.00958334	0.484857	0.567239	0.0823813	up	ENSMUSG00000001767	Crnkl1	crooked neck pre-mRNA splicing factor 1	Intron (ENSMUST00000126415.7/78774, intron 7 of 15)	ENSMUST00000001818.4	-36670
chr10:38553875	cg25266356	FALSE	FALSE	NA	NA	NA	6.40007e-11	1.37981e-09	0.00798477	0.120413	0.153498	0.0330852	up	ENSMUSG00000094311	Rfpl4b	ret finger protein-like 4B	Distal Intergenic	ENSMUST00000179279.1	267904
chr4:11579920	cg23566030	FALSE	FALSE	NA	NA	NA	6.44785e-11	1.38884e-09	0.00849593	0.456315	0.516125	0.0598092	up	ENSMUSG00000094595	Fsbp	fibrinogen silencer binding protein	Promoter	ENSMUST00000180239.1	255
chr12:50295286	cg03597059	FALSE	TRUE	NA	NA	NA	6.62874e-11	1.42651e-09	0.00661216	0.82494	0.852898	0.0279579	up	ENSMUSG00000002688	Prkd1	protein kinase D1	Distal Intergenic	ENSMUST00000002765.8	353812
chr5:97301233	cg03182466	FALSE	TRUE	NA	NA	NA	6.65888e-11	1.43169e-09	0.0118386	0.385476	0.49979	0.114314	up	ENSMUSG00000046000	Naa11	N(alpha)-acetyltransferase 11, NatA catalytic subunit	Distal Intergenic	ENSMUST00000060265.5	91146
chr3:145651821	cg08166509	FALSE	TRUE	NA	NA	NA	6.74823e-11	1.44958e-09	0.0105431	0.394583	0.489128	0.094545	up	ENSMUSG00000028195	Ccn1	cellular communication network factor 1	Exon (ENSMUST00000181247.2/ENSMUST00000181247.2, exon 2 of 2)	ENSMUST00000029846.4	-1840
chrX:12062525	cg27428464	FALSE	FALSE	NA	NA	NA	6.87706e-11	1.47591e-09	0.0093206	0.416298	0.457499	0.0412013	up	ENSMUSG00000040363	Bcor	BCL6 interacting corepressor	Intron (ENSMUST00000065143.13/71458, intron 1 of 14)	ENSMUST00000065143.13	18028
chr12:51000465	cg14286304	FALSE	FALSE	NA	NA	NA	6.95037e-11	1.49029e-09	0.0108122	0.312617	0.391822	0.079205	up	ENSMUSG00000111986	1700008C04Rik	RIKEN cDNA 1700008C04 gene	Intron (ENSMUST00000218991.1/ENSMUST00000218991.1, intron 2 of 5)	ENSMUST00000218606.1	-4693
chr16:34153486	cg22934566	FALSE	FALSE	NA	NA	NA	7.04317e-11	1.50882e-09	0.00717121	0.758985	0.79219	0.0332045	up	ENSMUSG00000061751	Kalrn	kalirin, RhoGEF kinase	Exon (ENSMUST00000114960.8/545156, exon 34 of 34)	ENSMUST00000114963.7	9793
chr2:115725774	cg04713622	FALSE	FALSE	NA	NA	NA	7.08573e-11	1.51656e-09	0.0110526	0.414503	0.484737	0.0702341	up	ENSMUSG00000088606	Mir1951	microRNA 1951	Intron (ENSMUST00000166472.7/399568, intron 10 of 10)	ENSMUST00000157981.1	87049
chr12:35008569	cg03176465	FALSE	TRUE	NA	NA	NA	7.13677e-11	1.52611e-09	0.00852079	0.174768	0.224424	0.0496562	up	ENSMUSG00000092305	Prps1l1	phosphoribosyl pyrophosphate synthetase 1-like 1	Distal Intergenic	ENSMUST00000134550.2	23808
chr7:127024892	cg27563760	FALSE	TRUE	1.39904e-06	0.00103306	0.178391	7.1574e-11	1.52913e-09	0.00803224	0.291848	0.358438	0.0665895	up	ENSMUSG00000030678	Maz	MYC-associated zinc finger protein (purine-binding transcription factor)	Promoter	ENSMUST00000206953.1	240
chr11:24097277	cg07680280	FALSE	FALSE	NA	NA	NA	7.18191e-11	1.53298e-09	0.0108285	0.442378	0.54182	0.0994422	up	ENSMUSG00000000861	Bcl11a	B cell CLL/lymphoma 11A (zinc finger protein)	Intron (ENSMUST00000000881.12/14025, intron 2 of 4)	ENSMUST00000118955.1	16607
chr11:40453174	cg08757431	FALSE	FALSE	NA	NA	NA	7.2986e-11	1.55649e-09	-0.00504371	0.882257	0.865205	-0.017052	down	ENSMUSG00000042032	Mat2b	methionine adenosyltransferase II, beta	Distal Intergenic	ENSMUST00000137797.1	232053
chr14:118232172	cg00032872	FALSE	FALSE	NA	NA	NA	7.37054e-11	1.57041e-09	0.0148544	0.138207	0.181992	0.0437843	up	ENSMUSG00000090534	LOC105245869	uncharacterized LOC105245869	Downstream (1-2kb)	ENSMUST00000164755.1	-4060
chr9:113626940	cg04532770	FALSE	TRUE	NA	NA	NA	7.44695e-11	1.58526e-09	0.01339	0.579562	0.687336	0.107774	up	ENSMUSG00000109890	AU023762	expressed sequence AU023762	Distal Intergenic	ENSMUST00000209241.1	-15205
chr3:66935456	cg27573809	FALSE	FALSE	NA	NA	NA	7.53364e-11	1.60227e-09	0.011294	0.859635	0.896193	0.0365579	up	ENSMUSG00000027833	Shox2	short stature homeobox 2	Distal Intergenic	ENSMUST00000162060.8	42991
chr14:70001891	cg08058546	FALSE	TRUE	NA	NA	NA	7.57119e-11	1.60881e-09	0.007389	0.36634	0.415511	0.0491705	up	ENSMUSG00000033730	Egr3	early growth response 3	Intron (ENSMUST00000022678.4/73523, intron 4 of 6)	ENSMUST00000035908.2	-75312
chr6:52201995	cg08143349	FALSE	TRUE	NA	NA	NA	7.67611e-11	1.62964e-09	0.00644713	0.179836	0.209589	0.0297537	up	ENSMUSG00000085696	Hoxaas3	Hoxa cluster antisense RNA 3	Promoter	ENSMUST00000131502.1	871
chr8:67818333	cg24117059	FALSE	TRUE	2.0025e-05	0.0051645	0.180489	7.75467e-11	1.64484e-09	0.00882212	0.141842	0.187002	0.0451592	up	ENSMUSG00000030465	Psd3	pleckstrin and Sec7 domain containing 3	Promoter	ENSMUST00000120071.7	-38
chr17:47872605	cg03127034	FALSE	FALSE	NA	NA	NA	7.76636e-11	1.64584e-09	0.00699078	0.482345	0.524458	0.0421124	up	ENSMUSG00000023991	Foxp4	forkhead box P4	Intron (ENSMUST00000113265.7/74123, intron 13 of 16)	ENSMUST00000154108.1	6348
chr11:96596088	cg01759834	FALSE	TRUE	NA	NA	NA	7.88555e-11	1.6696e-09	0.00622792	0.384701	0.422355	0.0376542	up	ENSMUSG00000057058	Skap1	src family associated phosphoprotein 1	Intron (ENSMUST00000103154.10/78473, intron 4 of 12)	ENSMUST00000127639.1	106227
chr13:58397817	cg20980840	FALSE	FALSE	NA	NA	NA	7.90091e-11	1.67136e-09	0.0108537	0.304728	0.393667	0.0889392	up	ENSMUSG00000021546	Hnrnpk	heterogeneous nuclear ribonucleoprotein K	Promoter	ENSMUST00000176269.7	200
chr14:29276054	cg18172081	FALSE	FALSE	NA	NA	NA	7.95254e-11	1.68077e-09	0.0158096	0.645448	0.759173	0.113724	up	ENSMUSG00000021991	Cacna2d3	calcium channel, voltage-dependent, alpha2/delta subunit 3	Intron (ENSMUST00000022567.8/12294, intron 11 of 37)	ENSMUST00000226048.1	57681
chr19:45476099	cg05347424	FALSE	TRUE	NA	NA	NA	8.01605e-11	1.69222e-09	0.00702131	0.284687	0.327162	0.0424756	up	ENSMUSG00000025217	Btrc	beta-transducin repeat containing protein	Intron (ENSMUST00000223764.1/12234, intron 1 of 2)	ENSMUST00000224478.1	30591
chr16:77594001	cg22166055	FALSE	FALSE	NA	NA	NA	8.021e-11	1.69222e-09	0.00969505	0.176687	0.243113	0.0664262	up	ENSMUSG00000065530	Mir99a	microRNA 99a	Exon (ENSMUST00000194553.1/ENSMUST00000194553.1, exon 1 of 1)	ENSMUST00000083596.1	-4935
chr8:91525769	cg03420933	FALSE	FALSE	NA	NA	NA	8.04775e-11	1.69634e-09	0.0110213	0.783166	0.820366	0.0372008	up	ENSMUSG00000055932	Fto	fat mass and obesity associated	3' UTR	ENSMUST00000140276.1	58084
chr9:57758653	cg22622940	FALSE	FALSE	NA	NA	NA	8.10505e-11	1.7069e-09	0.0140583	0.669462	0.765379	0.0959177	up	ENSMUSG00000032316	Clk3	CDC-like kinase 3	Exon (ENSMUST00000216095.1/102414, exon 3 of 12)	ENSMUST00000215333.1	-3332
chr17:34036901	cg14263924	FALSE	FALSE	NA	NA	NA	8.18361e-11	1.72191e-09	-0.00732696	0.790275	0.758282	-0.0319936	down	ENSMUSG00000039656	Rxrb	retinoid X receptor beta	Promoter	ENSMUST00000174578.1	438
chr7:101742120	cg27290535	FALSE	FALSE	NA	NA	NA	8.24575e-11	1.73344e-09	0.0119661	0.633269	0.724207	0.0909374	up	ENSMUSG00000001829	Clpb	ClpB caseinolytic peptidase B	Intron (ENSMUST00000001884.13/20480, intron 5 of 15)	ENSMUST00000136193.1	-21459
chr1:176994933	cg04546455	FALSE	FALSE	NA	NA	NA	8.28427e-11	1.73999e-09	0.00721523	0.492382	0.552578	0.0601967	up	ENSMUSG00000026504	Sdccag8	serologically defined colon cancer antigen 8	Intron (ENSMUST00000027785.14/76816, intron 16 of 17)	ENSMUST00000139589.1	-3076
chr19:45432862	cg19104094	FALSE	FALSE	NA	NA	NA	8.3493e-11	1.75209e-09	0.0076314	0.281647	0.344336	0.0626881	up	ENSMUSG00000025217	Btrc	beta-transducin repeat containing protein	Intron (ENSMUST00000223764.1/12234, intron 1 of 2)	ENSMUST00000224053.1	-12646
chr1:152845418	cg00857814	FALSE	FALSE	NA	NA	NA	8.37019e-11	1.75492e-09	0.00435789	0.292174	0.320026	0.0278518	up	ENSMUSG00000042772	Smg7	Smg-7 homolog, nonsense mediated mRNA decay factor (C. elegans)	Exon (ENSMUST00000073441.12/226517, exon 16 of 22)	ENSMUST00000188937.1	3502
chr10:9229358	cg03827266	FALSE	FALSE	NA	NA	NA	8.3806e-11	1.75554e-09	0.0142354	0.608871	0.712529	0.103658	up	ENSMUSG00000015305	Sash1	SAM and SH3 domain containing 1	Distal Intergenic	ENSMUST00000015449.5	-343288
chr2:74129119	cg04486857	FALSE	FALSE	NA	NA	NA	8.42618e-11	1.76353e-09	0.0056464	0.187092	0.215205	0.0281125	up	ENSMUSG00000085405	4930441J16Rik	RIKEN cDNA 4930441J16 gene	Distal Intergenic	ENSMUST00000153743.1	178598
chr9:56762350	cg00177385	FALSE	FALSE	NA	NA	NA	8.46746e-11	1.7706e-09	0.01492	0.438445	0.563281	0.124836	up	ENSMUSG00000049556	Lingo1	leucine rich repeat and Ig domain containing 1	Intron (ENSMUST00000210032.1/235402, intron 2 of 6)	ENSMUST00000210995.1	6773
chr17:51761478	cg22569813	FALSE	FALSE	NA	NA	NA	8.48767e-11	1.77325e-09	0.0128788	0.620389	0.711111	0.0907223	up	ENSMUSG00000023927	Satb1	special AT-rich sequence binding protein 1	Exon (ENSMUST00000194893.1/ENSMUST00000194893.1, exon 1 of 1)	ENSMUST00000137697.1	-19212
chr14:122477665	cg23946873	FALSE	FALSE	NA	NA	NA	8.56807e-11	1.78847e-09	0.00656395	0.130637	0.150343	0.0197059	up	ENSMUSG00000061524	Zic2	zinc finger protein of the cerebellum 2	Promoter	ENSMUST00000137059.1	-435
chr19:45539146	cg07808440	FALSE	FALSE	NA	NA	NA	8.5956e-11	1.79263e-09	0.0153958	0.824354	0.891275	0.0669213	up	ENSMUSG00000025218	Poll	polymerase (DNA directed), lambda	Distal Intergenic	ENSMUST00000026239.6	21385
chr14:30350752	cg08589688	FALSE	FALSE	NA	NA	NA	8.6863e-11	1.80995e-09	0.006054	0.793525	0.81839	0.0248643	up	ENSMUSG00000015968	Cacna1d	calcium channel, voltage-dependent, L type, alpha 1D subunit	Exon (ENSMUST00000112250.5/12289, exon 2 of 47)	ENSMUST00000238568.1	2212
chr14:32598632	cg12030168	FALSE	FALSE	NA	NA	NA	8.71959e-11	1.81529e-09	0.00794518	0.479628	0.528872	0.0492445	up	ENSMUSG00000041730	Prrxl1	paired related homeobox protein-like 1	Promoter	ENSMUST00000187377.6	-775
chr11:18945140	cg02041498	FALSE	FALSE	NA	NA	NA	8.78153e-11	1.82657e-09	0.00776806	0.525694	0.568842	0.0431483	up	ENSMUSG00000020160	Meis1	Meis homeobox 1	Intron (ENSMUST00000144988.7/17268, intron 7 of 9)	ENSMUST00000118661.7	66862
chr3:18714282	cg20919386	FALSE	FALSE	NA	NA	NA	8.80091e-11	1.82838e-09	0.0187864	0.663714	0.795155	0.13144	up	ENSMUSG00000102699	4930433B08Rik	RIKEN cDNA 4930433B08 gene	Distal Intergenic	ENSMUST00000192010.1	-233805
chr12:25871168	cg25376216	FALSE	FALSE	NA	NA	NA	8.80567e-11	1.82838e-09	0.0104398	0.34966	0.444432	0.0947723	up	ENSMUSG00000113550	Gm29687	predicted gene, 29687	Exon (ENSMUST00000221959.1/ENSMUST00000221959.1, exon 1 of 2)	ENSMUST00000223022.1	339337
chr14:11134082	cg21332917	FALSE	FALSE	NA	NA	NA	8.88056e-11	1.84231e-09	0.0100498	0.402264	0.474018	0.0717541	up	ENSMUSG00000060579	Fhit	fragile histidine triad gene	Intron (ENSMUST00000162278.7/14198, intron 1 of 8)	ENSMUST00000161895.7	-8491
chr1:190654214	cg06300521	FALSE	FALSE	NA	NA	NA	8.91598e-11	1.84803e-09	0.0104598	0.371417	0.451851	0.0804336	up	ENSMUSG00000089872	Rps6kc1	ribosomal protein S6 kinase polypeptide 1	Distal Intergenic	ENSMUST00000160891.1	156249
chr4:69618336	cg01765142	FALSE	FALSE	NA	NA	NA	9.02516e-11	1.86772e-09	0.00726314	0.743628	0.786711	0.0430833	up	ENSMUSG00000039298	Cdk5rap2	CDK5 regulatory subunit associated protein 2	Distal Intergenic	ENSMUST00000124251.1	625516
chr9:108449707	cg24090938	FALSE	TRUE	NA	NA	NA	9.02677e-11	1.86772e-09	0.00502395	0.41153	0.451453	0.0399225	up	ENSMUSG00000032609	Klhdc8b	kelch domain containing 8B	Promoter	ENSMUST00000194633.1	662
chr15:31502782	cg21808200	FALSE	FALSE	NA	NA	NA	9.07231e-11	1.8755e-09	0.0117102	0.508979	0.614502	0.105523	up	ENSMUSG00000039100	2006-03-01	membrane-associated ring finger (C3HC4) 6	Exon (ENSMUST00000090227.5/223455, exon 4 of 26)	ENSMUST00000090227.5	28271
chr9:48674640	cg03120218	FALSE	FALSE	NA	NA	NA	9.17826e-11	1.89574e-09	0.0053253	0.490303	0.530731	0.0404279	up	ENSMUSG00000032271	Nnmt	nicotinamide N-methyltransferase	Intron (ENSMUST00000093852.4/235320, intron 4 of 6)	ENSMUST00000119426.1	-69487
chr7:76661215	cg03536049	FALSE	FALSE	NA	NA	NA	9.20657e-11	1.89993e-09	-0.00568023	0.738483	0.708908	-0.0295743	down	ENSMUSG00000025754	Agbl1	ATP/GTP binding protein-like 1	Intron (ENSMUST00000156166.7/244071, intron 18 of 22)	ENSMUST00000107442.2	250153
chr3:144196121	cg01393939	FALSE	TRUE	NA	NA	NA	9.37979e-11	1.93399e-09	0.00973383	0.727986	0.780881	0.0528951	up	ENSMUSG00000028266	Lmo4	LIM domain only 4	Promoter	ENSMUST00000148128.1	-1303
chr4:149040382	cg13693986	FALSE	FALSE	NA	NA	NA	9.55608e-11	1.96862e-09	0.00845556	0.530424	0.588057	0.0576332	up	ENSMUSG00000028975	Pex14	peroxisomal biogenesis factor 14	Intron (ENSMUST00000103217.10/56273, intron 3 of 8)	ENSMUST00000134747.1	59427
chr16:43278507	cg16030772	FALSE	FALSE	NA	NA	NA	9.62112e-11	1.98029e-09	0.0146396	0.621209	0.722901	0.101693	up	ENSMUSG00000022708	Zbtb20	zinc finger and BTB domain containing 20	Intron (ENSMUST00000126354.7/56490, intron 5 of 7)	ENSMUST00000114691.7	31223
chr4:148967370	cg03434865	FALSE	FALSE	NA	NA	NA	9.66426e-11	1.98744e-09	0.0115299	0.791313	0.842784	0.0514709	up	NA	Gm13205	predicted gene 13205	Intron (ENSMUST00000145143.1/ENSMUST00000145143.1, intron 2 of 2)	ENSMUST00000123548.1	-18456
chr4:42950913	cg19071053	FALSE	FALSE	NA	NA	NA	9.74124e-11	2.00153e-09	0.00835059	0.344146	0.414929	0.070783	up	ENSMUSG00000036052	Dnajb5	DnaJ heat shock protein family (Hsp40) member B5	Promoter	ENSMUST00000153807.1	473
chr19:45616929	cg16743922	FALSE	FALSE	NA	NA	NA	1.00996e-10	2.07336e-09	0.00481127	0.446393	0.486094	0.0397009	up	ENSMUSG00000040913	Fbxw4	F-box and WD-40 domain protein 4	Intron (ENSMUST00000160718.8/30838, intron 1 of 4)	ENSMUST00000160718.8	14209
chr10:18219582	cg22523886	FALSE	FALSE	NA	NA	NA	1.02991e-10	2.11247e-09	0.00975591	0.560002	0.642898	0.0828963	up	ENSMUSG00000059554	Ccdc28a	coiled-coil domain containing 28A	Promoter	ENSMUST00000173962.1	32
chr9:90693185	cg06083851	FALSE	FALSE	NA	NA	NA	1.03802e-10	2.12726e-09	0.00395558	0.343599	0.369066	0.0254667	up	ENSMUSG00000037410	Tbc1d2b	TBC1 domain family, member 2B	Distal Intergenic	ENSMUST00000144348.7	-422381
chr4:128743385	cg22208523	FALSE	TRUE	NA	NA	NA	1.04904e-10	2.14504e-09	-0.00541119	0.471385	0.436944	-0.0344413	down	ENSMUSG00000028794	A3galt2	alpha 1,3-galactosyltransferase 2 (isoglobotriaosylceramide synthase)	5' UTR	ENSMUST00000106077.7	-11979
chr7:137253004	cg11011772	FALSE	FALSE	NA	NA	NA	1.04924e-10	2.14504e-09	0.0104547	0.588788	0.668993	0.0802044	up	ENSMUSG00000010476	Ebf3	early B cell factor 3	Intron (ENSMUST00000169486.8/13593, intron 6 of 15)	ENSMUST00000209578.1	14534
chr7:65314795	cg18368628	FALSE	FALSE	NA	NA	NA	1.04942e-10	2.14504e-09	0.00682781	0.625382	0.677816	0.0524337	up	ENSMUSG00000030516	Tjp1	tight junction protein 1	Exon (ENSMUST00000102592.9/21872, exon 19 of 28)	ENSMUST00000132036.1	-12490
chr2:32318109	cg14723090	FALSE	FALSE	NA	NA	NA	1.06699e-10	2.17908e-09	-0.00691988	0.278567	0.250224	-0.0283428	down	ENSMUSG00000092765	Gm23363	predicted gene, 23363	Promoter	ENSMUST00000175024.3	-156
chr11:24983299	cg20075348	FALSE	FALSE	NA	NA	NA	1.08873e-10	2.22156e-09	0.00917683	0.783055	0.822691	0.0396368	up	ENSMUSG00000073103	Gm10466	predicted gene 10466	Distal Intergenic	ENSMUST00000101450.2	-252577
chr10:63004677	cg14992835	FALSE	FALSE	NA	NA	NA	1.09733e-10	2.23718e-09	0.0167465	0.65416	0.780468	0.126308	up	ENSMUSG00000020070	Rufy2	RUN and FYVE domain-containing 2	3' UTR	ENSMUST00000143726.1	2420
chr19:45225707	cg16590183	FALSE	FALSE	NA	NA	NA	1.10143e-10	2.24359e-09	0.00530757	0.138975	0.154954	0.0159799	up	ENSMUSG00000025216	Lbx1	ladybird homeobox 1	Distal Intergenic	ENSMUST00000099401.5	10105
chr1:168342113	cg12370954	FALSE	TRUE	0.000443665	0.0373073	0.135661	1.13864e-10	2.31738e-09	0.00780934	0.4969	0.561593	0.064693	up	ENSMUSG00000052534	Pbx1	pre B cell leukemia homeobox 1	Intron (ENSMUST00000188912.6/18514, intron 2 of 7)	ENSMUST00000064438.10	89391
chr3:97265890	cg02019874	FALSE	FALSE	NA	NA	NA	1.14292e-10	2.3241e-09	0.0147389	0.623288	0.724809	0.10152	up	ENSMUSG00000038256	Bcl9	B cell CLL/lymphoma 9	Intron (ENSMUST00000196586.1/77578, intron 1 of 3)	ENSMUST00000196586.1	32027
chr15:12149699	cg24690041	FALSE	TRUE	NA	NA	NA	1.17354e-10	2.3843e-09	0.0205046	0.30493	0.497396	0.192466	up	ENSMUSG00000022201	Zfr	zinc finger RNA binding protein	Exon (ENSMUST00000122941.7/22763, exon 7 of 20)	ENSMUST00000155054.1	-9921
chr11:85667829	cg10664079	FALSE	TRUE	NA	NA	NA	1.17975e-10	2.39488e-09	-0.00569946	0.790305	0.753625	-0.03668	down	ENSMUSG00000059439	Bcas3	breast carcinoma amplified sequence 3	Intron (ENSMUST00000108061.7/192197, intron 24 of 27)	ENSMUST00000130343.7	27125
chr4:117304100	cg12047706	FALSE	TRUE	NA	NA	NA	1.20094e-10	2.4358e-09	0.00892128	0.30351	0.352701	0.0491916	up	ENSMUSG00000028677	Rnf220	ring finger protein 220	Intron (ENSMUST00000030439.14/66743, intron 3 of 14)	ENSMUST00000150148.1	-4072
chr7:36078266	cg04602433	FALSE	FALSE	NA	NA	NA	1.21432e-10	2.46081e-09	0.00836141	0.414399	0.47183	0.0574306	up	ENSMUSG00000044452	Zfp507	zinc finger protein 507	Distal Intergenic	ENSMUST00000061586.10	-275277
chr9:32545212	cg16446343	FALSE	FALSE	NA	NA	NA	1.23209e-10	2.49468e-09	0.0106164	0.182418	0.234046	0.0516276	up	ENSMUSG00000016087	Fli1	Friend leukemia integration 1	Distal Intergenic	ENSMUST00000183767.1	-2351
chr11:18945148	cg16076776	FALSE	FALSE	NA	NA	NA	1.23455e-10	2.49753e-09	0.00942794	0.641671	0.70029	0.0586185	up	ENSMUSG00000020160	Meis1	Meis homeobox 1	Intron (ENSMUST00000144988.7/17268, intron 7 of 9)	ENSMUST00000118661.7	66854
chr2:63853394	cg02300610	FALSE	TRUE	NA	NA	NA	1.23875e-10	2.50389e-09	0.00721552	0.441357	0.481029	0.0396715	up	ENSMUSG00000075324	Fign	fidgetin	Distal Intergenic	ENSMUST00000126042.1	244594
chr4:22302085	cg10643442	FALSE	FALSE	NA	NA	NA	1.25479e-10	2.53413e-09	0.00955366	0.176233	0.233581	0.0573477	up	ENSMUSG00000040410	Fbxl4	F-box and leucine-rich repeat protein 4	Distal Intergenic	ENSMUST00000131972.7	-55458
chr12:41486019	cg14096828	FALSE	TRUE	NA	NA	NA	1.26432e-10	2.55121e-09	0.011287	0.0779972	0.115374	0.0373771	up	ENSMUSG00000036295	Lrrn3	leucine rich repeat protein 3, neuronal	Promoter	ENSMUST00000043884.5	412
chr10:128886276	cg05791576	FALSE	TRUE	NA	NA	NA	1.32055e-10	2.6624e-09	-0.00835164	0.741945	0.688465	-0.0534802	down	ENSMUSG00000025352	Gdf11	growth differentiation factor 11	Exon (ENSMUST00000026408.6/14561, exon 2 of 3)	ENSMUST00000026408.6	5442
chr2:44341473	cg08458004	FALSE	TRUE	NA	NA	NA	1.32237e-10	2.66379e-09	0.0101951	0.499036	0.590603	0.0915671	up	ENSMUSG00000036890	Gtdc1	glycosyltransferase-like domain containing 1	Intron (ENSMUST00000112824.7/76117, intron 13 of 14)	ENSMUST00000134813.1	229874
chr14:28280931	cg04123667	FALSE	FALSE	NA	NA	NA	1.3285e-10	2.67386e-09	0.00836964	0.681875	0.74206	0.0601855	up	ENSMUSG00000040640	Erc2	ELKS/RAB6-interacting/CAST family member 2	Intron (ENSMUST00000210135.1/238988, intron 17 of 19)	ENSMUST00000224045.1	-174590
chr8:108468134	cg05211223	FALSE	FALSE	NA	NA	NA	1.33912e-10	2.69295e-09	0.0121453	0.409582	0.505519	0.0959368	up	ENSMUSG00000110613	Lncbate1	brown adipose tissue enriched long non-coding RNA 1	Intron (ENSMUST00000220518.1/11906, intron 3 of 15)	ENSMUST00000211953.1	116461
chr10:127262779	cg19683772	FALSE	FALSE	NA	NA	NA	1.35971e-10	2.72903e-09	0.00777931	0.0999213	0.121421	0.0215002	up	ENSMUSG00000074657	Kif5a	kinesin family member 5A	Promoter	ENSMUST00000217895.1	301
chr4:109953250	cg26340938	FALSE	FALSE	NA	NA	NA	1.3604e-10	2.72903e-09	0.0105547	0.493475	0.532013	0.0385384	up	ENSMUSG00000047143	Dmrta2	doublesex and mab-3 related transcription factor like family A2	Intron (ENSMUST00000102724.4/14084, intron 18 of 18)	ENSMUST00000061187.3	-24803
chr7:37342922	cg20451246	FALSE	FALSE	NA	NA	NA	1.36053e-10	2.72903e-09	0.00932673	0.429861	0.507055	0.0771935	up	ENSMUSG00000043456	Zfp536	zinc finger protein 536	Intron (ENSMUST00000206763.2/243937, intron 3 of 3)	ENSMUST00000206763.2	225468
chr14:32598730	cg07938388	FALSE	FALSE	NA	NA	NA	1.37845e-10	2.76264e-09	0.00605079	0.20387	0.234308	0.0304381	up	ENSMUSG00000041730	Prrxl1	paired related homeobox protein-like 1	Promoter	ENSMUST00000187377.6	-677
chr12:53802488	cg15218687	FALSE	FALSE	NA	NA	NA	1.4406e-10	2.88475e-09	0.00843993	0.576342	0.633558	0.0572166	up	ENSMUSG00000035105	Egln3	egl-9 family hypoxia-inducible factor 3	Intron (ENSMUST00000223358.1/27386, intron 3 of 10)	ENSMUST00000039516.3	401372
chr11:115429378	cg19515043	FALSE	TRUE	NA	NA	NA	1.44732e-10	2.89575e-09	0.0176145	0.547281	0.679368	0.132087	up	ENSMUSG00000016940	Kctd2	potassium channel tetramerisation domain containing 2	Promoter	ENSMUST00000143775.1	25
chr9:45651710	cg19238028	FALSE	FALSE	NA	NA	NA	1.45499e-10	2.90863e-09	0.00776084	0.315152	0.363106	0.0479534	up	ENSMUSG00000032087	Dscaml1	DS cell adhesion molecule like 1	Intron (ENSMUST00000213919.1/114873, intron 4 of 7)	ENSMUST00000216078.1	-21127
chr4:110227665	cg21202493	FALSE	TRUE	NA	NA	NA	1.4805e-10	2.95713e-09	0.0147408	0.633779	0.749409	0.11563	up	ENSMUSG00000028546	Elavl4	ELAV like RNA binding protein 4	Intron (ENSMUST00000106598.7/15572, intron 2 of 6)	ENSMUST00000153200.1	-4517
chr14:118212479	cg01689963	FALSE	FALSE	NA	NA	NA	1.49107e-10	2.97572e-09	0.00529899	0.447268	0.494437	0.0471684	up	ENSMUSG00000090534	LOC105245869	uncharacterized LOC105245869	Exon (ENSMUST00000227898.1/ENSMUST00000227898.1, exon 1 of 2)	ENSMUST00000164755.1	-23753
chr4:44623262	cg23783686	FALSE	FALSE	NA	NA	NA	1.4946e-10	2.97816e-09	0.00974129	0.778385	0.827481	0.0490962	up	ENSMUSG00000092761	Mir5120	microRNA 5120	Intron (ENSMUST00000014174.13/18507, intron 6 of 9)	ENSMUST00000175020.1	-15694
chr1:57213645	cg16034279	FALSE	TRUE	NA	NA	NA	1.49481e-10	2.97816e-09	0.00837371	0.285423	0.346122	0.0606987	up	ENSMUSG00000101429	BC055402	cDNA sequence BC055402	Promoter	ENSMUST00000190488.1	1348
chr1:25828598	cg16906339	FALSE	TRUE	NA	NA	NA	1.5188e-10	3.02339e-09	0.0066592	0.546693	0.592314	0.045621	up	ENSMUSG00000033569	Adgrb3	adhesion G protein-coupled receptor B3	Promoter	ENSMUST00000135518.7	913
chr2:44341512	cg12883359	FALSE	TRUE	NA	NA	NA	1.53777e-10	3.05858e-09	0.0156708	0.643686	0.759158	0.115473	up	ENSMUSG00000036890	Gtdc1	glycosyltransferase-like domain containing 1	Intron (ENSMUST00000112824.7/76117, intron 13 of 14)	ENSMUST00000134813.1	229835
chr7:80730241	cg01369215	FALSE	FALSE	NA	NA	NA	1.55716e-10	3.09454e-09	0.00753029	0.870943	0.881922	0.0109797	up	ENSMUSG00000030536	Iqgap1	IQ motif containing GTPase activating protein 1	Promoter	ENSMUST00000205606.1	7
chr2:44989067	cg23023864	FALSE	FALSE	NA	NA	NA	1.57111e-10	3.11965e-09	0.00941942	0.675802	0.727759	0.0519569	up	ENSMUSG00000026872	Zeb2	zinc finger E-box binding homeobox 2	Exon (ENSMUST00000176438.8/24136, exon 11 of 11)	ENSMUST00000202432.3	33848
chr1:168300411	cg02136812	FALSE	FALSE	NA	NA	NA	1.58609e-10	3.14675e-09	0.0055853	0.417104	0.46091	0.0438057	up	ENSMUSG00000052534	Pbx1	pre B cell leukemia homeobox 1	Intron (ENSMUST00000188912.6/18514, intron 2 of 7)	ENSMUST00000064438.10	131093
chr3:138066624	cg18633852	FALSE	FALSE	NA	NA	NA	1.58847e-10	3.14882e-09	0.00786088	0.408941	0.469318	0.0603776	up	ENSMUSG00000049349	Gm5105	predicted gene 5105	Promoter	ENSMUST00000053318.3	764
chr11:44801024	cg15397234	FALSE	FALSE	NA	NA	NA	1.61293e-10	3.19464e-09	0.0071755	0.549629	0.613037	0.063408	up	ENSMUSG00000057098	Ebf1	early B cell factor 1	Intron (ENSMUST00000109268.1/13591, intron 6 of 15)	ENSMUST00000140822.1	-111114
chr11:25855557	cg08987848	FALSE	FALSE	NA	NA	NA	1.6251e-10	3.21604e-09	0.0141094	0.510255	0.624556	0.114301	up	NA	5730522E02Rik	RIKEN cDNA 5730522E02 gene	Intron (ENSMUST00000125773.7/70626, intron 2 of 5)	ENSMUST00000179180.1	-86416
chr14:12449828	cg00856080	FALSE	FALSE	NA	NA	NA	1.62877e-10	3.2206e-09	0.0183996	0.696877	0.824502	0.127624	up	ENSMUSG00000054423	Cadps	Ca2+-dependent secretion activator	3' UTR	ENSMUST00000224581.1	39689
chr9:71976252	cg03611818	FALSE	FALSE	NA	NA	NA	1.64186e-10	3.24378e-09	0.00719319	0.318108	0.362776	0.0446682	up	ENSMUSG00000032228	Tcf12	transcription factor 12	Intron (ENSMUST00000183404.7/21406, intron 5 of 20)	ENSMUST00000183647.7	24222
chr12:86192196	cg22980065	FALSE	FALSE	NA	NA	NA	1.64781e-10	3.25221e-09	0.00763485	0.301256	0.353532	0.0522756	up	ENSMUSG00000097543	Gm805	predicted gene 805	Intron (ENSMUST00000181667.1/328136, intron 4 of 4)	ENSMUST00000181667.1	22855
chr18:35212848	cg22787234	FALSE	TRUE	NA	NA	NA	1.64966e-10	3.25221e-09	0.00752341	0.317823	0.379842	0.0620197	up	ENSMUSG00000037815	Ctnna1	catenin (cadherin associated protein), alpha 1	Exon (ENSMUST00000091636.4/107065, exon 2 of 2)	ENSMUST00000235449.1	-2082
chr11:36350618	cg16705480	FALSE	FALSE	NA	NA	NA	1.65026e-10	3.25221e-09	0.0113811	0.573407	0.648455	0.0750472	up	ENSMUSG00000049336	Tenm2	teneurin transmembrane protein 2	Intron (ENSMUST00000102801.7/23964, intron 5 of 30)	ENSMUST00000128501.1	81658
chr19:22883949	cg00577233	FALSE	FALSE	NA	NA	NA	1.66423e-10	3.27701e-09	0.00873893	0.436755	0.500953	0.064198	up	ENSMUSG00000052387	Trpm3	transient receptor potential cation channel, subfamily M, member 3	5' UTR	ENSMUST00000237223.1	117315
chr2:44341491	cg01513560	FALSE	TRUE	NA	NA	NA	1.67653e-10	3.29848e-09	0.0117047	0.620552	0.712855	0.0923027	up	ENSMUSG00000036890	Gtdc1	glycosyltransferase-like domain containing 1	Intron (ENSMUST00000112824.7/76117, intron 13 of 14)	ENSMUST00000134813.1	229856
chr11:26962384	cg05425369	FALSE	TRUE	NA	NA	NA	1.67954e-10	3.30165e-09	0.00836816	0.276349	0.331937	0.0555889	up	ENSMUSG00000064090	Vrk2	vaccinia related kinase 2	Distal Intergenic	ENSMUST00000156264.1	-368385
chr14:121591886	cg06956589	FALSE	FALSE	NA	NA	NA	1.69108e-10	3.32157e-09	0.0130189	0.620505	0.714228	0.0937231	up	ENSMUSG00000025558	Dock9	dedicator of cytokinesis 9	Promoter	ENSMUST00000212371.1	114
chr15:41064337	cg00431974	FALSE	FALSE	NA	NA	NA	1.69273e-10	3.32205e-09	0.0174073	0.677084	0.795877	0.118793	up	NA	4930555K19Rik	leucine rich repeat and sterile alpha motif containing 1 pseudogene	Intron (ENSMUST00000053467.5/22762, intron 5 of 7)	ENSMUST00000060066.5	-109150
chr7:109166205	cg00447136	FALSE	FALSE	NA	NA	NA	1.69643e-10	3.32656e-09	0.00931119	0.449038	0.528266	0.0792288	up	ENSMUSG00000036111	Lmo1	LIM domain only 1	Intron (ENSMUST00000036992.8/109594, intron 1 of 3)	ENSMUST00000208136.1	4307
chr9:29939634	cg16034763	FALSE	FALSE	NA	NA	NA	1.69868e-10	3.32721e-09	0.00843874	0.625374	0.683964	0.0585905	up	ENSMUSG00000059974	Ntm	neurotrimin	Intron (ENSMUST00000075069.10/235106, intron 1 of 7)	ENSMUST00000146651.1	23485
chr18:22769835	cg05074697	FALSE	FALSE	NA	NA	NA	1.69958e-10	3.32721e-09	-0.00655461	0.721729	0.674451	-0.0472784	down	ENSMUSG00000041923	Nol4	nucleolar protein 4	Exon (ENSMUST00000081423.12/319211, exon 8 of 11)	ENSMUST00000164521.1	58527
chr4:133047370	cg17110920	FALSE	FALSE	NA	NA	NA	1.71504e-10	3.3547e-09	0.0112037	0.17595	0.24576	0.0698098	up	ENSMUSG00000037692	Ahdc1	AT hook, DNA binding motif, containing 1	Intron (ENSMUST00000154646.7/230793, intron 2 of 3)	ENSMUST00000105914.1	7877
chr8:87836974	cg08797698	FALSE	FALSE	NA	NA	NA	1.72993e-10	3.38103e-09	0.00992406	0.230264	0.305558	0.0752935	up	ENSMUSG00000045333	Zfp423	zinc finger protein 423	Intron (ENSMUST00000109655.8/94187, intron 3 of 7)	ENSMUST00000165770.8	-32535
chr16:94673367	cg14173470	FALSE	FALSE	NA	NA	NA	1.73589e-10	3.38986e-09	-0.00404341	0.926833	0.916765	-0.0100673	down	ENSMUSG00000022897	Dyrk1a	dual-specificity tyrosine-(Y)-phosphorylation regulated kinase 1a	Exon (ENSMUST00000119878.7/13548, exon 8 of 12)	ENSMUST00000134383.1	4471
chr14:69994934	cg14189107	FALSE	FALSE	NA	NA	NA	1.74369e-10	3.40228e-09	0.00535061	0.193225	0.220753	0.027528	up	ENSMUSG00000033730	Egr3	early growth response 3	Intron (ENSMUST00000022678.4/73523, intron 4 of 6)	ENSMUST00000035908.2	-82269
chr9:57758741	cg17269514	FALSE	FALSE	NA	NA	NA	1.75149e-10	3.41468e-09	0.0136238	0.747065	0.81349	0.066425	up	ENSMUSG00000032316	Clk3	CDC-like kinase 3	Exon (ENSMUST00000216095.1/102414, exon 3 of 12)	ENSMUST00000215333.1	-3420
chr11:101276836	cg17365200	FALSE	FALSE	NA	NA	NA	1.75428e-10	3.41729e-09	0.00526303	0.377248	0.391618	0.0143703	up	ENSMUSG00000035112	Wnk4	WNK lysine deficient protein kinase 4	Promoter	ENSMUST00000170372.1	190
chr2:145971839	cg19544104	FALSE	FALSE	NA	NA	NA	1.76234e-10	3.43008e-09	0.0101152	0.289895	0.358358	0.0684635	up	ENSMUSG00000001767	Crnkl1	crooked neck pre-mRNA splicing factor 1	Intron (ENSMUST00000126415.7/78774, intron 7 of 15)	ENSMUST00000001818.4	-36825
chr18:21729207	cg20083021	FALSE	FALSE	NA	NA	NA	1.76374e-10	3.43008e-09	0.00998816	0.506264	0.589609	0.0833447	up	ENSMUSG00000042514	Klhl14	kelch-like 14	Distal Intergenic	ENSMUST00000122333.1	-74489
chr18:25646046	cg19741372	FALSE	FALSE	NA	NA	NA	1.77174e-10	3.44279e-09	0.00532355	0.247483	0.281781	0.0342981	up	ENSMUSG00000024268	Celf4	CUGBP, Elav-like family member 4	Intron (ENSMUST00000115816.2/108013, intron 2 of 12)	ENSMUST00000225927.1	106646
chr16:91105361	cg14321127	FALSE	FALSE	NA	NA	NA	1.79082e-10	3.47685e-09	0.0079478	0.509471	0.576659	0.0671875	up	ENSMUSG00000039851	4932438H23Rik	RIKEN cDNA 4932438H23 gene	Distal Intergenic	ENSMUST00000146047.1	-10239
chr1:168288522	cg19693518	FALSE	TRUE	NA	NA	NA	1.79221e-10	3.47685e-09	0.00713034	0.562188	0.624872	0.0626838	up	ENSMUSG00000052534	Pbx1	pre B cell leukemia homeobox 1	Intron (ENSMUST00000188912.6/18514, intron 2 of 7)	ENSMUST00000097471.3	-123860
chr12:55983655	cg23494270	FALSE	FALSE	NA	NA	NA	1.82222e-10	3.53218e-09	0.0103892	0.304976	0.388467	0.0834902	up	ENSMUSG00000012076	Brms1l	breast cancer metastasis-suppressor 1-like	Distal Intergenic	ENSMUST00000219575.1	139463
chr12:5239949	cg25377280	FALSE	TRUE	NA	NA	NA	1.82492e-10	3.53451e-09	0.0178353	0.745038	0.85573	0.110692	up	ENSMUSG00000020627	Klhl29	kelch-like 29	Intron (ENSMUST00000020958.8/208439, intron 2 of 13)	ENSMUST00000218384.1	51432
chr19:45476314	cg25528426	FALSE	FALSE	NA	NA	NA	1.83407e-10	3.54932e-09	0.00859852	0.439365	0.513677	0.0743125	up	ENSMUSG00000025217	Btrc	beta-transducin repeat containing protein	Intron (ENSMUST00000223764.1/12234, intron 1 of 2)	ENSMUST00000224478.1	30806
chr1:18307755	cg26951921	FALSE	TRUE	NA	NA	NA	1.84169e-10	3.56116e-09	0.0101168	0.659263	0.726744	0.0674808	up	ENSMUSG00000067773	Defb41	defensin beta 41	Distal Intergenic	ENSMUST00000088463.1	-42617
chr16:85805829	cg12656217	FALSE	TRUE	NA	NA	NA	1.84448e-10	3.56364e-09	0.0118106	0.476317	0.582492	0.106175	up	ENSMUSG00000022893	Adamts1	a disintegrin-like and metallopeptidase (reprolysin type) with thrombospondin type 1 motif, 1	Distal Intergenic	ENSMUST00000023610.14	-2716
chr15:77089430	cg10094382	FALSE	FALSE	NA	NA	NA	1.85694e-10	3.58283e-09	0.00929506	0.806288	0.846515	0.0402266	up	ENSMUSG00000033565	Rbfox2	RNA binding protein, fox-1 homolog (C. elegans) 2	Promoter	ENSMUST00000230194.1	270
chr11:53520914	cg18476882	FALSE	TRUE	NA	NA	NA	1.85757e-10	3.58283e-09	0.00858053	0.141999	0.183722	0.0417228	up	ENSMUSG00000018398	2008-09-01	septin 8	Promoter	ENSMUST00000147912.1	987
chr8:83003578	cg05963512	FALSE	FALSE	NA	NA	NA	1.85896e-10	3.58283e-09	0.0131765	0.676238	0.76836	0.0921216	up	ENSMUSG00000047747	Rnf150	ring finger protein 150	Exon (ENSMUST00000078525.6/330812, exon 3 of 7)	ENSMUST00000211714.1	139764
chr16:70092177	cg26186397	FALSE	FALSE	NA	NA	NA	1.86105e-10	3.58392e-09	0.0123424	0.902075	0.928907	0.0268316	up	ENSMUSG00000022707	Gbe1	glucan (1,4-alpha-), branching enzyme 1	Intron (ENSMUST00000231343.1/ENSMUST00000231343.1, intron 1 of 4)	ENSMUST00000163832.7	-221772
chr14:67291369	cg07300217	FALSE	TRUE	NA	NA	NA	1.8724e-10	3.60285e-09	0.00663243	0.248689	0.298574	0.0498857	up	ENSMUSG00000075549	Gm6878	predicted gene 6878	Intron (ENSMUST00000022637.13/13592, intron 7 of 16)	ENSMUST00000100448.2	23342
chr18:36153751	cg12590171	FALSE	TRUE	NA	NA	NA	1.905e-10	3.66259e-09	0.00786934	0.414355	0.477669	0.0633139	up	ENSMUSG00000060275	Nrg2	neuregulin 2	Intron (ENSMUST00000115713.8/100042150, intron 1 of 9)	ENSMUST00000115705.1	43481
chr11:96743141	cg15598853	FALSE	TRUE	NA	NA	NA	1.91363e-10	3.67619e-09	0.00802507	0.253823	0.307787	0.0539635	up	ENSMUSG00000020876	Snx11	sorting nexin 11	Intron (ENSMUST00000103154.10/78473, intron 11 of 12)	ENSMUST00000125025.1	27909
chr5:111394400	cg02867809	FALSE	TRUE	NA	NA	NA	1.92236e-10	3.68487e-09	0.00882077	0.234976	0.29715	0.0621747	up	ENSMUSG00000050017	Pitpnb	phosphatidylinositol transfer protein, beta	Distal Intergenic	ENSMUST00000198137.1	14231
chr6:144368059	cg15881760	FALSE	TRUE	NA	NA	NA	1.92256e-10	3.68487e-09	0.0113395	0.585813	0.680923	0.0951097	up	ENSMUSG00000041540	Sox5	SRY (sex determining region Y)-box 5	Intron (ENSMUST00000141102.7/20678, intron 4 of 13)	ENSMUST00000150087.1	-158491
chr6:85206234	cg26109076	FALSE	TRUE	NA	NA	NA	1.92283e-10	3.68487e-09	0.00845991	0.241683	0.298265	0.0565817	up	ENSMUSG00000033726	Emx1	empty spiracles homeobox 1	Distal Intergenic	ENSMUST00000173919.1	12715
chr11:36331677	cg25196836	FALSE	FALSE	NA	NA	NA	1.93978e-10	3.71435e-09	0.0122137	0.622626	0.712533	0.089907	up	ENSMUSG00000049336	Tenm2	teneurin transmembrane protein 2	Intron (ENSMUST00000102801.7/23964, intron 5 of 30)	ENSMUST00000128501.1	100599
chr11:69836096	cg25296072	FALSE	TRUE	NA	NA	NA	1.9738e-10	3.77643e-09	0.00910696	0.217331	0.265039	0.0477082	up	ENSMUSG00000051790	Nlgn2	neuroligin 2	Promoter	ENSMUST00000056484.9	-1247
chr16:16560276	cg05681757	FALSE	FALSE	NA	NA	NA	1.98215e-10	3.78933e-09	0.00886185	0.0512276	0.0674536	0.016226	up	ENSMUSG00000022788	Fgd4	FYVE, RhoGEF and PH domain containing 4	Promoter	ENSMUST00000161861.7	-57
chr6:52161128	cg12440372	FALSE	TRUE	NA	NA	NA	1.99225e-10	3.80557e-09	0.019025	0.123171	0.208865	0.0856948	up	ENSMUSG00000087658	Hotairm1	Hoxa transcript antisense RNA, myeloid-specific 1	Exon (ENSMUST00000183920.1/ENSMUST00000183920.1, exon 1 of 1)	ENSMUST00000159006.1	2604
chr12:118564692	cg22493850	FALSE	FALSE	NA	NA	NA	1.99947e-10	3.8152e-09	0.0047192	0.591918	0.610586	0.0186677	up	ENSMUSG00000113875	D230030E09Rik	Riken cDNA D230030E09 gene	Distal Intergenic	ENSMUST00000222459.1	-34499
chr7:96785758	cg18464061	FALSE	FALSE	NA	NA	NA	2.00052e-10	3.8152e-09	0.00850656	0.51448	0.580435	0.0659551	up	ENSMUSG00000048078	Tenm4	teneurin transmembrane protein 4	Intron (ENSMUST00000107162.7/23966, intron 16 of 32)	ENSMUST00000140140.1	7824
chr16:77237157	cg03673311	FALSE	FALSE	NA	NA	NA	2.03168e-10	3.8715e-09	0.00509041	0.0561457	0.0671481	0.0110023	up	ENSMUSG00000090386	Mir99ahg	Mir99a and Mirlet7c-1 host gene (non-protein coding)	Promoter	ENSMUST00000182398.7	838
chr7:115300531	cg24958725	FALSE	FALSE	NA	NA	NA	2.03809e-10	3.88058e-09	0.00659386	0.54636	0.601923	0.0555634	up	ENSMUSG00000051910	Sox6	SRY (sex determining region Y)-box 6	Distal Intergenic	ENSMUST00000206775.1	297365
chr4:117855960	cg13845195	FALSE	FALSE	NA	NA	NA	2.04341e-10	3.88758e-09	-0.00570276	0.765609	0.733645	-0.031964	down	ENSMUSG00000028542	Slc6a9	solute carrier family 6 (neurotransmitter transporter, glycine), member 9	Promoter	ENSMUST00000135769.1	416
chr7:36707596	cg20382379	FALSE	TRUE	NA	NA	NA	2.05746e-10	3.90911e-09	0.00898058	0.436486	0.52384	0.0873535	up	ENSMUSG00000021217	Tshz3	teashirt zinc finger family member 3	Intron (ENSMUST00000021641.7/243931, intron 1 of 1)	ENSMUST00000176413.1	9379
chr4:124520814	cg03986600	FALSE	FALSE	NA	NA	NA	2.05804e-10	3.90911e-09	0.00810034	0.472978	0.538314	0.0653357	up	NA	1700057H15Rik	RIKEN cDNA 1700057H15 gene	Distal Intergenic	ENSMUST00000143859.7	-34855
chr18:35068689	cg19340430	FALSE	FALSE	NA	NA	NA	2.07515e-10	3.93845e-09	0.00956492	0.79157	0.822656	0.031086	up	ENSMUSG00000037815	Ctnna1	catenin (cadherin associated protein), alpha 1	Intron (ENSMUST00000237091.1/ENSMUST00000237091.1, intron 3 of 3)	ENSMUST00000042345.7	-50170
chr10:43421088	cg10895049	FALSE	TRUE	NA	NA	NA	2.07875e-10	3.94211e-09	0.0167779	0.555656	0.700053	0.144397	up	ENSMUSG00000038240	Pdss2	prenyl (solanesyl) diphosphate synthase, subunit 2	Intron (ENSMUST00000095725.10/71365, intron 7 of 7)	ENSMUST00000162008.1	27167
chr3:152427820	cg04810484	FALSE	FALSE	NA	NA	NA	2.08491e-10	3.95063e-09	-0.00887194	0.91029	0.881972	-0.028318	down	ENSMUSG00000039068	Zzz3	zinc finger, ZZ domain containing 3	Exon (ENSMUST00000138115.7/108946, exon 4 of 4)	ENSMUST00000135044.2	-29597
chr3:94484287	cg09690890	FALSE	FALSE	NA	NA	NA	2.08993e-10	3.95696e-09	0.00761789	0.312806	0.365721	0.0529143	up	ENSMUSG00000028137	Celf3	CUGBP, Elav-like family member 3	Promoter	ENSMUST00000199148.4	-40
chr4:83742976	cg22525783	FALSE	FALSE	NA	NA	NA	2.11797e-10	4.00685e-09	0.00761987	0.421753	0.463579	0.0418265	up	ENSMUSG00000052407	Ccdc171	coiled-coil domain containing 171	3' UTR	ENSMUST00000183729.1	47021
chr4:98103250	cg23003419	FALSE	FALSE	NA	NA	NA	2.15585e-10	4.07341e-09	0.0102384	0.478483	0.543816	0.0653331	up	ENSMUSG00000028565	Nfia	nuclear factor I/A	Intron (ENSMUST00000075448.12/18027, intron 10 of 10)	ENSMUST00000133011.1	192217
chr4:42950942	cg03816209	FALSE	FALSE	NA	NA	NA	2.1566e-10	4.07341e-09	0.0140234	0.314001	0.42634	0.112339	up	ENSMUSG00000036052	Dnajb5	DnaJ heat shock protein family (Hsp40) member B5	Promoter	ENSMUST00000153807.1	502
chr4:148967378	cg17718834	FALSE	FALSE	NA	NA	NA	2.15846e-10	4.07365e-09	0.00900613	0.747855	0.792876	0.0450212	up	NA	Gm13205	predicted gene 13205	Intron (ENSMUST00000145143.1/ENSMUST00000145143.1, intron 2 of 2)	ENSMUST00000123548.1	-18464
chr7:101714416	cg08493381	FALSE	FALSE	NA	NA	NA	2.16983e-10	4.09184e-09	0.00563308	0.708793	0.722539	0.0137457	up	ENSMUSG00000001829	Clpb	ClpB caseinolytic peptidase B	Intron (ENSMUST00000137214.7/20480, intron 4 of 5)	ENSMUST00000153473.1	31219
chr9:107706473	cg09541874	FALSE	FALSE	NA	NA	NA	2.19524e-10	4.13646e-09	0.0103301	0.571724	0.663305	0.0915812	up	ENSMUSG00000034684	Sema3f	sema domain, immunoglobulin domain (Ig), short basic domain, secreted, (semaphorin) 3F	Promoter	ENSMUST00000192727.5	-917
chr5:30890175	cg00134217	FALSE	FALSE	NA	NA	NA	2.22832e-10	4.19545e-09	0.00770862	0.466908	0.537834	0.0709262	up	ENSMUSG00000029165	Agbl5	ATP/GTP binding protein-like 5	Promoter	ENSMUST00000201523.1	-107
chr19:42388734	cg15597031	FALSE	FALSE	NA	NA	NA	2.24289e-10	4.21953e-09	0.00706925	0.590849	0.635226	0.0443771	up	ENSMUSG00000042401	Crtac1	cartilage acidic protein 1	Intron (ENSMUST00000238290.1/72832, intron 2 of 14)	ENSMUST00000048630.7	43049
chr9:26749120	cg24559170	FALSE	FALSE	NA	NA	NA	2.26464e-10	4.25706e-09	0.0112528	0.327177	0.402484	0.0753065	up	ENSMUSG00000045994	B3gat1	beta-1,3-glucuronyltransferase 1 (glucuronosyltransferase P)	Intron (ENSMUST00000160899.7/76898, intron 1 of 6)	ENSMUST00000161115.7	-2442
chr11:25693566	cg23691177	FALSE	FALSE	NA	NA	NA	2.27023e-10	4.26417e-09	0.0116911	0.786038	0.851058	0.0650201	up	NA	5730522E02Rik	RIKEN cDNA 5730522E02 gene	Intron (ENSMUST00000125773.7/70626, intron 2 of 5)	ENSMUST00000144841.1	-41498
chr11:30138433	cg04448582	FALSE	FALSE	NA	NA	NA	2.27299e-10	4.26597e-09	0.0101172	0.497183	0.591645	0.0944619	up	ENSMUSG00000020315	Sptbn1	spectrin beta, non-erythrocytic 1	Exon (ENSMUST00000006629.13/20742, exon 15 of 36)	ENSMUST00000127209.1	-27074
chr1:190128929	cg00597719	FALSE	FALSE	NA	NA	NA	2.28474e-10	4.28461e-09	0.00925349	0.39857	0.465362	0.0667921	up	ENSMUSG00000010175	Prox1	prospero homeobox 1	Intron (ENSMUST00000175916.7/19130, intron 4 of 4)	ENSMUST00000010319.13	40470
chr9:44942829	cg25010729	FALSE	FALSE	NA	NA	NA	2.29219e-10	4.29517e-09	0.0163371	0.71827	0.823847	0.105577	up	ENSMUSG00000038717	Atp5l	ATP synthase, H+ transporting, mitochondrial F0 complex, subunit G	3' UTR	ENSMUST00000043675.8	-22087
chr15:103009811	cg09151897	FALSE	TRUE	NA	NA	NA	2.31686e-10	4.33796e-09	0.00580369	0.165824	0.184379	0.018555	up	ENSMUSG00000001661	Hoxc6	homeobox C6	Promoter	ENSMUST00000001711.5	238
chr1:56345129	cg14794009	FALSE	FALSE	NA	NA	NA	2.32412e-10	4.3481e-09	0.00773553	0.531401	0.601283	0.0698826	up	ENSMUSG00000045336	Hsfy2	heat shock transcription factor, Y-linked 2	Distal Intergenic	ENSMUST00000062085.5	292306
chr3:144196096	cg25007534	FALSE	TRUE	NA	NA	NA	2.35223e-10	4.39722e-09	0.00605308	0.88682	0.905853	0.0190337	up	ENSMUSG00000028266	Lmo4	LIM domain only 4	Promoter	ENSMUST00000148128.1	-1278
chr18:40258607	cg09313780	FALSE	FALSE	NA	NA	NA	2.363e-10	4.41386e-09	0.00865207	0.25668	0.320888	0.0642076	up	ENSMUSG00000051401	Kctd16	potassium channel tetramerisation domain containing 16	Promoter	ENSMUST00000235241.1	-196
chr1:120605074	cg24451908	FALSE	FALSE	NA	NA	NA	2.37605e-10	4.43473e-09	0.00549439	0.482952	0.518466	0.0355138	up	ENSMUSG00000058665	En1	engrailed 1	Intron (ENSMUST00000079721.8/13798, intron 1 of 1)	ENSMUST00000079721.8	2656
chr16:13417458	cg22280647	FALSE	FALSE	NA	NA	NA	2.4064e-10	4.48784e-09	0.0104015	0.898468	0.922363	0.0238952	up	ENSMUSG00000076972	Mir193b	microRNA 193b	3' UTR	ENSMUST00000103784.2	-32065
chr9:40375947	cg09004957	FALSE	FALSE	NA	NA	NA	2.43438e-10	4.53643e-09	0.00495936	0.303509	0.34888	0.0453703	up	ENSMUSG00000040111	Gramd1b	GRAM domain containing 1B	Promoter	ENSMUST00000216821.1	474
chr11:88348967	cg07429125	FALSE	FALSE	NA	NA	NA	2.46984e-10	4.59888e-09	0.00496678	0.437315	0.46312	0.0258054	up	ENSMUSG00000092985	Mir378b	microRNA 378b	Exon (ENSMUST00000092794.11/76626, exon 12 of 14)	ENSMUST00000175244.1	-3806
chr6:15407477	cg16251253	FALSE	FALSE	NA	NA	NA	2.48583e-10	4.62502e-09	0.0100374	0.829355	0.868878	0.0395229	up	ENSMUSG00000029563	Foxp2	forkhead box P2	Intron (ENSMUST00000115477.7/114142, intron 12 of 18)	ENSMUST00000115475.6	30788
chr3:143594879	cg07285892	FALSE	FALSE	0.000135165	0.0181466	0.175889	2.49923e-10	4.64132e-09	0.011573	0.362654	0.473055	0.110401	up	ENSMUSG00000105279	Gm6260	predicted gene 6260	Distal Intergenic	ENSMUST00000197170.1	117264
chr2:44575795	cg20700930	FALSE	FALSE	NA	NA	NA	2.50042e-10	4.64132e-09	0.00808398	0.521252	0.581823	0.0605711	up	ENSMUSG00000036890	Gtdc1	glycosyltransferase-like domain containing 1	Intron (ENSMUST00000112810.7/227835, intron 7 of 10)	ENSMUST00000143333.1	-4081
chr6:55678720	cg21719053	FALSE	FALSE	NA	NA	NA	2.50067e-10	4.64132e-09	0.00799311	0.421905	0.495881	0.0739757	up	ENSMUSG00000037984	Neurod6	neurogenic differentiation 6	Exon (ENSMUST00000044767.9/11922, exon 2 of 2)	ENSMUST00000044767.9	2543
chr9:79853628	cg15131439	FALSE	FALSE	NA	NA	NA	2.50245e-10	4.64132e-09	0.00962565	0.619183	0.697605	0.0784219	up	ENSMUSG00000034898	Filip1	filamin A interacting protein 1	Exon (ENSMUST00000239133.1/70598, exon 4 of 7)	ENSMUST00000172740.1	-22630
chr8:87750005	cg14504458	FALSE	TRUE	NA	NA	NA	2.51951e-10	4.6693e-09	0.00740625	0.775984	0.814116	0.0381317	up	ENSMUSG00000045333	Zfp423	zinc finger protein 423	Intron (ENSMUST00000165770.8/94187, intron 3 of 5)	ENSMUST00000174249.1	53818
chr2:71245200	cg01676825	FALSE	FALSE	NA	NA	NA	2.52875e-10	4.68275e-09	0.0104886	0.419354	0.494719	0.075365	up	ENSMUSG00000027012	Dync1i2	dynein cytoplasmic 1 intermediate chain 2	Intron (ENSMUST00000112142.7/13427, intron 6 of 16)	ENSMUST00000137683.1	10401
chr4:76041394	cg13366102	FALSE	FALSE	NA	NA	NA	2.53226e-10	4.68397e-09	0.00897511	0.688381	0.756139	0.0677587	up	ENSMUSG00000028399	Ptprd	protein tyrosine phosphatase, receptor type, D	Exon (ENSMUST00000212365.1/19266, exon 7 of 8)	ENSMUST00000212365.1	43063
chr17:51760467	cg16907016	FALSE	FALSE	NA	NA	NA	2.53338e-10	4.68397e-09	0.00978382	0.431638	0.510324	0.0786853	up	ENSMUSG00000023927	Satb1	special AT-rich sequence binding protein 1	Exon (ENSMUST00000194893.1/ENSMUST00000194893.1, exon 1 of 1)	ENSMUST00000137697.1	-18201
chr18:84542670	cg20240519	FALSE	TRUE	NA	NA	NA	2.60138e-10	4.80595e-09	0.0109956	0.881388	0.895875	0.0144864	up	ENSMUSG00000048410	Zfp407	zinc finger protein 407	Intron (ENSMUST00000125450.8/240476, intron 2 of 2)	ENSMUST00000156181.1	15705
chr17:44618560	cg04126539	FALSE	FALSE	0.000191145	0.0225932	0.228643	2.60664e-10	4.8119e-09	0.0125505	0.395766	0.511455	0.115688	up	ENSMUSG00000039153	Runx2	runt related transcription factor 2	Intron (ENSMUST00000162816.7/12393, intron 5 of 5)	ENSMUST00000160199.1	116133
chr13:56208620	cg06486970	FALSE	FALSE	NA	NA	NA	2.63276e-10	4.85632e-09	0.0118636	0.475028	0.574996	0.0999683	up	ENSMUSG00000049625	Tifab	TRAF-interacting protein with forkhead-associated domain, family member B	Distal Intergenic	ENSMUST00000225063.1	-29735
chr3:66935610	cg21598510	FALSE	FALSE	NA	NA	NA	2.69481e-10	4.96689e-09	0.0106769	0.73494	0.7948	0.0598604	up	ENSMUSG00000027833	Shox2	short stature homeobox 2	Distal Intergenic	ENSMUST00000162060.8	42837
chr5:31199613	cg17911339	FALSE	FALSE	NA	NA	NA	2.7025e-10	4.97719e-09	0.00712263	0.831221	0.85575	0.0245284	up	ENSMUSG00000043059	Zfp513	zinc finger protein 513	Promoter	ENSMUST00000201968.1	673
chr7:141152870	cg07018671	FALSE	FALSE	NA	NA	NA	2.71575e-10	4.99769e-09	0.0128671	0.630248	0.723984	0.0937356	up	ENSMUSG00000025495	Ptdss2	phosphatidylserine synthase 2	Exon (ENSMUST00000174373.7/27388, exon 8 of 10)	ENSMUST00000209928.1	-1753
chr9:57758629	cg13411623	FALSE	FALSE	NA	NA	NA	2.72982e-10	5.01969e-09	0.0156094	0.709586	0.815066	0.105481	up	ENSMUSG00000032316	Clk3	CDC-like kinase 3	Exon (ENSMUST00000216095.1/102414, exon 3 of 12)	ENSMUST00000215333.1	-3308
chr14:122453792	cg02292529	FALSE	FALSE	NA	NA	NA	2.73495e-10	5.02521e-09	0.00638665	0.139372	0.160053	0.0206807	up	ENSMUSG00000064052	Gm5089	predicted gene 5089	Distal Intergenic	ENSMUST00000081580.2	-2677
chr8:108101724	cg16322968	FALSE	TRUE	NA	NA	NA	2.74989e-10	5.04873e-09	0.00842916	0.305116	0.363234	0.0581172	up	ENSMUSG00000038872	Zfhx3	zinc finger homeobox 3	Intron (ENSMUST00000220518.1/11906, intron 1 of 15)	ENSMUST00000220518.1	159080
chr14:21369243	cg01107534	FALSE	TRUE	NA	NA	NA	2.78677e-10	5.11247e-09	0.00900516	0.106556	0.149491	0.0429353	up	ENSMUSG00000039197	Adk	adenosine kinase	Promoter	ENSMUST00000224974.1	173
chr1:128202375	cg12642535	FALSE	TRUE	NA	NA	NA	2.82371e-10	5.17622e-09	0.00831221	0.895239	0.914014	0.0187749	up	ENSMUSG00000065520	Mir128-1	microRNA 128-1	Promoter	ENSMUST00000083586.2	14
chr2:80555222	cg20074703	FALSE	FALSE	NA	NA	NA	2.8397e-10	5.20149e-09	0.00378584	0.521819	0.540686	0.0188672	up	ENSMUSG00000027002	Nckap1	NCK-associated protein 1	Promoter	ENSMUST00000131872.7	-152
chr9:106144391	cg19526894	FALSE	FALSE	NA	NA	NA	2.8475e-10	5.21174e-09	0.0103621	0.476274	0.563653	0.0873793	up	ENSMUSG00000065407	Mir135a-1	microRNA 135a-1	Distal Intergenic	ENSMUST00000083473.1	-9733
chr9:61093024	cg09399167	FALSE	TRUE	NA	NA	NA	2.85521e-10	5.22181e-09	0.0137346	0.66859	0.752938	0.0843476	up	ENSMUSG00000111807	4933433G08Rik	RIKEN cDNA 4933433G08 gene	Intron (ENSMUST00000215460.1/ENSMUST00000215460.1, intron 2 of 3)	ENSMUST00000217392.1	12361
chr4:65297391	cg13783485	FALSE	TRUE	NA	NA	NA	2.90709e-10	5.31258e-09	0.0070027	0.316738	0.367187	0.050449	up	ENSMUSG00000028370	Pappa	pregnancy-associated plasma protein A	Exon (ENSMUST00000084501.3/18491, exon 13 of 22)	ENSMUST00000084501.3	173217
chr4:120253900	cg08606767	FALSE	FALSE	NA	NA	NA	2.9143e-10	5.32164e-09	0.0045694	0.394705	0.418868	0.0241625	up	ENSMUSG00000052135	Foxo6	forkhead box O6	Distal Intergenic	ENSMUST00000102656.3	33449
chr1:89823847	cg05898104	FALSE	FALSE	NA	NA	NA	2.94455e-10	5.37272e-09	0.00878734	0.689164	0.745588	0.0564241	up	ENSMUSG00000055013	Agap1	ArfGAP with GTPase domain, ankyrin repeat and PH domain 1	Intron (ENSMUST00000027521.14/347722, intron 13 of 17)	ENSMUST00000212924.1	34684
chr7:114897191	cg18593128	FALSE	FALSE	NA	NA	NA	3.0061e-10	5.4808e-09	0.017327	0.754051	0.838812	0.0847609	up	ENSMUSG00000108379	A730082K24Rik	RIKEN cDNA A730082K24 gene	Distal Intergenic	ENSMUST00000205913.1	-51459
chr2:115979943	cg04339553	FALSE	FALSE	NA	NA	NA	3.02726e-10	5.51088e-09	0.00729415	0.552874	0.602276	0.0494018	up	ENSMUSG00000027210	Meis2	Meis homeobox 2	Intron (ENSMUST00000028639.12/17536, intron 8 of 11)	ENSMUST00000151279.7	62103
chr2:146833394	cg07878283	FALSE	FALSE	NA	NA	NA	3.02726e-10	5.51088e-09	0.0116595	0.573782	0.664957	0.0911748	up	ENSMUSG00000074749	Kiz	kizuna centrosomal protein	Intron (ENSMUST00000139345.1/ENSMUST00000139345.1, intron 1 of 1)	ENSMUST00000099278.8	-22470
chr17:5212510	cg26899365	FALSE	FALSE	NA	NA	NA	3.05157e-10	5.55086e-09	0.0106256	0.577364	0.668333	0.0909697	up	ENSMUSG00000069729	Arid1b	AT rich interactive domain 1B (SWI-like)	Intron (ENSMUST00000092723.10/239985, intron 4 of 18)	ENSMUST00000146703.1	171932
chr4:124615785	cg09189224	FALSE	FALSE	NA	NA	NA	3.07417e-10	5.58766e-09	0.0112819	0.775466	0.833301	0.0578351	up	ENSMUSG00000090125	Pou3f1	POU domain, class 3, transcription factor 1	Intron (ENSMUST00000184062.1/ENSMUST00000184062.1, intron 1 of 1)	ENSMUST00000053491.8	-41022
chr14:21904520	cg13590730	FALSE	FALSE	NA	NA	NA	3.08082e-10	5.59545e-09	0.0102761	0.612183	0.692777	0.0805939	up	ENSMUSG00000021773	Comtd1	catechol-O-methyltransferase domain containing 1	Distal Intergenic	ENSMUST00000124549.8	-55543
chr18:38177425	cg04384615	FALSE	TRUE	NA	NA	NA	3.12145e-10	5.66488e-09	0.00897953	0.199465	0.254163	0.0546982	up	ENSMUSG00000051375	Pcdh1	protocadherin 1	Distal Intergenic	ENSMUST00000161701.2	25738
chr9:112188050	cg18183671	FALSE	TRUE	NA	NA	NA	3.12416e-10	5.66544e-09	0.00963734	0.42748	0.522174	0.0946935	up	ENSMUSG00000032503	Arpp21	cyclic AMP-regulated phosphoprotein, 21	Promoter	ENSMUST00000161467.7	-101
chr5:42523580	cg01039531	FALSE	FALSE	NA	NA	NA	3.13498e-10	5.68072e-09	0.0110145	0.554353	0.643934	0.089581	up	ENSMUSG00000067285	Gm16223	predicted gene 16223	Distal Intergenic	ENSMUST00000087332.4	455620
chr11:32652752	cg13037365	FALSE	FALSE	NA	NA	NA	3.14019e-10	5.68578e-09	0.00644715	0.763314	0.788728	0.0254138	up	ENSMUSG00000020271	Fbxw11	F-box and WD-40 domain protein 11	Exon (ENSMUST00000137898.1/103583, exon 2 of 2)	ENSMUST00000143290.1	9848
chr11:116913669	cg06606510	FALSE	TRUE	NA	NA	NA	3.17356e-10	5.74181e-09	0.00926095	0.260982	0.316229	0.0552462	up	ENSMUSG00000043857	Mgat5b	mannoside acetylglucosaminyltransferase 5, isoenzyme B	Distal Intergenic	ENSMUST00000103027.9	-5194
chr4:54354599	cg13985028	FALSE	TRUE	NA	NA	NA	3.20031e-10	5.78578e-09	0.0110583	0.439808	0.531192	0.0913839	up	ENSMUSG00000028420	Tmem38b	transmembrane protein 38B	Distal Intergenic	ENSMUST00000144167.1	514129
chr4:148964792	cg09319435	FALSE	FALSE	NA	NA	NA	3.2574e-10	5.88008e-09	0.0105587	0.683468	0.761989	0.0785212	up	NA	Gm13205	predicted gene 13205	Intron (ENSMUST00000145143.1/ENSMUST00000145143.1, intron 1 of 2)	ENSMUST00000123548.1	-15878
chr7:49678323	cg01751715	FALSE	TRUE	NA	NA	NA	3.25745e-10	5.88008e-09	0.00576061	0.164678	0.184858	0.0201795	up	ENSMUSG00000030507	Dbx1	developing brain homeobox 1	Distal Intergenic	ENSMUST00000032717.6	-41474
chr3:18731587	cg12537145	FALSE	FALSE	NA	NA	NA	3.39562e-10	6.12481e-09	0.010502	0.604446	0.686419	0.0819735	up	ENSMUSG00000102699	4930433B08Rik	RIKEN cDNA 4930433B08 gene	Distal Intergenic	ENSMUST00000192010.1	-251110
chr5:86820667	cg02159819	FALSE	TRUE	NA	NA	NA	3.40118e-10	6.13017e-09	0.0147899	0.894293	0.918238	0.0239451	up	ENSMUSG00000035851	Ythdc1	YTH domain containing 1	Exon (ENSMUST00000120498.7/231386, exon 6 of 17)	ENSMUST00000148142.1	-2518
chr4:82498435	cg02419180	FALSE	FALSE	NA	NA	NA	3.41739e-10	6.15468e-09	0.00826105	0.455316	0.526464	0.0711481	up	ENSMUSG00000008575	Nfib	nuclear factor I/B	Promoter	ENSMUST00000152588.1	881
chr13:94817618	cg26487099	FALSE	TRUE	NA	NA	NA	3.43582e-10	6.18317e-09	0.0042987	0.691594	0.697277	0.00568324	up	ENSMUSG00000042043	Tbca	tubulin cofactor A	Promoter	ENSMUST00000220825.1	-116
chr13:83869284	cg26885075	FALSE	FALSE	NA	NA	NA	3.45349e-10	6.21023e-09	0.00742633	0.564675	0.622451	0.0577762	up	ENSMUSG00000100891	2810049E08Rik	RIKEN cDNA 2810049E08 gene	Intron (ENSMUST00000185281.6/320203, intron 3 of 3)	ENSMUST00000185600.1	-21924
chr6:93912910	cg24186396	FALSE	TRUE	NA	NA	NA	3.46559e-10	6.22726e-09	0.0111655	0.240903	0.312178	0.0712757	up	ENSMUSG00000045095	Magi1	membrane associated guanylate kinase, WW and PDZ domain containing 1	Promoter	ENSMUST00000204532.2	53
chr4:97610476	cg26051591	FALSE	FALSE	NA	NA	NA	3.53166e-10	6.34115e-09	0.0107389	0.254686	0.322185	0.067498	up	NA	E130114P18Rik	RIKEN cDNA E130114P18 gene	Intron (ENSMUST00000146447.7/319865, intron 3 of 5)	ENSMUST00000147925.7	-25840
chr19:55626795	cg08493391	FALSE	FALSE	NA	NA	NA	3.55961e-10	6.38649e-09	0.0119737	0.660657	0.734874	0.0742172	up	ENSMUSG00000024985	Tcf7l2	transcription factor 7 like 2, T cell specific, HMG box	3' UTR	ENSMUST00000111662.10	-115025
chr4:126743812	cg00220722	FALSE	TRUE	NA	NA	NA	3.5767e-10	6.41228e-09	0.00647636	0.429363	0.460975	0.0316116	up	ENSMUSG00000042477	Tfap2e	transcription factor AP-2, epsilon	3' UTR	ENSMUST00000048194.7	-7572
chr19:45476478	cg06860230	FALSE	TRUE	NA	NA	NA	3.58545e-10	6.42309e-09	0.0076912	0.459476	0.520612	0.0611359	up	ENSMUSG00000025217	Btrc	beta-transducin repeat containing protein	Intron (ENSMUST00000223764.1/12234, intron 1 of 2)	ENSMUST00000224478.1	30970
chr14:79724261	cg13000827	FALSE	FALSE	NA	NA	NA	3.63561e-10	6.50802e-09	0.00908428	0.285083	0.352684	0.0676017	up	ENSMUSG00000076453	Mir759	microRNA 759	Distal Intergenic	ENSMUST00000103254.1	-14170
chr9:56746389	cg11980520	FALSE	FALSE	NA	NA	NA	3.66184e-10	6.54705e-09	0.00832166	0.56918	0.615796	0.0466152	up	ENSMUSG00000049556	Lingo1	leucine rich repeat and Ig domain containing 1	Intron (ENSMUST00000210032.1/235402, intron 2 of 6)	ENSMUST00000210995.1	22734
chr7:109231927	cg19533725	FALSE	FALSE	NA	NA	NA	3.66296e-10	6.54705e-09	0.00948208	0.412236	0.474693	0.0624574	up	ENSMUSG00000036111	Lmo1	LIM domain only 1	Distal Intergenic	ENSMUST00000207178.1	-56720
chr12:107952410	cg11261637	FALSE	TRUE	NA	NA	NA	3.68866e-10	6.58801e-09	0.0100302	0.201963	0.272969	0.071006	up	ENSMUSG00000048251	Bcl11b	B cell leukemia/lymphoma 11B	Intron (ENSMUST00000066060.10/58208, intron 3 of 3)	ENSMUST00000109887.7	51004
chr18:75391814	cg05761480	FALSE	TRUE	NA	NA	NA	3.71856e-10	6.63466e-09	-0.0102398	0.688668	0.59848	-0.0901882	down	ENSMUSG00000025880	Smad7	SMAD family member 7	Intron (ENSMUST00000026999.9/17131, intron 3 of 3)	ENSMUST00000172718.1	16900
chr1:168342028	cg05185640	FALSE	FALSE	NA	NA	NA	3.7204e-10	6.63466e-09	0.00713598	0.625209	0.657484	0.0322746	up	ENSMUSG00000052534	Pbx1	pre B cell leukemia homeobox 1	Intron (ENSMUST00000188912.6/18514, intron 2 of 7)	ENSMUST00000064438.10	89476
chr3:41581227	cg09606715	FALSE	FALSE	NA	NA	NA	3.79391e-10	6.76066e-09	0.0105628	0.106687	0.151968	0.0452802	up	ENSMUSG00000025764	Jade1	jade family PHD finger 1	Promoter	ENSMUST00000195200.1	371
chr19:45741606	cg18055433	FALSE	FALSE	NA	NA	NA	3.82936e-10	6.81869e-09	0.00537392	0.400131	0.443033	0.0429024	up	ENSMUSG00000025219	Fgf8	fibroblast growth factor 8	Promoter	ENSMUST00000111924.7	1078
chr1:168342082	cg14029942	FALSE	FALSE	NA	NA	NA	3.92692e-10	6.98713e-09	0.00621001	0.428319	0.470829	0.0425099	up	ENSMUSG00000052534	Pbx1	pre B cell leukemia homeobox 1	Intron (ENSMUST00000188912.6/18514, intron 2 of 7)	ENSMUST00000064438.10	89422
chr4:6795767	cg01120624	FALSE	TRUE	NA	NA	NA	4.03241e-10	7.16943e-09	0.0170572	0.689882	0.811779	0.121897	up	ENSMUSG00000041272	Tox	thymocyte selection-associated high mobility group box	Intron (ENSMUST00000039987.3/252838, intron 3 of 8)	ENSMUST00000125974.1	-106416
chr1:23272323	cg22981423	FALSE	FALSE	NA	NA	NA	4.08078e-10	7.24593e-09	-0.00597359	0.729549	0.696901	-0.0326482	down	ENSMUSG00000065405	Mir30a	microRNA 30a	Promoter	ENSMUST00000083471.3	54
chr9:47962613	cg01096178	FALSE	FALSE	NA	NA	NA	4.08157e-10	7.24593e-09	0.0173476	0.655994	0.789448	0.133454	up	ENSMUSG00000044229	Nxpe4	neurexophilin and PC-esterase domain family, member 4	Distal Intergenic	ENSMUST00000216998.1	-199410
chr3:103778253	cg14025349	FALSE	FALSE	NA	NA	NA	4.08805e-10	7.252e-09	0.00990526	0.483415	0.568632	0.0852166	up	ENSMUSG00000008730	Hipk1	homeodomain interacting protein kinase 1	Exon (ENSMUST00000123155.7/ENSMUST00000123155.7, exon 6 of 7)	ENSMUST00000106845.8	12822
chr4:117634404	cg08898402	FALSE	FALSE	NA	NA	NA	4.09549e-10	7.25974e-09	0.0132871	0.517597	0.635112	0.117516	up	ENSMUSG00000033423	Eri3	exoribonuclease 3	Intron (ENSMUST00000037127.14/140546, intron 7 of 8)	ENSMUST00000134379.1	-2934
chr16:77594067	cg14594184	FALSE	FALSE	NA	NA	NA	4.12023e-10	7.29812e-09	0.0112272	0.284689	0.368137	0.0834481	up	ENSMUSG00000065530	Mir99a	microRNA 99a	Exon (ENSMUST00000194553.1/ENSMUST00000194553.1, exon 1 of 1)	ENSMUST00000083596.1	-4869
chr1:42540508	cg22760542	FALSE	TRUE	NA	NA	NA	4.14622e-10	7.33865e-09	0.00882008	0.275449	0.334601	0.0591524	up	ENSMUSG00000060424	Pantr1	POU domain, class 3, transcription factor 3 adjacent noncoding transcript 1	Distal Intergenic	ENSMUST00000176977.7	111171
chr18:13810293	cg07083829	FALSE	FALSE	NA	NA	NA	4.18911e-10	7.40901e-09	0.00619398	0.373237	0.413501	0.0402646	up	ENSMUSG00000024420	Zfp521	zinc finger protein 521	Intron (ENSMUST00000025288.8/225207, intron 5 of 7)	ENSMUST00000234502.1	33539
chr2:38572127	cg00211803	FALSE	FALSE	NA	NA	NA	4.19724e-10	7.41785e-09	0.0107042	0.692766	0.761611	0.0688455	up	ENSMUSG00000026749	Nek6	NIMA (never in mitosis gene a)-related expressed kinase 6	Intron (ENSMUST00000054234.9/59126, intron 7 of 9)	ENSMUST00000156726.1	57501
chr2:38137350	cg17917881	FALSE	FALSE	NA	NA	NA	4.26047e-10	7.52396e-09	0.00918131	0.350339	0.422142	0.0718026	up	ENSMUSG00000035392	Dennd1a	DENN/MADD domain containing 1A	Intron (ENSMUST00000102787.9/227801, intron 3 of 21)	ENSMUST00000126889.7	28731
chr7:37515791	cg05600721	FALSE	TRUE	NA	NA	NA	4.28649e-10	7.56426e-09	0.0118187	0.623408	0.716433	0.0930242	up	ENSMUSG00000043456	Zfp536	zinc finger protein 536	Intron (ENSMUST00000206763.2/243937, intron 1 of 3)	ENSMUST00000206763.2	52599
chr1:192898853	cg07982366	FALSE	FALSE	NA	NA	NA	4.29564e-10	7.57474e-09	0.00689107	0.556555	0.607164	0.0506088	up	ENSMUSG00000016262	Sertad4	SERTA domain containing 4	Exon (ENSMUST00000016344.8/329324, exon 8 of 9)	ENSMUST00000155579.7	-43097
chr9:63159015	cg25958141	FALSE	FALSE	NA	NA	NA	4.30852e-10	7.59179e-09	-0.00548205	0.612271	0.571717	-0.0405543	down	ENSMUSG00000022245	Skor1	SKI family transcriptional corepressor 1	Distal Intergenic	ENSMUST00000116613.8	-10054
chr8:26808687	cg15739295	FALSE	FALSE	NA	NA	NA	4.32175e-10	7.60944e-09	0.00949898	0.503491	0.564813	0.0613225	up	ENSMUSG00000100335	2310008N11Rik	RIKEN cDNA 2310008N11 gene	Distal Intergenic	ENSMUST00000189978.1	15736
chr2:71548154	cg19303187	FALSE	TRUE	NA	NA	NA	4.34691e-10	7.64804e-09	0.00599772	0.416235	0.464907	0.0486717	up	ENSMUSG00000023391	Dlx2	distal-less homeobox 2	Promoter	ENSMUST00000024159.7	-1400
chr5:106560745	cg09793883	FALSE	FALSE	NA	NA	NA	4.36852e-10	7.68034e-09	0.00979461	0.396967	0.478309	0.0813415	up	ENSMUSG00000049606	Zfp644	zinc finger protein 644	Intron (ENSMUST00000131029.1/ENSMUST00000131029.1, intron 1 of 2)	ENSMUST00000112694.5	63645
chr7:137227748	cg01009870	FALSE	FALSE	NA	NA	NA	4.42453e-10	7.77303e-09	0.00848265	0.891309	0.916366	0.0250573	up	ENSMUSG00000109722	Gm10578	predicted gene 10578	Intron (ENSMUST00000169486.8/13593, intron 8 of 15)	ENSMUST00000209747.1	-6935
chr4:82498445	cg13977827	FALSE	FALSE	NA	NA	NA	4.44284e-10	7.7994e-09	0.0058184	0.538876	0.583989	0.045113	up	ENSMUSG00000008575	Nfib	nuclear factor I/B	Promoter	ENSMUST00000152588.1	871
chr14:122490001	cg24453866	FALSE	FALSE	NA	NA	NA	4.45562e-10	7.81602e-09	0.00578946	0.172793	0.204302	0.0315097	up	ENSMUSG00000061524	Zic2	zinc finger protein of the cerebellum 2	Distal Intergenic	ENSMUST00000137059.1	11901
chr2:44565200	cg06494562	FALSE	FALSE	NA	NA	NA	4.46567e-10	7.82784e-09	0.00898646	0.54984	0.630362	0.0805219	up	ENSMUSG00000036890	Gtdc1	glycosyltransferase-like domain containing 1	3' UTR	ENSMUST00000134813.1	6147
chr18:25694165	cg03278936	FALSE	TRUE	NA	NA	NA	4.48579e-10	7.85728e-09	0.00875876	0.207933	0.251184	0.0432512	up	ENSMUSG00000024268	Celf4	CUGBP, Elav-like family member 4	Intron (ENSMUST00000115816.2/108013, intron 1 of 12)	ENSMUST00000225927.1	58527
chr12:107952429	cg26462021	FALSE	FALSE	NA	NA	NA	4.50361e-10	7.88265e-09	0.0140668	0.168338	0.257767	0.0894286	up	ENSMUSG00000048251	Bcl11b	B cell leukemia/lymphoma 11B	Intron (ENSMUST00000066060.10/58208, intron 3 of 3)	ENSMUST00000109887.7	50985
chr7:37921970	cg27665352	FALSE	FALSE	NA	NA	NA	4.52536e-10	7.91486e-09	0.0128795	0.570211	0.658326	0.0881145	up	ENSMUSG00000030421	Uri1	URI1, prefoldin-like chaperone	Distal Intergenic	ENSMUST00000205918.1	40558
chr3:94989347	cg12083852	FALSE	FALSE	NA	NA	NA	4.56709e-10	7.98194e-09	-0.00478903	0.552476	0.520481	-0.031995	down	ENSMUSG00000038861	Pi4kb	phosphatidylinositol 4-kinase beta	Exon (ENSMUST00000107251.8/107650, exon 3 of 12)	ENSMUST00000133297.1	-9582
chr13:110399463	cg23595173	FALSE	TRUE	NA	NA	NA	4.58645e-10	8.00984e-09	0.00961585	0.492025	0.583766	0.0917411	up	ENSMUSG00000021701	Plk2	polo like kinase 2	Exon (ENSMUST00000022212.8/20620, exon 12 of 14)	ENSMUST00000225156.1	1666
chr2:34288826	cg23495507	FALSE	FALSE	NA	NA	NA	4.62592e-10	8.07281e-09	0.00784965	0.647918	0.700794	0.0528761	up	ENSMUSG00000038718	Pbx3	pre B cell leukemia homeobox 3	Promoter	ENSMUST00000176213.7	26
chr8:114731838	cg18594948	FALSE	FALSE	NA	NA	NA	4.62962e-10	8.07331e-09	0.0110903	0.534887	0.614472	0.0795856	up	ENSMUSG00000004637	Wwox	WW domain-containing oxidoreductase	Intron (ENSMUST00000004756.13/80707, intron 8 of 8)	ENSMUST00000162052.7	19671
chr1:168247122	cg00474060	FALSE	TRUE	NA	NA	NA	4.64536e-10	8.09478e-09	0.00783567	0.269309	0.32474	0.0554312	up	ENSMUSG00000052534	Pbx1	pre B cell leukemia homeobox 1	Intron (ENSMUST00000188912.6/18514, intron 2 of 7)	ENSMUST00000097471.3	-82460
chr3:118674558	cg00457583	FALSE	FALSE	NA	NA	NA	4.65726e-10	8.10954e-09	0.00764352	0.283641	0.328672	0.0450314	up	ENSMUSG00000033308	Dpyd	dihydropyrimidine dehydrogenase	Exon (ENSMUST00000039177.11/99586, exon 3 of 23)	ENSMUST00000149101.2	112378
chr1:89714196	cg27360245	FALSE	TRUE	NA	NA	NA	4.7074e-10	8.19081e-09	0.00816008	0.688918	0.745458	0.0565405	up	NA	4933400F21Rik	RIKEN cDNA 4933400F21 gene	Intron (ENSMUST00000027521.14/347722, intron 9 of 17)	ENSMUST00000186098.6	-30288
chr7:115904884	cg06757051	FALSE	FALSE	NA	NA	NA	4.75903e-10	8.27454e-09	0.00585699	0.786831	0.809176	0.022345	up	ENSMUSG00000051910	Sox6	SRY (sex determining region Y)-box 6	Intron (ENSMUST00000206034.1/20679, intron 2 of 15)	ENSMUST00000206123.1	-45032
chr12:101045609	cg17040833	FALSE	FALSE	NA	NA	NA	4.76672e-10	8.28183e-09	0.00945367	0.377642	0.455479	0.0778365	up	ENSMUSG00000041846	Ppp4r3a	protein phosphatase 4 regulatory subunit 3A	3' UTR	ENSMUST00000223459.1	-2064
chr11:120241529	cg11421449	FALSE	TRUE	NA	NA	NA	4.77051e-10	8.28233e-09	0.00692187	0.357941	0.425791	0.0678499	up	ENSMUSG00000039741	Bahcc1	BAH domain and coiled-coil containing 1	Intron (ENSMUST00000122148.7/268515, intron 2 of 27)	ENSMUST00000118987.1	4830
chr6:51849163	cg27416656	FALSE	TRUE	NA	NA	NA	4.79061e-10	8.31111e-09	0.00936534	0.157833	0.205295	0.047462	up	ENSMUSG00000059182	Skap2	src family associated phosphoprotein 2	Distal Intergenic	ENSMUST00000205174.1	22766
chr7:37970865	cg26639842	FALSE	FALSE	NA	NA	NA	4.84911e-10	8.40642e-09	0.00997588	0.425167	0.489427	0.0642596	up	ENSMUSG00000030421	Uri1	URI1, prefoldin-like chaperone	Promoter	ENSMUST00000205927.1	-1237
chr4:13781662	cg26392163	FALSE	FALSE	NA	NA	NA	4.85517e-10	8.41077e-09	0.00917377	0.306573	0.377654	0.0710812	up	ENSMUSG00000006586	Runx1t1	RUNX1 translocation partner 1	Intron (ENSMUST00000006761.9/12395, intron 1 of 10)	ENSMUST00000098256.3	-3120
chr3:89234976	cg06262174	FALSE	FALSE	NA	NA	NA	4.89616e-10	8.47556e-09	0.00728744	0.59914	0.652414	0.0532735	up	ENSMUSG00000042784	Muc1	mucin 1, transmembrane	3' UTR	ENSMUST00000139206.1	3505
chr14:22457829	cg02145833	FALSE	FALSE	NA	NA	NA	4.92095e-10	8.51223e-09	0.0185108	0.847305	0.917375	0.0700702	up	ENSMUSG00000114412	4930405A10Rik	RIKEN cDNA 4930405A10 gene	Intron (ENSMUST00000075639.10/76633, intron 2 of 6)	ENSMUST00000225327.1	84969
chr1:42259401	cg26441853	FALSE	FALSE	NA	NA	NA	5.03125e-10	8.69667e-09	0.0119971	0.420323	0.510615	0.0902919	up	ENSMUSG00000060424	Pantr1	POU domain, class 3, transcription factor 3 adjacent noncoding transcript 1	Distal Intergenic	ENSMUST00000176977.7	392278
chr9:48887260	cg19963527	FALSE	FALSE	NA	NA	NA	5.06362e-10	8.74622e-09	-0.00698612	0.939754	0.922073	-0.0176813	down	ENSMUSG00000032269	Htr3a	5-hydroxytryptamine (serotonin) receptor 3A	Distal Intergenic	ENSMUST00000217289.1	23761
chr11:98283838	cg09117488	FALSE	FALSE	NA	NA	NA	5.1178e-10	8.83334e-09	0.00843794	0.214695	0.270657	0.0559625	up	ENSMUSG00000093176	Mir5119	microRNA 5119	Distal Intergenic	ENSMUST00000175435.1	21232
chr3:55751522	cg05605723	FALSE	FALSE	NA	NA	NA	5.14938e-10	8.88136e-09	0.0120559	0.590439	0.666161	0.0757214	up	ENSMUSG00000027799	Nbea	neurobeachin	Intron (ENSMUST00000029374.7/26422, intron 41 of 57)	ENSMUST00000198259.1	-27575
chr8:90536426	cg15766096	FALSE	FALSE	NA	NA	NA	5.192e-10	8.94835e-09	0.00894786	0.429206	0.500471	0.0712647	up	ENSMUSG00000043668	Tox3	TOX high mobility group box family member 3	Distal Intergenic	ENSMUST00000109621.9	-188083
chr3:34560181	cg04240809	FALSE	TRUE	NA	NA	NA	5.23206e-10	9.01081e-09	-0.00628183	0.782299	0.744901	-0.0373983	down	ENSMUSG00000105265	Sox2ot	SOX2 overlapping transcript (non-protein coding)	Promoter	ENSMUST00000200414.4	-147
chr7:37515768	cg08356801	FALSE	TRUE	NA	NA	NA	5.24238e-10	9.01787e-09	0.0106814	0.460855	0.555496	0.0946408	up	ENSMUSG00000043456	Zfp536	zinc finger protein 536	Intron (ENSMUST00000206763.2/243937, intron 1 of 3)	ENSMUST00000206763.2	52622
chr14:60290709	cg09564835	FALSE	FALSE	NA	NA	NA	5.24379e-10	9.01787e-09	-0.00670811	0.883439	0.851963	-0.0314766	down	ENSMUSG00000021987	Mtmr6	myotubularin related protein 6	Exon (ENSMUST00000224366.1/219135, exon 7 of 15)	ENSMUST00000224164.1	-5546
chr4:42950919	cg24364547	FALSE	FALSE	NA	NA	NA	5.32507e-10	9.15099e-09	0.00736211	0.380285	0.437984	0.0576988	up	ENSMUSG00000036052	Dnajb5	DnaJ heat shock protein family (Hsp40) member B5	Promoter	ENSMUST00000153807.1	479
chr1:69331791	cg14319933	FALSE	FALSE	NA	NA	NA	5.34129e-10	9.17218e-09	0.00665256	0.223253	0.260509	0.0372558	up	ENSMUSG00000062209	Erbb4	erb-b2 receptor tyrosine kinase 4	Distal Intergenic	ENSMUST00000121473.7	-223732
chr16:43410472	cg20425337	FALSE	FALSE	NA	NA	NA	5.36002e-10	9.19767e-09	0.00768262	0.46219	0.518544	0.056354	up	ENSMUSG00000085499	Gm15713	predicted gene 15713	Intron (ENSMUST00000126354.7/56490, intron 7 of 7)	ENSMUST00000155900.1	9724
chr15:102593684	cg22115063	FALSE	FALSE	NA	NA	NA	5.41488e-10	9.28507e-09	0.0148986	0.846934	0.890387	0.043453	up	ENSMUSG00000099083	Atf7	activating transcription factor 7	5' UTR	ENSMUST00000183765.1	31238
chr11:89824427	cg01925697	FALSE	TRUE	NA	NA	NA	5.44569e-10	9.33113e-09	-0.00793099	0.783287	0.730439	-0.0528483	down	ENSMUSG00000047773	Ankfn1	ankyrin-repeat and fibronectin type III domain containing 1	Intron (ENSMUST00000238273.2/382543, intron 2 of 21)	ENSMUST00000238273.2	16839
chr5:111725132	cg19404302	FALSE	FALSE	NA	NA	NA	5.49727e-10	9.41268e-09	0.00978199	0.407896	0.469973	0.0620776	up	ENSMUSG00000085271	E130006D01Rik	RIKEN cDNA E130006D01 gene	Distal Intergenic	ENSMUST00000129146.1	36568
chr13:94707096	cg06700387	FALSE	TRUE	NA	NA	NA	5.5229e-10	9.44252e-09	0.00882032	0.168493	0.208508	0.0400155	up	ENSMUSG00000042043	Tbca	tubulin cofactor A	Distal Intergenic	ENSMUST00000046644.6	-81814
chr9:57758746	cg14084637	FALSE	FALSE	NA	NA	NA	5.52552e-10	9.44252e-09	0.0127334	0.768138	0.83302	0.0648827	up	ENSMUSG00000032316	Clk3	CDC-like kinase 3	Exon (ENSMUST00000216095.1/102414, exon 3 of 12)	ENSMUST00000215333.1	-3425
chr1:42888684	cg19166078	FALSE	FALSE	NA	NA	NA	5.52669e-10	9.44252e-09	0.00453742	0.495683	0.522945	0.0272616	up	ENSMUSG00000060679	Mrps9	mitochondrial ribosomal protein S9	Promoter	ENSMUST00000201108.3	947
chr9:35424683	cg15578982	FALSE	TRUE	NA	NA	NA	5.546e-10	9.46867e-09	0.00684094	0.357451	0.39426	0.0368085	up	ENSMUSG00000038119	Cdon	cell adhesion molecule-related/down-regulated by oncogenes	Promoter	ENSMUST00000154652.7	1095
chr12:106069176	cg06788975	FALSE	FALSE	NA	NA	NA	5.55482e-10	9.4743e-09	0.00754337	0.668287	0.704289	0.0360012	up	ENSMUSG00000021115	Vrk1	vaccinia related kinase 1	Intron (ENSMUST00000072040.6/22367, intron 11 of 12)	ENSMUST00000220629.1	38459
chr8:26808569	cg03616753	FALSE	TRUE	NA	NA	NA	5.55731e-10	9.4743e-09	0.010537	0.583513	0.66856	0.0850469	up	ENSMUSG00000100335	2310008N11Rik	RIKEN cDNA 2310008N11 gene	Distal Intergenic	ENSMUST00000189978.1	15854
chr11:33301342	cg15344988	FALSE	FALSE	NA	NA	NA	5.58761e-10	9.51908e-09	0.0123218	0.647022	0.735018	0.0879958	up	ENSMUSG00000040594	Ranbp17	RAN binding protein 17	Intron (ENSMUST00000102815.9/66011, intron 19 of 27)	ENSMUST00000154808.1	28673
chr9:46723993	cg03001345	FALSE	FALSE	NA	NA	NA	5.60502e-10	9.54185e-09	0.00400618	0.593436	0.618086	0.0246502	up	ENSMUSG00000099696	2900052N01Rik	RIKEN cDNA 2900052N01 gene	Distal Intergenic	ENSMUST00000191603.6	-189500
chr1:177429546	cg13913063	FALSE	TRUE	NA	NA	NA	5.77565e-10	9.82527e-09	0.0152998	0.783421	0.866165	0.0827439	up	ENSMUSG00000063659	Zbtb18	zinc finger and BTB domain containing 18	Exon (ENSMUST00000180591.1/ENSMUST00000180591.1, exon 2 of 2)	ENSMUST00000195002.1	-12805
chr1:168327983	cg08573776	FALSE	FALSE	NA	NA	NA	5.80015e-10	9.85983e-09	0.00870892	0.607672	0.660062	0.0523897	up	ENSMUSG00000052534	Pbx1	pre B cell leukemia homeobox 1	Intron (ENSMUST00000188912.6/18514, intron 2 of 7)	ENSMUST00000064438.10	103521
chr7:109256084	cg11815316	FALSE	FALSE	NA	NA	NA	5.81143e-10	9.87191e-09	0.00816918	0.292732	0.345526	0.0527943	up	ENSMUSG00000036111	Lmo1	LIM domain only 1	Distal Intergenic	ENSMUST00000207178.1	-80877
chr8:84774583	cg11642756	FALSE	TRUE	NA	NA	NA	5.82641e-10	9.89025e-09	0.00700973	0.092189	0.111749	0.0195604	up	ENSMUSG00000001911	Nfix	nuclear factor I/X	Promoter	ENSMUST00000109762.7	-214
chr9:74847098	cg25577821	FALSE	TRUE	NA	NA	NA	5.86015e-10	9.93604e-09	0.00562403	0.132616	0.150004	0.017388	up	ENSMUSG00000066477	Gm16551	predicted gene 16551	Promoter	ENSMUST00000160979.8	-885
chr7:110804984	cg22181118	FALSE	FALSE	NA	NA	NA	5.8618e-10	9.93604e-09	0.0102086	0.769537	0.836373	0.0668357	up	ENSMUSG00000030788	Rnf141	ring finger protein 141	Exon (ENSMUST00000170374.7/11717, exon 11 of 15)	ENSMUST00000175648.1	16299
chr13:58397948	cg08195802	FALSE	FALSE	NA	NA	NA	5.87391e-10	9.94944e-09	0.00838335	0.326641	0.391474	0.0648338	up	ENSMUSG00000021546	Hnrnpk	heterogeneous nuclear ribonucleoprotein K	Promoter	ENSMUST00000176269.7	69
chr14:23386132	cg00977108	FALSE	FALSE	NA	NA	NA	5.88554e-10	9.95765e-09	0.00811163	0.259686	0.308709	0.0490226	up	ENSMUSG00000063142	Kcnma1	potassium large conductance calcium-activated channel, subfamily M, alpha member 1	Intron (ENSMUST00000172099.8/16531, intron 19 of 27)	ENSMUST00000223847.1	157154
chr1:162273635	cg01810815	FALSE	TRUE	NA	NA	NA	5.88719e-10	9.95765e-09	0.006507	0.888553	0.909577	0.0210249	up	ENSMUSG00000040265	Dnm3	dynamin 3	Exon (ENSMUST00000162330.7/103967, exon 4 of 5)	ENSMUST00000160665.7	21945
chr1:136777696	cg05101394	FALSE	FALSE	NA	NA	NA	5.89811e-10	9.96899e-09	0.0131087	0.660913	0.752035	0.091122	up	NA	Platr22	pluripotency associated transcript 22	Distal Intergenic	ENSMUST00000181274.1	81485
chr19:44671395	cg13821797	FALSE	FALSE	NA	NA	NA	5.90352e-10	9.97099e-09	0.0057966	0.112559	0.126996	0.0144377	up	ENSMUSG00000004231	Pax2	paired box 2	Distal Intergenic	ENSMUST00000174490.8	-84650
chr6:55879643	cg08639418	FALSE	FALSE	NA	NA	NA	5.96313e-10	1.00645e-08	0.0110326	0.530293	0.626833	0.0965394	up	ENSMUSG00000037973	Itprid1	ITPR interacting domain containing 1	Intron (ENSMUST00000044729.6/232016, intron 4 of 13)	ENSMUST00000169699.1	-7182
chr6:16607438	cg25685053	FALSE	FALSE	NA	NA	NA	5.97022e-10	1.00693e-08	0.0058874	0.367137	0.406773	0.0396368	up	ENSMUSG00000107022	Gm36669	predicted gene, 36669	Distal Intergenic	ENSMUST00000201757.1	-170086
chr11:102402084	cg03707556	FALSE	FALSE	NA	NA	NA	6.01614e-10	1.01371e-08	0.00391716	0.464522	0.495954	0.0314317	up	ENSMUSG00000006575	Rundc3a	RUN domain containing 3A	Exon (ENSMUST00000006750.7/51799, exon 11 of 11)	ENSMUST00000132876.1	2226
chr2:130276862	cg08437267	FALSE	FALSE	NA	NA	NA	6.01901e-10	1.01371e-08	0.0101262	0.726486	0.785377	0.058891	up	ENSMUSG00000027405	Nop56	NOP56 ribonucleoprotein	Promoter	ENSMUST00000146454.8	145
chr8:109252431	cg11725172	FALSE	FALSE	NA	NA	NA	6.04306e-10	1.01703e-08	0.00792682	0.324815	0.385151	0.0603363	up	ENSMUSG00000097393	D030068K23Rik	RIKEN cDNA D030068K23 gene	Exon (ENSMUST00000180524.7/628686, exon 10 of 10)	ENSMUST00000181098.1	2565
chr4:56088973	cg07572554	FALSE	FALSE	NA	NA	NA	6.10356e-10	1.02598e-08	0.00977182	0.451342	0.545004	0.0936617	up	ENSMUSG00000003032	Klf4	Kruppel-like factor 4 (gut)	Distal Intergenic	ENSMUST00000107619.2	-556507
chr8:91991958	cg17871185	FALSE	TRUE	NA	NA	NA	6.10488e-10	1.02598e-08	0.0108278	0.229263	0.283548	0.0542854	up	ENSMUSG00000031734	Irx3	Iroquois related homeobox 3	Distal Intergenic	ENSMUST00000175795.3	-189891
chr6:99589810	cg19269615	FALSE	TRUE	NA	NA	NA	6.1381e-10	1.03083e-08	0.0142458	0.576196	0.70401	0.127814	up	ENSMUSG00000030067	Foxp1	forkhead box P1	Intron (ENSMUST00000155466.1/66892, intron 3 of 5)	ENSMUST00000176255.1	42566
chr14:26416256	cg08852769	FALSE	FALSE	NA	NA	NA	6.1578e-10	1.0334e-08	0.00718969	0.63282	0.687841	0.0550204	up	ENSMUSG00000021870	Slmap	sarcolemma associated protein	Exon (ENSMUST00000102956.7/83997, exon 23 of 24)	ENSMUST00000136625.1	13845
chr18:13896608	cg10342649	FALSE	FALSE	NA	NA	NA	6.20219e-10	1.04011e-08	0.00961936	0.44751	0.50728	0.0597707	up	ENSMUSG00000024420	Zfp521	zinc finger protein 521	Intron (ENSMUST00000025288.8/225207, intron 3 of 7)	ENSMUST00000234523.1	-20282
chr10:85632110	cg11976852	FALSE	FALSE	NA	NA	NA	6.25872e-10	1.04885e-08	-0.00749408	0.919517	0.893549	-0.0259677	down	ENSMUSG00000020042	Btbd11	BTB (POZ) domain containing 11	Exon (ENSMUST00000105307.7/74007, exon 10 of 17)	ENSMUST00000145323.1	2595
chr11:24085595	cg26495931	FALSE	FALSE	NA	NA	NA	6.30664e-10	1.05545e-08	0.0112616	0.636159	0.73173	0.0955703	up	ENSMUSG00000000861	Bcl11a	B cell CLL/lymphoma 11A (zinc finger protein)	Exon (ENSMUST00000000881.12/14025, exon 2 of 5)	ENSMUST00000118955.1	4925
chr8:116384611	cg12584921	FALSE	FALSE	NA	NA	NA	6.30709e-10	1.05545e-08	0.0129897	0.744913	0.822535	0.0776223	up	ENSMUSG00000034467	Dynlrb2	dynein light chain roadblock-type 2	Distal Intergenic	ENSMUST00000213007.1	-120363
chr2:76595916	cg14929217	FALSE	FALSE	NA	NA	NA	6.33052e-10	1.05863e-08	0.00948316	0.762112	0.797936	0.0358233	up	ENSMUSG00000042359	Osbpl6	oxysterol binding protein-like 6	3' UTR	ENSMUST00000124601.1	27796
chr2:34256384	cg00670697	FALSE	FALSE	NA	NA	NA	6.36619e-10	1.06384e-08	0.0124999	0.626723	0.72567	0.0989475	up	ENSMUSG00000038718	Pbx3	pre B cell leukemia homeobox 3	Intron (ENSMUST00000113132.8/18516, intron 2 of 7)	ENSMUST00000176213.7	32468
chr3:134302872	cg18454322	FALSE	FALSE	NA	NA	NA	6.38979e-10	1.06703e-08	0.0123009	0.446227	0.537555	0.0913281	up	ENSMUSG00000084564	Mir1895	microRNA 1895	Distal Intergenic	ENSMUST00000122615.1	-62289
chr12:51768985	cg14435709	FALSE	TRUE	NA	NA	NA	6.44594e-10	1.07564e-08	-0.00731174	0.873963	0.851985	-0.0219786	down	ENSMUSG00000035247	Hectd1	HECT domain E3 ubiquitin protein ligase 1	Exon (ENSMUST00000042052.8/207304, exon 25 of 43)	ENSMUST00000218626.1	-3754
chr9:56746355	cg11396925	FALSE	FALSE	NA	NA	NA	6.47793e-10	1.08022e-08	0.0102456	0.606047	0.670751	0.0647042	up	ENSMUSG00000049556	Lingo1	leucine rich repeat and Ig domain containing 1	Intron (ENSMUST00000210032.1/235402, intron 2 of 6)	ENSMUST00000210995.1	22768
chr15:73870409	cg25555910	FALSE	FALSE	NA	NA	NA	6.51288e-10	1.08528e-08	0.00617235	0.270501	0.298744	0.0282431	up	ENSMUSG00000072487	Mroh5	maestro heat-like repeat family member 5	Distal Intergenic	ENSMUST00000136698.1	-30710
chr15:103011614	cg11785939	FALSE	FALSE	NA	NA	NA	6.5307e-10	1.08748e-08	0.00675587	0.292863	0.336309	0.0434458	up	ENSMUSG00000001661	Hoxc6	homeobox C6	3' UTR	ENSMUST00000001711.5	2041
chr17:51803602	cg07565103	FALSE	TRUE	NA	NA	NA	6.53566e-10	1.08754e-08	0.00467589	0.934911	0.942447	0.00753606	up	ENSMUSG00000023927	Satb1	special AT-rich sequence binding protein 1	Intron (ENSMUST00000144331.7/20230, intron 4 of 10)	ENSMUST00000140727.1	5530
chr9:47829386	cg14411125	FALSE	FALSE	NA	NA	NA	6.56601e-10	1.09182e-08	0.00783094	0.698068	0.733201	0.0351328	up	ENSMUSG00000032076	Cadm1	cell adhesion molecule 1	Exon (ENSMUST00000114548.7/54725, exon 8 of 10)	ENSMUST00000034581.3	299013
chr8:103439491	cg02069735	FALSE	FALSE	NA	NA	NA	6.61577e-10	1.09932e-08	0.0107972	0.59538	0.687977	0.0925976	up	ENSMUSG00000110340	1600027J07Rik	RIKEN cDNA 1600027J07 gene	Distal Intergenic	ENSMUST00000209501.1	-91957
chr4:72169165	cg26156864	FALSE	FALSE	NA	NA	NA	6.6357e-10	1.10186e-08	0.00682717	0.584935	0.632981	0.048046	up	ENSMUSG00000008305	Tle1	transducin-like enhancer of split 1	Exon (ENSMUST00000074216.13/21885, exon 6 of 20)	ENSMUST00000140154.1	-27852
chr2:61686155	cg26667141	FALSE	FALSE	NA	NA	NA	6.69646e-10	1.11117e-08	0.00501212	0.724676	0.734129	0.0094532	up	ENSMUSG00000026914	Psmd14	proteasome (prosome, macropain) 26S subunit, non-ATPase, 14	Distal Intergenic	ENSMUST00000028278.13	-25539
chrX:93429861	cg21323330	FALSE	FALSE	NA	NA	NA	6.71006e-10	1.11265e-08	0.00535717	0.560603	0.591452	0.030849	up	ENSMUSG00000006678	Pola1	polymerase (DNA directed), alpha 1	Intron (ENSMUST00000006856.2/18968, intron 34 of 36)	ENSMUST00000142479.1	61085
chr13:94702300	cg01901338	FALSE	TRUE	NA	NA	NA	6.79314e-10	1.12553e-08	0.00870076	0.231783	0.280103	0.0483198	up	ENSMUSG00000042043	Tbca	tubulin cofactor A	Intron (ENSMUST00000220503.1/ENSMUST00000220503.1, intron 1 of 2)	ENSMUST00000046644.6	-86610
chr11:84518460	cg27480898	FALSE	TRUE	NA	NA	NA	6.7973e-10	1.12553e-08	0.00840075	0.704239	0.761373	0.0571342	up	ENSMUSG00000018698	Lhx1	LIM homeobox protein 1	3' UTR	ENSMUST00000176503.1	3607
chr19:59717915	cg00180801	FALSE	TRUE	NA	NA	NA	6.87824e-10	1.13814e-08	-0.0113003	0.702464	0.614144	-0.0883206	down	ENSMUSG00000100119	2700089I24Rik	RIKEN cDNA 2700089I24 gene	Distal Intergenic	ENSMUST00000190204.1	224779
chr18:59062454	cg08353069	FALSE	FALSE	NA	NA	NA	6.88771e-10	1.13891e-08	0.00829426	0.112897	0.138015	0.0251172	up	ENSMUSG00000050875	Minar2	membrane integral NOTCH2 associated receptor 2	Promoter	ENSMUST00000058633.8	-8
chr11:104334917	cg22354079	FALSE	TRUE	NA	NA	NA	6.89683e-10	1.13962e-08	0.0136988	0.672728	0.77029	0.0975617	up	ENSMUSG00000018412	Kansl1	KAT8 regulatory NSL complex subunit 1	3' UTR	ENSMUST00000069188.6	6382
chr9:57758611	cg01857866	FALSE	FALSE	NA	NA	NA	6.94213e-10	1.1463e-08	0.0158761	0.647264	0.773857	0.126592	up	ENSMUSG00000032316	Clk3	CDC-like kinase 3	Exon (ENSMUST00000215109.1/102414, exon 3 of 11)	ENSMUST00000215333.1	-3290
chr8:87662437	cg22438797	FALSE	FALSE	NA	NA	NA	6.95435e-10	1.14752e-08	0.00751862	0.538614	0.592834	0.0542196	up	ENSMUSG00000069971	4933402J07Rik	RIKEN cDNA 4933402J07 gene	3' UTR	ENSMUST00000093342.5	98584
chr7:28405974	cg06679017	FALSE	FALSE	NA	NA	NA	6.96408e-10	1.14832e-08	0.00797482	0.637701	0.702678	0.0649772	up	ENSMUSG00000109336	Samd4b	sterile alpha motif domain containing 4B	3' UTR	ENSMUST00000208126.1	-1943
chr2:59266412	cg16437032	FALSE	FALSE	NA	NA	NA	7.01719e-10	1.15627e-08	0.00971312	0.756766	0.820572	0.0638063	up	ENSMUSG00000026991	Pkp4	plakophilin 4	Promoter	ENSMUST00000124725.1	228
chr5:24596056	cg17019032	FALSE	FALSE	NA	NA	NA	7.10218e-10	1.16946e-08	0.00820254	0.228364	0.279393	0.0510296	up	ENSMUSG00000028949	Smarcd3	SWI/SNF related, matrix associated, actin dependent regulator of chromatin, subfamily d, member 3	Promoter	ENSMUST00000147857.7	793
chr3:18714383	cg06765617	FALSE	FALSE	NA	NA	NA	7.1427e-10	1.17531e-08	0.0154452	0.694951	0.802091	0.10714	up	ENSMUSG00000102699	4930433B08Rik	RIKEN cDNA 4930433B08 gene	Distal Intergenic	ENSMUST00000192010.1	-233906
chrX:12062462	cg23702410	FALSE	FALSE	NA	NA	NA	7.26039e-10	1.19385e-08	0.00566626	0.327848	0.356171	0.0283231	up	ENSMUSG00000040363	Bcor	BCL6 interacting corepressor	Intron (ENSMUST00000065143.13/71458, intron 1 of 14)	ENSMUST00000065143.13	18091
chr4:99282278	cg23764151	FALSE	TRUE	NA	NA	NA	7.34138e-10	1.20632e-08	-0.00630571	0.700095	0.649354	-0.0507406	down	ENSMUSG00000028550	Atg4c	autophagy related 4C, cysteine peptidase	Distal Intergenic	ENSMUST00000152121.1	64187
chr4:117434509	cg05434807	FALSE	FALSE	NA	NA	NA	7.37292e-10	1.21067e-08	0.00595016	0.415392	0.473502	0.0581103	up	ENSMUSG00000028677	Rnf220	ring finger protein 220	Intron (ENSMUST00000030439.14/66743, intron 2 of 14)	ENSMUST00000094853.8	-59052
chr5:24495370	cg17455697	FALSE	FALSE	NA	NA	NA	7.42707e-10	1.21871e-08	0.00940679	0.929469	0.938027	0.00855768	up	ENSMUSG00000023353	Agap3	ArfGAP with GTPase domain, ankyrin repeat and PH domain 3	Intron (ENSMUST00000024123.8/213990, intron 11 of 17)	ENSMUST00000199250.1	15198
chr11:98329610	cg11634198	FALSE	TRUE	NA	NA	NA	7.44279e-10	1.22044e-08	0.0070589	0.225448	0.255137	0.0296896	up	ENSMUSG00000038255	Neurod2	neurogenic differentiation 2	Promoter	ENSMUST00000041685.6	38
chr2:6604164	cg25409637	FALSE	FALSE	NA	NA	NA	7.45036e-10	1.22084e-08	0.00661186	0.582213	0.631137	0.0489246	up	ENSMUSG00000002107	Celf2	CUGBP, Elav-like family member 2	Exon (ENSMUST00000002176.12/14007, exon 9 of 16)	ENSMUST00000182355.1	-11364
chr8:84713840	cg10390230	FALSE	FALSE	NA	NA	NA	7.5051e-10	1.22895e-08	0.0148859	0.679612	0.782911	0.103299	up	ENSMUSG00000001911	Nfix	nuclear factor I/X	Promoter	ENSMUST00000132236.1	228
chr9:63523780	cg23014445	FALSE	FALSE	NA	NA	NA	7.59001e-10	1.242e-08	0.00803889	0.527205	0.582957	0.0557528	up	ENSMUSG00000037801	Iqch	IQ motif containing H	Intron (ENSMUST00000126238.2/ENSMUST00000126238.2, intron 3 of 4)	ENSMUST00000171243.1	78637
chr2:44299316	cg22717202	FALSE	FALSE	NA	NA	NA	7.62244e-10	1.24644e-08	0.00889226	0.278458	0.346496	0.0680378	up	ENSMUSG00000085089	Arhgap15os	Rho GTPase activating protein 15, opposite strand	Intron (ENSMUST00000112824.7/76117, intron 12 of 14)	ENSMUST00000139948.1	-233992
chr12:52516374	cg07731506	FALSE	FALSE	NA	NA	NA	7.65728e-10	1.25127e-08	-0.00921362	0.828806	0.778699	-0.0501072	down	ENSMUSG00000035133	Arhgap5	Rho GTPase activating protein 5	Promoter	ENSMUST00000110725.1	297
chr19:45338292	cg19364918	FALSE	FALSE	NA	NA	NA	7.77769e-10	1.26966e-08	0.010647	0.355862	0.449712	0.0938503	up	ENSMUSG00000025217	Btrc	beta-transducin repeat containing protein	Exon (ENSMUST00000235789.1/ENSMUST00000235789.1, exon 1 of 7)	ENSMUST00000223764.1	-25442
chr1:177150857	cg01122770	FALSE	TRUE	NA	NA	NA	7.78058e-10	1.26966e-08	0.00769355	0.249007	0.307796	0.0587898	up	ENSMUSG00000019699	Akt3	thymoma viral proto-oncogene 3	Intron (ENSMUST00000019843.14/23797, intron 1 of 12)	ENSMUST00000111160.8	97910
chr1:41982040	cg16350775	FALSE	TRUE	NA	NA	NA	7.80925e-10	1.27346e-08	0.0156809	0.682755	0.801482	0.118727	up	ENSMUSG00000060424	Pantr1	POU domain, class 3, transcription factor 3 adjacent noncoding transcript 1	Distal Intergenic	ENSMUST00000176977.7	669639
chr6:35024293	cg01029944	FALSE	FALSE	NA	NA	NA	7.82576e-10	1.27528e-08	0.0135211	0.69822	0.793093	0.0948728	up	ENSMUSG00000029847	Slc23a4	solute carrier family 23 member 4	Exon (ENSMUST00000200954.1/ENSMUST00000200954.1, exon 1 of 1)	ENSMUST00000201355.3	-35889
chr17:51760441	cg13082148	FALSE	FALSE	NA	NA	NA	7.83579e-10	1.27603e-08	0.00880516	0.607379	0.671752	0.0643735	up	ENSMUSG00000023927	Satb1	special AT-rich sequence binding protein 1	Exon (ENSMUST00000194893.1/ENSMUST00000194893.1, exon 1 of 1)	ENSMUST00000137697.1	-18175
chr11:105210602	cg19097257	FALSE	FALSE	NA	NA	NA	7.86434e-10	1.27908e-08	0.00813233	0.348226	0.425092	0.0768662	up	ENSMUSG00000020694	Tlk2	tousled-like kinase 2 (Arabidopsis)	Exon (ENSMUST00000106941.8/24086, exon 6 of 22)	ENSMUST00000152404.2	1749
chr5:131081560	cg18404903	FALSE	FALSE	NA	NA	NA	7.86533e-10	1.27908e-08	0.0144426	0.574059	0.689416	0.115357	up	ENSMUSG00000034040	Galnt17	polypeptide N-acetylgalactosaminyltransferase 17	Exon (ENSMUST00000086023.11/212996, exon 5 of 11)	ENSMUST00000160807.1	225355
chr2:92302094	cg21299277	FALSE	TRUE	NA	NA	NA	7.94279e-10	1.29079e-08	0.00936869	0.296622	0.370269	0.0736468	up	ENSMUSG00000058318	Phf21a	PHD finger protein 21A	Intron (ENSMUST00000044036.14/192285, intron 4 of 15)	ENSMUST00000159727.1	-18335
chr7:136196703	cg04404249	FALSE	TRUE	NA	NA	NA	8.0324e-10	1.30445e-08	0.0115149	0.652086	0.731685	0.0795991	up	ENSMUSG00000110027	C030029H02Rik	RIKEN cDNA C030029H02 gene	Distal Intergenic	ENSMUST00000210438.1	-71621
chr17:26131192	cg16118197	FALSE	TRUE	NA	NA	NA	8.09753e-10	1.31413e-08	0.00651426	0.55881	0.584885	0.0260749	up	ENSMUSG00000024181	Mrpl28	mitochondrial ribosomal protein L28	Distal Intergenic	ENSMUST00000123132.1	7469
chr10:39783252	cg11368968	FALSE	FALSE	NA	NA	NA	8.10657e-10	1.31469e-08	0.00952691	0.606926	0.675845	0.0689185	up	ENSMUSG00000019841	Rev3l	REV3 like, DNA directed polymerase zeta catalytic subunit	3' UTR	ENSMUST00000139803.1	-41879
chr11:88348955	cg02898645	FALSE	FALSE	NA	NA	NA	8.12376e-10	1.31657e-08	0.00658378	0.607036	0.649517	0.0424808	up	ENSMUSG00000092985	Mir378b	microRNA 378b	Exon (ENSMUST00000092794.11/76626, exon 12 of 14)	ENSMUST00000175244.1	-3818
chr8:92366754	cg03097155	FALSE	FALSE	NA	NA	NA	8.18908e-10	1.32625e-08	0.00601543	0.171173	0.194355	0.0231828	up	ENSMUSG00000031737	Irx5	Iroquois homeobox 5	Intron (ENSMUST00000210246.1/54352, intron 4 of 4)	ENSMUST00000034184.11	9005
chr1:154436497	cg14524396	FALSE	TRUE	NA	NA	NA	8.34241e-10	1.35016e-08	0.0114867	0.578091	0.67898	0.100889	up	ENSMUSG00000004110	Cacna1e	calcium channel, voltage-dependent, R type, alpha 1E subunit	Exon (ENSMUST00000187541.6/12290, exon 34 of 47)	ENSMUST00000226546.1	-15342
chr11:29880715	cg09128939	FALSE	FALSE	NA	NA	NA	8.36116e-10	1.35226e-08	0.0134493	0.663817	0.76712	0.103303	up	ENSMUSG00000078157	4931440F15Rik	RIKEN cDNA 4931440F15 gene	Exon (ENSMUST00000058902.5/237711, exon 7 of 42)	ENSMUST00000104962.1	-55047
chr7:37922020	cg25260948	FALSE	FALSE	NA	NA	NA	8.39621e-10	1.357e-08	0.0101738	0.501991	0.582788	0.0807963	up	ENSMUSG00000030421	Uri1	URI1, prefoldin-like chaperone	Distal Intergenic	ENSMUST00000205918.1	40508
chr3:104016678	cg11480265	FALSE	TRUE	0.000125431	0.0172314	-0.190587	8.47265e-10	1.36842e-08	0.00735101	0.883196	0.898138	0.0149419	down	ENSMUSG00000058388	Phtf1	putative homeodomain transcription factor 1	Exon (ENSMUST00000064371.13/99470, exon 21 of 22)	ENSMUST00000130385.1	20258
chr14:122367404	cg09746610	FALSE	FALSE	NA	NA	NA	8.53801e-10	1.37804e-08	0.00707785	0.489729	0.555405	0.0656757	up	ENSMUSG00000064052	Gm5089	predicted gene 5089	Intron (ENSMUST00000026625.6/69634, intron 2 of 7)	ENSMUST00000228409.1	39339
chr7:105565595	cg17375455	FALSE	TRUE	NA	NA	NA	8.56171e-10	1.38092e-08	0.00532018	0.422394	0.471775	0.0493812	up	ENSMUSG00000037032	Apbb1	amyloid beta (A4) precursor protein-binding, family B, member 1	Promoter	ENSMUST00000191250.6	-90
chr14:80901904	cg06666664	FALSE	FALSE	NA	NA	NA	8.6139e-10	1.38839e-08	0.00962447	0.257385	0.324878	0.0674938	up	ENSMUSG00000022026	Olfm4	olfactomedin 4	Distal Intergenic	ENSMUST00000088735.3	901602
chr9:57758831	cg15498790	FALSE	TRUE	NA	NA	NA	8.62671e-10	1.38951e-08	0.0108012	0.633911	0.724171	0.0902608	up	ENSMUSG00000032316	Clk3	CDC-like kinase 3	Exon (ENSMUST00000216095.1/102414, exon 3 of 12)	ENSMUST00000215333.1	-3510
chr4:109806429	cg22779638	FALSE	TRUE	NA	NA	NA	8.77926e-10	1.41311e-08	0.00774086	0.517721	0.576486	0.0587644	up	ENSMUSG00000010517	Faf1	Fas-associated factor 1	Intron (ENSMUST00000102724.4/14084, intron 8 of 18)	ENSMUST00000155204.1	-34356
chr13:83984710	cg21024532	FALSE	FALSE	NA	NA	NA	8.80314e-10	1.41538e-08	0.0109566	0.319406	0.400308	0.0809021	up	ENSMUSG00000098087	Gm17750	predicted gene, 17750	Intron (ENSMUST00000223760.1/ENSMUST00000223760.1, intron 1 of 1)	ENSMUST00000182477.1	80062
chr14:46019915	cg19249188	FALSE	FALSE	NA	NA	NA	8.80534e-10	1.41538e-08	0.0137092	0.772045	0.846288	0.0742433	up	ENSMUSG00000079261	Gm15217	predicted gene 15217	Distal Intergenic	ENSMUST00000141358.1	-359499
chr13:58397926	cg13828375	FALSE	FALSE	NA	NA	NA	8.85247e-10	1.42199e-08	0.00948391	0.358064	0.431592	0.0735273	up	ENSMUSG00000021546	Hnrnpk	heterogeneous nuclear ribonucleoprotein K	Promoter	ENSMUST00000176269.7	91
chr6:28577106	cg09141006	FALSE	FALSE	NA	NA	NA	8.87993e-10	1.42543e-08	0.0139641	0.654645	0.750732	0.096087	up	ENSMUSG00000001424	Snd1	staphylococcal nuclease and tudor domain containing 1	Intron (ENSMUST00000164915.7/56463, intron 9 of 16)	ENSMUST00000171532.7	15289
chr11:88443761	cg08489771	FALSE	FALSE	NA	NA	NA	8.90347e-10	1.42824e-08	0.0087779	0.473725	0.537269	0.0635443	up	ENSMUSG00000092985	Mir378b	microRNA 378b	Intron (ENSMUST00000107909.7/76626, intron 7 of 13)	ENSMUST00000175244.1	90988
chr14:21991289	cg12911558	FALSE	FALSE	NA	NA	NA	8.9497e-10	1.43468e-08	0.0118652	0.476646	0.541855	0.0652085	up	ENSMUSG00000039081	Zfp503	zinc finger protein 503	Distal Intergenic	ENSMUST00000043409.8	-1688
chr2:179913485	cg08750402	FALSE	FALSE	NA	NA	NA	8.99738e-10	1.44135e-08	-0.00908826	0.621444	0.560451	-0.0609926	down	ENSMUSG00000039117	Taf4	TATA-box binding protein associated factor 4	Exon (ENSMUST00000041618.12/228980, exon 15 of 15)	ENSMUST00000155335.1	8723
chr1:168246943	cg13488629	FALSE	TRUE	NA	NA	NA	9.0098e-10	1.44236e-08	0.0125689	0.592921	0.685287	0.0923665	up	ENSMUSG00000052534	Pbx1	pre B cell leukemia homeobox 1	Intron (ENSMUST00000188912.6/18514, intron 2 of 7)	ENSMUST00000097471.3	-82281
chr7:136196707	cg02257599	FALSE	TRUE	NA	NA	NA	9.03715e-10	1.44576e-08	0.00934242	0.760796	0.814065	0.0532685	up	ENSMUSG00000110027	C030029H02Rik	RIKEN cDNA C030029H02 gene	Distal Intergenic	ENSMUST00000210438.1	-71617
chr6:51790535	cg11264599	FALSE	FALSE	NA	NA	NA	9.06232e-10	1.44881e-08	0.00875661	0.850963	0.870782	0.019819	up	ENSMUSG00000059182	Skap2	src family associated phosphoprotein 2	Distal Intergenic	ENSMUST00000205174.1	81394
chr11:24085582	cg26132310	FALSE	FALSE	NA	NA	NA	9.06987e-10	1.44903e-08	0.0122129	0.696294	0.782067	0.0857725	up	ENSMUSG00000000861	Bcl11a	B cell CLL/lymphoma 11A (zinc finger protein)	Exon (ENSMUST00000000881.12/14025, exon 2 of 5)	ENSMUST00000118955.1	4912
chr4:125431116	cg23568020	FALSE	FALSE	NA	NA	NA	9.12343e-10	1.45648e-08	0.00899949	0.486579	0.5717	0.0851214	up	ENSMUSG00000001985	Grik3	glutamate receptor, ionotropic, kainate 3	Distal Intergenic	ENSMUST00000030676.7	-59584
chr16:41721454	cg03738429	FALSE	TRUE	NA	NA	NA	9.12881e-10	1.45648e-08	0.00856624	0.455233	0.50364	0.048407	up	ENSMUSG00000061080	Lsamp	limbic system-associated membrane protein	Intron (ENSMUST00000187695.6/268890, intron 3 of 8)	ENSMUST00000187185.1	188035
chr2:63970500	cg23133455	FALSE	FALSE	NA	NA	NA	9.17599e-10	1.46302e-08	0.0112967	0.647444	0.732917	0.0854739	up	ENSMUSG00000075324	Fign	fidgetin	Downstream (1-2kb)	ENSMUST00000126042.1	127488
chr10:127510332	cg00666549	FALSE	TRUE	NA	NA	NA	9.26047e-10	1.47426e-08	0.00739323	0.27163	0.324726	0.0530958	up	ENSMUSG00000040287	Stac3	SH3 and cysteine rich domain 3	Distal Intergenic	ENSMUST00000162302.1	3107
chr8:91630480	cg01952154	FALSE	TRUE	NA	NA	NA	9.26159e-10	1.47426e-08	0.0137674	0.603754	0.719683	0.115929	up	ENSMUSG00000055932	Fto	fat mass and obesity associated	Intron (ENSMUST00000069718.14/26383, intron 8 of 8)	ENSMUST00000140276.1	162795
chr9:88069132	cg19222351	FALSE	FALSE	NA	NA	NA	9.27018e-10	1.47426e-08	0.00660326	0.42901	0.471733	0.0427239	up	ENSMUSG00000032420	Nt5e	5' nucleotidase, ecto	Distal Intergenic	ENSMUST00000034992.7	-258065
chr13:82317412	cg24066382	FALSE	TRUE	0.000403818	0.0354714	0.217042	9.27148e-10	1.47426e-08	0.0136113	0.547583	0.669639	0.122056	up	ENSMUSG00000106655	Mir3961	microRNA 3961	Distal Intergenic	ENSMUST00000198795.1	380921
chr8:109251489	cg25415777	FALSE	FALSE	NA	NA	NA	9.30319e-10	1.47749e-08	0.00959134	0.420425	0.485322	0.0648978	up	ENSMUSG00000097393	D030068K23Rik	RIKEN cDNA D030068K23 gene	Exon (ENSMUST00000180524.7/628686, exon 10 of 10)	ENSMUST00000181098.1	1623
chr17:87746301	cg14556391	FALSE	TRUE	NA	NA	NA	9.30424e-10	1.47749e-08	0.00923235	0.252285	0.322065	0.0697799	up	ENSMUSG00000024151	Msh2	mutS homolog 2	Exon (ENSMUST00000055221.8/210741, exon 2 of 2)	ENSMUST00000174703.1	49760
chr11:98329605	cg03679521	FALSE	TRUE	NA	NA	NA	9.31654e-10	1.47845e-08	0.00946047	0.0581506	0.0787326	0.020582	up	ENSMUSG00000038255	Neurod2	neurogenic differentiation 2	Promoter	ENSMUST00000041685.6	43
chr2:160514181	cg08273752	FALSE	FALSE	NA	NA	NA	9.57438e-10	1.51834e-08	0.00991269	0.823289	0.850817	0.0275281	up	ENSMUSG00000070544	Top1	topoisomerase (DNA) I	Distal Intergenic	ENSMUST00000109468.2	-131707
chr17:85394133	cg12574219	FALSE	FALSE	NA	NA	NA	9.67146e-10	1.53271e-08	0.0129932	0.744156	0.813966	0.0698104	up	ENSMUSG00000038805	Six3	sine oculis-related homeobox 3	Intron (ENSMUST00000095188.6/73582, intron 5 of 10)	ENSMUST00000175898.3	-219475
chr6:119970964	cg03668409	FALSE	FALSE	NA	NA	NA	9.68727e-10	1.53418e-08	-0.00335796	0.958835	0.95468	-0.00415489	down	ENSMUSG00000045962	Wnk1	WNK lysine deficient protein kinase 1	Exon (ENSMUST00000060043.12/232341, exon 6 of 28)	ENSMUST00000159151.1	2100
chr13:72302667	cg03115692	FALSE	FALSE	NA	NA	NA	9.69728e-10	1.53474e-08	0.0124066	0.480233	0.586164	0.105931	up	NA	Gm20554	predicted gene, 20554	Distal Intergenic	ENSMUST00000177421.3	325897
chr16:43363120	cg03556243.1	FALSE	TRUE	NA	NA	NA	9.72328e-10	1.53694e-08	-0.0127239	0.349198	0.294916	-0.0542819	down	ENSMUSG00000022708	Zbtb20	zinc finger and BTB domain containing 20	Promoter	ENSMUST00000141941.7	72
chr18:24506877	cg23713764	FALSE	TRUE	NA	NA	NA	9.72417e-10	1.53694e-08	0.012284	0.723528	0.802809	0.0792808	up	ENSMUSG00000040446	Rprd1a	regulation of nuclear pre-mRNA domain containing 1A	Exon (ENSMUST00000046206.4/225283, exon 6 of 7)	ENSMUST00000234403.1	23181
chr2:35719876	cg17445358	FALSE	FALSE	NA	NA	NA	9.76502e-10	1.54229e-08	0.00971753	0.562523	0.644357	0.0818333	up	ENSMUSG00000026883	Dab2ip	disabled 2 interacting protein	3' UTR	ENSMUST00000156669.1	9549
chr18:35212836	cg19132054	FALSE	TRUE	NA	NA	NA	9.77105e-10	1.54229e-08	0.00652415	0.265088	0.315391	0.0503029	up	ENSMUSG00000037815	Ctnna1	catenin (cadherin associated protein), alpha 1	Exon (ENSMUST00000091636.4/107065, exon 2 of 2)	ENSMUST00000235449.1	-2094
chr11:69556106	cg13403155	FALSE	FALSE	NA	NA	NA	9.83124e-10	1.55075e-08	0.00855922	0.584546	0.650502	0.0659563	up	ENSMUSG00000003934	Efnb3	ephrin B3	Exon (ENSMUST00000004036.5/13643, exon 5 of 5)	ENSMUST00000004036.5	4099
chr14:20722882	cg13649634	FALSE	FALSE	NA	NA	NA	9.88575e-10	1.55831e-08	0.00661641	0.321734	0.355738	0.0340043	up	ENSMUSG00000021819	Zswim8	zinc finger SWIM-type containing 8	Promoter	ENSMUST00000225911.1	1271
chr1:177150491	cg06436715	FALSE	TRUE	NA	NA	NA	9.97333e-10	1.57107e-08	0.00608223	0.193588	0.234182	0.0405938	up	ENSMUSG00000019699	Akt3	thymoma viral proto-oncogene 3	Intron (ENSMUST00000019843.14/23797, intron 1 of 12)	ENSMUST00000111160.8	98276
chr4:124520575	cg00386797	FALSE	FALSE	NA	NA	NA	1.0023e-09	1.57784e-08	0.00876675	0.67891	0.738575	0.0596651	up	NA	1700057H15Rik	RIKEN cDNA 1700057H15 gene	Distal Intergenic	ENSMUST00000143859.7	-34616
chr4:8850587	cg17429628	FALSE	TRUE	NA	NA	NA	1.00783e-09	1.58549e-08	0.00684019	0.293519	0.338713	0.0451939	up	ENSMUSG00000041235	Chd7	chromodomain helicase DNA binding protein 7	Intron (ENSMUST00000039267.9/320790, intron 23 of 37)	ENSMUST00000222546.1	-4644
chr6:85238044	cg11435847	FALSE	FALSE	NA	NA	NA	1.01747e-09	1.59959e-08	0.0121439	0.677356	0.767983	0.090627	up	ENSMUSG00000033720	Sfxn5	sideroflexin 5	Intron (ENSMUST00000045846.11/94282, intron 10 of 13)	ENSMUST00000134392.1	26889
chr12:107952421	cg17961335	FALSE	FALSE	NA	NA	NA	1.02583e-09	1.61166e-08	0.0145073	0.155521	0.239901	0.0843795	up	ENSMUSG00000048251	Bcl11b	B cell leukemia/lymphoma 11B	Intron (ENSMUST00000066060.10/58208, intron 3 of 3)	ENSMUST00000109887.7	50993
chr2:62334792	cg06753411	FALSE	TRUE	NA	NA	NA	1.03248e-09	1.62102e-08	0.0194867	0.693458	0.831813	0.138354	up	ENSMUSG00000035000	Dpp4	dipeptidylpeptidase 4	Intron (ENSMUST00000047812.7/13482, intron 23 of 25)	ENSMUST00000156871.1	10354
chr18:38085240	cg24918943	FALSE	FALSE	NA	NA	NA	1.04089e-09	1.63315e-08	0.0116331	0.706675	0.784356	0.0776812	up	ENSMUSG00000024451	Arap3	ArfGAP with RhoGAP domain, ankyrin repeat and PH domain 3	Distal Intergenic	ENSMUST00000236134.1	-86271
chr13:72298316	cg05712938	FALSE	FALSE	NA	NA	NA	1.05102e-09	1.64795e-08	0.00945908	0.28137	0.35371	0.0723396	up	NA	Gm20554	predicted gene, 20554	Distal Intergenic	ENSMUST00000177421.3	330248
chr11:108836886	cg17502250	FALSE	FALSE	NA	NA	NA	1.05684e-09	1.65598e-08	0.00709347	0.666297	0.704686	0.0383885	up	ENSMUSG00000000142	Axin2	axin 2	Intron (ENSMUST00000150863.8/76380, intron 24 of 26)	ENSMUST00000052915.13	-83463
chr11:111961933	cg16722379	FALSE	TRUE	NA	NA	NA	1.06232e-09	1.66345e-08	0.00970598	0.68578	0.757089	0.0713087	up	ENSMUSG00000041674	BC006965	cDNA sequence BC006965	Distal Intergenic	ENSMUST00000141399.1	707465
chr7:70104637	cg23718844	FALSE	FALSE	NA	NA	NA	1.07608e-09	1.68388e-08	0.00597097	0.268167	0.305883	0.0377161	up	ENSMUSG00000109097	Gm29683	predicted gene, 29683	Distal Intergenic	ENSMUST00000208511.1	233185
chr4:148915856	cg20707542	FALSE	FALSE	NA	NA	NA	1.07704e-09	1.68427e-08	0.00622671	0.603977	0.65343	0.0494539	up	ENSMUSG00000028977	Casz1	castor zinc finger 1	Intron (ENSMUST00000094464.9/69743, intron 4 of 15)	ENSMUST00000147270.1	14707
chr4:117551717	cg18962968	FALSE	FALSE	NA	NA	NA	1.10496e-09	1.72585e-08	0.00635567	0.410856	0.462165	0.0513094	up	ENSMUSG00000033423	Eri3	exoribonuclease 3	Promoter	ENSMUST00000144373.1	-893
chr4:32860388	cg00761619	FALSE	FALSE	NA	NA	NA	1.10509e-09	1.72585e-08	0.00713364	0.20577	0.242612	0.0368422	up	ENSMUSG00000040183	Ankrd6	ankyrin repeat domain 6	Promoter	ENSMUST00000108166.1	54
chr7:126777843	cg26709300	FALSE	FALSE	NA	NA	NA	1.11938e-09	1.74681e-08	-0.00585278	0.688303	0.653763	-0.0345404	down	ENSMUSG00000042675	Ypel3	yippee like 3	Promoter	ENSMUST00000143078.1	262
chr7:37640026	cg07975773	FALSE	TRUE	NA	NA	NA	1.11999e-09	1.74681e-08	-0.00796747	0.531296	0.457905	-0.0733914	down	ENSMUSG00000043456	Zfp536	zinc finger protein 536	Intron (ENSMUST00000175941.7/243937, intron 4 of 6)	ENSMUST00000206763.2	-71636
chr18:78500111	cg10788097	FALSE	FALSE	NA	NA	NA	1.12073e-09	1.74681e-08	0.0106435	0.466591	0.555199	0.0886085	up	ENSMUSG00000024552	Slc14a2	solute carrier family 14 (urea transporter), member 2	Intron (ENSMUST00000237674.1/27411, intron 2 of 21)	ENSMUST00000235389.1	96740
chr13:78197272	cg17392875	FALSE	FALSE	NA	NA	NA	1.14308e-09	1.78047e-08	0.00884885	0.259906	0.318324	0.0584183	up	ENSMUSG00000069171	Nr2f1	nuclear receptor subfamily 2, group F, member 1	Promoter	ENSMUST00000150498.7	-234
chr14:93127236	cg06388710	FALSE	FALSE	NA	NA	NA	1.14512e-09	1.78249e-08	0.0116227	0.615183	0.711287	0.0961041	up	ENSMUSG00000055421	Pcdh9	protocadherin 9	Intron (ENSMUST00000195826.5/211712, intron 4 of 4)	ENSMUST00000194129.1	758512
chr11:25645374	cg12754230	FALSE	FALSE	NA	NA	NA	1.14946e-09	1.78806e-08	0.0100637	0.339571	0.424425	0.0848543	up	NA	5730522E02Rik	RIKEN cDNA 5730522E02 gene	Intron (ENSMUST00000153834.7/70626, intron 1 of 2)	ENSMUST00000153834.7	2773
chr8:90717321	cg25823571	FALSE	TRUE	0.000693953	0.0468498	0.138204	1.15317e-09	1.79266e-08	0.0093358	0.607946	0.693828	0.0858818	up	ENSMUSG00000110332	Gm19935	predicted gene, 19935	Intron (ENSMUST00000210956.1/ENSMUST00000210956.1, intron 3 of 5)	ENSMUST00000209208.1	100072
chr4:117317712	cg08390012	FALSE	FALSE	NA	NA	NA	1.1642e-09	1.8086e-08	0.00881364	0.610007	0.674042	0.0640356	up	ENSMUSG00000028677	Rnf220	ring finger protein 220	Intron (ENSMUST00000030439.14/66743, intron 2 of 14)	ENSMUST00000150148.1	-17684
chr11:75182926	cg06427241	FALSE	FALSE	NA	NA	NA	1.18155e-09	1.83357e-08	0.00824428	0.864359	0.890751	0.026392	up	ENSMUSG00000078789	Dph1	diphthamide biosynthesis 1	Promoter	ENSMUST00000156489.7	397
chr12:5353508	cg17894861	FALSE	FALSE	NA	NA	NA	1.18182e-09	1.83357e-08	0.0113708	0.559676	0.666897	0.107221	up	ENSMUSG00000020627	Klhl29	kelch-like 29	Intron (ENSMUST00000020958.8/208439, intron 1 of 13)	ENSMUST00000020958.8	22174
chr4:97924549	cg02942509	FALSE	FALSE	NA	NA	NA	1.18897e-09	1.84345e-08	0.00721548	0.236496	0.288689	0.0521931	up	ENSMUSG00000028565	Nfia	nuclear factor I/A	Intron (ENSMUST00000152023.7/18027, intron 2 of 3)	ENSMUST00000133011.1	13516
chr4:23787737	cg15934191	FALSE	TRUE	NA	NA	NA	1.19089e-09	1.84522e-08	-0.00587388	0.491073	0.463462	-0.0276101	down	ENSMUSG00000045751	Mms22l	MMS22-like, DNA repair protein	Distal Intergenic	ENSMUST00000173079.7	-708714
chr2:30001137	cg01876093	FALSE	FALSE	NA	NA	NA	1.19926e-09	1.85669e-08	0.0136078	0.669845	0.773135	0.10329	up	ENSMUSG00000057738	Sptan1	spectrin alpha, non-erythrocytic 1	Promoter	ENSMUST00000149038.2	-747
chr11:88348951	cg03267466	FALSE	FALSE	NA	NA	NA	1.20002e-09	1.85669e-08	0.0053821	0.610176	0.646935	0.0367592	up	ENSMUSG00000092985	Mir378b	microRNA 378b	Exon (ENSMUST00000092794.11/76626, exon 12 of 14)	ENSMUST00000175244.1	-3822
chr11:98283860	cg02471603	FALSE	TRUE	NA	NA	NA	1.20065e-09	1.85669e-08	0.00805687	0.281688	0.346396	0.0647079	up	ENSMUSG00000093176	Mir5119	microRNA 5119	Distal Intergenic	ENSMUST00000175435.1	21254
chr17:10213361	cg20482374	FALSE	FALSE	NA	NA	NA	1.20723e-09	1.86563e-08	-0.00728916	0.87196	0.848636	-0.0233243	down	ENSMUSG00000062078	Qk	quaking	Promoter	ENSMUST00000232721.1	213
chr3:34646284	cg05338637	FALSE	FALSE	NA	NA	NA	1.21201e-09	1.8718e-08	-0.00941356	0.279311	0.214877	-0.0644337	down	ENSMUSG00000074637	Sox2	SRY (sex determining region Y)-box 2	Intron (ENSMUST00000196243.4/320478, intron 3 of 3)	ENSMUST00000099151.5	-4121
chr7:132982425	cg14505366	FALSE	FALSE	NA	NA	NA	1.21468e-09	1.8747e-08	0.00682589	0.738996	0.766889	0.0278928	up	ENSMUSG00000030967	Zranb1	zinc finger, RAN-binding domain containing 1	3' UTR	ENSMUST00000153335.1	1566
chr2:44632727	cg14944561	FALSE	FALSE	NA	NA	NA	1.21887e-09	1.87994e-08	0.00737209	0.611685	0.659562	0.0478765	up	ENSMUSG00000036890	Gtdc1	glycosyltransferase-like domain containing 1	Intron (ENSMUST00000112810.7/227835, intron 6 of 10)	ENSMUST00000143333.1	-61013
chr4:119441850	cg09811333	FALSE	TRUE	NA	NA	NA	1.22825e-09	1.89265e-08	0.0122929	0.549825	0.664448	0.114623	up	ENSMUSG00000070806	Zmynd12	zinc finger, MYND domain containing 12	Exon (ENSMUST00000094819.4/332934, exon 4 of 8)	ENSMUST00000129150.1	-2870
chr19:4804010	cg26792746	FALSE	FALSE	NA	NA	NA	1.22872e-09	1.89265e-08	0.0128572	0.587089	0.700195	0.113106	up	ENSMUSG00000094936	Rbm4	RNA binding motif protein 4	Exon (ENSMUST00000006625.7/56275, exon 2 of 3)	ENSMUST00000177776.1	-2008
chr7:29316203	cg23452552	FALSE	TRUE	NA	NA	NA	1.22993e-09	1.89284e-08	0.0054074	0.481153	0.535574	0.0544206	up	ENSMUSG00000030584	Dpf1	D4, zinc and double PHD fingers family 1	Exon (ENSMUST00000207677.1/ENSMUST00000207677.1, exon 1 of 1)	ENSMUST00000128145.1	2060
chr11:33301083	cg23717232	FALSE	FALSE	NA	NA	NA	1.23044e-09	1.89284e-08	0.0158614	0.66294	0.772481	0.109541	up	ENSMUSG00000040594	Ranbp17	RAN binding protein 17	Intron (ENSMUST00000102815.9/66011, intron 19 of 27)	ENSMUST00000154808.1	28932
chr11:86355366	cg26979786	FALSE	FALSE	NA	NA	NA	1.2334e-09	1.89616e-08	0.00479913	0.648232	0.675686	0.0274547	up	ENSMUSG00000034297	Med13	mediator complex subunit 13	Exon (ENSMUST00000043624.8/327987, exon 2 of 30)	ENSMUST00000043624.8	2236
chr2:7252526	cg09623707	FALSE	TRUE	NA	NA	NA	1.24347e-09	1.90952e-08	0.00793251	0.883989	0.914919	0.0309304	up	ENSMUSG00000002107	Celf2	CUGBP, Elav-like family member 2	Intron (ENSMUST00000002176.12/14007, intron 1 of 15)	ENSMUST00000182404.7	143367
chr9:58467482	cg05418260	FALSE	FALSE	NA	NA	NA	1.2437e-09	1.90952e-08	0.00704805	0.329083	0.388782	0.0596986	up	ENSMUSG00000097651	4930461G14Rik	RIKEN cDNA 4930461G14 gene	Intron (ENSMUST00000181967.2/74879, intron 2 of 2)	ENSMUST00000181967.2	12360
chr19:55894482	cg08034977	FALSE	TRUE	NA	NA	NA	1.25931e-09	1.93223e-08	0.0112873	0.565793	0.663244	0.0974507	up	ENSMUSG00000024985	Tcf7l2	transcription factor 7 like 2, T cell specific, HMG box	Promoter	ENSMUST00000142291.7	-52
chr12:83801087	cg16280875	FALSE	TRUE	NA	NA	NA	1.2695e-09	1.94651e-08	0.00670784	0.337485	0.388939	0.0514537	up	ENSMUSG00000021223	Papln	papilin, proteoglycan-like sulfated glycoprotein	3' UTR	ENSMUST00000152904.1	37425
chr4:124395551	cg02768181	FALSE	FALSE	NA	NA	NA	1.2709e-09	1.94651e-08	0.00925722	0.448083	0.526807	0.0787234	up	NA	1700057H15Rik	RIKEN cDNA 1700057H15 gene	Distal Intergenic	ENSMUST00000156566.1	55734
chr9:63488989	cg21858368	FALSE	FALSE	NA	NA	NA	1.27109e-09	1.94651e-08	0.0143897	0.88264	0.909099	0.0264589	up	ENSMUSG00000032403	2300009A05Rik	RIKEN cDNA 2300009A05 gene	Intron (ENSMUST00000191455.6/ENSMUST00000191455.6, intron 3 of 3)	ENSMUST00000168665.2	-89748
chr2:62526687	cg04702586	FALSE	TRUE	NA	NA	NA	1.27306e-09	1.94722e-08	0.0170631	0.635823	0.77501	0.139187	up	ENSMUSG00000000392	Fap	fibroblast activation protein	Intron (ENSMUST00000102732.9/14089, intron 16 of 25)	ENSMUST00000128139.2	-23263
chr4:72185444	cg22613390	FALSE	TRUE	NA	NA	NA	1.2732e-09	1.94722e-08	0.00951973	0.673627	0.750194	0.076567	up	ENSMUSG00000008305	Tle1	transducin-like enhancer of split 1	Intron (ENSMUST00000074216.13/21885, intron 4 of 19)	ENSMUST00000132550.7	13648
chr6:52319302	cg06993177	FALSE	TRUE	NA	NA	NA	1.30461e-09	1.99397e-08	0.00822787	0.10056	0.126278	0.0257187	up	ENSMUSG00000086126	Evx1os	even skipped homeotic gene 1, opposite strand	Distal Intergenic	ENSMUST00000125305.1	-4470
chr1:75169228	cg14173412	FALSE	FALSE	NA	NA	NA	1.31588e-09	2.00989e-08	0.00548578	0.169577	0.191517	0.0219404	up	ENSMUSG00000026197	Zfand2b	zinc finger, AN1 type domain 2B	Promoter	ENSMUST00000186227.1	300
chr3:18163680	cg17434470	FALSE	FALSE	NA	NA	NA	1.31824e-09	2.01218e-08	0.0113905	0.387668	0.486844	0.0991756	up	ENSMUSG00000039519	Cyp7b1	cytochrome P450, family 7, subfamily b, polypeptide 1	Intron (ENSMUST00000035625.6/13123, intron 1 of 5)	ENSMUST00000035625.6	79658
chr9:46771099	cg21041030	FALSE	FALSE	NA	NA	NA	1.31975e-09	2.01319e-08	0.00923877	0.291003	0.366931	0.0759277	up	ENSMUSG00000099696	2900052N01Rik	RIKEN cDNA 2900052N01 gene	Distal Intergenic	ENSMUST00000191603.6	-142394
chr2:34453490	cg06198114	FALSE	TRUE	NA	NA	NA	1.32188e-09	2.01514e-08	0.00742894	0.936122	0.951536	0.0154135	up	ENSMUSG00000038696	Mapkap1	mitogen-activated protein kinase associated protein 1	Intron (ENSMUST00000149383.7/227743, intron 4 of 4)	ENSMUST00000137021.1	9143
chr4:148967340	cg00855890	FALSE	FALSE	NA	NA	NA	1.32311e-09	2.01572e-08	0.0223521	0.893251	0.946163	0.0529114	up	NA	Gm13205	predicted gene 13205	Intron (ENSMUST00000145143.1/ENSMUST00000145143.1, intron 2 of 2)	ENSMUST00000123548.1	-18426
chr2:165023149	cg15569619	FALSE	FALSE	NA	NA	NA	1.32512e-09	2.01669e-08	0.00971317	0.54012	0.623441	0.0833213	up	ENSMUSG00000039804	Ncoa5	nuclear receptor coactivator 5	Promoter	ENSMUST00000126685.1	64
chr16:34176376	cg27111552	FALSE	FALSE	NA	NA	NA	1.32545e-09	2.01669e-08	0.00937625	0.688391	0.75776	0.0693681	up	ENSMUSG00000061751	Kalrn	kalirin, RhoGEF kinase	Exon (ENSMUST00000076810.11/545156, exon 30 of 60)	ENSMUST00000114963.7	-13097
chr2:30010916	cg08200817	FALSE	FALSE	NA	NA	NA	1.33361e-09	2.0278e-08	0.00685098	0.306081	0.362642	0.0565612	up	ENSMUSG00000057738	Sptan1	spectrin alpha, non-erythrocytic 1	Exon (ENSMUST00000113719.8/20740, exon 32 of 57)	ENSMUST00000202844.1	6828
chr12:106929181	cg00724865	FALSE	TRUE	NA	NA	NA	1.33552e-09	2.02939e-08	0.00878137	0.724239	0.759732	0.035493	up	ENSMUSG00000085820	4933406K04Rik	RIKEN cDNA 4933406K04 gene	Distal Intergenic	ENSMUST00000149382.1	-212819
chr5:97655460	cg10608454	FALSE	FALSE	NA	NA	NA	1.35124e-09	2.05196e-08	0.00978732	0.670544	0.74587	0.0753258	up	ENSMUSG00000050553	Gk2	glycerol kinase 2	Distal Intergenic	ENSMUST00000059657.3	-198439
chr11:26815320	cg24882108	FALSE	TRUE	NA	NA	NA	1.35482e-09	2.05607e-08	0.00742821	0.56714	0.623184	0.0560443	up	ENSMUSG00000064090	Vrk2	vaccinia related kinase 2	Distal Intergenic	ENSMUST00000156264.1	-221321
chr2:71536206	cg06132741	FALSE	FALSE	NA	NA	NA	1.36277e-09	2.06681e-08	0.00603365	0.091957	0.110001	0.0180437	up	NA	Dlx1as	distal-less homeobox 1, antisense	Intron (ENSMUST00000143767.1/111970, intron 1 of 1)	ENSMUST00000143767.1	1604
chr9:27324235	cg19839747	FALSE	TRUE	NA	NA	NA	1.3639e-09	2.06719e-08	0.00556834	0.42888	0.467338	0.0384576	up	ENSMUSG00000034275	Igsf9b	immunoglobulin superfamily, member 9B	Exon (ENSMUST00000214357.1/235086, exon 12 of 20)	ENSMUST00000214187.1	-2705
chr15:41054619	cg03342842	FALSE	FALSE	NA	NA	NA	1.36543e-09	2.06819e-08	0.0055872	0.942655	0.951302	0.00864717	up	NA	4930555K19Rik	leucine rich repeat and sterile alpha motif containing 1 pseudogene	Intron (ENSMUST00000053467.5/22762, intron 5 of 7)	ENSMUST00000060066.5	-118868
chr2:34224608	cg09097640	FALSE	FALSE	NA	NA	NA	1.36762e-09	2.07018e-08	0.00693593	0.674164	0.709925	0.0357608	up	ENSMUSG00000038718	Pbx3	pre B cell leukemia homeobox 3	Exon (ENSMUST00000113132.8/18516, exon 3 of 8)	ENSMUST00000176213.7	64244
chr2:141879928	cg03415923	FALSE	FALSE	NA	NA	NA	1.37654e-09	2.08235e-08	0.00954873	0.49328	0.573956	0.0806759	up	ENSMUSG00000068205	Macrod2	MACRO domain containing 2	Intron (ENSMUST00000110067.7/72899, intron 8 of 16)	ENSMUST00000156619.1	-296679
chr19:55894285	cg17011109	FALSE	TRUE	3.77498e-11	1.48665e-07	0.304738	1.38431e-09	2.09231e-08	0.0139983	0.615189	0.729943	0.114754	up	ENSMUSG00000024985	Tcf7l2	transcription factor 7 like 2, T cell specific, HMG box	Promoter	ENSMUST00000142291.7	-249
chr2:34449044	cg11597255	FALSE	FALSE	NA	NA	NA	1.3849e-09	2.09231e-08	0.00818764	0.598235	0.647964	0.0497296	up	ENSMUSG00000038696	Mapkap1	mitogen-activated protein kinase associated protein 1	Intron (ENSMUST00000149383.7/227743, intron 4 of 4)	ENSMUST00000137021.1	4697
chr7:111080321	cg00513357	FALSE	FALSE	NA	NA	NA	1.40061e-09	2.1147e-08	0.00624092	0.601363	0.617725	0.0163629	up	ENSMUSG00000005610	Eif4g2	eukaryotic translation initiation factor 4, gamma 2	Promoter	ENSMUST00000161682.1	-957
chr16:39994132	cg17494610	FALSE	TRUE	NA	NA	NA	1.40314e-09	2.11717e-08	0.0178951	0.739916	0.852236	0.112319	up	ENSMUSG00000061080	Lsamp	limbic system-associated membrane protein	Intron (ENSMUST00000189229.6/268890, intron 1 of 2)	ENSMUST00000189829.1	9537
chr6:98968823	cg18856868	FALSE	TRUE	NA	NA	NA	1.42776e-09	2.15222e-08	0.00733434	0.944897	0.956582	0.0116852	up	ENSMUSG00000030067	Foxp1	forkhead box P1	Intron (ENSMUST00000113326.8/108655, intron 9 of 17)	ENSMUST00000175880.1	-33278
chr2:61794935	cg09126410	FALSE	FALSE	NA	NA	NA	1.42819e-09	2.15222e-08	0.0103899	0.590475	0.67743	0.0869554	up	ENSMUSG00000035033	Tbr1	T-box brain gene 1	Intron (ENSMUST00000028278.13/59029, intron 10 of 11)	ENSMUST00000048934.14	-9518
chr15:102366463	cg22285914	FALSE	TRUE	NA	NA	NA	1.43888e-09	2.16693e-08	0.00547692	0.308377	0.336738	0.0283609	up	ENSMUSG00000060284	Sp7	Sp7 transcription factor 7	Promoter	ENSMUST00000078508.6	50
chr11:69416179	cg11082761	FALSE	FALSE	NA	NA	NA	1.45008e-09	2.18242e-08	0.0080666	0.0881864	0.0996971	0.0115107	up	ENSMUSG00000018476	Kdm6b	KDM1 lysine (K)-specific demethylase 6B	Distal Intergenic	ENSMUST00000094077.4	-2504
chr12:118856581	cg08763023	FALSE	FALSE	NA	NA	NA	1.46477e-09	2.20313e-08	-0.00891971	0.796608	0.746054	-0.0505544	down	ENSMUSG00000048562	Sp8	trans-acting transcription factor 8	Distal Intergenic	ENSMUST00000223305.1	8995
chr2:146723530	cg07680319	FALSE	FALSE	NA	NA	NA	1.46706e-09	2.20516e-08	0.00702794	0.649191	0.693341	0.0441493	up	ENSMUSG00000074749	Kiz	kizuna centrosomal protein	Distal Intergenic	ENSMUST00000099278.8	-132334
chr17:51760769	cg12926657	FALSE	TRUE	NA	NA	NA	1.47767e-09	2.2197e-08	0.00727714	0.452037	0.518568	0.0665309	up	ENSMUSG00000023927	Satb1	special AT-rich sequence binding protein 1	Exon (ENSMUST00000194893.1/ENSMUST00000194893.1, exon 1 of 1)	ENSMUST00000137697.1	-18503
chr4:133087954	cg19254948	FALSE	TRUE	NA	NA	NA	1.48205e-09	2.22487e-08	0.00682513	0.414802	0.467966	0.0531647	up	ENSMUSG00000037692	Ahdc1	AT hook, DNA binding motif, containing 1	Distal Intergenic	ENSMUST00000148518.1	21705
chr16:77421576	cg26773629	FALSE	TRUE	0.000118804	0.0164165	0.135427	1.48936e-09	2.23442e-08	0.00719614	0.314488	0.375439	0.0609511	up	ENSMUSG00000090386	Mir99ahg	Mir99a and Mirlet7c-1 host gene (non-protein coding)	Exon (ENSMUST00000192654.1/ENSMUST00000192654.1, exon 1 of 1)	ENSMUST00000068704.11	-78640
chr11:116058250	cg02434996	FALSE	FALSE	NA	NA	NA	1.49073e-09	2.23506e-08	0.00644491	0.408309	0.461464	0.0531547	up	ENSMUSG00000020770	Unk	unkempt family zinc finger	Exon (ENSMUST00000021116.11/217331, exon 14 of 16)	ENSMUST00000140683.1	2352
chr11:102579610	cg08052843	FALSE	FALSE	NA	NA	NA	1.49228e-09	2.23595e-08	0.00435589	0.286286	0.311589	0.0253032	up	ENSMUSG00000078640	Gm11627	predicted gene 11627	Promoter	ENSMUST00000107081.7	-149
chr1:76513744	cg23137310	FALSE	FALSE	0.000149485	0.0193991	0.215581	1.50189e-09	2.24893e-08	0.0135324	0.734303	0.8249	0.0905973	up	ENSMUSG00000098611	Mir6343	microRNA 6343	Intron (ENSMUST00000185857.1/ENSMUST00000185857.1, intron 1 of 1)	ENSMUST00000183584.1	4184
chr4:117312723	cg00286320	FALSE	FALSE	NA	NA	NA	1.51574e-09	2.26824e-08	0.00731219	0.388622	0.432327	0.043705	up	ENSMUSG00000028677	Rnf220	ring finger protein 220	Intron (ENSMUST00000030439.14/66743, intron 2 of 14)	ENSMUST00000150148.1	-12695
chr1:168371137	cg00464569	FALSE	FALSE	NA	NA	NA	1.52051e-09	2.27393e-08	0.00782597	0.888818	0.912659	0.023841	up	ENSMUSG00000052534	Pbx1	pre B cell leukemia homeobox 1	Intron (ENSMUST00000188912.6/18514, intron 2 of 7)	ENSMUST00000064438.10	60367
chr9:61714527	cg22248420	FALSE	FALSE	NA	NA	NA	1.52382e-09	2.27744e-08	0.00535259	0.489963	0.520233	0.0302704	up	ENSMUSG00000007892	Rplp1	ribosomal protein, large, P1	Distal Intergenic	ENSMUST00000008036.8	200015
chr4:136773302	cg13174473	FALSE	FALSE	NA	NA	NA	1.52624e-09	2.27961e-08	0.00952168	0.636474	0.705913	0.069439	up	ENSMUSG00000028664	Ephb2	Eph receptor B2	Intron (ENSMUST00000105845.8/13844, intron 2 of 15)	ENSMUST00000105846.8	62541
chr13:54936346	cg03338794	FALSE	FALSE	NA	NA	NA	1.55429e-09	2.32004e-08	0.00492447	0.321768	0.363362	0.0415935	up	ENSMUSG00000025876	Unc5a	unc-5 netrin receptor A	Distal Intergenic	ENSMUST00000026994.13	-13065
chr11:75161262	cg01824210	FALSE	FALSE	NA	NA	NA	1.56281e-09	2.33128e-08	0.0124	0.76432	0.82524	0.0609198	up	ENSMUSG00000038290	Smg6	Smg-6 homolog, nonsense mediated mRNA decay factor (C. elegans)	Intron (ENSMUST00000045281.12/103677, intron 18 of 18)	ENSMUST00000153226.1	1629
chr9:21587846	cg21300535	FALSE	TRUE	NA	NA	NA	1.5781e-09	2.35152e-08	0.00628472	0.507411	0.566382	0.0589709	up	ENSMUSG00000032185	Carm1	coactivator-associated arginine methyltransferase 1	Promoter	ENSMUST00000130100.1	443
chr18:84542442	cg02234211	FALSE	FALSE	NA	NA	NA	1.57836e-09	2.35152e-08	0.00723846	0.825231	0.847065	0.0218341	up	ENSMUSG00000048410	Zfp407	zinc finger protein 407	Intron (ENSMUST00000125450.8/240476, intron 2 of 2)	ENSMUST00000156181.1	15933
chr2:44570565	cg07278034	FALSE	FALSE	NA	NA	NA	1.58114e-09	2.35417e-08	0.00747842	0.618014	0.684948	0.0669342	up	ENSMUSG00000036890	Gtdc1	glycosyltransferase-like domain containing 1	Promoter	ENSMUST00000134813.1	782
chr16:91140650	cg24657259	FALSE	FALSE	NA	NA	NA	1.58937e-09	2.36494e-08	0.00602981	0.380019	0.412774	0.0327548	up	ENSMUSG00000039851	4932438H23Rik	RIKEN cDNA 4932438H23 gene	Intron (ENSMUST00000231396.1/ENSMUST00000231396.1, intron 2 of 2)	ENSMUST00000146047.1	-45528
chr13:77891626	cg27528213	FALSE	FALSE	NA	NA	NA	1.59616e-09	2.37355e-08	0.006498	0.651126	0.699799	0.0486729	up	ENSMUSG00000093668	Pou5f2	POU domain class 5, transcription factor 2	Intron (ENSMUST00000163257.8/68675, intron 6 of 10)	ENSMUST00000175955.3	-133276
chr4:110211562	cg00569374	FALSE	FALSE	NA	NA	NA	1.59783e-09	2.37454e-08	-0.00689555	0.809123	0.767721	-0.0414023	down	ENSMUSG00000028546	Elavl4	ELAV like RNA binding protein 4	Exon (ENSMUST00000106598.7/15572, exon 5 of 7)	ENSMUST00000153200.1	11586
chr2:37832396	cg15283949	FALSE	FALSE	NA	NA	NA	1.61433e-09	2.39755e-08	0.0096319	0.642002	0.673179	0.0311767	up	ENSMUSG00000035392	Dennd1a	DENN/MADD domain containing 1A	Intron (ENSMUST00000102787.9/227801, intron 19 of 21)	ENSMUST00000136460.1	20044
chr12:50873905	cg14219212	FALSE	FALSE	NA	NA	NA	1.63243e-09	2.4229e-08	0.00668744	0.571369	0.610781	0.0394121	up	ENSMUSG00000111986	1700008C04Rik	RIKEN cDNA 1700008C04 gene	Intron (ENSMUST00000220240.1/ENSMUST00000220240.1, intron 6 of 8)	ENSMUST00000218606.1	-131253
chr5:32959317	cg24332529	FALSE	FALSE	NA	NA	NA	1.63774e-09	2.42926e-08	0.00929837	0.503555	0.595427	0.0918725	up	ENSMUSG00000037426	Depdc5	DEP domain containing 5	Exon (ENSMUST00000087897.10/277854, exon 34 of 43)	ENSMUST00000127560.1	-8402
chr4:133043049	cg19873559	FALSE	TRUE	NA	NA	NA	1.65178e-09	2.44855e-08	0.00626966	0.398144	0.448363	0.0502193	up	ENSMUSG00000037692	Ahdc1	AT hook, DNA binding motif, containing 1	Intron (ENSMUST00000154646.7/230793, intron 2 of 3)	ENSMUST00000105914.1	3556
chr4:82495054	cg08204247	FALSE	TRUE	NA	NA	NA	1.6543e-09	2.45074e-08	0.00672994	0.282992	0.332011	0.0490182	up	ENSMUSG00000008575	Nfib	nuclear factor I/B	Intron (ENSMUST00000050872.14/18028, intron 2 of 11)	ENSMUST00000152588.1	4262
chr11:25698068	cg12805461	FALSE	FALSE	NA	NA	NA	1.66525e-09	2.46494e-08	0.00883595	0.192188	0.244245	0.052057	up	NA	5730522E02Rik	RIKEN cDNA 5730522E02 gene	Intron (ENSMUST00000125773.7/70626, intron 2 of 5)	ENSMUST00000144841.1	-46000
chr19:6940676	cg25400358	FALSE	FALSE	NA	NA	NA	1.66597e-09	2.46494e-08	0.00502881	0.346924	0.384531	0.0376064	up	ENSMUSG00000024958	Gpr137	G protein-coupled receptor 137	Promoter	ENSMUST00000238128.1	133
chr4:72185629	cg24667723	FALSE	FALSE	NA	NA	NA	1.66988e-09	2.46919e-08	0.0141199	0.560307	0.668611	0.108304	up	ENSMUSG00000008305	Tle1	transducin-like enhancer of split 1	Intron (ENSMUST00000074216.13/21885, intron 4 of 19)	ENSMUST00000132550.7	13463
chr10:128395378	cg04074570	FALSE	FALSE	NA	NA	NA	1.68353e-09	2.48781e-08	0.014681	0.842933	0.904376	0.0614424	up	ENSMUSG00000039878	Slc39a5	solute carrier family 39 (metal ion transporter), member 5	Intron (ENSMUST00000166577.1/237615, intron 5 of 5)	ENSMUST00000167859.1	5088
chr11:69345605	cg12474165	FALSE	FALSE	NA	NA	NA	1.70454e-09	2.51728e-08	0.00669081	0.689671	0.727027	0.0373559	up	ENSMUSG00000018474	Chd3	chromodomain helicase DNA binding protein 3	Promoter	ENSMUST00000135909.7	414
chr11:4738883	cg05172686	FALSE	FALSE	NA	NA	NA	1.71598e-09	2.5326e-08	0.0130111	0.786605	0.862414	0.0758095	up	ENSMUSG00000009075	Cabp7	calcium binding protein 7	Exon (ENSMUST00000009219.2/192650, exon 5 of 5)	ENSMUST00000009219.2	7895
chr16:43098373	cg23752476	FALSE	FALSE	NA	NA	NA	1.72007e-09	2.53705e-08	0.0119173	0.612348	0.696297	0.0839491	up	ENSMUSG00000022708	Zbtb20	zinc finger and BTB domain containing 20	Intron (ENSMUST00000126354.7/56490, intron 3 of 7)	ENSMUST00000146708.7	-137507
chr7:127023634	cg15819642	FALSE	FALSE	NA	NA	NA	1.72653e-09	2.54425e-08	0.00644149	0.676958	0.709542	0.032584	up	ENSMUSG00000030678	Maz	MYC-associated zinc finger protein (purine-binding transcription factor)	Promoter	ENSMUST00000206953.1	1498
chr2:104663447	cg19449618	FALSE	FALSE	NA	NA	NA	1.72711e-09	2.54425e-08	0.0126643	0.648294	0.750208	0.101914	up	ENSMUSG00000027176	Cstf3	cleavage stimulation factor, 3' pre-RNA, subunit 3	Promoter	ENSMUST00000126539.1	-219
chr5:112098811	cg19694311	FALSE	TRUE	NA	NA	NA	1.72881e-09	2.54517e-08	0.0114806	0.208567	0.2566	0.0480332	up	ENSMUSG00000101683	1700028D13Rik	RIKEN cDNA 1700028D13 gene	Distal Intergenic	ENSMUST00000186834.6	-107952
chr8:91991708	cg27135454	FALSE	FALSE	NA	NA	NA	1.76526e-09	2.59722e-08	0.00752217	0.325525	0.364519	0.0389938	up	ENSMUSG00000031734	Irx3	Iroquois related homeobox 3	Exon (ENSMUST00000210400.1/ENSMUST00000210400.1, exon 1 of 3)	ENSMUST00000175795.3	-189641
chr1:168342097	cg09520301	FALSE	TRUE	NA	NA	NA	1.76788e-09	2.59945e-08	0.00856408	0.408992	0.468435	0.059443	up	ENSMUSG00000052534	Pbx1	pre B cell leukemia homeobox 1	Intron (ENSMUST00000188912.6/18514, intron 2 of 7)	ENSMUST00000064438.10	89407
chr18:69130647	cg05637627	FALSE	FALSE	NA	NA	NA	1.77307e-09	2.60478e-08	0.0122708	0.510545	0.601302	0.0907563	up	ENSMUSG00000098366	Mir145b	microRNA 145b	Distal Intergenic	ENSMUST00000184434.1	-108374
chr19:5093770	cg02657478	FALSE	TRUE	NA	NA	NA	1.77371e-09	2.60478e-08	0.00631313	0.727329	0.770829	0.0434994	up	ENSMUSG00000024873	Cnih2	cornichon family AMPA receptor auxiliary protein 2	3' UTR	ENSMUST00000235638.1	4612
chr6:31719759	cg06110766	FALSE	FALSE	NA	NA	NA	1.775e-09	2.60487e-08	0.00919722	0.383702	0.441582	0.0578796	up	ENSMUSG00000084973	Gm13848	predicted gene 13848	Exon (ENSMUST00000210387.1/ENSMUST00000210387.1, exon 2 of 2)	ENSMUST00000130777.1	-53628
chr13:78658644	cg08812811	FALSE	TRUE	NA	NA	NA	1.77597e-09	2.60487e-08	0.00523072	0.632143	0.655239	0.0230962	up	ENSMUSG00000087143	A830082K12Rik	RIKEN cDNA A830082K12 gene	Distal Intergenic	ENSMUST00000134705.1	456091
chr3:18096764	cg02917874	FALSE	FALSE	NA	NA	NA	1.79483e-09	2.63089e-08	0.00891094	0.559236	0.617483	0.0582472	up	ENSMUSG00000025128	Bhlhe22	basic helix-loop-helix family, member e22	Intron (ENSMUST00000035625.6/13123, intron 3 of 5)	ENSMUST00000026120.7	42590
chr1:190654226	cg09328439	FALSE	FALSE	NA	NA	NA	1.79637e-09	2.63152e-08	0.00838566	0.366213	0.425273	0.0590596	up	ENSMUSG00000089872	Rps6kc1	ribosomal protein S6 kinase polypeptide 1	Distal Intergenic	ENSMUST00000160891.1	156237
chr7:122544734	cg10932870	FALSE	FALSE	NA	NA	NA	1.7979e-09	2.63213e-08	0.00894414	0.611322	0.690206	0.0788844	up	ENSMUSG00000052889	Prkcb	protein kinase C, beta	Exon (ENSMUST00000143692.7/18751, exon 9 of 18)	ENSMUST00000127910.1	-55248
chr14:22046264	cg03441203	FALSE	FALSE	NA	NA	NA	1.80035e-09	2.63409e-08	0.0095057	0.841442	0.862946	0.0215042	up	ENSMUSG00000063458	Lrmda	leucine rich melanocyte differentiation associated	Intron (ENSMUST00000075639.10/76633, intron 2 of 6)	ENSMUST00000162540.1	26416
chr4:148967337	cg04012975	FALSE	FALSE	NA	NA	NA	1.80232e-09	2.63533e-08	0.00809325	0.856341	0.882448	0.0261074	up	NA	Gm13205	predicted gene 13205	Intron (ENSMUST00000145143.1/ENSMUST00000145143.1, intron 2 of 2)	ENSMUST00000123548.1	-18423
chr18:42552559	cg09566653	FALSE	TRUE	NA	NA	NA	1.81437e-09	2.65132e-08	-0.00530602	0.762253	0.74398	-0.0182736	down	ENSMUSG00000024498	Tcerg1	transcription elongation regulator 1 (CA150)	Promoter	ENSMUST00000237646.1	51
chr8:26689688	cg22699121	FALSE	FALSE	NA	NA	NA	1.81934e-09	2.65694e-08	0.00908067	0.487379	0.528837	0.0414581	up	ENSMUSG00000100335	2310008N11Rik	RIKEN cDNA 2310008N11 gene	Distal Intergenic	ENSMUST00000189978.1	134735
chr11:69556122	cg07788784	FALSE	FALSE	NA	NA	NA	1.82144e-09	2.65835e-08	0.01677	0.712269	0.833057	0.120789	up	ENSMUSG00000003934	Efnb3	ephrin B3	Exon (ENSMUST00000004036.5/13643, exon 5 of 5)	ENSMUST00000004036.5	4083
chr6:96000341	cg01151827	FALSE	FALSE	NA	NA	NA	1.85249e-09	2.702e-08	0.0159419	0.68711	0.797961	0.110851	up	ENSMUSG00000059187	Tafa1	TAFA chemokine like family member 1	Distal Intergenic	ENSMUST00000122120.7	-112813
chr11:32652701	cg22964141	FALSE	FALSE	NA	NA	NA	1.85445e-09	2.70319e-08	0.0062242	0.862653	0.88783	0.0251771	up	ENSMUSG00000020271	Fbxw11	F-box and WD-40 domain protein 11	Intron (ENSMUST00000109366.7/103583, intron 1 of 12)	ENSMUST00000143290.1	9797
chr11:18990573	cg11885593	FALSE	FALSE	NA	NA	NA	1.89338e-09	2.75824e-08	0.00921839	0.737188	0.786943	0.0497548	up	ENSMUSG00000020160	Meis1	Meis homeobox 1	Intron (ENSMUST00000144988.7/17268, intron 6 of 9)	ENSMUST00000118661.7	21429
chr1:97716556	cg11023891	FALSE	TRUE	NA	NA	NA	1.90434e-09	2.77245e-08	-0.00558849	0.971134	0.962594	-0.0085405	down	ENSMUSG00000040648	Ppip5k2	diphosphoinositol pentakisphosphate kinase 2	Promoter	ENSMUST00000191556.1	-10
chr7:143340839	cg09076315	FALSE	FALSE	NA	NA	NA	1.90548e-09	2.77245e-08	0.00528564	0.51225	0.526018	0.013769	up	ENSMUSG00000101360	4933417O13Rik	RIKEN cDNA 4933417O13 gene	Intron (ENSMUST00000009689.10/16535, intron 11 of 15)	ENSMUST00000188294.1	-10189
chr11:75463194	cg20289217	FALSE	FALSE	NA	NA	NA	1.91522e-09	2.7849e-08	0.0121661	0.111286	0.180968	0.0696821	up	ENSMUSG00000065529	Mir22	microRNA 22	Promoter	ENSMUST00000083595.1	-522
chr3:128512077	cg18938096	FALSE	FALSE	NA	NA	NA	1.92491e-09	2.79728e-08	0.0129688	0.692853	0.784786	0.0919332	up	ENSMUSG00000105816	D030025E07Rik	RIKEN cDNA D030025E07 gene	Distal Intergenic	ENSMUST00000196895.4	-280471
chr1:169385864	cg10310742	FALSE	FALSE	NA	NA	NA	1.9274e-09	2.79917e-08	0.021611	0.618134	0.778032	0.159898	up	ENSMUSG00000026683	Nuf2	NUF2, NDC80 kinetochore complex component	Distal Intergenic	ENSMUST00000195342.5	136518
chr8:109251478	cg27088725	FALSE	FALSE	NA	NA	NA	1.93009e-09	2.80136e-08	0.00878739	0.39685	0.46372	0.0668699	up	ENSMUSG00000097393	D030068K23Rik	RIKEN cDNA D030068K23 gene	Exon (ENSMUST00000180524.7/628686, exon 10 of 10)	ENSMUST00000181098.1	1612
chr3:108197435	cg17554837	FALSE	FALSE	NA	NA	NA	1.93789e-09	2.81066e-08	0.0098084	0.518508	0.606085	0.0875761	up	ENSMUSG00000048796	Cyb561d1	cytochrome b-561 domain containing 1	3' UTR	ENSMUST00000106654.1	3160
chr5:106560754	cg15242494	FALSE	FALSE	NA	NA	NA	1.93888e-09	2.81066e-08	0.0089465	0.269722	0.325642	0.0559196	up	ENSMUSG00000049606	Zfp644	zinc finger protein 644	Intron (ENSMUST00000131029.1/ENSMUST00000131029.1, intron 1 of 2)	ENSMUST00000112694.5	63636
chr17:83792722	cg04638416	FALSE	FALSE	NA	NA	NA	1.94947e-09	2.82428e-08	0.00675273	0.668764	0.694478	0.0257137	up	ENSMUSG00000055817	Mta3	metastasis associated 3	3' UTR	ENSMUST00000175920.1	-2700
chr2:37832437	cg16764258	FALSE	FALSE	NA	NA	NA	1.9571e-09	2.8336e-08	0.00872402	0.673742	0.701366	0.0276234	up	ENSMUSG00000035392	Dennd1a	DENN/MADD domain containing 1A	Intron (ENSMUST00000102787.9/227801, intron 19 of 21)	ENSMUST00000136460.1	20003
chr2:43978749	cg16451976	FALSE	TRUE	NA	NA	NA	1.96741e-09	2.84678e-08	0.0137967	0.705454	0.807215	0.101761	up	ENSMUSG00000049744	Arhgap15	Rho GTPase activating protein 15	Intron (ENSMUST00000112824.7/76117, intron 6 of 14)	ENSMUST00000128630.1	-86292
chr1:58534603	cg06867259	FALSE	FALSE	NA	NA	NA	1.98927e-09	2.87666e-08	0.013264	0.676132	0.773254	0.0971226	up	ENSMUSG00000026037	Orc2	origin recognition complex, subunit 2	3' UTR	ENSMUST00000027198.11	-29494
chr5:33692660	cg04675539	FALSE	FALSE	NA	NA	NA	1.9942e-09	2.88201e-08	-0.00493706	0.512449	0.477836	-0.0346127	down	ENSMUSG00000037313	Tacc3	transforming, acidic coiled-coil containing protein 3	Distal Intergenic	ENSMUST00000139888.4	23936
chr6:115124862	cg00934241	FALSE	TRUE	NA	NA	NA	2.00159e-09	2.88951e-08	0.00917677	0.244695	0.314011	0.0693156	up	ENSMUSG00000097486	Gm17733	predicted gene, 17733	Downstream (2-3kb)	ENSMUST00000181883.2	9973
chr1:18308020	cg04812757	FALSE	TRUE	NA	NA	NA	2.00183e-09	2.88951e-08	0.0125992	0.534991	0.65192	0.116929	up	ENSMUSG00000067773	Defb41	defensin beta 41	Distal Intergenic	ENSMUST00000088463.1	-42882
chr7:127768759	cg24615697	FALSE	FALSE	NA	NA	NA	2.0107e-09	2.90054e-08	0.00886909	0.576191	0.628333	0.0521421	up	ENSMUSG00000043964	Orai3	ORAI calcium release-activated calcium modulator 3	Promoter	ENSMUST00000118865.7	-1056
chr15:77089486	cg24898582	FALSE	FALSE	NA	NA	NA	2.02239e-09	2.91563e-08	0.0120343	0.636623	0.732163	0.0955404	up	ENSMUSG00000033565	Rbfox2	RNA binding protein, fox-1 homolog (C. elegans) 2	Promoter	ENSMUST00000230194.1	214
chr2:30606905	cg27017668	FALSE	FALSE	NA	NA	NA	2.02493e-09	2.91751e-08	0.00768273	0.299553	0.345469	0.0459167	up	ENSMUSG00000047363	Cstad	CSA-conditional, T cell activation-dependent protein	Intron (ENSMUST00000102853.3/78617, intron 1 of 1)	ENSMUST00000129719.1	1688
chr8:89465240	cg22426280	FALSE	FALSE	NA	NA	NA	2.11101e-09	3.03968e-08	0.0160187	0.682445	0.794125	0.11168	up	ENSMUSG00000031665	Sall1	spalt like transcription factor 1	Distal Intergenic	ENSMUST00000034090.7	-421078
chr4:13408477	cg12613764	FALSE	FALSE	NA	NA	NA	2.13571e-09	3.07337e-08	0.00982254	0.406495	0.489598	0.0831029	up	ENSMUSG00000006586	Runx1t1	RUNX1 translocation partner 1	Distal Intergenic	ENSMUST00000006761.9	-334959
chr9:34603979	cg10123920	FALSE	TRUE	NA	NA	NA	2.1516e-09	3.09435e-08	0.0146239	0.852765	0.907799	0.0550336	up	ENSMUSG00000032036	Kirrel3	kirre like nephrin family adhesion molecule 3	Intron (ENSMUST00000115148.8/67703, intron 2 of 16)	ENSMUST00000187182.6	115043
chr19:4787809	cg15935759	FALSE	FALSE	NA	NA	NA	2.17828e-09	3.13081e-08	0.0084913	0.831027	0.857747	0.0267201	up	ENSMUSG00000094936	Rbm4	RNA binding motif protein 4	Exon (ENSMUST00000180248.7/19653, exon 3 of 4)	ENSMUST00000178615.7	6042
chr5:120366270	cg26724252	FALSE	FALSE	NA	NA	NA	2.18203e-09	3.1343e-08	0.00853021	0.536134	0.613027	0.0768933	up	ENSMUSG00000029595	Lhx5	LIM homeobox protein 5	Distal Intergenic	ENSMUST00000031591.9	-65429
chr1:157147705	cg24957775	FALSE	FALSE	NA	NA	NA	2.22586e-09	3.19531e-08	0.00837231	0.728956	0.776442	0.0474861	up	ENSMUSG00000070565	Rasal2	RAS protein activator like 2	Exon (ENSMUST00000078308.12/226525, exon 16 of 18)	ENSMUST00000128538.1	33736
chr2:45227424	cg13016214	FALSE	FALSE	NA	NA	NA	2.24186e-09	3.2162e-08	0.0108585	0.559705	0.645294	0.0855891	up	ENSMUSG00000026872	Zeb2	zinc finger E-box binding homeobox 2	Distal Intergenic	ENSMUST00000238346.1	-110029
chr12:106203705	cg19259664	FALSE	FALSE	NA	NA	NA	2.24313e-09	3.2162e-08	0.0113498	0.714336	0.797624	0.0832879	up	ENSMUSG00000021115	Vrk1	vaccinia related kinase 1	Distal Intergenic	ENSMUST00000220629.1	172988
chr18:69125056	cg22012277	FALSE	TRUE	NA	NA	NA	2.24555e-09	3.21772e-08	0.00711635	0.0445181	0.0577505	0.0132324	up	ENSMUSG00000098366	Mir145b	microRNA 145b	Distal Intergenic	ENSMUST00000184434.1	-102783
chr5:135072943	cg00847072	FALSE	FALSE	NA	NA	NA	2.25132e-09	3.22403e-08	0.00660965	0.779603	0.802145	0.0225416	up	ENSMUSG00000043614	Vps37d	vacuolar protein sorting 37D	3' UTR	ENSMUST00000067935.10	5323
chr1:168676996	cg11767291	FALSE	TRUE	NA	NA	NA	2.28568e-09	3.26961e-08	0.00969644	0.49686	0.57488	0.0780205	up	ENSMUSG00000098407	Mir6348	microRNA 6348	Distal Intergenic	ENSMUST00000183804.1	186353
chr19:45740448	cg06360155	FALSE	FALSE	NA	NA	NA	2.28592e-09	3.26961e-08	0.00606048	0.212293	0.250886	0.0385935	up	ENSMUSG00000025219	Fgf8	fibroblast growth factor 8	Intron (ENSMUST00000026240.13/14179, intron 4 of 5)	ENSMUST00000111924.7	2236
chr6:52201052	cg14429861	FALSE	FALSE	NA	NA	NA	2.29175e-09	3.27597e-08	0.00588958	0.170808	0.197824	0.0270165	up	ENSMUSG00000085696	Hoxaas3	Hoxa cluster antisense RNA 3	Promoter	ENSMUST00000131502.1	-72
chr19:45476457	cg02268652	FALSE	FALSE	NA	NA	NA	2.29857e-09	3.2806e-08	0.0122809	0.418584	0.526841	0.108258	up	ENSMUSG00000025217	Btrc	beta-transducin repeat containing protein	Intron (ENSMUST00000223764.1/12234, intron 1 of 2)	ENSMUST00000224478.1	30949
chr11:111914062	cg04795810	FALSE	FALSE	NA	NA	NA	2.29903e-09	3.2806e-08	0.0113136	0.57883	0.673307	0.094477	up	ENSMUSG00000041674	BC006965	cDNA sequence BC006965	Distal Intergenic	ENSMUST00000141399.1	755336
chr15:102983942	cg23115029	FALSE	FALSE	NA	NA	NA	2.29915e-09	3.2806e-08	0.00719839	0.125409	0.139615	0.0142062	up	ENSMUSG00000001657	Hoxc8	homeobox C8	Exon (ENSMUST00000001706.6/15427, exon 3 of 3)	ENSMUST00000001703.7	-6665
chr8:91991701	cg22971493	FALSE	FALSE	NA	NA	NA	2.30259e-09	3.28352e-08	0.00797994	0.21245	0.249836	0.0373863	up	ENSMUSG00000031734	Irx3	Iroquois related homeobox 3	Exon (ENSMUST00000210400.1/ENSMUST00000210400.1, exon 1 of 3)	ENSMUST00000175795.3	-189634
chr9:37034534	cg23435453	FALSE	TRUE	NA	NA	NA	2.30727e-09	3.28821e-08	0.014188	0.616567	0.735668	0.119101	up	ENSMUSG00000035934	Pknox2	Pbx/knotted 1 homeobox 2	Intron (ENSMUST00000177218.7/208076, intron 1 of 10)	ENSMUST00000175938.8	-47262
chr14:48771188	cg24419017	FALSE	FALSE	NA	NA	NA	2.32991e-09	3.31847e-08	0.00810724	0.556214	0.621117	0.0649026	up	ENSMUSG00000021848	Otx2	orthodenticle homeobox 2	Intron (ENSMUST00000228153.1/606497, intron 2 of 4)	ENSMUST00000227404.1	-97369
chr9:37121981	cg19282146	FALSE	TRUE	NA	NA	NA	2.34584e-09	3.33915e-08	0.0101897	0.437019	0.540409	0.10339	up	ENSMUSG00000035934	Pknox2	Pbx/knotted 1 homeobox 2	Intron (ENSMUST00000039674.12/208076, intron 1 of 12)	ENSMUST00000188348.6	15586
chr3:118674546	cg16120895	FALSE	FALSE	NA	NA	NA	2.37289e-09	3.37561e-08	0.00630263	0.391054	0.431904	0.0408496	up	ENSMUSG00000033308	Dpyd	dihydropyrimidine dehydrogenase	Exon (ENSMUST00000039177.11/99586, exon 3 of 23)	ENSMUST00000149101.2	112366
chr4:55013763	cg23330818	FALSE	TRUE	NA	NA	NA	2.39249e-09	3.40146e-08	0.011223	0.419833	0.508595	0.0887623	up	ENSMUSG00000060206	Zfp462	zinc finger protein 462	Exon (ENSMUST00000098070.9/242466, exon 3 of 13)	ENSMUST00000079605.4	2283
chr13:83662532	cg19044063	FALSE	FALSE	NA	NA	NA	2.4092e-09	3.42315e-08	0.0123801	0.249039	0.347674	0.0986342	up	ENSMUSG00000005583	Mef2c	myocyte enhancer factor 2C	3' UTR	ENSMUST00000197145.1	9644
chr16:67031148	cg21859328	FALSE	FALSE	NA	NA	NA	2.4437e-09	3.47009e-08	0.0108189	0.727285	0.792153	0.0648672	up	ENSMUSG00000064115	Cadm2	cell adhesion molecule 2	Intron (ENSMUST00000114292.7/239857, intron 1 of 9)	ENSMUST00000128168.2	-77814
chr17:51761485	cg21132526	FALSE	FALSE	NA	NA	NA	2.47312e-09	3.50975e-08	0.012287	0.656133	0.7458	0.0896672	up	ENSMUSG00000023927	Satb1	special AT-rich sequence binding protein 1	Exon (ENSMUST00000194893.1/ENSMUST00000194893.1, exon 1 of 1)	ENSMUST00000137697.1	-19219
chr8:87719421	cg14854610	FALSE	FALSE	NA	NA	NA	2.49076e-09	3.53267e-08	-0.00759471	0.570147	0.49863	-0.0715173	down	ENSMUSG00000045333	Zfp423	zinc finger protein 423	Intron (ENSMUST00000165770.8/94187, intron 3 of 5)	ENSMUST00000174249.1	84402
chr17:32225020	cg00560327	FALSE	FALSE	NA	NA	NA	2.4952e-09	3.53684e-08	-0.0082253	0.872829	0.844353	-0.0284766	down	NA	Gm4432	predicted gene 4432	Intron (ENSMUST00000003726.15/57261, intron 4 of 19)	ENSMUST00000230961.2	-17143
chr2:169811747	cg19466923	FALSE	FALSE	NA	NA	NA	2.4985e-09	3.53939e-08	0.00875322	0.757188	0.797679	0.0404903	up	ENSMUSG00000047907	Tshz2	teashirt zinc finger family member 2	Intron (ENSMUST00000109159.2/228911, intron 1 of 2)	ENSMUST00000123300.2	-73146
chr7:37515813	cg10141691	FALSE	FALSE	NA	NA	NA	2.51408e-09	3.55933e-08	0.0159446	0.694354	0.813743	0.119389	up	ENSMUSG00000043456	Zfp536	zinc finger protein 536	Intron (ENSMUST00000206763.2/243937, intron 1 of 3)	ENSMUST00000206763.2	52577
chr2:28835031	cg14769305	FALSE	FALSE	NA	NA	NA	2.51683e-09	3.56109e-08	-0.00552345	0.819761	0.788601	-0.0311605	down	ENSMUSG00000035666	Gtf3c4	general transcription factor IIIC, polypeptide 4	Exon (ENSMUST00000171404.7/269252, exon 3 of 6)	ENSMUST00000037117.5	5255
chr7:37922011	cg26340215	FALSE	FALSE	NA	NA	NA	2.52782e-09	3.57434e-08	0.0102165	0.454672	0.533632	0.0789601	up	ENSMUSG00000030421	Uri1	URI1, prefoldin-like chaperone	Distal Intergenic	ENSMUST00000205918.1	40517
chr2:44310360	cg00823568	FALSE	FALSE	NA	NA	NA	2.52922e-09	3.57434e-08	0.01042	0.657328	0.735021	0.0776935	up	ENSMUSG00000085089	Arhgap15os	Rho GTPase activating protein 15, opposite strand	Intron (ENSMUST00000112824.7/76117, intron 12 of 14)	ENSMUST00000139948.1	-245036
chr11:98968864	cg19234729	FALSE	FALSE	NA	NA	NA	2.53321e-09	3.57784e-08	0.00768486	0.224445	0.255187	0.0307425	up	ENSMUSG00000037992	Rara	retinoic acid receptor, alpha	Intron (ENSMUST00000107474.7/19401, intron 4 of 8)	ENSMUST00000107473.2	8452
chr13:56102762	cg23345269	FALSE	FALSE	NA	NA	NA	2.54014e-09	3.58548e-08	0.0100013	0.563167	0.641238	0.0780711	up	ENSMUSG00000015937	Macroh2a1	macroH2A.1 histone	Exon (ENSMUST00000141031.7/26914, exon 4 of 4)	ENSMUST00000141589.1	-12704
chr14:76416385	cg15696611	FALSE	FALSE	NA	NA	NA	2.56041e-09	3.61194e-08	0.00917826	0.125154	0.167357	0.0422031	up	ENSMUSG00000022010	Tsc22d1	TSC22 domain family, member 1	Promoter	ENSMUST00000048371.14	798
chr2:142599522	cg22101208	FALSE	TRUE	NA	NA	NA	2.59399e-09	3.65712e-08	0.0134507	0.639145	0.747282	0.108137	up	ENSMUSG00000038844	Kif16b	kinesin family member 16B	Distal Intergenic	ENSMUST00000142078.1	49241
chr2:63970491	cg00324422	FALSE	FALSE	NA	NA	NA	2.61925e-09	3.69054e-08	0.0104601	0.536202	0.620741	0.0845395	up	ENSMUSG00000075324	Fign	fidgetin	Downstream (1-2kb)	ENSMUST00000126042.1	127497
chr2:19451658	cg13996934	FALSE	TRUE	NA	NA	NA	2.62465e-09	3.69594e-08	0.00712812	0.218427	0.24587	0.0274438	up	ENSMUSG00000085388	Ptf1aos	pancreas specific transcription factor 1a, opposite strand	Distal Intergenic	ENSMUST00000122978.1	-4984
chr9:57758894	cg26703991	FALSE	FALSE	NA	NA	NA	2.63417e-09	3.70704e-08	0.0150509	0.555239	0.682059	0.126821	up	ENSMUSG00000032316	Clk3	CDC-like kinase 3	Exon (ENSMUST00000216095.1/102414, exon 3 of 12)	ENSMUST00000215333.1	-3573
chr3:127746040	cg04784920	FALSE	FALSE	NA	NA	NA	2.63567e-09	3.70704e-08	0.0182861	0.659835	0.774496	0.114661	up	ENSMUSG00000028028	Alpk1	alpha-kinase 1	Intron (ENSMUST00000029662.11/71481, intron 1 of 13)	ENSMUST00000198955.4	-16469
chr5:123635276	cg24380618	FALSE	TRUE	NA	NA	NA	2.64306e-09	3.71522e-08	0.00776369	0.82865	0.841972	0.0133227	up	ENSMUSG00000049550	Clip1	CAP-GLY domain containing linker protein 1	3' UTR	ENSMUST00000137363.7	12601
chr11:98760963	cg19258589	FALSE	FALSE	NA	NA	NA	2.64882e-09	3.7211e-08	0.00900438	0.790629	0.818975	0.0283456	up	ENSMUSG00000058756	Thra	thyroid hormone receptor alpha	Exon (ENSMUST00000064187.11/21833, exon 5 of 10)	ENSMUST00000124072.1	7377
chr6:127471589	cg06346608	FALSE	FALSE	NA	NA	NA	2.67782e-09	3.75961e-08	0.0153001	0.691715	0.80587	0.114156	up	ENSMUSG00000037997	Parp11	poly (ADP-ribose) polymerase family, member 11	Exon (ENSMUST00000112195.7/101187, exon 4 of 7)	ENSMUST00000136945.2	-2557
chr9:49403272	cg02650131	FALSE	FALSE	NA	NA	NA	2.68352e-09	3.76537e-08	-0.00635416	0.930692	0.914779	-0.0159138	down	ENSMUSG00000032257	Ankk1	ankyrin repeat and kinase domain containing 1	Exon (ENSMUST00000075764.7/13489, exon 6 of 8)	ENSMUST00000216227.1	16164
chr7:115866128	cg17284609.2	FALSE	FALSE	NA	NA	NA	2.68652e-09	3.76734e-08	-0.00793446	0.45429	0.380426	-0.0738639	down	ENSMUSG00000051910	Sox6	SRY (sex determining region Y)-box 6	Intron (ENSMUST00000206034.1/20679, intron 2 of 15)	ENSMUST00000206123.1	-6276
chr4:22067269	cg00939855	FALSE	FALSE	NA	NA	NA	2.69367e-09	3.77513e-08	0.00543703	0.327553	0.361107	0.0335544	up	ENSMUSG00000028246	Faxc	failed axon connections homolog	Distal Intergenic	ENSMUST00000155220.1	108813
chr9:29700125	cg06998842	FALSE	FALSE	NA	NA	NA	2.70947e-09	3.79502e-08	0.0102187	0.820113	0.867548	0.0474351	up	ENSMUSG00000059974	Ntm	neurotrimin	Intron (ENSMUST00000075069.10/235106, intron 1 of 7)	ENSMUST00000146651.1	262994
chr8:84594148	cg07003873	FALSE	FALSE	NA	NA	NA	2.71148e-09	3.79559e-08	0.00563378	0.469559	0.522879	0.0533205	up	ENSMUSG00000034656	Cacna1a	calcium channel, voltage-dependent, P/Q type, alpha 1A subunit	Exon (ENSMUST00000238701.1/12286, exon 33 of 49)	ENSMUST00000238337.1	-6346
chr11:98283898	cg23597056	FALSE	FALSE	NA	NA	NA	2.7242e-09	3.81114e-08	0.00723564	0.248598	0.301604	0.0530064	up	ENSMUSG00000093176	Mir5119	microRNA 5119	Distal Intergenic	ENSMUST00000175435.1	21292
chr9:48758077	cg08389403	FALSE	FALSE	NA	NA	NA	2.74301e-09	3.83415e-08	0.012605	0.628621	0.742791	0.11417	up	ENSMUSG00000066687	Zbtb16	zinc finger and BTB domain containing 16	Intron (ENSMUST00000093852.4/235320, intron 2 of 6)	ENSMUST00000093852.4	77868
chr12:9158999	cg05803862	FALSE	FALSE	NA	NA	NA	2.7439e-09	3.83415e-08	-0.00822815	0.712545	0.650782	-0.0617624	down	ENSMUSG00000066637	Ttc32	tetratricopeptide repeat domain 32	Distal Intergenic	ENSMUST00000219470.1	128971
chr2:56322092	cg16802716	FALSE	FALSE	NA	NA	NA	2.78489e-09	3.88851e-08	0.0106028	0.458179	0.555859	0.0976795	up	ENSMUSG00000098437	Mir195b	microRNA 195b	Distal Intergenic	ENSMUST00000184814.1	-463719
chr18:84070950	cg02649631	FALSE	FALSE	NA	NA	NA	2.78609e-09	3.88851e-08	0.0100927	0.654192	0.722746	0.0685542	up	ENSMUSG00000046982	Tshz1	teashirt zinc finger family member 1	Intron (ENSMUST00000060303.9/110796, intron 1 of 1)	ENSMUST00000235188.1	14125
chr4:21688100	cg07670450	FALSE	FALSE	NA	NA	NA	2.7891e-09	3.89041e-08	0.00639567	0.0742028	0.0825878	0.00838504	up	ENSMUSG00000040478	Prdm13	PR domain containing 13	Distal Intergenic	ENSMUST00000095141.3	-2137
chr11:33301377	cg18560297	FALSE	FALSE	NA	NA	NA	2.79947e-09	3.90258e-08	0.0107673	0.523638	0.61429	0.0906511	up	ENSMUSG00000040594	Ranbp17	RAN binding protein 17	Intron (ENSMUST00000102815.9/66011, intron 19 of 27)	ENSMUST00000154808.1	28638
chr8:91552383	cg03519232	FALSE	FALSE	NA	NA	NA	2.82927e-09	3.94179e-08	0.00857634	0.189504	0.239435	0.0499314	up	ENSMUSG00000055932	Fto	fat mass and obesity associated	Intron (ENSMUST00000069718.14/26383, intron 8 of 8)	ENSMUST00000140276.1	84698
chr12:107093618	cg12585954	FALSE	FALSE	NA	NA	NA	2.87901e-09	4.00872e-08	0.0118282	0.523804	0.634128	0.110324	up	ENSMUSG00000085820	4933406K04Rik	RIKEN cDNA 4933406K04 gene	Intron (ENSMUST00000143652.1/ENSMUST00000143652.1, intron 1 of 2)	ENSMUST00000149382.1	-377256
chr3:17620178	cg14172598	FALSE	TRUE	NA	NA	NA	2.89323e-09	4.02615e-08	0.00700374	0.480503	0.541198	0.0606951	up	ENSMUSG00000100252	Mir124-2hg	Mir124-2 host gene (non-protein coding)	Distal Intergenic	ENSMUST00000188983.6	-169743
chr19:45476085	cg16026813	FALSE	TRUE	NA	NA	NA	2.96994e-09	4.13047e-08	0.0114026	0.229851	0.295975	0.0661239	up	ENSMUSG00000025217	Btrc	beta-transducin repeat containing protein	Intron (ENSMUST00000223764.1/12234, intron 1 of 2)	ENSMUST00000224478.1	30577
[truncated: 7,283 more rows]
