# Supplementary material for: Methylomic signatures of tau and amyloid-beta in transgenic mouse models of Alzheimer’s disease neuropathology
Source: NPJ Dement. 2026 Apr 7;2(1):23. doi: 10.1038/s44400-026-00074-y (PMC13056554; doi:10.1038/s44400-026-00074-y)
Supplement: Supplementary file 10 — Data S9 [file 44400_2026_74_MOESM10_ESM.xlsx]

## Sheet: TABLE S9
Position	cpg	ECX Genotype DMP	ECX Pathology DMP	HIPP P-value Genotype	HIPP FDR Genotype	HIPP Beta Size Genotype	HIPP P-value Pathology	HIPP FDR Pathology	HIPP Beta Size Pathology	HIPP mean DNAm (WT)	HIPP mean DNAm (TG)	HIPP Delta DNAm	HIPP Direction TG	ChIPseeker_GeneEnsembl	ChIPseeker_GeneSymbol	ChIPseeker_GeneName	ChIPseeker_Annotation	ChIPseeker_TransEnsembl	distanceToTSS
chr13:28949481	cg22103215	FALSE	FALSE	NA	NA	NA	1.51488e-15	1.78975e-11	0.0130062	0.161539	0.187312	0.0257722	up	ENSMUSG00000076431	Sox4	SRY (sex determining region Y)-box 4	3' UTR	ENSMUST00000067230.5	4232
chr13:81828611	cg20537035	FALSE	FALSE	NA	NA	NA	7.8305e-16	1.78975e-11	0.0128063	0.130986	0.153482	0.0224963	up	ENSMUSG00000021537	Cetn3	centrin 3	Distal Intergenic	ENSMUST00000224168.1	36634
chr5:149349858	cg26934229	FALSE	FALSE	NA	NA	NA	3.00916e-14	2.37011e-10	0.00806392	0.670866	0.691717	0.0208505	up	ENSMUSG00000029659	Medag	mesenteric estrogen dependent adipogenesis	Distal Intergenic	ENSMUST00000201641.1	-18618
chr6:125152632	cg21838477	FALSE	FALSE	NA	NA	NA	3.49585e-13	2.06509e-09	-0.00953213	0.775801	0.759584	-0.0162173	down	ENSMUSG00000038271	Iffo1	intermediate filament family orphan 1	Promoter	ENSMUST00000150474.1	-716
chr13:28949874	cg26603143	FALSE	FALSE	NA	NA	NA	3.3975e-12	1.52834e-08	0.00789866	0.057501	0.0650484	0.0075474	up	ENSMUSG00000076431	Sox4	SRY (sex determining region Y)-box 4	3' UTR	ENSMUST00000067230.5	3839
chr18:69125056	cg22012277	FALSE	FALSE	NA	NA	NA	5.08381e-12	1.52834e-08	0.00990617	0.0411708	0.0477994	0.00662869	up	ENSMUSG00000098366	Mir145b	microRNA 145b	Distal Intergenic	ENSMUST00000184434.1	-102783
chr2:18779731	cg19523620	FALSE	FALSE	NA	NA	NA	5.17447e-12	1.52834e-08	-0.00709951	0.960349	0.955077	-0.00527219	down	ENSMUSG00000092353	Gm3363	predicted gene 3363	Distal Intergenic	ENSMUST00000174811.1	-18869
chr2:43786337	cg25542004	FALSE	FALSE	NA	NA	NA	4.67591e-12	1.52834e-08	0.020014	0.428035	0.497427	0.0693921	up	ENSMUSG00000049744	Arhgap15	Rho GTPase activating protein 15	Intron (ENSMUST00000112824.7/76117, intron 2 of 14)	ENSMUST00000055776.7	37467
chr14:98019100	cg20584529	FALSE	FALSE	NA	NA	NA	6.27499e-12	1.64746e-08	0.0127949	0.638364	0.689791	0.0514267	up	ENSMUSG00000055639	Dach1	dachshund family transcription factor 1	Intron (ENSMUST00000069334.7/13134, intron 1 of 10)	ENSMUST00000069334.7	150443
chr17:87746301	cg14556391	FALSE	FALSE	0.000119499	0.0450908	-0.256889	1.24841e-11	2.94987e-08	0.0124636	0.225538	0.258566	0.0330279	down	ENSMUSG00000024151	Msh2	mutS homolog 2	Exon (ENSMUST00000055221.8/210741, exon 2 of 2)	ENSMUST00000174703.1	49760
chr3:86793249	cg12334420	FALSE	FALSE	NA	NA	NA	1.37962e-11	2.96355e-08	-0.0145822	0.739891	0.69641	-0.0434813	down	ENSMUSG00000028078	Dclk2	doublecortin-like kinase 2	Promoter	ENSMUST00000192260.1	-934
chr4:77993622	cg17145823.1	FALSE	FALSE	NA	NA	NA	1.79857e-11	3.54152e-08	-0.013248	0.550874	0.543347	-0.00752673	down	ENSMUSG00000028399	Ptprd	protein tyrosine phosphatase, receptor type, D	Intron (ENSMUST00000107287.8/19266, intron 1 of 14)	ENSMUST00000138955.7	218117
chr11:69553130	cg21374469	FALSE	FALSE	NA	NA	NA	7.41369e-11	1.25127e-07	0.00852954	0.257704	0.282906	0.025202	up	ENSMUSG00000005237	Dnah2	dynein, axonemal, heavy chain 2	Downstream (<1kb)	ENSMUST00000149991.1	-4020
chr8:91645445	cg24882301	FALSE	FALSE	NA	NA	NA	7.21376e-11	1.25127e-07	0.0157262	0.825927	0.853402	0.027475	up	ENSMUSG00000031734	Irx3	Iroquois related homeobox 3	Intron (ENSMUST00000069718.14/26383, intron 8 of 8)	ENSMUST00000093312.5	156470
chr11:25814771	cg07793013	FALSE	FALSE	NA	NA	NA	1.31558e-10	2.0724e-07	0.0120424	0.691881	0.72862	0.0367385	up	NA	5730522E02Rik	RIKEN cDNA 5730522E02 gene	Intron (ENSMUST00000125773.7/70626, intron 2 of 5)	ENSMUST00000179180.1	-45630
chr10:87389180	cg05249880	FALSE	FALSE	NA	NA	NA	2.00158e-10	2.95596e-07	0.00551687	0.535707	0.550809	0.0151014	up	ENSMUSG00000020052	Ascl1	achaete-scute family bHLH transcription factor 1	Distal Intergenic	ENSMUST00000020243.9	104480
chr1:121046857	cg05894328	FALSE	FALSE	NA	NA	NA	3.11384e-10	4.32805e-07	0.00954358	0.787824	0.803248	0.0154241	up	ENSMUSG00000097881	Celrr	cerebellum expressed regulatory RNA	Distal Intergenic	ENSMUST00000181433.7	-40548
chr8:89308618	cg08915345	FALSE	FALSE	NA	NA	NA	4.22517e-10	5.54647e-07	0.0124724	0.355313	0.392349	0.0370363	up	ENSMUSG00000031665	Sall1	spalt like transcription factor 1	Distal Intergenic	ENSMUST00000034090.7	-264456
chr12:51768923	cg03231903	FALSE	FALSE	NA	NA	NA	7.99478e-10	9.94256e-07	-0.00857773	0.872696	0.858435	-0.014261	down	ENSMUSG00000035247	Hectd1	HECT domain E3 ubiquitin protein ligase 1	Exon (ENSMUST00000042052.8/207304, exon 25 of 43)	ENSMUST00000218626.1	-3692
chr11:102675858	cg16346788	FALSE	FALSE	NA	NA	NA	9.5799e-10	1.13182e-06	0.0109017	0.658955	0.681028	0.0220736	up	ENSMUSG00000051455	Meioc	meiosis specific with coiled-coil domain	Exon (ENSMUST00000100378.3/268491, exon 5 of 8)	ENSMUST00000155813.1	10235
chr10:91501691	cg20851152	FALSE	FALSE	NA	NA	NA	1.26226e-09	1.41563e-06	0.0109823	0.489896	0.520889	0.0309929	up	ENSMUSG00000111544	4930534H03Rik	RIKEN cDNA 4930534H03 gene	Distal Intergenic	ENSMUST00000216311.1	-281049
chr16:43334554	cg26352306	FALSE	FALSE	NA	NA	NA	1.37794e-09	1.41563e-06	0.0148767	0.414865	0.478232	0.0633665	up	ENSMUSG00000022708	Zbtb20	zinc finger and BTB domain containing 20	Intron (ENSMUST00000126354.7/56490, intron 7 of 7)	ENSMUST00000141941.7	-28494
chr6:15123860	cg26052854	FALSE	FALSE	NA	NA	NA	1.33765e-09	1.41563e-06	0.00931441	0.777316	0.801542	0.0242267	up	ENSMUSG00000029563	Foxp2	forkhead box P2	Intron (ENSMUST00000115477.7/114142, intron 3 of 18)	ENSMUST00000115470.2	-60787
chr2:61765736	cg11987336	FALSE	FALSE	NA	NA	NA	1.46571e-09	1.44305e-06	0.00927994	0.185451	0.208879	0.0234276	up	ENSMUSG00000026914	Psmd14	proteasome (prosome, macropain) 26S subunit, non-ATPase, 14	Promoter	ENSMUST00000154627.7	350
chr18:13409860	cg25723577	FALSE	FALSE	NA	NA	NA	1.62299e-09	1.53398e-06	0.00894113	0.578254	0.612237	0.0339834	up	ENSMUSG00000037346	Hrh4	histamine receptor H4	Distal Intergenic	ENSMUST00000234565.1	402823
chr11:25855557	cg08987848	FALSE	FALSE	NA	NA	NA	1.90591e-09	1.73211e-06	0.0125206	0.510991	0.545318	0.0343272	up	NA	5730522E02Rik	RIKEN cDNA 5730522E02 gene	Intron (ENSMUST00000125773.7/70626, intron 2 of 5)	ENSMUST00000179180.1	-86416
chr1:62053409	cg16181261	FALSE	FALSE	NA	NA	NA	2.09368e-09	1.76684e-06	0.00915155	0.371332	0.402901	0.0315689	up	ENSMUSG00000085019	Pard3bos2	par-3 family cell polarity regulator beta, opposite strand 2	Intron (ENSMUST00000138768.7/72823, intron 3 of 4)	ENSMUST00000127498.2	82700
chr1:64087964	cg06916059	FALSE	FALSE	NA	NA	NA	2.07418e-09	1.76684e-06	0.0134388	0.155352	0.19127	0.0359184	up	ENSMUSG00000025959	Klf7	Kruppel-like factor 7 (ubiquitous)	Intron (ENSMUST00000149820.1/ENSMUST00000149820.1, intron 3 of 3)	ENSMUST00000055001.9	33518
chr12:41486019	cg14096828	FALSE	FALSE	NA	NA	NA	2.72081e-09	2.2169e-06	0.0139537	0.0841382	0.0991246	0.0149864	up	ENSMUSG00000036295	Lrrn3	leucine rich repeat protein 3, neuronal	Promoter	ENSMUST00000043884.5	412
chr14:48738339	cg05847200	FALSE	FALSE	NA	NA	NA	2.93803e-09	2.28555e-06	0.00683463	0.321497	0.344736	0.0232387	up	ENSMUSG00000021848	Otx2	orthodenticle homeobox 2	Intron (ENSMUST00000228153.1/606497, intron 2 of 4)	ENSMUST00000227404.1	-64520
chr8:91552383	cg03519232	FALSE	FALSE	NA	NA	NA	2.99853e-09	2.28555e-06	0.0107366	0.191321	0.217624	0.0263029	up	ENSMUSG00000055932	Fto	fat mass and obesity associated	Intron (ENSMUST00000069718.14/26383, intron 8 of 8)	ENSMUST00000140276.1	84698
chr1:177150598	cg04221461	FALSE	FALSE	NA	NA	NA	3.355e-09	2.47735e-06	0.00948032	0.171887	0.19677	0.0248836	up	ENSMUSG00000019699	Akt3	thymoma viral proto-oncogene 3	Intron (ENSMUST00000019843.14/23797, intron 1 of 12)	ENSMUST00000111160.8	98169
chr11:84554128	cg09452662	FALSE	FALSE	NA	NA	NA	3.48661e-09	2.49652e-06	0.0117181	0.519752	0.563258	0.0435065	up	ENSMUSG00000087211	Lhx1os	LIM homeobox 1, opposite strand	Distal Intergenic	ENSMUST00000128121.1	28444
chr16:43122445	cg13484596	FALSE	FALSE	NA	NA	NA	3.60442e-09	2.50497e-06	-0.0267373	0.831206	0.722684	-0.108521	down	ENSMUSG00000022708	Zbtb20	zinc finger and BTB domain containing 20	Intron (ENSMUST00000126354.7/56490, intron 3 of 7)	ENSMUST00000146708.7	-113435
chr11:25855605	cg01085196	FALSE	FALSE	NA	NA	NA	4.53873e-09	3.06416e-06	0.0136331	0.497734	0.550848	0.0531147	up	NA	5730522E02Rik	RIKEN cDNA 5730522E02 gene	Intron (ENSMUST00000125773.7/70626, intron 2 of 5)	ENSMUST00000179180.1	-86464
chr16:43557635	cg22786134	TRUE	TRUE	NA	NA	NA	5.70593e-09	3.74515e-06	-0.0274374	0.343903	0.217725	-0.126177	down	ENSMUSG00000022708	Zbtb20	zinc finger and BTB domain containing 20	Intron (ENSMUST00000132881.7/56490, intron 4 of 4)	ENSMUST00000114695.2	47327
chr4:97281131	cg05444660	FALSE	FALSE	NA	NA	NA	5.98237e-09	3.82047e-06	0.0114527	0.538646	0.582825	0.0441788	up	NA	E130114P18Rik	RIKEN cDNA E130114P18 gene	Distal Intergenic	ENSMUST00000148653.7	303465
chr18:69499816	cg04600154	FALSE	FALSE	NA	NA	NA	8.13122e-09	5.05612e-06	0.0164886	0.392263	0.441476	0.0492131	up	ENSMUSG00000053477	Tcf4	transcription factor 4	Promoter	ENSMUST00000201181.3	427
chr1:55914648	cg06763486	FALSE	FALSE	NA	NA	NA	1.0053e-08	6.09085e-06	0.0118991	0.670173	0.710082	0.0399094	up	ENSMUSG00000099950	9130227L01Rik	RIKEN cDNA 9130227L01 gene	Distal Intergenic	ENSMUST00000189293.1	-16593
chr12:10377274	cg05921631	FALSE	FALSE	NA	NA	NA	1.05689e-08	6.24329e-06	-0.0183128	0.669726	0.587977	-0.0817483	down	ENSMUSG00000020622	Nt5c1b	5'-nucleotidase, cytosolic IB	3' UTR	ENSMUST00000218148.1	2221
chr1:177150507	cg07928068	FALSE	FALSE	NA	NA	NA	1.08878e-08	6.27485e-06	0.0079298	0.18104	0.201749	0.0207086	up	ENSMUSG00000019699	Akt3	thymoma viral proto-oncogene 3	Intron (ENSMUST00000019843.14/23797, intron 1 of 12)	ENSMUST00000111160.8	98260
chr8:107372877	cg05358536	FALSE	FALSE	NA	NA	NA	1.24436e-08	7.00074e-06	0.0078185	0.464513	0.497726	0.033213	up	ENSMUSG00000003847	Nfat5	nuclear factor of activated T cells 5	3' UTR	ENSMUST00000147588.1	17057
chr16:91140656	cg17172342	FALSE	FALSE	NA	NA	NA	1.33347e-08	7.32758e-06	0.013643	0.291097	0.345997	0.0549002	up	ENSMUSG00000039851	4932438H23Rik	RIKEN cDNA 4932438H23 gene	Intron (ENSMUST00000231396.1/ENSMUST00000231396.1, intron 2 of 2)	ENSMUST00000146047.1	-45534
chr2:147188384	cg13656236	FALSE	FALSE	NA	NA	NA	1.46752e-08	7.88093e-06	-0.0124477	0.321269	0.28521	-0.036059	down	ENSMUSG00000053545	6430503K07Rik	RIKEN cDNA 6430503K07 gene	Promoter	ENSMUST00000144411.1	960
chr17:15381815	cg14654599	FALSE	FALSE	NA	NA	NA	1.53788e-08	8.07525e-06	0.00811271	0.257002	0.276177	0.0191749	up	ENSMUSG00000014773	Dll1	delta like canonical Notch ligand 1	Distal Intergenic	ENSMUST00000143460.1	-4943
chr13:18287484	cg11312528	FALSE	FALSE	NA	NA	NA	2.67063e-08	1.37183e-05	0.0113771	0.697147	0.710283	0.0131365	up	ENSMUSG00000009734	Pou6f2	POU domain, class 6, transcription factor 2	Intron (ENSMUST00000139064.9/218030, intron 2 of 7)	ENSMUST00000222900.1	94555
chr16:43122487	cg08416404	FALSE	FALSE	NA	NA	NA	3.10056e-08	1.55879e-05	-0.0246419	0.838667	0.743688	-0.0949795	down	ENSMUSG00000022708	Zbtb20	zinc finger and BTB domain containing 20	Intron (ENSMUST00000126354.7/56490, intron 3 of 7)	ENSMUST00000146708.7	-113393
chr4:109763217	cg12483863	FALSE	FALSE	NA	NA	NA	3.65216e-08	1.79785e-05	0.00849815	0.484203	0.513299	0.0290961	up	ENSMUSG00000010517	Faf1	Fas-associated factor 1	Intron (ENSMUST00000102724.4/14084, intron 7 of 18)	ENSMUST00000155204.1	-77568
chr14:55544477	cg22976006	FALSE	FALSE	NA	NA	NA	3.83773e-08	1.85065e-05	0.00774054	0.315933	0.341853	0.0259196	up	ENSMUSG00000040618	Pck2	phosphoenolpyruvate carboxykinase 2 (mitochondrial)	Promoter	ENSMUST00000226295.1	533
chr2:91138763	cg15030128	FALSE	FALSE	NA	NA	NA	4.08248e-08	1.9293e-05	-0.0114655	0.845985	0.831061	-0.014924	down	ENSMUSG00000040687	Madd	MAP-kinase activating death domain	Promoter	ENSMUST00000156368.1	493
chr9:63523737	cg09540833	FALSE	FALSE	NA	NA	NA	4.29317e-08	1.98908e-05	0.0122393	0.576913	0.610492	0.0335784	up	ENSMUSG00000037801	Iqch	IQ motif containing H	Intron (ENSMUST00000126238.2/ENSMUST00000126238.2, intron 3 of 4)	ENSMUST00000171243.1	78680
chr11:36068930	cg14928175	FALSE	FALSE	NA	NA	NA	4.84574e-08	2.20192e-05	-0.0158372	0.830618	0.777601	-0.0530163	down	ENSMUSG00000018849	Wwc1	WW, C2 and coiled-coil domain containing 1	Intron (ENSMUST00000102801.7/23964, intron 18 of 30)	ENSMUST00000018993.6	-88403
chr2:74272815	cg05758851	FALSE	FALSE	NA	NA	NA	5.15417e-08	2.29789e-05	0.00706093	0.826685	0.843483	0.016798	up	ENSMUSG00000085405	4930441J16Rik	RIKEN cDNA 4930441J16 gene	Distal Intergenic	ENSMUST00000153743.1	34902
chr11:94044409	cg10536349	FALSE	FALSE	NA	NA	NA	5.66887e-08	2.35e-05	0.0149533	0.165706	0.216969	0.0512623	up	ENSMUSG00000020859	Spag9	sperm associated antigen 9	Promoter	ENSMUST00000024979.14	44
chr13:28949479	cg12545961	FALSE	FALSE	NA	NA	NA	5.52771e-08	2.35e-05	0.006444	0.048441	0.0500597	0.00161865	up	ENSMUSG00000076431	Sox4	SRY (sex determining region Y)-box 4	3' UTR	ENSMUST00000067230.5	4234
chr2:47430045	cg24510043	FALSE	FALSE	NA	NA	NA	5.52738e-08	2.35e-05	0.0124607	0.402049	0.45736	0.0553113	up	ENSMUSG00000052155	Acvr2a	activin receptor IIA	Distal Intergenic	ENSMUST00000063886.3	-1384064
chr2:57523049	cg14040602	FALSE	FALSE	NA	NA	NA	5.58938e-08	2.35e-05	0.00947219	0.649946	0.670639	0.0206939	up	ENSMUSG00000026827	Gpd2	glycerol phosphate dehydrogenase 2, mitochondrial	Distal Intergenic	ENSMUST00000154612.1	255672
chr2:32750969	cg03900224	FALSE	FALSE	NA	NA	NA	6.68581e-08	2.72377e-05	0.00854764	0.365195	0.391076	0.0258806	up	ENSMUSG00000009563	Tor2a	torsin family 2, member A	Exon (ENSMUST00000074248.10/27387, exon 8 of 12)	ENSMUST00000009707.13	-6265
chr7:119033782	cg15873606	FALSE	FALSE	NA	NA	NA	6.86647e-08	2.74996e-05	0.00656325	0.784057	0.797154	0.013097	up	ENSMUSG00000008734	Gprc5b	G protein-coupled receptor, family C, group 5, member B	Distal Intergenic	ENSMUST00000008878.9	-38571
chr12:46020983	cg00257941	FALSE	FALSE	NA	NA	NA	7.39223e-08	2.91118e-05	-0.00746272	0.936879	0.927859	-0.00901996	down	ENSMUSG00000021047	Nova1	NOVA alternative splicing regulator 1	Distal Intergenic	ENSMUST00000219886.1	699876
chr13:79278018	cg09636160	FALSE	FALSE	NA	NA	NA	7.53845e-08	2.9201e-05	0.00962856	0.304268	0.341594	0.0373266	up	ENSMUSG00000087143	A830082K12Rik	RIKEN cDNA A830082K12 gene	Distal Intergenic	ENSMUST00000134705.1	1075465
chr16:77594288	cg25135889	FALSE	FALSE	NA	NA	NA	7.92455e-08	3.02015e-05	0.0117163	0.0970564	0.118982	0.0219252	up	ENSMUSG00000065530	Mir99a	microRNA 99a	Exon (ENSMUST00000194553.1/ENSMUST00000194553.1, exon 1 of 1)	ENSMUST00000083596.1	-4648
chr3:144174110	cg11082332	FALSE	FALSE	NA	NA	NA	8.2137e-08	3.08066e-05	0.00789717	0.463678	0.492061	0.0283828	up	ENSMUSG00000028266	Lmo4	LIM domain only 4	Distal Intergenic	ENSMUST00000148128.1	20708
chr16:77237157	cg03673311	FALSE	FALSE	NA	NA	NA	9.21913e-08	3.40373e-05	0.00769185	0.0566314	0.0622483	0.00561686	up	ENSMUSG00000090386	Mir99ahg	Mir99a and Mirlet7c-1 host gene (non-protein coding)	Promoter	ENSMUST00000182398.7	838
chr14:20686569	cg10095878	FALSE	FALSE	NA	NA	NA	9.92801e-08	3.44984e-05	-0.0154767	0.902673	0.886562	-0.0161111	down	ENSMUSG00000039367	Sec24c	Sec24 related gene family, member C (S. cerevisiae)	Exon (ENSMUST00000048657.9/218811, exon 7 of 23)	ENSMUST00000224791.1	-2505
chr2:146325066	cg11578175	FALSE	FALSE	NA	NA	NA	9.79126e-08	3.44984e-05	0.0104559	0.437053	0.466803	0.0297501	up	ENSMUSG00000037110	Ralgapa2	Ral GTPase activating protein, alpha subunit 2 (catalytic)	Intron (ENSMUST00000109986.8/241694, intron 37 of 40)	ENSMUST00000146307.1	62617
chr2:34535256	cg02894112	FALSE	FALSE	NA	NA	NA	9.84027e-08	3.44984e-05	0.00729606	0.45896	0.489165	0.0302046	up	ENSMUSG00000038696	Mapkap1	mitogen-activated protein kinase associated protein 1	Intron (ENSMUST00000124443.7/227743, intron 6 of 10)	ENSMUST00000129633.1	-84326
chr9:48734005	cg18409102	FALSE	FALSE	NA	NA	NA	9.81325e-08	3.44984e-05	0.0115619	0.0712999	0.0879192	0.0166193	up	ENSMUSG00000066687	Zbtb16	zinc finger and BTB domain containing 16	Intron (ENSMUST00000093852.4/235320, intron 3 of 6)	ENSMUST00000093852.4	101940
chr16:77594337	cg01923669	FALSE	FALSE	NA	NA	NA	1.10707e-07	3.79116e-05	0.00964301	0.191768	0.222894	0.031126	up	ENSMUSG00000065530	Mir99a	microRNA 99a	Exon (ENSMUST00000194553.1/ENSMUST00000194553.1, exon 1 of 1)	ENSMUST00000083596.1	-4599
chr11:3676697	cg15312434	FALSE	FALSE	4.29721e-05	0.0300734	0.199176	1.15176e-07	3.88786e-05	-0.00693291	0.733727	0.71747	-0.016257	up	ENSMUSG00000034543	Morc2a	microrchidia 2A	Exon (ENSMUST00000096441.4/74522, exon 9 of 26)	ENSMUST00000126035.7	-3210
chr19:55894285	cg17011109	FALSE	FALSE	NA	NA	NA	1.3018e-07	4.33241e-05	0.0107843	0.677941	0.714372	0.036431	up	ENSMUSG00000024985	Tcf7l2	transcription factor 7 like 2, T cell specific, HMG box	Promoter	ENSMUST00000142291.7	-249
chr1:168342082	cg14029942	FALSE	FALSE	NA	NA	NA	1.38162e-07	4.41167e-05	0.0055971	0.454421	0.471669	0.0172472	up	ENSMUSG00000052534	Pbx1	pre B cell leukemia homeobox 1	Intron (ENSMUST00000188912.6/18514, intron 2 of 7)	ENSMUST00000064438.10	89422
chr1:177150857	cg01122770	FALSE	FALSE	NA	NA	NA	1.37447e-07	4.41167e-05	0.00839951	0.245142	0.279996	0.0348541	up	ENSMUSG00000019699	Akt3	thymoma viral proto-oncogene 3	Intron (ENSMUST00000019843.14/23797, intron 1 of 12)	ENSMUST00000111160.8	97910
chr4:136734538	cg02713637	FALSE	FALSE	NA	NA	NA	1.35971e-07	4.41167e-05	0.00720373	0.579568	0.603932	0.0243635	up	ENSMUSG00000028664	Ephb2	Eph receptor B2	Intron (ENSMUST00000105845.8/13844, intron 3 of 15)	ENSMUST00000156558.1	-40498
chr9:30140423	cg18715875	FALSE	FALSE	NA	NA	NA	1.41131e-07	4.44638e-05	0.010533	0.123185	0.15004	0.0268557	up	ENSMUSG00000059974	Ntm	neurotrimin	Distal Intergenic	ENSMUST00000151977.1	-177282
chr13:80623248	cg05279637	FALSE	FALSE	NA	NA	NA	1.55887e-07	4.84666e-05	0.0120065	0.304261	0.343204	0.0389439	up	ENSMUSG00000074794	Arrdc3	arrestin domain containing 3	Distal Intergenic	ENSMUST00000159090.1	-260136
chr7:115825434	cg24602691	FALSE	FALSE	NA	NA	NA	1.78306e-07	5.47168e-05	0.00979801	0.420789	0.472787	0.0519976	up	ENSMUSG00000051910	Sox6	SRY (sex determining region Y)-box 6	Promoter	ENSMUST00000169129.7	-724
chr13:28949940	cg17865364	FALSE	FALSE	NA	NA	NA	1.81913e-07	5.51079e-05	0.0100843	0.0555073	0.0648824	0.00937514	up	ENSMUSG00000076431	Sox4	SRY (sex determining region Y)-box 4	3' UTR	ENSMUST00000067230.5	3773
chr14:60290709	cg09564835	FALSE	FALSE	NA	NA	NA	2.0333e-07	6.08162e-05	-0.00583942	0.879257	0.868367	-0.0108898	down	ENSMUSG00000021987	Mtmr6	myotubularin related protein 6	Exon (ENSMUST00000224366.1/219135, exon 7 of 15)	ENSMUST00000224164.1	-5546
chr14:21369281	cg22758731	FALSE	FALSE	NA	NA	NA	2.20559e-07	6.51448e-05	0.0121478	0.22256	0.243939	0.021379	up	ENSMUSG00000039197	Adk	adenosine kinase	Promoter	ENSMUST00000224974.1	211
chr4:12475373	cg19095868	FALSE	FALSE	NA	NA	NA	2.24996e-07	6.56349e-05	0.013662	0.41024	0.453383	0.0431431	up	ENSMUSG00000028218	Fam92a	family with sequence similarity 92, member A	Distal Intergenic	ENSMUST00000177837.7	-303358
chr6:134144362	cg08277008	FALSE	FALSE	NA	NA	NA	2.29796e-07	6.62177e-05	-0.00887722	0.683777	0.643938	-0.0398385	down	ENSMUSG00000030199	Etv6	ets variant 6	Intron (ENSMUST00000081028.12/14011, intron 2 of 7)	ENSMUST00000169529.1	-89238
chr8:57315344	cg09396858	FALSE	FALSE	NA	NA	NA	2.49236e-07	7.09543e-05	0.00778282	0.195677	0.210856	0.015179	up	NA	Hand2os1	Hand2, opposite strand 1	Promoter	ENSMUST00000224792.1	58
chr2:63853394	cg02300610	FALSE	FALSE	NA	NA	NA	2.71282e-07	7.5652e-05	0.0101817	0.471942	0.510379	0.0384373	up	ENSMUSG00000075324	Fign	fidgetin	Distal Intergenic	ENSMUST00000126042.1	244594
chr4:41388804	cg21790694	FALSE	FALSE	NA	NA	NA	2.72141e-07	7.5652e-05	-0.00520968	0.939324	0.933824	-0.00550028	down	ENSMUSG00000028438	Kif24	kinesin family member 24	Exon (ENSMUST00000108060.9/67123, exon 6 of 6)	ENSMUST00000127376.1	15982
chr2:156177903	cg08161081	FALSE	FALSE	NA	NA	NA	2.82923e-07	7.77348e-05	0.00717522	0.175979	0.193736	0.017757	up	ENSMUSG00000027620	Rbm39	RNA binding motif protein 39	Promoter	ENSMUST00000137297.1	-2
chr12:57292167	cg13588911	FALSE	FALSE	NA	NA	NA	3.10408e-07	8.43061e-05	0.00961071	0.79247	0.822069	0.0295994	up	ENSMUSG00000047022	Mipol1	mirror-image polydactyly 1	Intron (ENSMUST00000153755.7/73490, intron 1 of 3)	ENSMUST00000130447.3	9994
chr2:34256307	cg03315583	FALSE	FALSE	NA	NA	NA	3.2218e-07	8.6509e-05	0.0100069	0.532385	0.569649	0.0372643	up	ENSMUSG00000038718	Pbx3	pre B cell leukemia homeobox 3	Intron (ENSMUST00000113132.8/18516, intron 2 of 7)	ENSMUST00000176213.7	32545
chr11:69553185	cg19604048	FALSE	FALSE	NA	NA	NA	3.45024e-07	9.02001e-05	0.0112919	0.0900403	0.103526	0.0134859	up	ENSMUSG00000005237	Dnah2	dynein, axonemal, heavy chain 2	Downstream (<1kb)	ENSMUST00000149991.1	-4075
chr16:43540062	cg26257324	FALSE	FALSE	NA	NA	NA	3.47379e-07	9.02001e-05	0.0140699	0.186587	0.225314	0.0387269	up	ENSMUSG00000022708	Zbtb20	zinc finger and BTB domain containing 20	Intron (ENSMUST00000132881.7/56490, intron 4 of 4)	ENSMUST00000114695.2	29754
chr4:69618367	cg11795873	FALSE	FALSE	NA	NA	NA	3.44044e-07	9.02001e-05	0.00961602	0.71442	0.739741	0.0253205	up	ENSMUSG00000039298	Cdk5rap2	CDK5 regulatory subunit associated protein 2	Distal Intergenic	ENSMUST00000124251.1	625485
chr9:61227916	cg01373206	FALSE	FALSE	NA	NA	NA	3.83166e-07	9.84112e-05	0.0132346	0.251329	0.272473	0.0211439	up	ENSMUSG00000111658	B930092H01Rik	RIKEN cDNA B930092H01 gene	Distal Intergenic	ENSMUST00000213377.1	65893
chr16:29907446	cg26136675	FALSE	FALSE	NA	NA	NA	4.06321e-07	0.000103236	0.00938392	0.727607	0.74815	0.0205428	up	ENSMUSG00000075286	Gm1968	predicted gene 1968	Distal Intergenic	ENSMUST00000100016.3	54861
chr4:82404447	cg08638638	FALSE	FALSE	NA	NA	NA	4.17445e-07	0.000104934	0.0117147	0.125781	0.147152	0.0213709	up	ENSMUSG00000008575	Nfib	nuclear factor I/B	Intron (ENSMUST00000050872.14/18028, intron 2 of 11)	ENSMUST00000152588.1	94869
chr18:81132033	cg12324954	FALSE	FALSE	NA	NA	NA	4.42327e-07	0.000110018	0.00653203	0.928513	0.933948	0.00543408	up	ENSMUSG00000024565	Sall3	spalt like transcription factor 3	Distal Intergenic	ENSMUST00000057950.8	-145262
chr7:105569318	cg03972931	FALSE	FALSE	NA	NA	NA	4.50097e-07	0.000110785	0.00862295	0.0796364	0.0978908	0.0182543	up	ENSMUSG00000037032	Apbb1	amyloid beta (A4) precursor protein-binding, family B, member 1	Promoter	ENSMUST00000190369.6	-21
chr11:84349915	cg18136650	FALSE	FALSE	NA	NA	NA	4.6181e-07	0.000111348	0.0085507	0.410566	0.442182	0.0316169	up	ENSMUSG00000020532	Acaca	acetyl-Coenzyme A carboxylase alpha	Intron (ENSMUST00000103201.7/107476, intron 45 of 55)	ENSMUST00000183887.1	69460
chr9:47846822	cg19781191	FALSE	FALSE	NA	NA	NA	4.59822e-07	0.000111348	0.0125648	0.878186	0.896955	0.0187692	up	ENSMUSG00000044229	Nxpe4	neurexophilin and PC-esterase domain family, member 4	Intron (ENSMUST00000114548.7/54725, intron 8 of 9)	ENSMUST00000216998.1	-315201
chr2:45715756	cg13571461	FALSE	FALSE	NA	NA	NA	4.73303e-07	0.000112909	0.0124725	0.774531	0.794232	0.0197003	up	ENSMUSG00000086202	1700019E08Rik	RIKEN cDNA 1700019E08 gene	Distal Intergenic	ENSMUST00000134308.1	18956
chr8:67818333	cg24117059	FALSE	FALSE	NA	NA	NA	4.7784e-07	0.000112909	0.00845057	0.149207	0.172533	0.0233264	up	ENSMUSG00000030465	Psd3	pleckstrin and Sec7 domain containing 3	Promoter	ENSMUST00000120071.7	-38
chr7:131713014	cg17860762	FALSE	FALSE	NA	NA	NA	4.98494e-07	0.000116623	-0.010535	0.939482	0.920766	-0.018716	down	ENSMUSG00000066979	Bub3	BUB3 mitotic checkpoint protein	Intron (ENSMUST00000124096.7/14183, intron 2 of 6)	ENSMUST00000207442.1	152304
chr4:24218568	cg11332099	FALSE	FALSE	NA	NA	NA	5.16569e-07	0.000119667	0.0066145	0.413951	0.448568	0.0346169	up	ENSMUSG00000045751	Mms22l	MMS22-like, DNA repair protein	Distal Intergenic	ENSMUST00000173079.7	-277883
chr2:44146719	cg02718192	FALSE	FALSE	NA	NA	NA	5.23746e-07	0.000120151	0.00798761	0.536261	0.568951	0.0326897	up	ENSMUSG00000085089	Arhgap15os	Rho GTPase activating protein 15, opposite strand	Intron (ENSMUST00000112824.7/76117, intron 10 of 14)	ENSMUST00000139948.1	-81395
chr16:77594001	cg22166055	FALSE	FALSE	NA	NA	NA	5.4684e-07	0.000124243	0.00938554	0.177437	0.204169	0.0267327	up	ENSMUSG00000065530	Mir99a	microRNA 99a	Exon (ENSMUST00000194553.1/ENSMUST00000194553.1, exon 1 of 1)	ENSMUST00000083596.1	-4935
chr7:143340839	cg09076315	FALSE	FALSE	NA	NA	NA	5.69123e-07	0.000128074	0.00799923	0.544684	0.578596	0.0339123	up	ENSMUSG00000101360	4933417O13Rik	RIKEN cDNA 4933417O13 gene	Intron (ENSMUST00000009689.10/16535, intron 11 of 15)	ENSMUST00000188294.1	-10189
chr17:15377029	cg25580139	FALSE	FALSE	NA	NA	NA	5.7607e-07	0.000128415	0.00774742	0.067634	0.0775237	0.00988968	up	ENSMUSG00000014773	Dll1	delta like canonical Notch ligand 1	Promoter	ENSMUST00000143460.1	-157
chr2:142846984	cg02349046	FALSE	FALSE	NA	NA	NA	5.87226e-07	0.000128867	0.0104659	0.886018	0.902409	0.016391	up	ENSMUSG00000038844	Kif16b	kinesin family member 16B	Exon (ENSMUST00000230763.1/16558, exon 10 of 27)	ENSMUST00000211861.1	54460
chr8:50708562	cg05564036	FALSE	FALSE	NA	NA	NA	5.89008e-07	0.000128867	0.012033	0.585074	0.622204	0.0371301	up	ENSMUSG00000110281	Gm2516	predicted gene 2516	Distal Intergenic	ENSMUST00000210011.1	340450
chr11:84324664	cg18778818	FALSE	FALSE	NA	NA	NA	5.9664e-07	0.000129339	0.011487	0.472663	0.522355	0.0496921	up	ENSMUSG00000020532	Acaca	acetyl-Coenzyme A carboxylase alpha	Intron (ENSMUST00000103201.7/107476, intron 41 of 55)	ENSMUST00000183887.1	44209
chr7:70424012	cg11211699	FALSE	FALSE	NA	NA	NA	6.10561e-07	0.000131154	0.0101557	0.804244	0.830055	0.0258108	up	ENSMUSG00000100005	B130024G19Rik	RIKEN cDNA B130024G19 gene	Intron (ENSMUST00000207952.1/ENSMUST00000207952.1, intron 2 of 3)	ENSMUST00000080024.5	35707
chr9:48737634	cg24140160	FALSE	FALSE	NA	NA	NA	6.26675e-07	0.000133403	0.0133423	0.115221	0.141576	0.026355	up	ENSMUSG00000066687	Zbtb16	zinc finger and BTB domain containing 16	Intron (ENSMUST00000093852.4/235320, intron 3 of 6)	ENSMUST00000093852.4	98311
chr1:177150491	cg06436715	FALSE	FALSE	NA	NA	NA	6.6285e-07	0.000139844	0.00692502	0.213866	0.232227	0.0183611	up	ENSMUSG00000019699	Akt3	thymoma viral proto-oncogene 3	Intron (ENSMUST00000019843.14/23797, intron 1 of 12)	ENSMUST00000111160.8	98276
chr2:34415970	cg12651588	FALSE	FALSE	NA	NA	NA	6.70478e-07	0.000140201	0.0126535	0.724252	0.750106	0.0258546	up	ENSMUSG00000038696	Mapkap1	mitogen-activated protein kinase associated protein 1	Intron (ENSMUST00000149383.7/227743, intron 1 of 4)	ENSMUST00000147337.7	8787
chr12:53948138	cg10958856	FALSE	FALSE	NA	NA	NA	6.96073e-07	0.000144276	0.0119089	0.802013	0.81936	0.0173472	up	ENSMUSG00000035105	Egln3	egl-9 family hypoxia-inducible factor 3	Intron (ENSMUST00000223358.1/27386, intron 5 of 10)	ENSMUST00000039516.3	255722
chr11:94044361	cg02019798	FALSE	FALSE	NA	NA	NA	7.20063e-07	0.000146676	0.00967577	0.204282	0.24092	0.0366381	up	ENSMUSG00000020859	Spag9	sperm associated antigen 9	Promoter	ENSMUST00000024979.14	-4
chr5:86096548	cg08463492	FALSE	FALSE	NA	NA	NA	7.18182e-07	0.000146676	-0.0069044	0.75568	0.744683	-0.0109972	down	ENSMUSG00000029254	Stap1	signal transducing adaptor family member 1	Exon (ENSMUST00000198435.4/56792, exon 8 of 9)	ENSMUST00000138076.1	10090
chr4:97840422	cg01961215	FALSE	FALSE	NA	NA	NA	7.49582e-07	0.000151383	0.0105129	0.331065	0.374962	0.0438965	up	ENSMUSG00000028565	Nfia	nuclear factor I/A	Intron (ENSMUST00000152023.7/18027, intron 2 of 3)	ENSMUST00000148930.2	-39697
chr10:128127226	cg03805199	FALSE	FALSE	NA	NA	NA	7.71396e-07	0.000154469	-0.00381473	0.648502	0.643977	-0.0045249	down	ENSMUSG00000040043	Rbms2	RNA binding motif, single stranded interacting protein 2	3' UTR	ENSMUST00000217722.1	7009
chr8:91552304	cg00109303	FALSE	FALSE	NA	NA	NA	8.13522e-07	0.000161535	0.0115057	0.172401	0.201182	0.028781	up	ENSMUSG00000055932	Fto	fat mass and obesity associated	Intron (ENSMUST00000069718.14/26383, intron 8 of 8)	ENSMUST00000140276.1	84619
chr17:5752747	cg24889477	FALSE	FALSE	NA	NA	NA	8.23774e-07	0.000162208	0.00495308	0.309148	0.325547	0.016399	up	ENSMUSG00000096965	3300005D01Rik	RIKEN cDNA 3300005D01 gene	Exon (ENSMUST00000089185.5/224454, exon 9 of 9)	ENSMUST00000180924.7	-45910
chr1:138385367	cg18056481	FALSE	FALSE	NA	NA	NA	8.80087e-07	0.000170456	0.00899035	0.403347	0.439118	0.0357714	up	ENSMUSG00000026394	Atp6v1g3	ATPase, H+ transporting, lysosomal V1 subunit G3	Distal Intergenic	ENSMUST00000027643.5	111629
chr13:55569822	cg11642858	FALSE	FALSE	NA	NA	NA	8.75848e-07	0.000170456	0.00815031	0.281944	0.317655	0.0357116	up	ENSMUSG00000021495	Fam193b	family with sequence similarity 193, member B	Promoter	ENSMUST00000224275.1	136
chr11:69553187	cg05631094	FALSE	FALSE	NA	NA	NA	9.41535e-07	0.000180874	0.0112937	0.146636	0.167092	0.0204554	up	ENSMUSG00000005237	Dnah2	dynein, axonemal, heavy chain 2	Downstream (<1kb)	ENSMUST00000149991.1	-4077
chr8:26661144	cg07934123	FALSE	FALSE	NA	NA	NA	9.86414e-07	0.000187968	0.0149283	0.654993	0.698307	0.0433135	up	ENSMUSG00000100335	2310008N11Rik	RIKEN cDNA 2310008N11 gene	Distal Intergenic	ENSMUST00000189978.1	163279
chr16:85805829	cg12656217	FALSE	FALSE	NA	NA	NA	1.01824e-06	0.000189677	0.0115308	0.492686	0.543918	0.0512315	up	ENSMUSG00000022893	Adamts1	a disintegrin-like and metallopeptidase (reprolysin type) with thrombospondin type 1 motif, 1	Distal Intergenic	ENSMUST00000023610.14	-2716
chr3:152427820	cg04810484	FALSE	FALSE	NA	NA	NA	1.01947e-06	0.000189677	-0.00814607	0.906245	0.890655	-0.01559	down	ENSMUSG00000039068	Zzz3	zinc finger, ZZ domain containing 3	Exon (ENSMUST00000138115.7/108946, exon 4 of 4)	ENSMUST00000135044.2	-29597
chr9:29963228	cg13425955	FALSE	FALSE	NA	NA	NA	1.0159e-06	0.000189677	0.00881223	0.201369	0.238647	0.0372786	up	ENSMUSG00000059974	Ntm	neurotrimin	Promoter	ENSMUST00000151977.1	-87
chr8:115303399	cg05094213	FALSE	FALSE	NA	NA	NA	1.03425e-06	0.000190925	0.0126851	0.841423	0.867091	0.0256677	up	ENSMUSG00000055435	Maf	avian musculoaponeurotic fibrosarcoma oncogene homolog	Intron (ENSMUST00000004756.13/80707, intron 8 of 8)	ENSMUST00000109104.1	404395
chr13:94706728	cg27650369	FALSE	FALSE	NA	NA	NA	1.04944e-06	0.000192227	0.00731135	0.331753	0.351186	0.0194326	up	ENSMUSG00000042043	Tbca	tubulin cofactor A	Distal Intergenic	ENSMUST00000046644.6	-82182
chr12:101045676	cg16943230	FALSE	FALSE	NA	NA	NA	1.06515e-06	0.000193603	0.010464	0.457301	0.500368	0.043067	up	ENSMUSG00000041846	Ppp4r3a	protein phosphatase 4 regulatory subunit 3A	3' UTR	ENSMUST00000223459.1	-2131
chr5:117241121	cg19492291	FALSE	FALSE	NA	NA	NA	1.08093e-06	0.000194972	0.0121202	0.219993	0.257087	0.0370941	up	ENSMUSG00000061288	Taok3	TAO kinase 3	Promoter	ENSMUST00000111975.2	661
chr5:112050686	cg09882129	FALSE	FALSE	NA	NA	NA	1.11188e-06	0.000199036	0.00977479	0.475345	0.512303	0.0369581	up	ENSMUSG00000101683	1700028D13Rik	RIKEN cDNA 1700028D13 gene	Distal Intergenic	ENSMUST00000186834.6	-156077
chr8:49462735	cg27257879	FALSE	FALSE	NA	NA	NA	1.14958e-06	0.000204236	0.0121957	0.360491	0.409151	0.04866	up	ENSMUSG00000031561	Tenm3	teneurin transmembrane protein 3	Exon (ENSMUST00000210206.1/ENSMUST00000210206.1, exon 1 of 1)	ENSMUST00000211812.1	-618784
chr4:133047370	cg17110920	FALSE	FALSE	NA	NA	NA	1.17628e-06	0.000205884	0.0108673	0.223207	0.253554	0.0303471	up	ENSMUSG00000037692	Ahdc1	AT hook, DNA binding motif, containing 1	Intron (ENSMUST00000154646.7/230793, intron 2 of 3)	ENSMUST00000105914.1	7877
chr9:29963226	cg01955745	FALSE	FALSE	NA	NA	NA	1.17377e-06	0.000205884	0.00840408	0.180581	0.215867	0.0352863	up	ENSMUSG00000059974	Ntm	neurotrimin	Promoter	ENSMUST00000151977.1	-85
chr16:77594067	cg14594184	FALSE	FALSE	NA	NA	NA	1.19616e-06	0.000206308	0.010977	0.255773	0.287546	0.0317736	up	ENSMUSG00000065530	Mir99a	microRNA 99a	Exon (ENSMUST00000194553.1/ENSMUST00000194553.1, exon 1 of 1)	ENSMUST00000083596.1	-4869
chr4:117283314	cg06573357	FALSE	FALSE	NA	NA	NA	1.19246e-06	0.000206308	0.00685589	0.469846	0.491651	0.0218055	up	ENSMUSG00000028677	Rnf220	ring finger protein 220	Intron (ENSMUST00000030439.14/66743, intron 8 of 14)	ENSMUST00000151829.1	2160
chr4:54652741	cg17830557	FALSE	FALSE	NA	NA	NA	1.20986e-06	0.000207158	0.0115746	0.302609	0.338453	0.0358442	up	ENSMUSG00000060206	Zfp462	zinc finger protein 462	Intron (ENSMUST00000127709.1/ENSMUST00000127709.1, intron 1 of 1)	ENSMUST00000133895.7	-292307
chr4:13480921	cg27547016	FALSE	FALSE	NA	NA	NA	1.23447e-06	0.000209851	0.0121789	0.774907	0.808626	0.0337187	up	ENSMUSG00000006586	Runx1t1	RUNX1 translocation partner 1	Distal Intergenic	ENSMUST00000006761.9	-262515
chr13:78181314	cg20376497	FALSE	FALSE	NA	NA	NA	1.37766e-06	0.00023252	0.0180505	0.101052	0.109516	0.00846369	up	ENSMUSG00000069171	Nr2f1	nuclear receptor subfamily 2, group F, member 1	Exon (ENSMUST00000225503.1/ENSMUST00000225503.1, exon 2 of 2)	ENSMUST00000135284.1	9129
chr15:66005930	cg03260195	FALSE	FALSE	NA	NA	NA	1.56276e-06	0.000261891	0.00599173	0.392343	0.416955	0.0246114	up	ENSMUSG00000072511	Hhla1	HERV-H LTR-associating 1	Exon (ENSMUST00000070256.8/110862, exon 10 of 15)	ENSMUST00000100584.2	-29126
chr2:56322092	cg16802716	FALSE	FALSE	NA	NA	NA	1.59097e-06	0.000264739	0.00933986	0.536486	0.576652	0.0401661	up	ENSMUSG00000098437	Mir195b	microRNA 195b	Distal Intergenic	ENSMUST00000184814.1	-463719
chr1:97716556	cg11023891	FALSE	FALSE	NA	NA	NA	1.6393e-06	0.000270874	-0.0065676	0.971535	0.968501	-0.0030342	down	ENSMUSG00000040648	Ppip5k2	diphosphoinositol pentakisphosphate kinase 2	Promoter	ENSMUST00000191556.1	-10
chr5:114605863	cg03031579	FALSE	FALSE	NA	NA	NA	1.72721e-06	0.000281464	0.0118949	0.756856	0.776161	0.0193049	up	ENSMUSG00000014158	Trpv4	transient receptor potential cation channel, subfamily V, member 4	Intron (ENSMUST00000043650.7/433940, intron 2 of 2)	ENSMUST00000141828.1	24775
chr9:44499488	cg14945150	FALSE	FALSE	NA	NA	NA	1.72181e-06	0.000281464	0.00458481	0.384559	0.399157	0.0145976	up	ENSMUSG00000063382	Bcl9l	B cell CLL/lymphoma 9-like	Promoter	ENSMUST00000218913.1	216
chr2:63970491	cg00324422	FALSE	FALSE	NA	NA	NA	1.87492e-06	0.000303442	0.0104902	0.535427	0.581015	0.0455879	up	ENSMUSG00000075324	Fign	fidgetin	Downstream (1-2kb)	ENSMUST00000126042.1	127497
chr3:86639127	cg16473444	FALSE	FALSE	NA	NA	NA	1.90081e-06	0.000305539	-0.00658657	0.939961	0.927846	-0.0121154	down	ENSMUSG00000057777	Mab21l2	mab-21-like 2	Intron (ENSMUST00000192145.5/80877, intron 44 of 50)	ENSMUST00000191695.1	-90498
chr14:70079776	cg20568292	FALSE	FALSE	NA	NA	NA	1.93424e-06	0.000306739	0.0196749	0.0454221	0.0656874	0.0202653	up	ENSMUSG00000033730	Egr3	early growth response 3	Exon (ENSMUST00000035908.2/13655, exon 3 of 3)	ENSMUST00000223809.1	1981
chr2:146745577	cg26532108	FALSE	FALSE	NA	NA	NA	1.9249e-06	0.000306739	0.00923503	0.327013	0.357353	0.0303399	up	ENSMUSG00000074749	Kiz	kizuna centrosomal protein	Distal Intergenic	ENSMUST00000099278.8	-110287
chr4:117409830	cg27402320	FALSE	FALSE	NA	NA	NA	1.96379e-06	0.000309349	0.00473125	0.391231	0.416198	0.0249671	up	ENSMUSG00000028677	Rnf220	ring finger protein 220	Intron (ENSMUST00000030439.14/66743, intron 2 of 14)	ENSMUST00000094853.8	-34373
chr11:98267093	cg09822402	FALSE	FALSE	NA	NA	NA	2.13957e-06	0.000332605	0.00687645	0.34741	0.373365	0.0259545	up	ENSMUSG00000093176	Mir5119	microRNA 5119	Intron (ENSMUST00000147441.7/69131, intron 6 of 7)	ENSMUST00000175435.1	4487
chr4:125697725	cg03309043	FALSE	FALSE	NA	NA	NA	2.13724e-06	0.000332605	-0.00822382	0.404458	0.371845	-0.032613	down	ENSMUSG00000094403	Mir692-2	microRNA 692-2	Intron (ENSMUST00000030676.7/14807, intron 13 of 15)	ENSMUST00000102081.1	192976
chr19:47283023	cg26594414	FALSE	FALSE	NA	NA	NA	2.16174e-06	0.000333855	-0.0115723	0.93676	0.927389	-0.00937086	down	ENSMUSG00000098786	Mir6995	microRNA 6995	Exon (ENSMUST00000081619.9/14218, exon 10 of 15)	ENSMUST00000183658.1	-9434
chr17:52060411	cg05439214	FALSE	FALSE	NA	NA	NA	2.26e-06	0.000344526	0.0102452	0.432202	0.477867	0.0456645	up	ENSMUSG00000100150	Gm19585	predicted gene, 19585	Intron (ENSMUST00000233901.1/100503190, intron 2 of 2)	ENSMUST00000233877.1	32220
chr2:45158368	cg25838870	FALSE	FALSE	NA	NA	NA	2.25869e-06	0.000344526	0.00831822	0.0976222	0.115714	0.018092	up	ENSMUSG00000026872	Zeb2	zinc finger E-box binding homeobox 2	Intron (ENSMUST00000188811.1/ENSMUST00000188811.1, intron 1 of 1)	ENSMUST00000238346.1	-40973
chr13:55569813	cg11208494	FALSE	FALSE	NA	NA	NA	2.33718e-06	0.000354009	0.0104311	0.181813	0.215908	0.0340948	up	ENSMUSG00000021495	Fam193b	family with sequence similarity 193, member B	Promoter	ENSMUST00000224275.1	145
chr2:71548154	cg19303187	FALSE	FALSE	NA	NA	NA	2.37686e-06	0.000357725	0.00840792	0.480092	0.50556	0.0254676	up	ENSMUSG00000023391	Dlx2	distal-less homeobox 2	Promoter	ENSMUST00000024159.7	-1400
chr15:8291303	cg24119802	FALSE	FALSE	NA	NA	NA	2.53486e-06	0.000379089	0.0154673	0.608385	0.661968	0.0535827	up	ENSMUSG00000039801	Cplane1	ciliogenesis and planar polarity effector 1	Exon (ENSMUST00000052965.7/71175, exon 47 of 47)	ENSMUST00000128772.1	44200
chr14:21369309	cg26757820	FALSE	FALSE	NA	NA	NA	2.55168e-06	0.000379205	0.00944739	0.111894	0.132992	0.0210977	up	ENSMUSG00000039197	Adk	adenosine kinase	Promoter	ENSMUST00000224974.1	239
chr1:19868647	cg23478212	FALSE	FALSE	NA	NA	NA	2.58531e-06	0.000381801	0.0104814	0.627653	0.664771	0.0371179	up	ENSMUSG00000089914	4930486I03Rik	RIKEN cDNA 4930486I03 gene	Distal Intergenic	ENSMUST00000161509.2	-487805
chr14:120388983	cg09266650	FALSE	FALSE	NA	NA	NA	2.6425e-06	0.000387824	0.0140834	0.172481	0.208169	0.0356877	up	ENSMUSG00000022139	Mbnl2	muscleblind like splicing factor 2	Exon (ENSMUST00000088419.12/105559, exon 5 of 9)	ENSMUST00000227153.1	-7504
chr11:94044414	cg17398634	FALSE	FALSE	NA	NA	NA	2.72524e-06	0.000397498	0.0172536	0.200204	0.25851	0.0583057	up	ENSMUSG00000020859	Spag9	sperm associated antigen 9	Promoter	ENSMUST00000024979.14	49
chr2:115468533	cg19669355	FALSE	FALSE	NA	NA	NA	2.83819e-06	0.000408925	0.0093776	0.363239	0.390008	0.026769	up	ENSMUSG00000085582	3110099E03Rik	RIKEN cDNA 3110099E03 gene	Distal Intergenic	ENSMUST00000134580.1	43668
chr5:106554673	cg00258262	FALSE	FALSE	NA	NA	NA	2.83071e-06	0.000408925	0.00961265	0.811698	0.825949	0.0142505	up	ENSMUSG00000049606	Zfp644	zinc finger protein 644	Intron (ENSMUST00000131029.1/ENSMUST00000131029.1, intron 1 of 2)	ENSMUST00000112694.5	69717
chr18:21996307	cg13066404	FALSE	FALSE	NA	NA	NA	2.85778e-06	0.000409251	0.0109964	0.81145	0.83009	0.0186408	up	ENSMUSG00000024306	Ccdc178	coiled coil domain containing 178	Intron (ENSMUST00000234736.1/70950, intron 21 of 23)	ENSMUST00000115837.2	170169
chr12:103314011	cg26846067	FALSE	FALSE	NA	NA	NA	3.06313e-06	0.000436016	0.0072293	0.286573	0.32233	0.0357565	up	ENSMUSG00000100789	Gm29508	predicted gene 29508	Promoter	ENSMUST00000189971.6	-6
chr4:54354608	cg17376171	FALSE	FALSE	NA	NA	NA	3.08812e-06	0.000436942	0.0118786	0.353457	0.39376	0.040303	up	ENSMUSG00000028420	Tmem38b	transmembrane protein 38B	Distal Intergenic	ENSMUST00000144167.1	514138
chr5:65131375	cg12951432	FALSE	FALSE	NA	NA	NA	3.29606e-06	0.000463587	0.0116058	0.22798	0.261163	0.0331827	up	ENSMUSG00000054920	Klhl5	kelch-like 5	Promoter	ENSMUST00000204479.1	-28
chr1:177447208	cg26521186	FALSE	FALSE	NA	NA	NA	3.35256e-06	0.000468697	0.0100202	0.240331	0.27716	0.0368283	up	ENSMUSG00000063659	Zbtb18	zinc finger and BTB domain containing 18	Promoter	ENSMUST00000077225.7	1387
chr18:14654973	cg06540487	FALSE	FALSE	NA	NA	NA	3.3919e-06	0.000468697	0.0125835	0.169887	0.209221	0.0393335	up	ENSMUSG00000037013	Ss18	SS18, nBAF chromatin remodeling complex subunit	Intron (ENSMUST00000040964.12/268996, intron 4 of 9)	ENSMUST00000235011.1	-3850
chr4:154630673	cg01284284	FALSE	FALSE	NA	NA	NA	3.37943e-06	0.000468697	-0.00718342	0.887398	0.870858	-0.0165393	down	ENSMUSG00000039410	Prdm16	PR domain containing 16	Intron (ENSMUST00000030902.12/70673, intron 1 of 16)	ENSMUST00000149605.1	6124
chr1:190655765	cg01966519	FALSE	FALSE	NA	NA	NA	3.446e-06	0.000473404	0.00890721	0.473707	0.498268	0.0245611	up	ENSMUSG00000089872	Rps6kc1	ribosomal protein S6 kinase polypeptide 1	Distal Intergenic	ENSMUST00000160891.1	154698
chr19:60242864	cg04616549	FALSE	FALSE	NA	NA	NA	3.68104e-06	0.000499881	0.00736424	0.885936	0.889756	0.00382038	up	ENSMUSG00000057858	Fam204a	family with sequence similarity 204, member A	Intron (ENSMUST00000186261.1/ENSMUST00000186261.1, intron 1 of 1)	ENSMUST00000237339.1	-16163
chr3:34443842	cg03756336	FALSE	FALSE	NA	NA	NA	3.67581e-06	0.000499881	0.0122024	0.391981	0.445459	0.0534775	up	ENSMUSG00000105265	Sox2ot	SOX2 overlapping transcript (non-protein coding)	Intron (ENSMUST00000196793.4/320478, intron 2 of 3)	ENSMUST00000200414.4	-116486
chr13:77388419	cg25751624	FALSE	FALSE	NA	NA	NA	3.87657e-06	0.000520418	0.00592013	0.842129	0.856604	0.0144747	up	ENSMUSG00000071252	2210408I21Rik	RIKEN cDNA 2210408I21 gene	Intron (ENSMUST00000168779.2/72371, intron 19 of 19)	ENSMUST00000225760.1	195385
chr4:81279747	cg09201274	FALSE	FALSE	NA	NA	NA	3.88368e-06	0.000520418	0.00463094	0.44161	0.462084	0.0204741	up	ENSMUSG00000028402	Mpdz	multiple PDZ domain protein	Exon (ENSMUST00000107262.7/17475, exon 47 of 47)	ENSMUST00000156441.7	4952
chr9:61145206	cg26253585	FALSE	FALSE	NA	NA	NA	3.89834e-06	0.000520418	0.0150838	0.452219	0.491957	0.0397379	up	ENSMUSG00000110998	I730028E13Rik	RIKEN cDNA I730028E13 gene	Exon (ENSMUST00000216012.1/619328, exon 3 of 3)	ENSMUST00000216012.1	6691
chr1:133294605	cg00570985	FALSE	FALSE	NA	NA	NA	3.92406e-06	0.000520908	0.00475234	0.48972	0.500961	0.0112411	up	ENSMUSG00000041757	Plekha6	pleckstrin homology domain containing, family A member 6	Exon (ENSMUST00000187285.6/240753, exon 21 of 23)	ENSMUST00000190208.1	-3346
chr2:71517174	cg05535461	FALSE	FALSE	NA	NA	NA	4.04118e-06	0.000533458	0.0113648	0.738053	0.777432	0.0393791	up	ENSMUSG00000041921	Metap1d	methionyl aminopeptidase type 1D (mitochondrial)	Intron (ENSMUST00000037210.8/66559, intron 6 of 9)	ENSMUST00000148164.1	1762
chr4:13875507	cg17832661	FALSE	FALSE	NA	NA	NA	4.15739e-06	0.000545749	0.00790527	0.247608	0.278845	0.0312375	up	ENSMUSG00000006586	Runx1t1	RUNX1 translocation partner 1	Exon (ENSMUST00000006761.9/12395, exon 9 of 11)	ENSMUST00000139736.1	-13713
chr3:67265258	cg25841906	FALSE	FALSE	NA	NA	NA	4.18688e-06	0.000546584	0.00779669	0.886714	0.900459	0.0137452	up	ENSMUSG00000048416	Mlf1	myeloid leukemia factor 1	Intron (ENSMUST00000162036.7/66880, intron 6 of 9)	ENSMUST00000077916.11	-108839
chr8:26661186	cg23488193	FALSE	FALSE	NA	NA	NA	4.35715e-06	0.000565687	0.0111916	0.649118	0.681717	0.0325986	up	ENSMUSG00000100335	2310008N11Rik	RIKEN cDNA 2310008N11 gene	Distal Intergenic	ENSMUST00000189978.1	163237
chr2:147188543	cg25769211	FALSE	FALSE	NA	NA	NA	4.45899e-06	0.000575746	-0.00806929	0.344469	0.30635	-0.038119	down	ENSMUSG00000053545	6430503K07Rik	RIKEN cDNA 6430503K07 gene	Promoter	ENSMUST00000144411.1	1119
chr10:97101553	cg00652484	FALSE	FALSE	NA	NA	NA	4.73765e-06	0.000590596	0.0143122	0.686903	0.718742	0.0318394	up	ENSMUSG00000111924	4930556N09Rik	RIKEN cDNA 4930556N09 gene	Distal Intergenic	ENSMUST00000219048.1	65773
chr12:101045609	cg17040833	FALSE	FALSE	NA	NA	NA	4.74896e-06	0.000590596	0.00726361	0.390336	0.423937	0.0336016	up	ENSMUSG00000041846	Ppp4r3a	protein phosphatase 4 regulatory subunit 3A	3' UTR	ENSMUST00000223459.1	-2064
chr12:50120935	cg23600198	FALSE	FALSE	NA	NA	NA	4.70529e-06	0.000590596	0.00786001	0.177531	0.195487	0.0179562	up	ENSMUSG00000002688	Prkd1	protein kinase D1	Intron (ENSMUST00000218806.1/ENSMUST00000218806.1, intron 1 of 2)	ENSMUST00000002765.8	528163
chr18:38177425	cg04384615	FALSE	FALSE	NA	NA	NA	4.74054e-06	0.000590596	0.00955081	0.220259	0.24841	0.0281508	up	ENSMUSG00000051375	Pcdh1	protocadherin 1	Distal Intergenic	ENSMUST00000161701.2	25738
chr3:144174117	cg15851301	FALSE	FALSE	NA	NA	NA	4.67772e-06	0.000590596	0.00868405	0.549567	0.574583	0.025016	up	ENSMUSG00000028266	Lmo4	LIM domain only 4	Distal Intergenic	ENSMUST00000148128.1	20701
chr4:7567961	cg01063908	FALSE	FALSE	NA	NA	NA	4.61434e-06	0.000590596	0.00754648	0.302209	0.331163	0.0289541	up	ENSMUSG00000086070	8430436N08Rik	RIKEN cDNA 8430436N08 gene	Intron (ENSMUST00000129988.1/71510, intron 2 of 2)	ENSMUST00000129988.1	7273
chr8:108245604	cg15587600	FALSE	FALSE	NA	NA	NA	4.63848e-06	0.000590596	0.00976271	0.244537	0.278294	0.0337574	up	ENSMUSG00000038872	Zfhx3	zinc finger homeobox 3	Intron (ENSMUST00000220518.1/11906, intron 2 of 15)	ENSMUST00000220518.1	302960
chr18:35933795	cg26573821	FALSE	FALSE	NA	NA	NA	4.79646e-06	0.000593379	0.0109542	0.210559	0.233802	0.0232431	up	ENSMUSG00000024347	Psd2	pleckstrin and Sec7 domain containing 2	Distal Intergenic	ENSMUST00000115716.8	-31035
chr2:130012232	cg08877390	FALSE	FALSE	NA	NA	NA	4.99274e-06	0.000614445	0.00834967	0.478982	0.508169	0.0291868	up	ENSMUSG00000027401	Tgm3	transglutaminase 3, E polypeptide	Promoter	ENSMUST00000110299.2	-117
chr11:26962265	cg27263887	FALSE	FALSE	NA	NA	NA	5.02157e-06	0.000614791	0.0103296	0.213394	0.252231	0.0388368	up	ENSMUSG00000064090	Vrk2	vaccinia related kinase 2	Distal Intergenic	ENSMUST00000156264.1	-368266
chr3:5754962	cg25898064	FALSE	FALSE	NA	NA	NA	5.33204e-06	0.000649437	0.00920282	0.161746	0.187353	0.0256064	up	ENSMUSG00000040374	Pex2	peroxisomal biogenesis factor 2	Distal Intergenic	ENSMUST00000059021.9	-178723
chr11:69553173	cg08517780	FALSE	FALSE	NA	NA	NA	5.44478e-06	0.000659768	0.00970625	0.136103	0.153436	0.0173325	up	ENSMUSG00000005237	Dnah2	dynein, axonemal, heavy chain 2	Downstream (<1kb)	ENSMUST00000149991.1	-4063
chr10:91501710	cg23642327	FALSE	FALSE	NA	NA	NA	5.54995e-06	0.00066908	0.0102184	0.494331	0.52744	0.0331093	up	ENSMUSG00000111544	4930534H03Rik	RIKEN cDNA 4930534H03 gene	Distal Intergenic	ENSMUST00000216311.1	-281068
chr2:44304773	cg12387075	FALSE	FALSE	NA	NA	NA	5.67621e-06	0.000680828	0.0139266	0.469236	0.5307	0.0614638	up	ENSMUSG00000085089	Arhgap15os	Rho GTPase activating protein 15, opposite strand	Intron (ENSMUST00000112824.7/76117, intron 12 of 14)	ENSMUST00000139948.1	-239449
chr9:113959456	cg00965104	FALSE	FALSE	NA	NA	NA	5.73256e-06	0.000684114	0.00706958	0.8245	0.837942	0.013442	up	ENSMUSG00000009741	Ubp1	upstream binding protein 1	Exon (ENSMUST00000084885.11/22221, exon 9 of 17)	ENSMUST00000216293.1	-9769
chr13:77893044	cg08836210	FALSE	FALSE	NA	NA	NA	5.9759e-06	0.000709571	0.00871666	0.444888	0.489476	0.0445879	up	ENSMUSG00000093668	Pou5f2	POU domain class 5, transcription factor 2	Intron (ENSMUST00000163257.8/68675, intron 6 of 10)	ENSMUST00000175955.3	-131858
chr11:94469007	cg09095372	FALSE	FALSE	NA	NA	NA	6.08226e-06	0.000718012	0.00925372	0.20931	0.231436	0.022126	up	ENSMUSG00000020866	Cacna1g	calcium channel, voltage-dependent, T type, alpha 1G subunit	Intron (ENSMUST00000100561.9/12291, intron 1 of 35)	ENSMUST00000152811.1	4634
chr18:81166417	cg07267732	FALSE	FALSE	NA	NA	NA	6.12932e-06	0.000718012	0.00916953	0.214374	0.248519	0.0341447	up	ENSMUSG00000024565	Sall3	spalt like transcription factor 3	Distal Intergenic	ENSMUST00000057950.8	-179646
chr4:83915284	cg20613097	FALSE	FALSE	NA	NA	NA	6.13816e-06	0.000718012	0.0119251	0.805031	0.820918	0.0158871	up	ENSMUSG00000085217	6030471H07Rik	RIKEN cDNA 6030471H07 gene	Distal Intergenic	ENSMUST00000125884.1	129595
chr18:80945219	cg06205353	FALSE	FALSE	NA	NA	NA	6.21705e-06	0.000723658	0.00751606	0.578923	0.600718	0.0217945	up	ENSMUSG00000024566	Atp9b	ATPase, class II, type 9B	Distal Intergenic	ENSMUST00000235385.1	-11159
chr2:44304809	cg02231368	FALSE	FALSE	NA	NA	NA	6.29898e-06	0.000729601	0.0102382	0.293182	0.324542	0.0313598	up	ENSMUSG00000085089	Arhgap15os	Rho GTPase activating protein 15, opposite strand	Intron (ENSMUST00000112824.7/76117, intron 12 of 14)	ENSMUST00000139948.1	-239485
chr5:117241131	cg14491141	FALSE	FALSE	NA	NA	NA	6.35566e-06	0.000732575	0.0117769	0.189408	0.217427	0.0280192	up	ENSMUSG00000061288	Taok3	TAO kinase 3	Promoter	ENSMUST00000111975.2	671
chr4:85076109	cg20206664	FALSE	FALSE	NA	NA	NA	6.41052e-06	0.000735311	0.0122018	0.791277	0.826858	0.0355809	up	ENSMUSG00000038070	Cntln	centlein, centrosomal protein	Intron (ENSMUST00000047023.12/338349, intron 18 of 25)	ENSMUST00000107190.1	-21995
chr9:57758820	cg01360156	FALSE	FALSE	NA	NA	NA	6.53029e-06	0.000745431	0.00657292	0.652729	0.667405	0.0146755	up	ENSMUSG00000032316	Clk3	CDC-like kinase 3	Exon (ENSMUST00000216095.1/102414, exon 3 of 12)	ENSMUST00000215333.1	-3499
chr13:94574304	cg22608644	FALSE	FALSE	NA	NA	NA	6.6139e-06	0.000751346	-0.0122455	0.911014	0.882772	-0.0282427	down	ENSMUSG00000021686	Ap3b1	adaptor-related protein complex 3, beta 1 subunit	Distal Intergenic	ENSMUST00000220505.1	32001
chr6:93913592	cg20072738	FALSE	FALSE	NA	NA	NA	6.8512e-06	0.000774579	0.011427	0.169692	0.200178	0.0304859	up	ENSMUSG00000045095	Magi1	membrane associated guanylate kinase, WW and PDZ domain containing 1	Promoter	ENSMUST00000203688.2	-38
chr1:41122045	cg07343679	FALSE	FALSE	NA	NA	NA	7.04088e-06	0.000788478	0.0108066	0.682072	0.715949	0.0338779	up	ENSMUSG00000104072	4930448I06Rik	RIKEN cDNA 4930448I06 gene	Distal Intergenic	ENSMUST00000194002.1	59207
chr13:49352999	cg10227581	FALSE	FALSE	NA	NA	NA	7.03389e-06	0.000788478	0.00896829	0.231438	0.262265	0.0308276	up	ENSMUSG00000037933	Bicd2	BICD cargo adaptor 2	Intron (ENSMUST00000048544.13/76895, intron 1 of 6)	ENSMUST00000110085.10	11403
chr2:63670250	cg03972038	FALSE	FALSE	NA	NA	NA	7.23296e-06	0.000806168	0.00705463	0.784132	0.798835	0.0147033	up	ENSMUSG00000075324	Fign	fidgetin	Distal Intergenic	ENSMUST00000126042.1	427738
chr16:92605564	cg24336374	FALSE	FALSE	NA	NA	NA	7.51195e-06	0.000833332	0.0109248	0.228726	0.24887	0.0201439	up	ENSMUSG00000022952	Runx1	runt related transcription factor 1	3' UTR	ENSMUST00000187242.2	89931
chr14:118212479	cg01689963	FALSE	FALSE	NA	NA	NA	7.61227e-06	0.000837917	0.00476988	0.47347	0.493313	0.0198429	up	ENSMUSG00000090534	LOC105245869	uncharacterized LOC105245869	Exon (ENSMUST00000227898.1/ENSMUST00000227898.1, exon 1 of 2)	ENSMUST00000164755.1	-23753
chr18:78378201	cg11102471	FALSE	FALSE	NA	NA	NA	7.6242e-06	0.000837917	0.00974521	0.312148	0.351133	0.038985	up	ENSMUSG00000024552	Slc14a2	solute carrier family 14 (urea transporter), member 2	Intron (ENSMUST00000237674.1/27411, intron 2 of 21)	ENSMUST00000025434.13	-169107
chr11:25330951	cg06610378	FALSE	FALSE	NA	NA	NA	7.97049e-06	0.00087192	0.00868464	0.70728	0.738447	0.0311669	up	ENSMUSG00000033015	4933427E13Rik	RIKEN cDNA 4933427E13 gene	Promoter	ENSMUST00000044347.10	994
chr9:48866833	cg10718624	FALSE	FALSE	NA	NA	NA	8.22706e-06	0.00089584	0.00680486	0.263566	0.27769	0.0141246	up	ENSMUSG00000066687	Zbtb16	zinc finger and BTB domain containing 16	Distal Intergenic	ENSMUST00000216150.1	-30611
chr15:80876353	cg09462662	FALSE	FALSE	NA	NA	NA	8.34815e-06	0.000904856	0.0173406	0.372783	0.446384	0.0736017	up	ENSMUSG00000047888	Tnrc6b	trinucleotide repeat containing 6b	Exon (ENSMUST00000067689.8/213988, exon 7 of 25)	ENSMUST00000228124.1	-4345
chr2:115660070	cg23364026	FALSE	FALSE	NA	NA	NA	8.38783e-06	0.000905004	0.00888778	0.802003	0.828136	0.0261334	up	ENSMUSG00000088606	Mir1951	microRNA 1951	Intron (ENSMUST00000166472.7/399568, intron 5 of 10)	ENSMUST00000157981.1	21345
chr13:15664953	cg23774400	FALSE	FALSE	NA	NA	NA	8.58285e-06	0.000921837	0.00871455	0.351869	0.380343	0.0284738	up	ENSMUSG00000113960	4933412O06Rik	RIKEN cDNA 4933412O06 gene	Intron (ENSMUST00000130065.7/14634, intron 10 of 11)	ENSMUST00000222681.1	137677
chr4:86054831	cg02984513	FALSE	FALSE	NA	NA	NA	8.81452e-06	0.000938191	-0.0083012	0.842065	0.836241	-0.00582375	down	ENSMUSG00000066113	Adamtsl1	ADAMTS-like 1	Promoter	ENSMUST00000150043.1	811
chr5:100035680	cg14856567	FALSE	FALSE	NA	NA	NA	8.78979e-06	0.000938191	0.00944524	0.528769	0.579392	0.0506229	up	ENSMUSG00000029328	Hnrnpdl	heterogeneous nuclear ribonucleoprotein D-like	Promoter	ENSMUST00000135424.6	388
chr16:42924692	cg00594698	FALSE	FALSE	NA	NA	NA	8.96297e-06	0.000949714	0.0140609	0.65963	0.720612	0.0609821	up	ENSMUSG00000116903	Gm19522	predicted gene, 19522	Intron (ENSMUST00000126354.7/56490, intron 2 of 7)	ENSMUST00000231971.1	-12627
chr4:148809028	cg24207053	FALSE	FALSE	NA	NA	NA	9.22987e-06	0.000973627	0.0120982	0.642628	0.704349	0.0617217	up	ENSMUSG00000028977	Casz1	castor zinc finger 1	Intron (ENSMUST00000094464.9/69743, intron 1 of 15)	ENSMUST00000128881.1	4563
chr1:168473296	cg02393105	FALSE	FALSE	NA	NA	NA	9.35518e-06	0.00098246	0.00864978	0.44236	0.477332	0.0349721	up	ENSMUSG00000098407	Mir6348	microRNA 6348	Distal Intergenic	ENSMUST00000183804.1	-17347
chr4:126460421	cg27423587	FALSE	FALSE	NA	NA	NA	9.5502e-06	0.000989744	0.0159079	0.968175	0.980344	0.0121694	up	ENSMUSG00000041530	Ago1	argonaute RISC catalytic subunit 1	Promoter	ENSMUST00000149425.1	-296
chr4:148988934	cg05415875	FALSE	FALSE	NA	NA	NA	9.54809e-06	0.000989744	0.0112802	0.903982	0.921049	0.0170666	up	NA	Gm13205	predicted gene 13205	Intron (ENSMUST00000103217.10/56273, intron 3 of 8)	ENSMUST00000123548.1	-40020
chr4:42950819	cg18317754	FALSE	FALSE	NA	NA	NA	9.50899e-06	0.000989744	0.00754081	0.228882	0.258998	0.0301151	up	ENSMUSG00000036052	Dnajb5	DnaJ heat shock protein family (Hsp40) member B5	Promoter	ENSMUST00000153807.1	379
chr11:78154490	cg20156358	FALSE	FALSE	NA	NA	NA	9.60107e-06	0.000990671	0.00535965	0.548959	0.576663	0.0277039	up	ENSMUSG00000017386	Traf4	TNF receptor associated factor 4	Exon (ENSMUST00000073705.11/216971, exon 3 of 3)	ENSMUST00000148218.1	11026
chr2:30010916	cg08200817	FALSE	FALSE	NA	NA	NA	9.87213e-06	0.00101421	0.00772625	0.313676	0.34045	0.0267736	up	ENSMUSG00000057738	Sptan1	spectrin alpha, non-erythrocytic 1	Exon (ENSMUST00000113719.8/20740, exon 32 of 57)	ENSMUST00000202844.1	6828
chr6:98768004	cg05532378	FALSE	FALSE	NA	NA	NA	9.98593e-06	0.00102146	0.0109316	0.342362	0.383188	0.0408259	up	ENSMUSG00000030067	Foxp1	forkhead box P1	Distal Intergenic	ENSMUST00000175880.1	167541
chr11:96743186	cg07220504	FALSE	FALSE	NA	NA	NA	1.0056e-05	0.00102419	0.00533274	0.306052	0.322117	0.016065	up	ENSMUSG00000020876	Snx11	sorting nexin 11	Intron (ENSMUST00000103154.10/78473, intron 11 of 12)	ENSMUST00000125025.1	27864
chr10:23163377	cg07224291	FALSE	FALSE	NA	NA	NA	1.02041e-05	0.00103481	0.00679674	0.70613	0.723117	0.0169876	up	ENSMUSG00000010461	Eya4	EYA transcriptional coactivator and phosphatase 4	Intron (ENSMUST00000092665.11/14051, intron 5 of 18)	ENSMUST00000220038.1	22229
chr11:84388923	cg26386718	FALSE	FALSE	NA	NA	NA	1.03487e-05	0.001045	0.0103979	0.752254	0.764398	0.0121438	up	ENSMUSG00000018697	Aatf	apoptosis antagonizing transcription factor	Intron (ENSMUST00000103201.7/107476, intron 52 of 55)	ENSMUST00000141093.1	60610
chr18:69500434	cg25609640	FALSE	FALSE	NA	NA	NA	1.03967e-05	0.00104538	0.0088704	0.314764	0.34593	0.0311663	up	ENSMUSG00000053477	Tcf4	transcription factor 4	Promoter	ENSMUST00000207214.1	-236
chr2:44208279	cg19438533	FALSE	FALSE	NA	NA	NA	1.04724e-05	0.00104852	0.0111027	0.661427	0.705546	0.0441189	up	ENSMUSG00000085089	Arhgap15os	Rho GTPase activating protein 15, opposite strand	Intron (ENSMUST00000112824.7/76117, intron 11 of 14)	ENSMUST00000139948.1	-142955
chr10:128645862	cg17080525	FALSE	FALSE	NA	NA	NA	1.08071e-05	0.00106739	-0.0073091	0.0507456	0.0487283	-0.00201732	down	ENSMUSG00000002578	Ikzf4	IKAROS family zinc finger 4	Promoter	ENSMUST00000223162.1	-18
chr13:83625318	cg03466638	FALSE	FALSE	NA	NA	NA	1.08011e-05	0.00106739	0.00873167	0.78065	0.812788	0.0321372	up	ENSMUSG00000005583	Mef2c	myocyte enhancer factor 2C	Promoter	ENSMUST00000200138.4	-285
chr2:56662831	cg05180417	FALSE	FALSE	NA	NA	NA	1.08415e-05	0.00106739	0.00990964	0.368227	0.413643	0.0454165	up	ENSMUSG00000098437	Mir195b	microRNA 195b	Distal Intergenic	ENSMUST00000184814.1	-122980
chr4:23512135	cg21552684	FALSE	FALSE	NA	NA	NA	1.07437e-05	0.00106739	0.0107662	0.58573	0.628437	0.0427066	up	ENSMUSG00000045751	Mms22l	MMS22-like, DNA repair protein	Distal Intergenic	ENSMUST00000173079.7	-984316
chr1:188530041	cg18042816	FALSE	FALSE	NA	NA	NA	1.10212e-05	0.00108058	0.0115736	0.681211	0.72193	0.0407194	up	ENSMUSG00000026609	Ush2a	usherin	Intron (ENSMUST00000060479.13/22283, intron 21 of 70)	ENSMUST00000142159.1	-7766
chr15:101018473	cg01890074	FALSE	FALSE	NA	NA	NA	1.10944e-05	0.00108327	-0.0102915	0.906287	0.894216	-0.0120711	down	ENSMUSG00000023033	Scn8a	sodium channel, voltage-gated, type VIII, alpha	Exon (ENSMUST00000082209.12/20273, exon 20 of 27)	ENSMUST00000201246.1	2536
chr1:106173315	cg08630735	FALSE	FALSE	NA	NA	NA	1.13598e-05	0.00110461	0.0118477	0.138753	0.173304	0.0345516	up	ENSMUSG00000044340	Phlpp1	PH domain and leucine rich repeat protein phosphatase 1	Exon (ENSMUST00000061047.6/98432, exon 1 of 17)	ENSMUST00000061047.6	1563
chr7:123125080	cg27216483	FALSE	FALSE	NA	NA	NA	1.14419e-05	0.00110804	0.00712667	0.0787916	0.085329	0.00653744	up	ENSMUSG00000052707	Tnrc6a	trinucleotide repeat containing 6a	Promoter	ENSMUST00000206888.1	824
chr4:24218563	cg01507502	FALSE	FALSE	NA	NA	NA	1.17408e-05	0.00113234	0.00788055	0.636881	0.664116	0.0272347	up	ENSMUSG00000045751	Mms22l	MMS22-like, DNA repair protein	Distal Intergenic	ENSMUST00000173079.7	-277888
chr11:53520914	cg18476882	FALSE	FALSE	NA	NA	NA	1.18815e-05	0.00113797	0.008206	0.156406	0.170202	0.0137959	up	ENSMUSG00000018398	2008-09-01	septin 8	Promoter	ENSMUST00000147912.1	987
chr9:46899868	cg06552054	FALSE	FALSE	NA	NA	NA	1.18955e-05	0.00113797	0.00958203	0.860921	0.866981	0.00605973	up	ENSMUSG00000099696	2900052N01Rik	RIKEN cDNA 2900052N01 gene	Distal Intergenic	ENSMUST00000191603.6	-13625
chr3:30411978	cg10246778	FALSE	FALSE	NA	NA	NA	1.199e-05	0.00114238	0.00764847	0.79796	0.806712	0.00875211	up	ENSMUSG00000027684	Mecom	MDS1 and EVI1 complex locus	Intron (ENSMUST00000173495.7/14013, intron 1 of 15)	ENSMUST00000173022.1	97509
chr11:19475588	cg19595598	FALSE	FALSE	NA	NA	NA	1.24153e-05	0.00117543	0.00915799	0.21861	0.23784	0.0192302	up	ENSMUSG00000086025	4933406G16Rik	RIKEN cDNA 4933406G16 gene	Distal Intergenic	ENSMUST00000144854.1	410312
chr11:36887702	cg12340709	FALSE	FALSE	NA	NA	NA	1.24861e-05	0.00117543	0.0078737	0.40817	0.443347	0.0351772	up	ENSMUSG00000049336	Tenm2	teneurin transmembrane protein 2	Intron (ENSMUST00000102801.7/23964, intron 3 of 30)	ENSMUST00000163524.7	56464
chr2:56662869	cg17911320	FALSE	FALSE	NA	NA	NA	1.24445e-05	0.00117543	0.0118028	0.463035	0.508332	0.0452965	up	ENSMUSG00000098437	Mir195b	microRNA 195b	Distal Intergenic	ENSMUST00000184814.1	-122942
chr14:97891539	cg09647169	FALSE	FALSE	NA	NA	NA	1.31257e-05	0.00122638	0.00721886	0.777988	0.805724	0.0277362	up	ENSMUSG00000055639	Dach1	dachshund family transcription factor 1	Intron (ENSMUST00000069334.7/13134, intron 6 of 10)	ENSMUST00000069334.7	278004
chr2:41468833	cg21431865	FALSE	FALSE	NA	NA	NA	1.31311e-05	0.00122638	-0.00413481	0.937811	0.932683	-0.00512747	down	ENSMUSG00000049252	Lrp1b	low density lipoprotein-related protein 1B	Exon (ENSMUST00000052550.12/94217, exon 14 of 91)	ENSMUST00000167270.4	320245
chr18:21996322	cg11918226	FALSE	FALSE	NA	NA	NA	1.38224e-05	0.00127086	0.00844509	0.80013	0.818075	0.0179449	up	ENSMUSG00000024306	Ccdc178	coiled coil domain containing 178	Intron (ENSMUST00000234736.1/70950, intron 21 of 23)	ENSMUST00000115837.2	170154
chr2:43990080	cg12496842	FALSE	FALSE	NA	NA	NA	1.37765e-05	0.00127086	0.00727738	0.242043	0.265978	0.023935	up	ENSMUSG00000049744	Arhgap15	Rho GTPase activating protein 15	Intron (ENSMUST00000112824.7/76117, intron 6 of 14)	ENSMUST00000128630.1	-74961
chr5:84281645	cg21057263	FALSE	FALSE	NA	NA	NA	1.3709e-05	0.00127086	0.00974383	0.313218	0.358548	0.0453305	up	ENSMUSG00000029245	Epha5	Eph receptor A5	Intron (ENSMUST00000053733.14/13839, intron 3 of 15)	ENSMUST00000113403.7	135161
chr9:55380782	cg12883843	FALSE	FALSE	NA	NA	NA	1.38131e-05	0.00127086	0.00895307	0.810229	0.821147	0.0109179	up	ENSMUSG00000032313	Tmem266	transmembrane protein 266	5' UTR	ENSMUST00000130465.1	47581
chr3:34443847	cg11719502	FALSE	FALSE	NA	NA	NA	1.4075e-05	0.00128907	0.00932336	0.547267	0.590175	0.0429075	up	ENSMUSG00000105265	Sox2ot	SOX2 overlapping transcript (non-protein coding)	Intron (ENSMUST00000196793.4/320478, intron 2 of 3)	ENSMUST00000200414.4	-116481
chr1:169987041	cg07391430	FALSE	FALSE	NA	NA	NA	1.41494e-05	0.00129088	0.0104044	0.764924	0.792383	0.0274588	up	ENSMUSG00000097503	3110045C21Rik	RIKEN cDNA 3110045C21 gene	Exon (ENSMUST00000194690.5/18214, exon 14 of 18)	ENSMUST00000193930.1	17589
chr1:121136553	cg05450652	FALSE	FALSE	NA	NA	NA	1.42977e-05	0.00129939	0.00927954	0.715523	0.75368	0.0381569	up	ENSMUSG00000097881	Celrr	cerebellum expressed regulatory RNA	Intron (ENSMUST00000185678.1/98452, intron 1 of 2)	ENSMUST00000181183.2	49024
chr4:23512146	cg14430223	FALSE	FALSE	NA	NA	NA	1.45038e-05	0.00131307	0.0128812	0.714096	0.75704	0.042944	up	ENSMUSG00000045751	Mms22l	MMS22-like, DNA repair protein	Distal Intergenic	ENSMUST00000173079.7	-984305
chr17:83792726	cg19384536	FALSE	FALSE	NA	NA	NA	1.45609e-05	0.0013132	0.00970433	0.575195	0.616189	0.0409948	up	ENSMUSG00000055817	Mta3	metastasis associated 3	3' UTR	ENSMUST00000175920.1	-2696
chr5:101591092	cg25854175	FALSE	FALSE	NA	NA	NA	1.50654e-05	0.00135354	0.0113604	0.526717	0.573097	0.0463799	up	ENSMUSG00000035187	Nkx6-1	NK6 homeobox 1	Distal Intergenic	ENSMUST00000044125.10	73904
chr11:84610961	cg26448677	FALSE	FALSE	NA	NA	NA	1.53187e-05	0.00137108	0.00731653	0.596931	0.631532	0.034601	up	ENSMUSG00000087211	Lhx1os	LIM homeobox 1, opposite strand	Distal Intergenic	ENSMUST00000128121.1	85277
chr4:97840438	cg15343536	FALSE	FALSE	NA	NA	NA	1.54052e-05	0.00137362	0.0116075	0.726065	0.749478	0.0234132	up	ENSMUSG00000028565	Nfia	nuclear factor I/A	Intron (ENSMUST00000152023.7/18027, intron 2 of 3)	ENSMUST00000148930.2	-39681
chr8:114731838	cg18594948	FALSE	FALSE	NA	NA	NA	1.55173e-05	0.00137841	0.0119762	0.521861	0.580675	0.0588137	up	ENSMUSG00000004637	Wwox	WW domain-containing oxidoreductase	Intron (ENSMUST00000004756.13/80707, intron 8 of 8)	ENSMUST00000162052.7	19671
chr2:34107038	cg09180473	FALSE	FALSE	NA	NA	NA	1.57529e-05	0.0013941	0.00686255	0.302209	0.325625	0.0234157	up	ENSMUSG00000087461	C230014O12Rik	RIKEN cDNA C230014O12 gene	Promoter	ENSMUST00000134921.1	691
chr11:112239429	cg09520928	FALSE	FALSE	NA	NA	NA	1.58168e-05	0.00139453	0.013553	0.810186	0.836733	0.0265465	up	ENSMUSG00000041674	BC006965	cDNA sequence BC006965	Distal Intergenic	ENSMUST00000141399.1	429969
chr18:55944681	cg21977667	FALSE	FALSE	NA	NA	NA	1.59267e-05	0.001399	0.00906416	0.459879	0.497006	0.0371276	up	ENSMUSG00000001700	Gramd3	GRAM domain containing 3	Intron (ENSMUST00000235251.1/ENSMUST00000235251.1, intron 1 of 1)	ENSMUST00000237355.1	-455656
chr2:45836875	cg00067370	FALSE	FALSE	NA	NA	NA	1.61274e-05	0.00141139	0.0104636	0.726335	0.760841	0.0345063	up	ENSMUSG00000086202	1700019E08Rik	RIKEN cDNA 1700019E08 gene	Distal Intergenic	ENSMUST00000134308.1	140075
chr8:89153120	cg03909491	FALSE	FALSE	NA	NA	NA	1.63802e-05	0.00142822	0.0134553	0.843572	0.858087	0.0145154	up	ENSMUSG00000031665	Sall1	spalt like transcription factor 1	Distal Intergenic	ENSMUST00000034090.7	-108958
chr13:72298792	cg14894602	FALSE	FALSE	NA	NA	NA	1.69112e-05	0.00146372	0.00955284	0.208652	0.234036	0.0253841	up	NA	Gm20554	predicted gene, 20554	Distal Intergenic	ENSMUST00000177421.3	329772
chr19:14240314	cg00084503	FALSE	FALSE	NA	NA	NA	1.68529e-05	0.00146372	0.0111369	0.325748	0.36078	0.0350312	up	ENSMUSG00000062314	Olfr1505	olfactory receptor 1505	Distal Intergenic	ENSMUST00000081520.2	321372
chr11:85431226	cg09414503	FALSE	FALSE	NA	NA	NA	1.70446e-05	0.00146609	0.00757364	0.639172	0.668294	0.0291225	up	ENSMUSG00000059439	Bcas3	breast carcinoma amplified sequence 3	Intron (ENSMUST00000108056.7/192197, intron 8 of 15)	ENSMUST00000154396.7	-34933
chr3:147930806	cg13460367	FALSE	FALSE	NA	NA	NA	1.71149e-05	0.00146609	-0.00985747	0.765505	0.724967	-0.0405371	down	ENSMUSG00000028184	Adgrl2	adhesion G protein-coupled receptor L2	Distal Intergenic	ENSMUST00000168352.1	892173
chr9:58618824	cg21821706	FALSE	FALSE	NA	NA	NA	1.71247e-05	0.00146609	0.0109939	0.944413	0.949512	0.00509871	up	ENSMUSG00000032336	Nptn	neuroplastin	Exon (ENSMUST00000177292.7/20320, exon 2 of 8)	ENSMUST00000176916.7	-10281
chr14:48738277	cg14292527	FALSE	FALSE	NA	NA	NA	1.73896e-05	0.00148339	0.0118901	0.495094	0.547031	0.0519365	up	ENSMUSG00000021848	Otx2	orthodenticle homeobox 2	Intron (ENSMUST00000228153.1/606497, intron 2 of 4)	ENSMUST00000227404.1	-64458
chr4:44918164	cg09853290	FALSE	FALSE	NA	NA	NA	1.81357e-05	0.00154147	0.00592553	0.27118	0.28766	0.0164801	up	ENSMUSG00000035649	Zcchc7	zinc finger, CCHC domain containing 7	Intron (ENSMUST00000107824.8/319885, intron 6 of 8)	ENSMUST00000147272.7	-4954
chr6:144181147	cg08563010	FALSE	FALSE	NA	NA	NA	1.85894e-05	0.00157437	0.00723363	0.130751	0.142066	0.0113145	up	ENSMUSG00000041540	Sox5	SRY (sex determining region Y)-box 5	Intron (ENSMUST00000038815.13/20678, intron 1 of 14)	ENSMUST00000139478.1	22910
chr13:18287600	cg13532357	FALSE	FALSE	NA	NA	NA	1.88963e-05	0.00158897	0.00852171	0.76161	0.781978	0.0203676	up	ENSMUSG00000009734	Pou6f2	POU domain, class 6, transcription factor 2	Intron (ENSMUST00000139064.9/218030, intron 2 of 7)	ENSMUST00000222900.1	94439
chr18:78671461	cg04463703	FALSE	FALSE	NA	NA	NA	1.88912e-05	0.00158897	0.00920919	0.916288	0.92239	0.00610202	up	ENSMUSG00000024552	Slc14a2	solute carrier family 14 (urea transporter), member 2	Distal Intergenic	ENSMUST00000237674.1	-74519
chr14:21369243	cg01107534	FALSE	FALSE	NA	NA	NA	1.90023e-05	0.00159222	0.00943035	0.109544	0.128469	0.0189253	up	ENSMUSG00000039197	Adk	adenosine kinase	Promoter	ENSMUST00000224974.1	173
chr3:30349622	cg25567445	FALSE	FALSE	NA	NA	NA	1.97598e-05	0.00164984	0.0103036	0.617276	0.658326	0.0410497	up	ENSMUSG00000027684	Mecom	MDS1 and EVI1 complex locus	Intron (ENSMUST00000173495.7/14013, intron 1 of 15)	ENSMUST00000173059.7	-111460
chr1:66521554	cg25661234	FALSE	FALSE	NA	NA	NA	1.99286e-05	0.00165607	-0.0100075	0.96959	0.965318	-0.00427241	down	ENSMUSG00000055567	Unc80	unc-80, NALCN activator	Exon (ENSMUST00000061620.16/329178, exon 14 of 65)	ENSMUST00000212557.2	53107
chr17:83792722	cg04638416	FALSE	FALSE	NA	NA	NA	1.99747e-05	0.00165607	0.00958631	0.694755	0.729638	0.0348832	up	ENSMUSG00000055817	Mta3	metastasis associated 3	3' UTR	ENSMUST00000175920.1	-2700
chr6:104493096	cg13968621	FALSE	FALSE	NA	NA	NA	2.01558e-05	0.00166525	0.00703832	0.209253	0.229247	0.0199942	up	ENSMUSG00000030092	Cntn6	contactin 6	Promoter	ENSMUST00000161413.1	42
chr4:133013707	cg03358610	FALSE	FALSE	NA	NA	NA	2.11657e-05	0.00174259	0.0128853	0.120902	0.16062	0.0397182	up	ENSMUSG00000037692	Ahdc1	AT hook, DNA binding motif, containing 1	Intron (ENSMUST00000154646.7/230793, intron 2 of 3)	ENSMUST00000044521.13	1503
chr14:122582633	cg00366950	FALSE	FALSE	NA	NA	NA	2.12598e-05	0.00174426	0.00754814	0.57123	0.597989	0.0267595	up	ENSMUSG00000041650	Pcca	propionyl-Coenzyme A carboxylase, alpha polypeptide	Promoter	ENSMUST00000177312.7	-51
chr11:98266053	cg04537039	FALSE	FALSE	NA	NA	NA	2.136e-05	0.00174642	0.00754759	0.324114	0.350477	0.0263636	up	ENSMUSG00000093176	Mir5119	microRNA 5119	Intron (ENSMUST00000147441.7/69131, intron 6 of 7)	ENSMUST00000175435.1	3447
chr5:111394400	cg02867809	FALSE	FALSE	NA	NA	NA	2.14533e-05	0.001748	0.00988867	0.234997	0.26158	0.0265831	up	ENSMUSG00000050017	Pitpnb	phosphatidylinositol transfer protein, beta	Distal Intergenic	ENSMUST00000198137.1	14231
chr14:116561624	cg08922168	FALSE	FALSE	NA	NA	NA	2.1709e-05	0.00176275	0.00679529	0.406051	0.429927	0.0238756	up	ENSMUSG00000058571	Gpc6	glypican 6	Distal Intergenic	ENSMUST00000123239.1	-363691
chr3:134302774	cg14002474	FALSE	FALSE	NA	NA	NA	2.18369e-05	0.00176707	0.00803445	0.165735	0.187097	0.0213621	up	ENSMUSG00000084564	Mir1895	microRNA 1895	Distal Intergenic	ENSMUST00000122615.1	-62191
chr19:44900515	cg15876728	FALSE	FALSE	NA	NA	NA	2.19817e-05	0.00177272	0.014664	0.25538	0.31577	0.0603907	up	ENSMUSG00000036097	Slf2	SMC5-SMC6 complex localization factor 2	Distal Intergenic	ENSMUST00000096053.4	-30636
chr11:18881011	cg11371756	FALSE	FALSE	NA	NA	NA	2.24979e-05	0.00180817	0.00851226	0.62025	0.648002	0.0277517	up	ENSMUSG00000020160	Meis1	Meis homeobox 1	3' UTR	ENSMUST00000118661.7	130991
chr1:41122051	cg21401000	FALSE	FALSE	NA	NA	NA	2.27555e-05	0.00181077	0.00903316	0.605426	0.636508	0.0310825	up	ENSMUSG00000104072	4930448I06Rik	RIKEN cDNA 4930448I06 gene	Distal Intergenic	ENSMUST00000194002.1	59201
chr12:103314158	cg22251756	FALSE	FALSE	NA	NA	NA	2.27601e-05	0.00181077	0.00540149	0.310264	0.327835	0.0175715	up	ENSMUSG00000100789	Gm29508	predicted gene 29508	Promoter	ENSMUST00000189971.6	-153
chr14:55544483	cg26092669	FALSE	FALSE	NA	NA	NA	2.26481e-05	0.00181077	0.00713152	0.322519	0.350146	0.0276278	up	ENSMUSG00000040618	Pck2	phosphoenolpyruvate carboxykinase 2 (mitochondrial)	Promoter	ENSMUST00000226295.1	539
chr2:45586897	cg12129962	FALSE	FALSE	NA	NA	NA	2.28456e-05	0.00181147	-0.0100378	0.662214	0.620379	-0.0418349	down	ENSMUSG00000086202	1700019E08Rik	RIKEN cDNA 1700019E08 gene	Distal Intergenic	ENSMUST00000153567.1	-109708
chr8:108301392	cg09176584	FALSE	FALSE	NA	NA	NA	2.31967e-05	0.00183316	0.00730485	0.215872	0.241635	0.0257634	up	ENSMUSG00000110613	Lncbate1	brown adipose tissue enriched long non-coding RNA 1	Intron (ENSMUST00000220518.1/11906, intron 2 of 15)	ENSMUST00000211953.1	283203
chr4:117272642	cg22819840	FALSE	FALSE	NA	NA	NA	2.36341e-05	0.0018615	0.00724665	0.561754	0.59049	0.0287367	up	ENSMUSG00000028677	Rnf220	ring finger protein 220	Promoter	ENSMUST00000221157.1	758
chr12:103314163	cg26267081	FALSE	FALSE	NA	NA	NA	2.39769e-05	0.0018636	0.00670631	0.384258	0.41026	0.0260024	up	ENSMUSG00000100789	Gm29508	predicted gene 29508	Promoter	ENSMUST00000189971.6	-158
chr2:146045466	cg18486719	FALSE	FALSE	NA	NA	NA	2.40813e-05	0.0018636	0.0097287	0.181227	0.210387	0.0291598	up	ENSMUSG00000037143	Cfap61	cilia and flagella associated protein 61	Promoter	ENSMUST00000125223.1	8
chr3:86668207	cg17788462	FALSE	FALSE	NA	NA	NA	2.39555e-05	0.0018636	0.0116554	0.688139	0.727312	0.039173	up	ENSMUSG00000057777	Mab21l2	mab-21-like 2	Intron (ENSMUST00000192145.5/80877, intron 47 of 50)	ENSMUST00000191695.1	-119578
chr3:97265868	cg27114102	FALSE	FALSE	NA	NA	NA	2.38156e-05	0.0018636	0.00950777	0.3472	0.387782	0.0405824	up	ENSMUSG00000038256	Bcl9	B cell CLL/lymphoma 9	Intron (ENSMUST00000196586.1/77578, intron 1 of 3)	ENSMUST00000196586.1	32049
chr7:143341003	cg21183610	FALSE	FALSE	NA	NA	NA	2.4134e-05	0.0018636	0.0125311	0.468934	0.503414	0.0344794	up	ENSMUSG00000101360	4933417O13Rik	RIKEN cDNA 4933417O13 gene	Intron (ENSMUST00000009689.10/16535, intron 11 of 15)	ENSMUST00000188294.1	-10353
chr7:37515768	cg08356801	FALSE	FALSE	NA	NA	NA	2.38995e-05	0.0018636	0.0110069	0.441	0.486209	0.0452095	up	ENSMUSG00000043456	Zfp536	zinc finger protein 536	Intron (ENSMUST00000206763.2/243937, intron 1 of 3)	ENSMUST00000206763.2	52622
chr12:118647572	cg00716110	FALSE	FALSE	NA	NA	NA	2.42137e-05	0.00186367	0.00792765	0.650668	0.673298	0.0226296	up	ENSMUSG00000113875	D230030E09Rik	Riken cDNA D230030E09 gene	Distal Intergenic	ENSMUST00000222459.1	-117379
chr2:49272806	cg24293580	FALSE	FALSE	NA	NA	NA	2.44604e-05	0.00187047	0.00615186	0.256009	0.276499	0.020489	up	ENSMUSG00000036792	Mbd5	methyl-CpG binding domain protein 5	Promoter	ENSMUST00000132717.5	622
chr3:18096764	cg02917874	FALSE	FALSE	NA	NA	NA	2.44072e-05	0.00187047	0.00991124	0.608675	0.639	0.030325	up	ENSMUSG00000025128	Bhlhe22	basic helix-loop-helix family, member e22	Intron (ENSMUST00000035625.6/13123, intron 3 of 5)	ENSMUST00000026120.7	42590
chr12:36721518	cg09030000	FALSE	FALSE	NA	NA	NA	2.47709e-05	0.0018881	0.00715565	0.234255	0.269822	0.0355667	up	ENSMUSG00000092998	Mir5099	microRNA 5099	Distal Intergenic	ENSMUST00000175257.1	-94687
chr12:86192196	cg22980065	FALSE	FALSE	NA	NA	NA	2.52265e-05	0.00190737	0.00790837	0.306237	0.340617	0.0343796	up	ENSMUSG00000097543	Gm805	predicted gene 805	Intron (ENSMUST00000181667.1/328136, intron 4 of 4)	ENSMUST00000181667.1	22855
chr14:97891477	cg09254458	FALSE	FALSE	NA	NA	NA	2.51049e-05	0.00190737	0.00988572	0.724677	0.758648	0.0339709	up	ENSMUSG00000055639	Dach1	dachshund family transcription factor 1	Intron (ENSMUST00000069334.7/13134, intron 6 of 10)	ENSMUST00000069334.7	278066
chr18:69535339	cg15193680	FALSE	FALSE	NA	NA	NA	2.52659e-05	0.00190737	0.0108141	0.124786	0.150621	0.0258353	up	ENSMUSG00000053477	Tcf4	transcription factor 4	Intron (ENSMUST00000203002.3/21413, intron 6 of 6)	ENSMUST00000209174.1	12889
chr1:58420339	cg17123702	FALSE	FALSE	NA	NA	NA	2.61433e-05	0.00196108	0.00973108	0.286833	0.312475	0.0256423	up	ENSMUSG00000026034	Clk1	CDC-like kinase 1	Promoter	ENSMUST00000186552.6	59
chr13:81910140	cg03698421	FALSE	FALSE	NA	NA	NA	2.60985e-05	0.00196108	0.0126251	0.432693	0.482536	0.0498431	up	ENSMUSG00000021537	Cetn3	centrin 3	Distal Intergenic	ENSMUST00000224168.1	118163
chr2:146330910	cg06337299	FALSE	FALSE	NA	NA	NA	2.67636e-05	0.00200126	0.0101259	0.195305	0.225255	0.0299498	up	ENSMUSG00000037110	Ralgapa2	Ral GTPase activating protein, alpha subunit 2 (catalytic)	Intron (ENSMUST00000109986.8/241694, intron 36 of 40)	ENSMUST00000146307.1	56773
chr1:157244343	cg11445774	FALSE	FALSE	NA	NA	NA	2.75661e-05	0.00204188	0.00876791	0.0917849	0.109111	0.0173258	up	ENSMUSG00000070565	Rasal2	RAS protein activator like 2	Promoter	ENSMUST00000129880.7	147
chr3:103928506	cg22201026	FALSE	FALSE	NA	NA	NA	2.74866e-05	0.00204188	-0.00491841	0.936483	0.932085	-0.0043975	down	ENSMUSG00000044098	Rsbn1	rosbin, round spermatid basic protein 1	Promoter	ENSMUST00000185731.3	-112
chr5:100485284	cg26216441	FALSE	FALSE	NA	NA	NA	2.7468e-05	0.00204188	0.0103156	0.849063	0.859977	0.010914	up	ENSMUSG00000035310	Lin54	lin-54 homolog (C. elegans)	Promoter	ENSMUST00000134439.1	127
chr2:49548658	cg21226616	FALSE	FALSE	NA	NA	NA	2.78792e-05	0.00205862	0.0127753	0.800196	0.839153	0.0389572	up	ENSMUSG00000069495	Epc2	enhancer of polycomb homolog 2	Exon (ENSMUST00000092123.10/227867, exon 13 of 14)	ENSMUST00000152485.1	19783
chr1:12689739	cg04045776	FALSE	FALSE	NA	NA	NA	2.81441e-05	0.0020717	0.00796326	0.282856	0.308972	0.026116	up	ENSMUSG00000016918	Sulf1	sulfatase 1	Distal Intergenic	ENSMUST00000177608.7	-2538
chr1:19826690	cg15004147	FALSE	FALSE	NA	NA	NA	2.90577e-05	0.00213231	0.0117392	0.659659	0.710435	0.050776	up	ENSMUSG00000089914	4930486I03Rik	RIKEN cDNA 4930486I03 gene	Distal Intergenic	ENSMUST00000161509.2	-529762
chr6:98768370	cg01466224	FALSE	FALSE	NA	NA	NA	2.92312e-05	0.0021384	0.0138487	0.481938	0.534617	0.0526793	up	ENSMUSG00000030067	Foxp1	forkhead box P1	Distal Intergenic	ENSMUST00000175880.1	167175
chr11:84376642	cg01567668	FALSE	FALSE	NA	NA	NA	2.94339e-05	0.00213866	0.0142	0.741765	0.7708	0.0290341	up	ENSMUSG00000018697	Aatf	apoptosis antagonizing transcription factor	Intron (ENSMUST00000103201.7/107476, intron 50 of 55)	ENSMUST00000141093.1	72891
chr18:69535252	cg19271096	FALSE	FALSE	NA	NA	NA	2.93963e-05	0.00213866	0.00960186	0.189158	0.207316	0.0181575	up	ENSMUSG00000053477	Tcf4	transcription factor 4	Intron (ENSMUST00000203002.3/21413, intron 6 of 6)	ENSMUST00000209174.1	12802
chr3:60614665	cg19182173	FALSE	FALSE	NA	NA	NA	2.95063e-05	0.00213866	0.00649798	0.747994	0.766422	0.0184278	up	ENSMUSG00000027763	Mbnl1	muscleblind like splicing factor 1	Intron (ENSMUST00000193647.5/56758, intron 4 of 6)	ENSMUST00000193175.1	-8613
chr12:96075744	cg01251574	FALSE	FALSE	NA	NA	NA	3.00141e-05	0.0021565	0.00859975	0.815372	0.843041	0.0276691	up	NA	1700019M22Rik	NFX-like protein	Distal Intergenic	ENSMUST00000073560.4	-28624
chr14:104649441	cg05531691	FALSE	FALSE	NA	NA	NA	3.00261e-05	0.0021565	0.009545	0.611859	0.642397	0.0305382	up	ENSMUSG00000115432	D130009I18Rik	RIKEN cDNA D130009I18 gene	Intron (ENSMUST00000227935.1/320249, intron 2 of 4)	ENSMUST00000228036.1	10297
chr4:109806429	cg22779638	FALSE	FALSE	NA	NA	NA	3.00243e-05	0.0021565	0.00657951	0.524543	0.55228	0.0277368	up	ENSMUSG00000010517	Faf1	Fas-associated factor 1	Intron (ENSMUST00000102724.4/14084, intron 8 of 18)	ENSMUST00000155204.1	-34356
chr15:82917565	cg21973766	FALSE	FALSE	NA	NA	NA	3.05719e-05	0.00218904	0.00485281	0.454874	0.469978	0.0151034	up	ENSMUSG00000041852	Tcf20	transcription factor 20	Intron (ENSMUST00000229547.1/21411, intron 1 of 1)	ENSMUST00000048966.6	-5431
chr19:60148976	cg05272217	FALSE	FALSE	NA	NA	NA	3.09488e-05	0.00220934	0.00856112	0.553708	0.570721	0.0170138	up	ENSMUSG00000053117	E330013P04Rik	RIKEN cDNA E330013P04 gene	Intron (ENSMUST00000065383.10/107376, intron 1 of 4)	ENSMUST00000190698.1	-2318
chr12:86636111	cg21633612	FALSE	FALSE	NA	NA	NA	3.12529e-05	0.00222432	0.00837338	0.805225	0.819827	0.0146018	up	ENSMUSG00000021256	Vash1	vasohibin 1	Distal Intergenic	ENSMUST00000021681.3	-42589
chr11:22034628	cg16778775	FALSE	FALSE	NA	NA	NA	3.23354e-05	0.00226737	0.00983206	0.704548	0.73007	0.025522	up	ENSMUSG00000005917	Otx1	orthodenticle homeobox 1	Intron (ENSMUST00000045167.10/216565, intron 20 of 23)	ENSMUST00000147486.2	-31731
chr11:78220613	cg01356224	FALSE	FALSE	NA	NA	NA	3.19538e-05	0.00226737	-0.0108998	0.884866	0.854282	-0.030584	down	ENSMUSG00000002052	Supt6	SPT6, histone chaperone and transcription elongation factor	Exon (ENSMUST00000108314.2/20926, exon 6 of 19)	ENSMUST00000108314.2	3073
chr12:119946676	cg01466662	FALSE	FALSE	NA	NA	NA	3.21959e-05	0.00226737	0.0195411	0.102974	0.125782	0.0228076	up	ENSMUSG00000048004	Tmem196	transmembrane protein 196	Promoter	ENSMUST00000184069.2	106
chr12:50873791	cg09349422	FALSE	FALSE	NA	NA	NA	3.25083e-05	0.00226737	0.0139464	0.423433	0.472197	0.0487637	up	ENSMUSG00000111986	1700008C04Rik	RIKEN cDNA 1700008C04 gene	Intron (ENSMUST00000220240.1/ENSMUST00000220240.1, intron 6 of 8)	ENSMUST00000218606.1	-131367
chr13:77397261	cg26611924	FALSE	FALSE	NA	NA	NA	3.24033e-05	0.00226737	0.0117545	0.45186	0.506715	0.0548549	up	ENSMUSG00000071252	2210408I21Rik	RIKEN cDNA 2210408I21 gene	Intron (ENSMUST00000168779.2/72371, intron 19 of 19)	ENSMUST00000225760.1	204227
chr2:46341392	cg11405955	FALSE	FALSE	NA	NA	NA	3.24337e-05	0.00226737	0.0108445	0.452077	0.495263	0.0431852	up	ENSMUSG00000086202	1700019E08Rik	RIKEN cDNA 1700019E08 gene	Distal Intergenic	ENSMUST00000134308.1	644592
chr9:63523445	cg18548562	FALSE	FALSE	NA	NA	NA	3.25295e-05	0.00226737	0.00808781	0.608977	0.639333	0.0303554	up	ENSMUSG00000037801	Iqch	IQ motif containing H	Intron (ENSMUST00000126238.2/ENSMUST00000126238.2, intron 3 of 4)	ENSMUST00000171243.1	78972
chr11:24350136	cg27240119	FALSE	FALSE	NA	NA	NA	3.28781e-05	0.00227823	0.0102398	0.483451	0.523117	0.0396662	up	ENSMUSG00000086892	4933430M04Rik	RIKEN cDNA 4933430M04 gene	Distal Intergenic	ENSMUST00000152726.1	-131773
chr3:144198139	cg08001107	FALSE	FALSE	NA	NA	NA	3.28334e-05	0.00227823	0.00737757	0.456445	0.478241	0.0217962	up	ENSMUSG00000028266	Lmo4	LIM domain only 4	Exon (ENSMUST00000198564.1/ENSMUST00000198564.1, exon 1 of 1)	ENSMUST00000148128.1	-3321
chr7:24951382	cg11694787	FALSE	FALSE	NA	NA	NA	3.30966e-05	0.00228667	0.00805834	0.214045	0.234219	0.0201737	up	ENSMUSG00000108367	Gm4881	predicted gene 4881	Distal Intergenic	ENSMUST00000206705.2	-6888
chr11:25855619	cg14870509	FALSE	FALSE	NA	NA	NA	3.33901e-05	0.00230022	0.00863114	0.330725	0.35703	0.0263051	up	NA	5730522E02Rik	RIKEN cDNA 5730522E02 gene	Intron (ENSMUST00000125773.7/70626, intron 2 of 5)	ENSMUST00000179180.1	-86478
chr12:102761928	cg17312313	FALSE	FALSE	NA	NA	NA	3.36562e-05	0.00231181	-0.00480491	0.721631	0.698195	-0.0234352	down	ENSMUSG00000041716	Gm20604	predicted gene 20604	Exon (ENSMUST00000046404.7/66622, exon 3 of 11)	ENSMUST00000174651.1	-3256
chr2:34288826	cg23495507	FALSE	FALSE	NA	NA	NA	3.38647e-05	0.00231939	0.00681532	0.681995	0.69843	0.0164357	up	ENSMUSG00000038718	Pbx3	pre B cell leukemia homeobox 3	Promoter	ENSMUST00000176213.7	26
chr2:34135619	cg03203870	FALSE	FALSE	NA	NA	NA	3.43675e-05	0.00234702	0.00698467	0.568608	0.603189	0.0345809	up	ENSMUSG00000087461	C230014O12Rik	RIKEN cDNA C230014O12 gene	Distal Intergenic	ENSMUST00000134921.1	-27890
chr11:101276836	cg17365200	FALSE	FALSE	NA	NA	NA	3.49334e-05	0.00235061	0.00794793	0.408542	0.440604	0.0320621	up	ENSMUSG00000035112	Wnk4	WNK lysine deficient protein kinase 4	Promoter	ENSMUST00000170372.1	190
chr11:77537915	cg00500341	FALSE	FALSE	NA	NA	NA	3.47246e-05	0.00235061	-0.00849281	0.655543	0.628329	-0.0272144	down	ENSMUSG00000000686	Abhd15	abhydrolase domain containing 15	Exon (ENSMUST00000017435.10/216965, exon 19 of 19)	ENSMUST00000145676.1	21931
chr14:104864077	cg21535076	FALSE	FALSE	NA	NA	NA	3.46365e-05	0.00235061	0.00779525	0.451686	0.487583	0.0358962	up	ENSMUSG00000115432	D130009I18Rik	RIKEN cDNA D130009I18 gene	Intron (ENSMUST00000227935.1/320249, intron 2 of 4)	ENSMUST00000228036.1	224933
chr3:129208161	cg06359256	FALSE	FALSE	NA	NA	NA	3.4796e-05	0.00235061	0.006315	0.122191	0.132168	0.00997747	up	ENSMUSG00000028023	Pitx2	paired-like homeodomain transcription factor 2	Intron (ENSMUST00000174661.8/18741, intron 3 of 4)	ENSMUST00000172645.7	4214
chr6:99202831	cg08425439	FALSE	FALSE	NA	NA	NA	3.49592e-05	0.00235061	0.00837359	0.897234	0.91209	0.0148555	up	ENSMUSG00000030067	Foxp1	forkhead box P1	Intron (ENSMUST00000113326.8/108655, intron 2 of 17)	ENSMUST00000177307.7	-39813
chr9:44500064	cg13427453	FALSE	FALSE	NA	NA	NA	3.50168e-05	0.00235061	0.0111502	0.128298	0.168162	0.0398643	up	ENSMUSG00000063382	Bcl9l	B cell CLL/lymphoma 9-like	Promoter	ENSMUST00000218913.1	792
chr19:45549348	cg11490944	FALSE	FALSE	NA	NA	NA	3.51382e-05	0.00235146	0.0114284	0.588968	0.649154	0.0601866	up	ENSMUSG00000025218	Poll	polymerase (DNA directed), lambda	Downstream (2-3kb)	ENSMUST00000026239.6	11183
chr5:44538084	cg06691921	FALSE	FALSE	NA	NA	NA	3.52286e-05	0.00235146	0.00768358	0.225789	0.248322	0.0225327	up	ENSMUSG00000039706	Ldb2	LIM domain binding 2	Intron (ENSMUST00000199534.4/16826, intron 3 of 8)	ENSMUST00000198356.1	-2987
chr11:94044501	cg13077301	FALSE	FALSE	NA	NA	NA	3.55909e-05	0.00235568	0.0124697	0.243515	0.283119	0.0396035	up	ENSMUSG00000020859	Spag9	sperm associated antigen 9	Promoter	ENSMUST00000024979.14	136
chr3:18777557	cg23280517	FALSE	FALSE	NA	NA	NA	3.55705e-05	0.00235568	0.0127443	0.608541	0.664178	0.0556367	up	ENSMUSG00000102699	4930433B08Rik	RIKEN cDNA 4930433B08 gene	Distal Intergenic	ENSMUST00000192010.1	-297080
chr8:108264895	cg23189934	FALSE	FALSE	NA	NA	NA	3.54176e-05	0.00235568	0.00658956	0.643315	0.66332	0.0200053	up	ENSMUSG00000110613	Lncbate1	brown adipose tissue enriched long non-coding RNA 1	Intron (ENSMUST00000220518.1/11906, intron 2 of 15)	ENSMUST00000211953.1	319700
chr7:99625654	cg09661809	FALSE	FALSE	NA	NA	NA	3.6037e-05	0.00237854	0.0067513	0.2126	0.212303	-0.000297081	up	ENSMUSG00000096606	Tpbgl	trophoblast glycoprotein-like	Promoter	ENSMUST00000178124.2	1449
chr7:115132025	cg23000810	FALSE	FALSE	NA	NA	NA	3.64671e-05	0.00240022	0.00906899	0.210867	0.245534	0.0346666	up	ENSMUSG00000108379	A730082K24Rik	RIKEN cDNA A730082K24 gene	Distal Intergenic	ENSMUST00000205795.1	180718
chr7:120726311	cg06930747	FALSE	FALSE	NA	NA	NA	3.68319e-05	0.0024175	-0.00906306	0.939476	0.929119	-0.0103569	down	ENSMUSG00000046096	Mosmo	modulator of smoothened	Promoter	ENSMUST00000208873.1	135
chr8:46818855	cg05075308	FALSE	FALSE	NA	NA	NA	3.70094e-05	0.00242242	-0.00919513	0.918152	0.901201	-0.0169516	down	ENSMUSG00000031627	Irf2	interferon regulatory factor 2	Exon (ENSMUST00000034041.8/16363, exon 6 of 9)	ENSMUST00000210334.1	11625
chr11:101276865	cg13596518	FALSE	FALSE	NA	NA	NA	3.73534e-05	0.00243147	0.0068495	0.28332	0.317146	0.0338268	up	ENSMUSG00000035112	Wnk4	WNK lysine deficient protein kinase 4	Promoter	ENSMUST00000170372.1	219
chr9:47108164	cg01835139	FALSE	FALSE	NA	NA	NA	3.73343e-05	0.00243147	0.00599697	0.252599	0.277898	0.0252997	up	ENSMUSG00000094893	Gm4791	predicted gene 4791	Intron (ENSMUST00000214227.1/ENSMUST00000214227.1, intron 2 of 2)	ENSMUST00000178065.2	109423
chr3:67037029	cg08880986	FALSE	FALSE	NA	NA	NA	3.76916e-05	0.00244674	0.00922801	0.581021	0.622928	0.0419076	up	ENSMUSG00000034544	Rsrc1	arginine/serine-rich coiled-coil 1	Intron (ENSMUST00000162036.7/66880, intron 3 of 9)	ENSMUST00000160504.1	51051
chr13:94707126	cg14551953	FALSE	FALSE	NA	NA	NA	3.96224e-05	0.00254698	0.00939108	0.0970616	0.106569	0.00950751	up	ENSMUSG00000042043	Tbca	tubulin cofactor A	Distal Intergenic	ENSMUST00000046644.6	-81784
chr19:44817487	cg06092926	FALSE	FALSE	NA	NA	NA	3.95732e-05	0.00254698	0.0106545	0.883043	0.901299	0.018256	up	ENSMUSG00000098952	Mir6405	microRNA 6405	Intron (ENSMUST00000174490.8/18504, intron 6 of 9)	ENSMUST00000184584.1	9081
chr2:18051765	cg18164445	FALSE	FALSE	NA	NA	NA	3.96669e-05	0.00254698	0.00499333	0.379025	0.393321	0.0142957	up	ENSMUSG00000026743	Mllt10	myeloid/lymphoid or mixed-lineage leukemia; translocated to, 10	Distal Intergenic	ENSMUST00000028076.14	-3472
chr4:44457444	cg13750077	FALSE	FALSE	NA	NA	NA	3.95559e-05	0.00254698	0.00735454	0.616804	0.629014	0.0122098	up	ENSMUSG00000092761	Mir5120	microRNA 5120	Distal Intergenic	ENSMUST00000175020.1	150124
chr5:122800654	cg18346262	FALSE	FALSE	NA	NA	NA	3.99117e-05	0.00255576	0.00655036	0.362611	0.392054	0.0294424	up	ENSMUSG00000029472	Anapc5	anaphase-promoting complex subunit 5	Promoter	ENSMUST00000199025.4	-924
chr8:84814551	cg15116007	FALSE	FALSE	NA	NA	NA	4.00693e-05	0.00255891	0.0120048	0.286021	0.338048	0.052027	up	ENSMUSG00000053226	Dand5	DAN domain family member 5, BMP antagonist	Downstream (<1kb)	ENSMUST00000065539.5	8272
chr14:97866502	cg09383518	FALSE	FALSE	NA	NA	NA	4.05775e-05	0.00258438	0.00719788	0.293016	0.327585	0.0345691	up	ENSMUSG00000055639	Dach1	dachshund family transcription factor 1	Intron (ENSMUST00000069334.7/13134, intron 6 of 10)	ENSMUST00000069334.7	303041
chrX:59250899	cg08229983	FALSE	FALSE	NA	NA	NA	4.08509e-05	0.0025948	0.00865515	0.849495	0.856978	0.00748358	up	ENSMUSG00000031137	Fgf13	fibroblast growth factor 13	Exon (ENSMUST00000124402.1/14168, exon 2 of 3)	ENSMUST00000119306.1	-84735
chr2:61199607	cg14980485	FALSE	FALSE	NA	NA	NA	4.09935e-05	0.00259688	0.0102842	0.542333	0.572914	0.030581	up	ENSMUSG00000075325	Gm13582	predicted gene 13582	Distal Intergenic	ENSMUST00000146034.1	-224456
chr1:152856529	cg17537491	FALSE	FALSE	NA	NA	NA	4.13104e-05	0.002603	0.0107508	0.539141	0.583423	0.0442823	up	ENSMUSG00000042772	Smg7	Smg-7 homolog, nonsense mediated mRNA decay factor (C. elegans)	Exon (ENSMUST00000073441.12/226517, exon 9 of 22)	ENSMUST00000186900.1	-7524
chr19:19344305	cg08773740	FALSE	FALSE	NA	NA	NA	4.1206e-05	0.002603	0.00806394	0.214034	0.251697	0.0376633	up	ENSMUSG00000036192	Rorb	RAR-related orphan receptor beta	Distal Intergenic	ENSMUST00000112832.7	-233109
chr11:22034739	cg06610975	FALSE	FALSE	NA	NA	NA	4.16164e-05	0.0026153	0.00404844	0.52924	0.544858	0.0156184	up	ENSMUSG00000005917	Otx1	orthodenticle homeobox 1	Intron (ENSMUST00000045167.10/216565, intron 20 of 23)	ENSMUST00000147486.2	-31842
chr6:84746955	cg19687940	FALSE	FALSE	NA	NA	NA	4.17524e-05	0.00261689	0.00469843	0.464922	0.48167	0.0167484	up	ENSMUSG00000063415	Cyp26b1	cytochrome P450, family 26, subfamily b, polypeptide 1	Exon (ENSMUST00000160197.5/75914, exon 20 of 22)	ENSMUST00000168003.8	-153047
chr1:6757667	cg02697105	FALSE	FALSE	NA	NA	NA	4.20978e-05	0.00261771	0.0112562	0.475491	0.527643	0.0521525	up	ENSMUSG00000033740	St18	suppression of tumorigenicity 18	Intron (ENSMUST00000140079.7/240690, intron 4 of 23)	ENSMUST00000163727.3	20092
chr5:110753849	cg03969757	FALSE	FALSE	NA	NA	NA	4.19725e-05	0.00261771	0.00846634	0.550238	0.57925	0.0290124	up	ENSMUSG00000029505	Ep400	E1A binding protein p400	Exon (ENSMUST00000112435.8/75560, exon 3 of 52)	ENSMUST00000112433.1	16306
chr6:51847017	cg22454306	FALSE	FALSE	NA	NA	NA	4.20086e-05	0.00261771	0.00987446	0.808311	0.838426	0.0301154	up	ENSMUSG00000059182	Skap2	src family associated phosphoprotein 2	Distal Intergenic	ENSMUST00000205174.1	24912
chr2:57108675	cg11829527	FALSE	FALSE	NA	NA	NA	4.22382e-05	0.00261955	-0.00589378	0.942595	0.937106	-0.00548891	down	ENSMUSG00000026826	Nr4a2	nuclear receptor subfamily 4, group A, member 2	Exon (ENSMUST00000028166.8/18227, exon 7 of 8)	ENSMUST00000112627.1	4397
chr9:100271904	cg27459403	FALSE	FALSE	NA	NA	NA	4.26836e-05	0.00264023	0.0117269	0.635439	0.672816	0.0373769	up	ENSMUSG00000044244	Il20rb	interleukin 20 receptor beta	Distal Intergenic	ENSMUST00000125259.1	189831
chr2:31637021	cg04150055	FALSE	FALSE	NA	NA	NA	4.34315e-05	0.00267948	0.00880879	0.0348868	0.0396794	0.00479264	up	ENSMUSG00000079466	Prdm12	PR domain containing 12	Exon (ENSMUST00000145389.2/ENSMUST00000145389.2, exon 3 of 3)	ENSMUST00000113470.2	-3016
chr11:25357121	cg02733100	FALSE	FALSE	NA	NA	NA	4.37506e-05	0.00269214	0.00824446	0.0709061	0.0807271	0.00982102	up	ENSMUSG00000033015	4933427E13Rik	RIKEN cDNA 4933427E13 gene	Intron (ENSMUST00000191131.1/ENSMUST00000191131.1, intron 1 of 1)	ENSMUST00000044347.10	27164
chr2:169158859	cg08760632	FALSE	FALSE	NA	NA	NA	4.40448e-05	0.00270157	0.00526454	0.362164	0.378374	0.0162099	up	ENSMUSG00000086348	1700017J07Rik	RIKEN cDNA 1700017J07 gene	Distal Intergenic	ENSMUST00000140241.1	180591
chr5:24490644	cg19461192	FALSE	FALSE	NA	NA	NA	4.41325e-05	0.00270157	0.00863656	0.475099	0.506192	0.031093	up	ENSMUSG00000023353	Agap3	ArfGAP with GTPase domain, ankyrin repeat and PH domain 3	Intron (ENSMUST00000024123.8/213990, intron 10 of 17)	ENSMUST00000199250.1	10472
chr1:168342097	cg09520301	FALSE	FALSE	NA	NA	NA	4.53534e-05	0.00271955	0.00511747	0.469541	0.483888	0.0143471	up	ENSMUSG00000052534	Pbx1	pre B cell leukemia homeobox 1	Intron (ENSMUST00000188912.6/18514, intron 2 of 7)	ENSMUST00000064438.10	89407
chr12:25097596	cg09512303	FALSE	FALSE	NA	NA	NA	4.5462e-05	0.00271955	0.0109615	0.107574	0.127236	0.0196621	up	ENSMUSG00000020644	Id2	inhibitor of DNA binding 2	Promoter	ENSMUST00000221761.1	-456
chr14:22457759	cg13885520	FALSE	FALSE	NA	NA	NA	4.52989e-05	0.00271955	0.0082725	0.934944	0.940768	0.00582384	up	ENSMUSG00000114412	4930405A10Rik	RIKEN cDNA 4930405A10 gene	Intron (ENSMUST00000075639.10/76633, intron 2 of 6)	ENSMUST00000225327.1	85039
chr15:75789090	cg12474732	FALSE	FALSE	NA	NA	NA	4.52884e-05	0.00271955	0.00493232	0.429953	0.446234	0.0162817	up	ENSMUSG00000075600	Zc3h3	zinc finger CCCH type containing 3	Intron (ENSMUST00000100538.3/223642, intron 4 of 11)	ENSMUST00000229000.1	23769
chr2:34535174	cg21712213	FALSE	FALSE	NA	NA	NA	4.47706e-05	0.00271955	0.00509547	0.313298	0.340277	0.0269788	up	ENSMUSG00000038696	Mapkap1	mitogen-activated protein kinase associated protein 1	Intron (ENSMUST00000124443.7/227743, intron 6 of 10)	ENSMUST00000129633.1	-84408
chr4:124395842	cg26360022	FALSE	FALSE	NA	NA	NA	4.49233e-05	0.00271955	0.0135293	0.511715	0.559081	0.0473661	up	NA	1700057H15Rik	RIKEN cDNA 1700057H15 gene	Distal Intergenic	ENSMUST00000156566.1	55443
chr4:31329009	cg09079447	FALSE	FALSE	NA	NA	NA	4.53131e-05	0.00271955	0.00720196	0.280884	0.312915	0.0320311	up	ENSMUSG00000028284	Map3k7	mitogen-activated protein kinase kinase kinase 7	Distal Intergenic	ENSMUST00000037607.10	-635088
chr7:90445452	cg20635820	FALSE	FALSE	NA	NA	NA	4.4733e-05	0.00271955	0.00468215	0.116731	0.131705	0.0149742	up	ENSMUSG00000051451	Crebzf	CREB/ATF bZIP transcription factor	Promoter	ENSMUST00000146291.1	749
chr8:91993432	cg08212358	FALSE	FALSE	NA	NA	NA	4.52715e-05	0.00271955	0.00980933	0.627381	0.653763	0.0263817	up	ENSMUSG00000031734	Irx3	Iroquois related homeobox 3	Distal Intergenic	ENSMUST00000175795.3	-191365
chr17:51584710	cg27526720	FALSE	FALSE	NA	NA	NA	4.58407e-05	0.00273528	0.00981923	0.39726	0.437129	0.0398686	up	ENSMUSG00000117204	C330011F03Rik	RIKEN cDNA C330011F03 gene	Distal Intergenic	ENSMUST00000233466.1	-148872
chr11:22006867	cg08716535	FALSE	FALSE	NA	NA	NA	4.60377e-05	0.00273896	0.00739315	0.600233	0.619054	0.018821	up	ENSMUSG00000005917	Otx1	orthodenticle homeobox 1	Exon (ENSMUST00000045167.10/216565, exon 24 of 24)	ENSMUST00000147486.2	-3970
chr2:146325084	cg18384139	FALSE	FALSE	NA	NA	NA	4.61342e-05	0.00273896	0.00708566	0.438269	0.461145	0.0228758	up	ENSMUSG00000037110	Ralgapa2	Ral GTPase activating protein, alpha subunit 2 (catalytic)	Intron (ENSMUST00000109986.8/241694, intron 37 of 40)	ENSMUST00000146307.1	62599
chr14:120389001	cg09266044	FALSE	FALSE	NA	NA	NA	4.65543e-05	0.00274431	0.00754906	0.336579	0.361757	0.0251778	up	ENSMUSG00000022139	Mbnl2	muscleblind like splicing factor 2	Exon (ENSMUST00000088419.12/105559, exon 5 of 9)	ENSMUST00000227153.1	-7486
chr15:80876357	cg14650748	FALSE	FALSE	NA	NA	NA	4.67001e-05	0.00274431	0.0137303	0.422664	0.484484	0.0618206	up	ENSMUSG00000047888	Tnrc6b	trinucleotide repeat containing 6b	Exon (ENSMUST00000067689.8/213988, exon 7 of 25)	ENSMUST00000228124.1	-4341
chr18:21573299	cg04467576	FALSE	FALSE	NA	NA	NA	4.68051e-05	0.00274431	-0.00540078	0.947757	0.941187	-0.00657002	down	ENSMUSG00000043168	4930426D05Rik	RIKEN cDNA 4930426D05 gene	Intron (ENSMUST00000049105.10/225266, intron 2 of 7)	ENSMUST00000144487.7	-78149
chr7:115625079	cg12681193	FALSE	FALSE	NA	NA	NA	4.66076e-05	0.00274431	0.0100611	0.197699	0.228368	0.0306684	up	ENSMUSG00000051910	Sox6	SRY (sex determining region Y)-box 6	Intron (ENSMUST00000206034.1/20679, intron 7 of 15)	ENSMUST00000206775.1	-27183
chrX:82815651	cg13290565	FALSE	FALSE	NA	NA	NA	4.64861e-05	0.00274431	0.00791768	0.814511	0.835213	0.0207017	up	ENSMUSG00000045103	Dmd	dystrophin, muscular dystrophy	Distal Intergenic	ENSMUST00000127295.7	-133219
chr15:79694233	cg15541477	FALSE	FALSE	NA	NA	NA	4.84773e-05	0.00283532	-0.00653728	0.873391	0.86301	-0.0103808	down	ENSMUSG00000042535	Gtpbp1	GTP binding protein 1	Promoter	ENSMUST00000230262.1	53
chr11:102402084	cg03707556	FALSE	FALSE	NA	NA	NA	4.96817e-05	0.00289859	0.00393452	0.468976	0.486034	0.0170586	up	ENSMUSG00000006575	Rundc3a	RUN domain containing 3A	Exon (ENSMUST00000006750.7/51799, exon 11 of 11)	ENSMUST00000132876.1	2226
chr4:117589657	cg25625665	FALSE	FALSE	NA	NA	NA	5.01409e-05	0.00291818	0.00546083	0.42238	0.448112	0.0257322	up	ENSMUSG00000033423	Eri3	exoribonuclease 3	Promoter	ENSMUST00000134453.1	579
chr11:18882633	cg16646236	FALSE	FALSE	NA	NA	NA	5.02935e-05	0.00291986	0.00798079	0.785487	0.80831	0.0228237	up	ENSMUSG00000020160	Meis1	Meis homeobox 1	3' UTR	ENSMUST00000118661.7	129369
chr12:101045541	cg21455493	FALSE	FALSE	NA	NA	NA	5.12585e-05	0.00296134	0.00684853	0.448505	0.480282	0.0317775	up	ENSMUSG00000041846	Ppp4r3a	protein phosphatase 4 regulatory subunit 3A	3' UTR	ENSMUST00000223459.1	-1996
chr4:13451858	cg22332421	FALSE	FALSE	NA	NA	NA	5.1228e-05	0.00296134	0.0101807	0.449617	0.505906	0.0562894	up	ENSMUSG00000006586	Runx1t1	RUNX1 translocation partner 1	Distal Intergenic	ENSMUST00000006761.9	-291578
chr13:107546694	cg01459308	FALSE	FALSE	NA	NA	NA	5.21385e-05	0.00300208	0.00656913	0.586817	0.609717	0.0229	up	ENSMUSG00000114780	AI197445	expressed sequence AI197445	Intron (ENSMUST00000225322.1/ENSMUST00000225322.1, intron 1 of 3)	ENSMUST00000223617.1	76872
chr14:28280931	cg04123667	FALSE	FALSE	NA	NA	NA	5.23448e-05	0.00300208	-0.0121287	0.68317	0.638319	-0.0448507	down	ENSMUSG00000040640	Erc2	ELKS/RAB6-interacting/CAST family member 2	Intron (ENSMUST00000210135.1/238988, intron 17 of 19)	ENSMUST00000224045.1	-174590
chr18:35214628	cg16822914	FALSE	FALSE	NA	NA	NA	5.2267e-05	0.00300208	0.00723506	0.0766397	0.0882607	0.011621	up	ENSMUSG00000037815	Ctnna1	catenin (cadherin associated protein), alpha 1	Promoter	ENSMUST00000235449.1	-302
chr2:47085058	cg10886038	FALSE	FALSE	NA	NA	NA	5.30313e-05	0.00303409	0.00912673	0.671973	0.703765	0.031792	up	ENSMUSG00000086202	1700019E08Rik	RIKEN cDNA 1700019E08 gene	Distal Intergenic	ENSMUST00000134308.1	1388258
chr7:115131969	cg06087606	FALSE	FALSE	NA	NA	NA	5.3405e-05	0.00304808	0.0113253	0.158571	0.180416	0.0218455	up	ENSMUSG00000108379	A730082K24Rik	RIKEN cDNA A730082K24 gene	Distal Intergenic	ENSMUST00000205795.1	180662
chr7:79464869	cg07711068	FALSE	FALSE	NA	NA	NA	5.39481e-05	0.00307166	0.00670716	0.305057	0.319402	0.0143453	up	ENSMUSG00000039176	Polg	polymerase (DNA directed), gamma	Promoter	ENSMUST00000125562.1	1201
chr12:80170742	cg11474856	FALSE	FALSE	NA	NA	NA	5.41152e-05	0.00307377	0.00898016	0.823626	0.84748	0.0238544	up	ENSMUSG00000015143	Actn1	actinin, alpha 1	Promoter	ENSMUST00000219382.1	-591
chr15:102490682	cg07584771	FALSE	FALSE	NA	NA	NA	5.44081e-05	0.003083	0.00616634	0.828574	0.85008	0.0215061	up	ENSMUSG00000056851	Pcbp2	poly(rC) binding protein 2	Promoter	ENSMUST00000230631.1	1161
chr4:75950792	cg25623362	FALSE	FALSE	NA	NA	NA	5.48412e-05	0.0031001	0.00709858	0.412798	0.452244	0.0394467	up	ENSMUSG00000028399	Ptprd	protein tyrosine phosphatase, receptor type, D	Exon (ENSMUST00000107289.8/19266, exon 34 of 36)	ENSMUST00000212365.1	133665
chr12:57292108	cg16079649	FALSE	FALSE	NA	NA	NA	5.509e-05	0.00310673	0.00790347	0.895459	0.90685	0.0113918	up	ENSMUSG00000047022	Mipol1	mirror-image polydactyly 1	Intron (ENSMUST00000153755.7/73490, intron 1 of 3)	ENSMUST00000130447.3	9935
chr5:39716272	cg21056459	FALSE	FALSE	NA	NA	NA	5.57609e-05	0.00313708	-0.00801207	0.938751	0.931143	-0.00760749	down	ENSMUSG00000051022	Hs3st1	heparan sulfate (glucosamine) 3-O-sulfotransferase 1	Intron (ENSMUST00000117944.1/15476, intron 2 of 2)	ENSMUST00000117944.1	39203
chr2:147188259	cg21988123	FALSE	FALSE	NA	NA	NA	5.65651e-05	0.00316724	-0.0099437	0.214617	0.185139	-0.0294773	down	ENSMUSG00000053545	6430503K07Rik	RIKEN cDNA 6430503K07 gene	Promoter	ENSMUST00000144411.1	835
chr7:110863034	cg15977571	FALSE	FALSE	NA	NA	NA	5.64956e-05	0.00316724	-0.00854464	0.563585	0.535416	-0.0281694	down	ENSMUSG00000030787	Lyve1	lymphatic vessel endothelial hyaluronan receptor 1	Promoter	ENSMUST00000209319.1	-81
chr2:44068324	cg20061887	FALSE	FALSE	NA	NA	NA	5.67089e-05	0.00316779	0.0128672	0.602033	0.666286	0.0642526	up	ENSMUSG00000085089	Arhgap15os	Rho GTPase activating protein 15, opposite strand	Intron (ENSMUST00000112824.7/76117, intron 8 of 14)	ENSMUST00000139948.1	-3000
chrX:158042820	cg02287493	FALSE	FALSE	NA	NA	NA	5.695e-05	0.00317375	-0.00803677	0.427422	0.405357	-0.0220658	down	ENSMUSG00000025658	Cnksr2	connector enhancer of kinase suppressor of Ras 2	Promoter	ENSMUST00000026750.14	474
chr11:25855526	cg22655206	FALSE	FALSE	NA	NA	NA	5.82438e-05	0.00323822	0.0100112	0.4737	0.509328	0.0356285	up	NA	5730522E02Rik	RIKEN cDNA 5730522E02 gene	Intron (ENSMUST00000125773.7/70626, intron 2 of 5)	ENSMUST00000179180.1	-86385
chr3:83537719	cg03179276	FALSE	FALSE	NA	NA	NA	5.88718e-05	0.00326545	0.00697293	0.448852	0.468271	0.0194184	up	ENSMUSG00000101334	1700028M03Rik	RIKEN cDNA 1700028M03 gene	Distal Intergenic	ENSMUST00000185938.1	36403
chr1:74949830	cg26655322	FALSE	FALSE	NA	NA	NA	5.91821e-05	0.00327497	0.0110857	0.0948626	0.101509	0.00664614	up	ENSMUSG00000006538	Ihh	Indian hedgehog	Intron (ENSMUST00000164097.3/16147, intron 1 of 2)	ENSMUST00000189364.1	1612
chr13:94707109	cg01578720	FALSE	FALSE	NA	NA	NA	6.01167e-05	0.00331892	0.0164276	0.134663	0.150935	0.0162715	up	ENSMUSG00000042043	Tbca	tubulin cofactor A	Distal Intergenic	ENSMUST00000046644.6	-81801
chr2:34107794	cg02791084	FALSE	FALSE	NA	NA	NA	6.03346e-05	0.00332319	0.00876033	0.545631	0.560446	0.0148154	up	ENSMUSG00000087461	C230014O12Rik	RIKEN cDNA C230014O12 gene	Promoter	ENSMUST00000134921.1	-65
chr19:42483998	cg05659014	FALSE	FALSE	NA	NA	NA	6.10708e-05	0.00333464	0.00864936	0.906777	0.918552	0.0117747	up	ENSMUSG00000025184	R3hcc1l	R3H domain and coiled-coil containing 1 like	Distal Intergenic	ENSMUST00000026188.9	-34761
chr5:24490633	cg12835446	FALSE	FALSE	NA	NA	NA	6.08867e-05	0.00333464	0.0070557	0.470605	0.493649	0.0230433	up	ENSMUSG00000023353	Agap3	ArfGAP with GTPase domain, ankyrin repeat and PH domain 3	Intron (ENSMUST00000024123.8/213990, intron 10 of 17)	ENSMUST00000199250.1	10461
chr6:15396690	cg22980045	FALSE	FALSE	NA	NA	NA	6.11071e-05	0.00333464	0.00592042	0.581803	0.606981	0.0251784	up	ENSMUSG00000029563	Foxp2	forkhead box P2	Intron (ENSMUST00000115477.7/114142, intron 9 of 18)	ENSMUST00000115475.6	20001
chr9:48737622	cg07267717	FALSE	FALSE	NA	NA	NA	6.0942e-05	0.00333464	0.0102748	0.123388	0.139987	0.0165983	up	ENSMUSG00000066687	Zbtb16	zinc finger and BTB domain containing 16	Intron (ENSMUST00000093852.4/235320, intron 3 of 6)	ENSMUST00000093852.4	98323
chr13:94707096	cg06700387	FALSE	FALSE	NA	NA	NA	6.1512e-05	0.003349	0.00860881	0.19002	0.204708	0.0146877	up	ENSMUSG00000042043	Tbca	tubulin cofactor A	Distal Intergenic	ENSMUST00000046644.6	-81814
chr15:103029429	cg16800641	FALSE	FALSE	NA	NA	NA	6.33381e-05	0.00343387	0.00659326	0.123348	0.134519	0.0111703	up	ENSMUSG00000075394	Hoxc4	homeobox C4	Intron (ENSMUST00000165375.2/15423, intron 1 of 3)	ENSMUST00000100164.4	-4966
chr17:85393664	cg11315254	FALSE	FALSE	NA	NA	NA	6.35067e-05	0.00343387	0.00688936	0.88201	0.890901	0.00889109	up	ENSMUSG00000038805	Six3	sine oculis-related homeobox 3	Intron (ENSMUST00000095188.6/73582, intron 5 of 10)	ENSMUST00000175898.3	-219944
chr2:25177841	cg26794640	FALSE	FALSE	NA	NA	NA	6.34626e-05	0.00343387	0.0062397	0.271518	0.29484	0.0233224	up	ENSMUSG00000078202	Nrarp	Notch-regulated ankyrin repeat protein	Distal Intergenic	ENSMUST00000104999.3	-2917
chr14:98073381	cg12196332	FALSE	FALSE	NA	NA	NA	6.49283e-05	0.00350106	0.00966993	0.353659	0.410182	0.0565229	up	ENSMUSG00000055639	Dach1	dachshund family transcription factor 1	Intron (ENSMUST00000069334.7/13134, intron 1 of 10)	ENSMUST00000069334.7	96162
chr8:84600788	cg07206839	FALSE	FALSE	NA	NA	NA	6.50457e-05	0.00350106	0.00695068	0.311903	0.334373	0.0224698	up	ENSMUSG00000034656	Cacna1a	calcium channel, voltage-dependent, P/Q type, alpha 1A subunit	Promoter	ENSMUST00000238337.1	294
chr19:45628984	cg21714079	FALSE	FALSE	NA	NA	NA	6.53061e-05	0.00350709	0.0103954	0.695535	0.717756	0.0222213	up	ENSMUSG00000040913	Fbxw4	F-box and WD-40 domain protein 4	Intron (ENSMUST00000160718.8/30838, intron 1 of 4)	ENSMUST00000160718.8	2154
chr7:36710580	cg06503690	FALSE	FALSE	NA	NA	NA	6.55319e-05	0.00351123	0.00773102	0.543521	0.568404	0.0248834	up	ENSMUSG00000021217	Tshz3	teashirt zinc finger family member 3	Exon (ENSMUST00000194416.1/ENSMUST00000194416.1, exon 1 of 1)	ENSMUST00000176413.1	12363
chr4:117605269	cg05817746	FALSE	FALSE	NA	NA	NA	6.61058e-05	0.00353397	0.00981098	0.213624	0.244548	0.0309235	up	ENSMUSG00000033423	Eri3	exoribonuclease 3	Intron (ENSMUST00000037127.14/140546, intron 6 of 8)	ENSMUST00000134453.1	16191
chr1:56833427	cg13681672	FALSE	FALSE	NA	NA	NA	6.66971e-05	0.00355699	0.00348331	0.369238	0.383695	0.0144567	up	ENSMUSG00000038331	Satb2	special AT-rich sequence binding protein 2	Intron (ENSMUST00000042857.13/212712, intron 8 of 9)	ENSMUST00000176759.1	136413
chr2:34535235	cg16839209	FALSE	FALSE	NA	NA	NA	6.68375e-05	0.00355699	0.00680714	0.388399	0.420751	0.0323514	up	ENSMUSG00000038696	Mapkap1	mitogen-activated protein kinase associated protein 1	Intron (ENSMUST00000124443.7/227743, intron 6 of 10)	ENSMUST00000129633.1	-84347
chr4:117322343	cg09668387	FALSE	FALSE	NA	NA	NA	6.7884e-05	0.00360456	0.00696497	0.514303	0.533763	0.01946	up	ENSMUSG00000028677	Rnf220	ring finger protein 220	Intron (ENSMUST00000030439.14/66743, intron 2 of 14)	ENSMUST00000150148.1	-22315
chr13:116575639	cg15986005	FALSE	FALSE	NA	NA	NA	6.84232e-05	0.00361894	0.00496708	0.337876	0.361412	0.0235358	up	ENSMUSG00000114290	4930435F18Rik	RIKEN cDNA 4930435F18 gene	Intron (ENSMUST00000224048.1/ENSMUST00000224048.1, intron 1 of 1)	ENSMUST00000224552.1	262539
chr3:115081012	cg24695375	FALSE	FALSE	NA	NA	NA	6.84611e-05	0.00361894	0.0100242	0.174328	0.204544	0.0302155	up	ENSMUSG00000027965	Olfm3	olfactomedin 3	Promoter	ENSMUST00000051309.8	47
chr4:41470734	cg00637411	FALSE	FALSE	NA	NA	NA	6.87969e-05	0.00362049	0.00589683	0.253196	0.284924	0.0317282	up	ENSMUSG00000028443	Nudt2	nudix (nucleoside diphosphate linked moiety X)-type motif 2	Intron (ENSMUST00000030154.6/66401, intron 1 of 2)	ENSMUST00000030154.6	5583
chr8:80149766	cg23620526	FALSE	FALSE	NA	NA	NA	6.86888e-05	0.00362049	0.00734809	0.244196	0.260649	0.0164527	up	ENSMUSG00000064325	Hhip	Hedgehog-interacting protein	Distal Intergenic	ENSMUST00000079038.3	-91760
chr16:43278011	cg09286000	FALSE	FALSE	NA	NA	NA	6.93192e-05	0.00363987	0.00874719	0.605686	0.649665	0.0439795	up	ENSMUSG00000022708	Zbtb20	zinc finger and BTB domain containing 20	Intron (ENSMUST00000126354.7/56490, intron 5 of 7)	ENSMUST00000114691.7	30727
chr4:107002150	cg13793530	FALSE	FALSE	NA	NA	NA	6.95276e-05	0.00364272	0.00767607	0.383412	0.409738	0.0263259	up	ENSMUSG00000061887	Ssbp3	single-stranded DNA binding protein 3	Intron (ENSMUST00000150915.7/72475, intron 4 of 8)	ENSMUST00000137786.1	-26043
chr4:24219188	cg10648608	FALSE	FALSE	NA	NA	NA	7.05793e-05	0.00368964	0.00711888	0.386018	0.423492	0.0374743	up	ENSMUSG00000045751	Mms22l	MMS22-like, DNA repair protein	Distal Intergenic	ENSMUST00000173079.7	-277263
chr2:146745716	cg18893738	FALSE	FALSE	NA	NA	NA	7.12682e-05	0.00370924	0.00890048	0.270675	0.301729	0.031054	up	ENSMUSG00000074749	Kiz	kizuna centrosomal protein	Distal Intergenic	ENSMUST00000099278.8	-110148
chr5:31197675	cg06758077	FALSE	FALSE	NA	NA	NA	7.11207e-05	0.00370924	-0.00601537	0.8528	0.837489	-0.0153107	down	ENSMUSG00000029146	Snx17	sorting nexin 17	3' UTR	ENSMUST00000201343.1	1625
chr4:98103086	cg01550545	FALSE	FALSE	NA	NA	NA	7.18473e-05	0.00372829	0.00576164	0.446344	0.457049	0.0107047	up	ENSMUSG00000028565	Nfia	nuclear factor I/A	Intron (ENSMUST00000075448.12/18027, intron 10 of 10)	ENSMUST00000133011.1	192053
chr5:67207313	cg17136488	FALSE	FALSE	NA	NA	NA	7.19497e-05	0.00372829	0.00464014	0.50447	0.522414	0.0179441	up	ENSMUSG00000037720	Tmem33	transmembrane protein 33	Distal Intergenic	ENSMUST00000037918.11	-53252
chr16:77421576	cg26773629	FALSE	FALSE	NA	NA	NA	7.23784e-05	0.0037423	0.00667976	0.324295	0.360005	0.03571	up	ENSMUSG00000090386	Mir99ahg	Mir99a and Mirlet7c-1 host gene (non-protein coding)	Exon (ENSMUST00000192654.1/ENSMUST00000192654.1, exon 1 of 1)	ENSMUST00000068704.11	-78640
chr13:94707074	cg07099833	FALSE	FALSE	NA	NA	NA	7.26463e-05	0.00374794	0.0101837	0.202777	0.226804	0.0240275	up	ENSMUSG00000042043	Tbca	tubulin cofactor A	Distal Intergenic	ENSMUST00000046644.6	-81836
chr11:108752475	cg25821783.2	FALSE	FALSE	NA	NA	NA	7.33532e-05	0.00377617	0.00805945	0.249877	0.277322	0.0274452	up	ENSMUSG00000020728	Cep112	centrosomal protein 112	Promoter	ENSMUST00000132978.2	270
chr11:112970253	cg14965437	FALSE	FALSE	NA	NA	NA	7.46667e-05	0.00380918	-0.0108163	0.916457	0.89522	-0.0212362	down	ENSMUSG00000075437	Gm11681	predicted gene 11681	Distal Intergenic	ENSMUST00000127337.1	-171245
chr13:94707080	cg19298873	FALSE	FALSE	NA	NA	NA	7.46475e-05	0.00380918	0.00936262	0.166999	0.187041	0.0200423	up	ENSMUSG00000042043	Tbca	tubulin cofactor A	Distal Intergenic	ENSMUST00000046644.6	-81830
chr2:170071362	cg15243979	FALSE	FALSE	NA	NA	NA	7.51901e-05	0.00380918	0.0147005	0.406894	0.466474	0.0595803	up	ENSMUSG00000052056	Zfp217	zinc finger protein 217	3' UTR	ENSMUST00000063710.12	59858
chr4:82495005	cg20408384	FALSE	FALSE	NA	NA	NA	7.54453e-05	0.00380918	0.00924538	0.318012	0.347482	0.0294704	up	ENSMUSG00000008575	Nfib	nuclear factor I/B	Intron (ENSMUST00000050872.14/18028, intron 2 of 11)	ENSMUST00000152588.1	4311
chr5:137608617	cg27043849	FALSE	FALSE	NA	NA	NA	7.46222e-05	0.00380918	0.0132005	0.300659	0.352153	0.051494	up	ENSMUSG00000029718	Pcolce	procollagen C-endopeptidase enhancer protein	Promoter	ENSMUST00000131703.1	-425
chr5:65131364	cg26163340	FALSE	FALSE	NA	NA	NA	7.49336e-05	0.00380918	0.00785496	0.124658	0.143576	0.0189185	up	ENSMUSG00000054920	Klhl5	kelch-like 5	Promoter	ENSMUST00000204479.1	-39
chr8:109249587	cg19243613	FALSE	FALSE	NA	NA	NA	7.52931e-05	0.00380918	0.00746017	0.27625	0.302969	0.0267194	up	ENSMUSG00000097393	D030068K23Rik	RIKEN cDNA D030068K23 gene	Promoter	ENSMUST00000181098.1	-279
chr8:84789040	cg16365057	FALSE	FALSE	NA	NA	NA	7.51955e-05	0.00380918	0.0111926	0.223639	0.258705	0.0350658	up	ENSMUSG00000001911	Nfix	nuclear factor I/X	Intron (ENSMUST00000076715.12/18032, intron 1 of 8)	ENSMUST00000126806.1	10984
chr9:71976197	cg15534660	FALSE	FALSE	NA	NA	NA	7.43578e-05	0.00380918	0.00512186	0.273839	0.289137	0.015298	up	ENSMUSG00000032228	Tcf12	transcription factor 12	Intron (ENSMUST00000183404.7/21406, intron 5 of 20)	ENSMUST00000183647.7	24277
chr2:45460412	cg26717740	FALSE	FALSE	NA	NA	NA	7.60207e-05	0.00383005	0.00661105	0.592051	0.616472	0.0244216	up	ENSMUSG00000086202	1700019E08Rik	RIKEN cDNA 1700019E08 gene	Distal Intergenic	ENSMUST00000153567.1	-236193
chr14:97868442	cg22215632	FALSE	FALSE	NA	NA	NA	7.63547e-05	0.00383869	0.00853809	0.738372	0.761474	0.0231024	up	ENSMUSG00000055639	Dach1	dachshund family transcription factor 1	Intron (ENSMUST00000069334.7/13134, intron 6 of 10)	ENSMUST00000069334.7	301101
chr11:79468805	cg06349423	FALSE	FALSE	NA	NA	NA	7.65226e-05	0.00383897	0.00817088	0.826318	0.846053	0.0197354	up	ENSMUSG00000091523	AU040972	expressed sequence AU040972	Exon (ENSMUST00000108251.8/18015, exon 31 of 57)	ENSMUST00000165610.1	15226
chr18:13409934	cg15822843	FALSE	FALSE	NA	NA	NA	7.76177e-05	0.00388565	0.00835719	0.64304	0.671496	0.0284558	up	ENSMUSG00000037346	Hrh4	histamine receptor H4	Distal Intergenic	ENSMUST00000234565.1	402897
chr18:54997615	cg22856020	FALSE	FALSE	NA	NA	NA	7.80337e-05	0.00389822	0.0117935	0.317377	0.342353	0.0249757	up	ENSMUSG00000052713	Zfp608	zinc finger protein 608	Intron (ENSMUST00000181538.1/ENSMUST00000181538.1, intron 1 of 4)	ENSMUST00000237844.1	-5060
chr6:16727640	cg01589578	FALSE	FALSE	NA	NA	NA	7.90537e-05	0.00394084	0.00949302	0.28348	0.310011	0.0265304	up	ENSMUSG00000107022	Gm36669	predicted gene, 36669	Distal Intergenic	ENSMUST00000201757.1	-49884
chr19:45432839	cg14849852	FALSE	FALSE	NA	NA	NA	7.97424e-05	0.00395421	0.0063349	0.560791	0.594209	0.0334178	up	ENSMUSG00000025217	Btrc	beta-transducin repeat containing protein	Intron (ENSMUST00000223764.1/12234, intron 1 of 2)	ENSMUST00000224053.1	-12669
chr2:34355947	cg17437489	FALSE	FALSE	NA	NA	NA	7.9656e-05	0.00395421	0.00622819	0.500062	0.530411	0.0303492	up	ENSMUSG00000038718	Pbx3	pre B cell leukemia homeobox 3	Intron (ENSMUST00000113132.8/18516, intron 2 of 7)	ENSMUST00000175855.2	14899
chr6:16727715	cg20960390	FALSE	FALSE	NA	NA	NA	7.99913e-05	0.00395421	0.00926307	0.317759	0.353846	0.0360863	up	ENSMUSG00000107022	Gm36669	predicted gene, 36669	Distal Intergenic	ENSMUST00000201757.1	-49809
chr8:91827833	cg20292384	FALSE	FALSE	NA	NA	NA	7.99218e-05	0.00395421	0.00737803	0.588216	0.614062	0.0258463	up	ENSMUSG00000031734	Irx3	Iroquois related homeobox 3	Distal Intergenic	ENSMUST00000175795.3	-25766
chr14:36885753	cg05578628	FALSE	FALSE	NA	NA	NA	8.04849e-05	0.00397031	0.0103388	0.878845	0.896236	0.0173906	up	ENSMUSG00000058690	Ccser2	coiled-coil serine rich 2	Promoter	ENSMUST00000182558.1	607
chr13:55556035	cg27277985	FALSE	FALSE	NA	NA	NA	8.09886e-05	0.00398683	0.00713096	0.741813	0.764242	0.022429	up	ENSMUSG00000021495	Fam193b	family with sequence similarity 193, member B	Exon (ENSMUST00000225240.2/212483, exon 2 of 9)	ENSMUST00000224486.1	-3706
chr11:36350618	cg16705480	FALSE	FALSE	NA	NA	NA	8.20364e-05	0.00402166	0.0136594	0.590271	0.647059	0.0567881	up	ENSMUSG00000049336	Tenm2	teneurin transmembrane protein 2	Intron (ENSMUST00000102801.7/23964, intron 5 of 30)	ENSMUST00000128501.1	81658
chr2:37832371	cg26917960	FALSE	FALSE	NA	NA	NA	8.20358e-05	0.00402166	0.00606824	0.549233	0.556569	0.00733649	up	ENSMUSG00000035392	Dennd1a	DENN/MADD domain containing 1A	Intron (ENSMUST00000102787.9/227801, intron 19 of 21)	ENSMUST00000136460.1	20069
chr16:77500115	cg17109871	FALSE	FALSE	NA	NA	NA	8.28563e-05	0.00405344	0.00857317	0.0934864	0.116338	0.0228519	up	ENSMUSG00000090386	Mir99ahg	Mir99a and Mirlet7c-1 host gene (non-protein coding)	Promoter	ENSMUST00000068704.11	-101
chr7:114897056	cg11851489	FALSE	FALSE	NA	NA	NA	8.4237e-05	0.00411247	0.00705924	0.514498	0.545033	0.0305355	up	ENSMUSG00000108379	A730082K24Rik	RIKEN cDNA A730082K24 gene	Distal Intergenic	ENSMUST00000205913.1	-51594
chr5:33542394	cg21403558	FALSE	FALSE	NA	NA	NA	8.4493e-05	0.00411646	0.00665602	0.436139	0.46934	0.0332011	up	ENSMUSG00000037339	Fam53a	family with sequence similarity 53, member A	Distal Intergenic	ENSMUST00000065162.10	86518
chr2:115920696	cg12483516	FALSE	FALSE	NA	NA	NA	8.54671e-05	0.00414682	0.00671618	0.736309	0.743089	0.0067796	up	ENSMUSG00000027210	Meis2	Meis homeobox 2	Intron (ENSMUST00000028639.12/17536, intron 9 of 11)	ENSMUST00000118654.7	-47734
chr2:34527108	cg27371176	FALSE	FALSE	NA	NA	NA	8.53664e-05	0.00414682	0.00828989	0.388834	0.419598	0.030764	up	ENSMUSG00000038696	Mapkap1	mitogen-activated protein kinase associated protein 1	Intron (ENSMUST00000124443.7/227743, intron 5 of 10)	ENSMUST00000137021.1	82761
chr2:158602882	cg08587172	FALSE	FALSE	NA	NA	NA	8.56613e-05	0.00414773	0.0055442	0.363675	0.380923	0.017248	up	ENSMUSG00000086496	Gm14204	predicted gene 14204	Exon (ENSMUST00000123944.1/100045469, exon 3 of 3)	ENSMUST00000155319.1	7708
chr11:105210602	cg19097257	FALSE	FALSE	NA	NA	NA	8.65229e-05	0.00418088	0.00666463	0.357086	0.390044	0.0329581	up	ENSMUSG00000020694	Tlk2	tousled-like kinase 2 (Arabidopsis)	Exon (ENSMUST00000106941.8/24086, exon 6 of 22)	ENSMUST00000152404.2	1749
chr8:50708582	cg12671219	FALSE	FALSE	NA	NA	NA	8.71121e-05	0.00420076	0.00933421	0.458087	0.48645	0.0283629	up	ENSMUSG00000110281	Gm2516	predicted gene 2516	Distal Intergenic	ENSMUST00000210011.1	340470
chr19:15340894	cg21202820	FALSE	FALSE	NA	NA	NA	8.88195e-05	0.00423983	0.00730368	0.629875	0.649196	0.0193204	up	ENSMUSG00000024640	Psat1	phosphoserine aminotransferase 1	Distal Intergenic	ENSMUST00000161707.1	568818
chr4:88017670	cg19223856	FALSE	FALSE	NA	NA	NA	8.87106e-05	0.00423983	0.00760382	0.362566	0.386066	0.0235	up	ENSMUSG00000028496	Mllt3	myeloid/lymphoid or mixed-lineage leukemia; translocated to, 3	Intron (ENSMUST00000078090.11/70122, intron 2 of 10)	ENSMUST00000141526.7	15143
chr5:117240965	cg14360629	FALSE	FALSE	NA	NA	NA	8.83773e-05	0.00423983	0.00693112	0.156906	0.171102	0.0141969	up	ENSMUSG00000061288	Taok3	TAO kinase 3	Promoter	ENSMUST00000111975.2	505
chr5:44580222	cg21827016	FALSE	FALSE	NA	NA	NA	8.8682e-05	0.00423983	0.0088141	0.441048	0.480354	0.039306	up	ENSMUSG00000039706	Ldb2	LIM domain binding 2	Intron (ENSMUST00000199534.4/16826, intron 2 of 8)	ENSMUST00000199471.4	13657
chr5:65131598	cg26784682	FALSE	FALSE	NA	NA	NA	8.85398e-05	0.00423983	0.0101582	0.207704	0.233775	0.0260716	up	ENSMUSG00000054920	Klhl5	kelch-like 5	Promoter	ENSMUST00000203561.1	-73
chr11:78153833	cg15918741	FALSE	FALSE	NA	NA	NA	9.06587e-05	0.0043189	0.00510049	0.445635	0.471527	0.0258926	up	ENSMUSG00000017386	Traf4	TNF receptor associated factor 4	5' UTR	ENSMUST00000148218.1	11683
chr19:55627132	cg09643550	FALSE	FALSE	NA	NA	NA	9.0995e-05	0.0043262	0.00877264	0.679623	0.716087	0.0364637	up	ENSMUSG00000024985	Tcf7l2	transcription factor 7 like 2, T cell specific, HMG box	3' UTR	ENSMUST00000111662.10	-114688
chr13:77249139	cg18149227	FALSE	FALSE	NA	NA	NA	9.12534e-05	0.00432977	0.00618735	0.694794	0.720977	0.0261827	up	ENSMUSG00000071252	2210408I21Rik	RIKEN cDNA 2210408I21 gene	Intron (ENSMUST00000168779.2/72371, intron 5 of 19)	ENSMUST00000225760.1	56105
chr8:109310852	cg07167921	FALSE	FALSE	NA	NA	NA	9.2482e-05	0.00437927	0.00778227	0.386299	0.409194	0.0228949	up	NA	Gm1943	WD repeat domain 70 pseudogene	Distal Intergenic	ENSMUST00000211890.1	30012
chr17:17830164	cg05708750	FALSE	FALSE	NA	NA	NA	9.26791e-05	0.00437983	0.00494483	0.595775	0.604236	0.00846009	up	ENSMUSG00000065396	Mir99b	microRNA 99b	Promoter	ENSMUST00000083462.1	-24
chr1:177429546	cg13913063	FALSE	FALSE	NA	NA	NA	9.33479e-05	0.00439051	0.012805	0.790802	0.818989	0.028187	up	ENSMUSG00000063659	Zbtb18	zinc finger and BTB domain containing 18	Exon (ENSMUST00000180591.1/ENSMUST00000180591.1, exon 2 of 2)	ENSMUST00000195002.1	-12805
chr18:13798495	cg15047244	FALSE	FALSE	NA	NA	NA	9.40199e-05	0.00439051	0.00857221	0.546928	0.584573	0.0376452	up	ENSMUSG00000024420	Zfp521	zinc finger protein 521	Intron (ENSMUST00000025288.8/225207, intron 5 of 7)	ENSMUST00000234502.1	45337
chr18:34810456	cg20670041	FALSE	FALSE	NA	NA	NA	9.39308e-05	0.00439051	-0.00649721	0.867319	0.854248	-0.0130705	down	ENSMUSG00000038773	Kdm3b	KDM3B lysine (K)-specific demethylase 3B	Exon (ENSMUST00000043775.8/277250, exon 9 of 24)	ENSMUST00000224065.1	-3101
chr4:23636289	cg19615432	FALSE	FALSE	NA	NA	NA	9.39703e-05	0.00439051	0.00526662	0.526264	0.545662	0.0193974	up	ENSMUSG00000045751	Mms22l	MMS22-like, DNA repair protein	Distal Intergenic	ENSMUST00000173079.7	-860162
chr4:54354599	cg13985028	FALSE	FALSE	NA	NA	NA	9.31081e-05	0.00439051	0.0113158	0.42044	0.455003	0.0345633	up	ENSMUSG00000028420	Tmem38b	transmembrane protein 38B	Distal Intergenic	ENSMUST00000144167.1	514129
chr8:26808487	cg17770608	FALSE	FALSE	NA	NA	NA	9.35698e-05	0.00439051	0.0109308	0.518748	0.554069	0.0353208	up	ENSMUSG00000100335	2310008N11Rik	RIKEN cDNA 2310008N11 gene	Distal Intergenic	ENSMUST00000189978.1	15936
chr14:67550601	cg02596500	FALSE	FALSE	NA	NA	NA	9.44046e-05	0.00439918	0.010901	0.289396	0.305505	0.016109	up	ENSMUSG00000114744	Gm38409	predicted gene, 38409	Distal Intergenic	ENSMUST00000223991.1	73728
chr9:29963230	cg09374953	FALSE	FALSE	NA	NA	NA	9.4578e-05	0.00439918	0.00730388	0.239763	0.278697	0.0389336	up	ENSMUSG00000059974	Ntm	neurotrimin	Promoter	ENSMUST00000151977.1	-89
chr18:21940478	cg00522668	FALSE	FALSE	NA	NA	NA	9.47925e-05	0.0044005	0.00769836	0.685981	0.706717	0.0207362	up	ENSMUSG00000024306	Ccdc178	coiled coil domain containing 178	Intron (ENSMUST00000234736.1/70950, intron 21 of 23)	ENSMUST00000115837.2	225998
chr2:66288938	cg17214935	FALSE	FALSE	NA	NA	NA	9.52251e-05	0.00440495	0.0131004	0.813355	0.855334	0.04198	up	ENSMUSG00000064329	Scn1a	sodium channel, voltage-gated, type I, alpha	3' UTR	ENSMUST00000200839.3	29008
chr4:83795049	cg21912073	FALSE	FALSE	NA	NA	NA	9.52614e-05	0.00440495	0.00973882	0.666353	0.713092	0.0467384	up	ENSMUSG00000052407	Ccdc171	coiled-coil domain containing 171	Intron (ENSMUST00000053414.12/320226, intron 23 of 25)	ENSMUST00000183729.1	99094
chr11:78113852	cg12215343	FALSE	FALSE	NA	NA	NA	9.56643e-05	0.00441495	0.00751724	0.235254	0.266174	0.0309203	up	ENSMUSG00000037750	Fam222b	family with sequence similarity 222, member B	Intron (ENSMUST00000073705.11/216971, intron 1 of 2)	ENSMUST00000155571.1	-1754
chr8:33387233	cg25605414	FALSE	FALSE	NA	NA	NA	9.61526e-05	0.00442883	0.00958758	0.746472	0.778371	0.031899	up	ENSMUSG00000049184	Purg	purine-rich element binding protein G	Promoter	ENSMUST00000078058.4	908
chr12:49992924	cg07405701	FALSE	FALSE	NA	NA	NA	9.71348e-05	0.00446536	0.010238	0.52854	0.56999	0.0414505	up	ENSMUSG00000100844	1810007C17Rik	RIKEN cDNA 1810007C17 gene	Distal Intergenic	ENSMUST00000187665.1	-512062
chr7:123188844	cg06779064	FALSE	FALSE	NA	NA	NA	9.79543e-05	0.0044943	-0.00421448	0.688595	0.685701	-0.00289377	down	ENSMUSG00000052707	Tnrc6a	trinucleotide repeat containing 6a	Exon (ENSMUST00000094053.6/233833, exon 20 of 24)	ENSMUST00000206126.1	8923
chr19:19344309	cg24582932	FALSE	FALSE	NA	NA	NA	9.82214e-05	0.00449782	0.00982234	0.265581	0.295977	0.0303963	up	ENSMUSG00000036192	Rorb	RAR-related orphan receptor beta	Distal Intergenic	ENSMUST00000112832.7	-233113
chr10:51153927	cg03517402	FALSE	FALSE	NA	NA	NA	9.89137e-05	0.00451883	0.00928514	0.479692	0.516884	0.0371918	up	ENSMUSG00000019913	Sim1	single-minded family bHLH transcription factor 1	Distal Intergenic	ENSMUST00000020071.3	258276
chr14:22241031	cg19143997	FALSE	FALSE	NA	NA	NA	9.92541e-05	0.00451883	0.0074388	0.917163	0.926666	0.00950274	up	ENSMUSG00000063458	Lrmda	leucine rich melanocyte differentiation associated	Intron (ENSMUST00000075639.10/76633, intron 2 of 6)	ENSMUST00000159107.1	-69134
chr6:93912910	cg24186396	FALSE	FALSE	NA	NA	NA	9.92401e-05	0.00451883	0.0112194	0.251898	0.28634	0.034442	up	ENSMUSG00000045095	Magi1	membrane associated guanylate kinase, WW and PDZ domain containing 1	Promoter	ENSMUST00000204532.2	53
chr11:44749407	cg00203745	FALSE	FALSE	NA	NA	NA	0.000100287	0.0045396	0.00713139	0.732553	0.739755	0.00720179	up	ENSMUSG00000057098	Ebf1	early B cell factor 1	Intron (ENSMUST00000109268.1/13591, intron 6 of 15)	ENSMUST00000138452.1	127646
chr12:33162710	cg08693006	FALSE	FALSE	NA	NA	NA	9.99046e-05	0.0045396	0.00526575	0.311813	0.332399	0.0205861	up	ENSMUSG00000020564	Atxn7l1	ataxin 7-like 1	Intron (ENSMUST00000077456.12/380753, intron 1 of 2)	ENSMUST00000136644.7	14905
chr4:133043047	cg14354194	FALSE	FALSE	NA	NA	NA	0.000100137	0.0045396	0.0050948	0.306382	0.321571	0.0151887	up	ENSMUSG00000037692	Ahdc1	AT hook, DNA binding motif, containing 1	Intron (ENSMUST00000154646.7/230793, intron 2 of 3)	ENSMUST00000105914.1	3554
chr6:33137107	cg19169822	FALSE	FALSE	NA	NA	NA	0.000100632	0.00454653	0.00604238	0.539875	0.564607	0.0247318	up	ENSMUSG00000053768	Chchd3	coiled-coil-helix-coiled-coil-helix domain containing 3	Distal Intergenic	ENSMUST00000066379.10	-76847
chr2:64099163	cg18834375	FALSE	FALSE	NA	NA	NA	0.000100986	0.0045538	0.0105843	0.524964	0.545709	0.0207451	up	ENSMUSG00000075324	Fign	fidgetin	Promoter	ENSMUST00000102728.3	-1125
chr18:69347258	cg21513672	FALSE	FALSE	NA	NA	NA	0.00010124	0.00455658	0.00707641	0.117068	0.122168	0.00510028	up	ENSMUSG00000053477	Tcf4	transcription factor 4	Promoter	ENSMUST00000202610.3	-41
chr4:126925859	cg01222249	FALSE	FALSE	NA	NA	NA	0.000101518	0.00456039	0.0066903	0.747086	0.776519	0.0294326	up	ENSMUSG00000042446	Zmym4	zinc finger, MYM-type 4	Promoter	ENSMUST00000129028.1	-298
chr15:102594075	cg19729220	FALSE	FALSE	NA	NA	NA	0.000102697	0.00460461	0.00817586	0.566914	0.592618	0.0257035	up	ENSMUSG00000099083	Atf7	activating transcription factor 7	Intron (ENSMUST00000184772.1/223922, intron 1 of 12)	ENSMUST00000183765.1	30847
chr2:114912016	cg04499392	FALSE	FALSE	NA	NA	NA	0.000103123	0.00461494	0.0100033	0.537186	0.573439	0.0362529	up	ENSMUSG00000057147	Dph6	diphthamine biosynthesis 6	Intron (ENSMUST00000144368.1/ENSMUST00000144368.1, intron 5 of 8)	ENSMUST00000150447.7	-257052
chr19:17006898	cg16985572	FALSE	FALSE	NA	NA	NA	0.000103756	0.00463451	0.00458786	0.488701	0.507649	0.0189485	up	ENSMUSG00000039126	Prune2	prune homolog 2	Intron (ENSMUST00000224145.1/353211, intron 4 of 6)	ENSMUST00000087689.4	50780
chr5:101323400	cg03233918	FALSE	FALSE	NA	NA	NA	0.000104179	0.00464463	0.0083609	0.12873	0.145325	0.0165954	up	ENSMUSG00000035187	Nkx6-1	NK6 homeobox 1	Distal Intergenic	ENSMUST00000044125.10	341596
chr1:66683220	cg04706178	FALSE	FALSE	NA	NA	NA	0.000104701	0.00465034	-0.00715429	0.936696	0.930823	-0.00587302	down	ENSMUSG00000055567	Unc80	unc-80, NALCN activator	Exon (ENSMUST00000061620.16/329178, exon 60 of 65)	ENSMUST00000152844.1	3521
chr4:44392594	cg19464362	FALSE	FALSE	NA	NA	NA	0.000104657	0.00465034	0.010509	0.888848	0.899323	0.0104749	up	ENSMUSG00000035683	Melk	maternal embryonic leucine zipper kinase	Distal Intergenic	ENSMUST00000137759.1	89026
chr15:80876432	cg10150129	FALSE	FALSE	NA	NA	NA	0.000104985	0.0046542	0.00567515	0.500318	0.531967	0.0316491	up	ENSMUSG00000047888	Tnrc6b	trinucleotide repeat containing 6b	Exon (ENSMUST00000067689.8/213988, exon 7 of 25)	ENSMUST00000228124.1	-4266
chr4:23173922	cg13517739	FALSE	FALSE	NA	NA	NA	0.000105183	0.00465423	0.00688441	0.756322	0.784356	0.0280336	up	ENSMUSG00000107859	Gm30731	predicted gene, 30731	Distal Intergenic	ENSMUST00000203909.1	683374
chr7:115170264	cg09213135	FALSE	FALSE	NA	NA	NA	0.000105547	0.00466161	0.00726507	0.373171	0.388931	0.0157606	up	ENSMUSG00000108379	A730082K24Rik	RIKEN cDNA A730082K24 gene	Distal Intergenic	ENSMUST00000205795.1	218957
chr2:114872571	cg19511009	FALSE	FALSE	NA	NA	NA	0.00010731	0.00471555	0.00911539	0.641585	0.682396	0.0408114	up	ENSMUSG00000057147	Dph6	diphthamine biosynthesis 6	Intron (ENSMUST00000144368.1/ENSMUST00000144368.1, intron 2 of 8)	ENSMUST00000150447.7	-217607
chr4:90437853	cg14821338	FALSE	FALSE	NA	NA	NA	0.000107343	0.00471555	0.00896431	0.216201	0.25584	0.0396391	up	ENSMUSG00000080756	Gm12633	zinc finger protein 352 pseudogene	Distal Intergenic	ENSMUST00000117742.1	-76527
chr7:105683984	cg24448763	FALSE	FALSE	NA	NA	NA	0.000107367	0.00471555	0.00856605	0.831645	0.850362	0.0187168	up	ENSMUSG00000030882	Dnhd1	dynein heavy chain domain 1	3' UTR	ENSMUST00000106776.3	5960
chr2:57122995	cg17656516	FALSE	FALSE	NA	NA	NA	0.000107651	0.00471928	0.0073093	0.542613	0.544336	0.00172291	up	ENSMUSG00000026826	Nr4a2	nuclear receptor subfamily 4, group A, member 2	Promoter	ENSMUST00000112629.7	1008
chr10:117361851	cg14237002	FALSE	FALSE	NA	NA	NA	0.000108392	0.00472878	-0.00815938	0.771034	0.754001	-0.0170333	down	ENSMUSG00000055531	Cpsf6	cleavage and polyadenylation specific factor 6	Promoter	ENSMUST00000176480.7	-907
chr9:31167641	cg22432848	FALSE	FALSE	NA	NA	NA	0.000108468	0.00472878	-0.00950157	0.869093	0.837605	-0.0314873	down	ENSMUSG00000031996	Aplp2	amyloid beta (A4) precursor-like protein 2	Promoter	ENSMUST00000217516.1	236
chr9:7950532	cg27300575	FALSE	FALSE	NA	NA	NA	0.000108273	0.00472878	-0.0120269	0.781147	0.734905	-0.0462421	down	ENSMUSG00000053110	Yap1	yes-associated protein 1	Exon (ENSMUST00000065353.12/22601, exon 6 of 9)	ENSMUST00000174127.1	15289
chr1:170375292	cg02848871	FALSE	FALSE	NA	NA	NA	0.000109003	0.00474333	0.006248	0.750457	0.75342	0.00296324	up	ENSMUSG00000038473	Nos1ap	nitric oxide synthase 1 (neuronal) adaptor protein	Exon (ENSMUST00000160456.7/70729, exon 4 of 10)	ENSMUST00000161221.7	-47638
chr16:43503441	cg12958012	FALSE	FALSE	NA	NA	NA	0.000110481	0.00479883	0.00738021	0.0622759	0.0708716	0.00859569	up	ENSMUSG00000022708	Zbtb20	zinc finger and BTB domain containing 20	Promoter	ENSMUST00000126100.7	-173
chr9:28687441	cg19179483	FALSE	FALSE	NA	NA	NA	0.000111237	0.0048228	0.0087148	0.434862	0.487229	0.0523673	up	ENSMUSG00000062257	Opcml	opioid binding protein/cell adhesion molecule-like	Intron (ENSMUST00000115243.8/330908, intron 3 of 7)	ENSMUST00000126845.1	25812
chr7:115193635	cg21531455	FALSE	FALSE	NA	NA	NA	0.00011192	0.0048435	0.00738881	0.496344	0.508154	0.0118099	up	ENSMUSG00000108379	A730082K24Rik	RIKEN cDNA A730082K24 gene	Distal Intergenic	ENSMUST00000205795.1	242328
chr9:47423417	cg14633938	FALSE	FALSE	NA	NA	NA	0.000114131	0.00493015	0.00655354	0.444963	0.468634	0.0236711	up	ENSMUSG00000032076	Cadm1	cell adhesion molecule 1	Distal Intergenic	ENSMUST00000114548.7	-106756
chr2:32047536	cg24869367	FALSE	FALSE	NA	NA	NA	0.000115788	0.00498351	0.00929423	0.750354	0.771055	0.0207004	up	ENSMUSG00000099075	Mir7674	microRNA 7674	Exon (ENSMUST00000065398.12/227720, exon 33 of 36)	ENSMUST00000184964.1	-3410
chr9:63523412	cg03098138	FALSE	FALSE	NA	NA	NA	0.000115772	0.00498351	0.00872821	0.711592	0.737214	0.0256218	up	ENSMUSG00000037801	Iqch	IQ motif containing H	Intron (ENSMUST00000126238.2/ENSMUST00000126238.2, intron 3 of 4)	ENSMUST00000171243.1	79005
chr1:135460703	cg20375718	FALSE	FALSE	NA	NA	NA	0.000117498	0.00501368	-0.00583489	0.771773	0.761869	-0.00990413	down	ENSMUSG00000093515	Mir1231	microRNA 1231	Exon (ENSMUST00000040599.14/215690, exon 14 of 30)	ENSMUST00000175639.1	-6020
chr11:96323232	cg19408827	FALSE	FALSE	NA	NA	NA	0.000117898	0.00501368	0.00968879	0.348199	0.378356	0.030157	up	ENSMUSG00000048763	Hoxb3	homeobox B3	Promoter	ENSMUST00000093944.9	-94
chr12:78522911	cg11275232	FALSE	FALSE	NA	NA	NA	0.000117974	0.00501368	0.00676895	0.792545	0.813251	0.0207059	up	ENSMUSG00000047454	Gphn	gephyrin	Exon (ENSMUST00000052472.5/268566, exon 9 of 24)	ENSMUST00000219629.1	-159736
chr14:21991387	cg22234431	FALSE	FALSE	NA	NA	NA	0.000117773	0.00501368	0.00577199	0.499587	0.50583	0.00624321	up	ENSMUSG00000039081	Zfp503	zinc finger protein 503	Distal Intergenic	ENSMUST00000043409.8	-1786
chr16:43098352	cg27454350	FALSE	FALSE	NA	NA	NA	0.000116709	0.00501368	-0.0101435	0.619204	0.567249	-0.051955	down	ENSMUSG00000022708	Zbtb20	zinc finger and BTB domain containing 20	Intron (ENSMUST00000126354.7/56490, intron 3 of 7)	ENSMUST00000146708.7	-137528
chr4:97581577	cg24054065	FALSE	FALSE	NA	NA	NA	0.000117214	0.00501368	0.00650223	0.70499	0.726934	0.0219441	up	NA	E130114P18Rik	RIKEN cDNA E130114P18 gene	Intron (ENSMUST00000148653.7/319865, intron 1 of 4)	ENSMUST00000148653.7	3019
chr8:91991994	cg26339573	FALSE	FALSE	NA	NA	NA	0.000117866	0.00501368	0.0131102	0.270734	0.311351	0.0406175	up	ENSMUSG00000031734	Irx3	Iroquois related homeobox 3	Distal Intergenic	ENSMUST00000175795.3	-189927
chr12:106627005	cg23864212	FALSE	FALSE	NA	NA	NA	0.000118254	0.00501654	0.00689597	0.819883	0.842083	0.0222003	up	ENSMUSG00000085820	4933406K04Rik	RIKEN cDNA 4933406K04 gene	Distal Intergenic	ENSMUST00000124363.7	89319
chr14:118230543	cg20963741	FALSE	FALSE	NA	NA	NA	0.000118598	0.00502212	0.00601639	0.0698382	0.0795955	0.00975726	up	ENSMUSG00000090534	LOC105245869	uncharacterized LOC105245869	Downstream (2-3kb)	ENSMUST00000164755.1	-5689
chr7:50826384	cg26959972	FALSE	FALSE	NA	NA	NA	0.000118911	0.00502639	0.00790899	0.538939	0.583362	0.0444235	up	ENSMUSG00000084234	4933405O20Rik	RIKEN cDNA 4933405O20 gene	Exon (ENSMUST00000081872.12/338352, exon 16 of 20)	ENSMUST00000119710.2	227194
chr13:15544348	cg07556197	FALSE	FALSE	NA	NA	NA	0.000119741	0.00504344	0.00602282	0.652761	0.681396	0.0286352	up	ENSMUSG00000021318	Gli3	GLI-Kruppel family member GLI3	Intron (ENSMUST00000130065.7/14634, intron 2 of 11)	ENSMUST00000110510.3	80368
chr4:23602663	cg05881418	FALSE	FALSE	NA	NA	NA	0.000119561	0.00504344	0.00900296	0.456765	0.48381	0.0270454	up	ENSMUSG00000045751	Mms22l	MMS22-like, DNA repair protein	Distal Intergenic	ENSMUST00000173079.7	-893788
chr3:41604809	cg16991597	FALSE	FALSE	NA	NA	NA	0.000120951	0.00508532	-0.00627073	0.811653	0.791279	-0.0203745	down	ENSMUSG00000025764	Jade1	jade family PHD finger 1	Exon (ENSMUST00000026865.14/269424, exon 9 of 11)	ENSMUST00000192300.1	2379
chr14:28468191	cg08067367	FALSE	FALSE	NA	NA	NA	0.000121167	0.00508534	0.00890206	0.197808	0.226341	0.0285333	up	ENSMUSG00000040640	Erc2	ELKS/RAB6-interacting/CAST family member 2	Intron (ENSMUST00000210135.1/238988, intron 19 of 19)	ENSMUST00000224045.1	12670
chr17:84716764	cg18265711	FALSE	FALSE	NA	NA	NA	0.000123512	0.00515631	0.00470429	0.970878	0.971792	0.000914182	up	ENSMUSG00000024120	Lrpprc	leucine-rich PPR-motif containing	Intron (ENSMUST00000112308.8/72416, intron 30 of 37)	ENSMUST00000162799.1	14420
chr18:69517471	cg04398312	FALSE	FALSE	NA	NA	NA	0.000123293	0.00515631	0.0126332	0.144417	0.170622	0.026205	up	ENSMUSG00000053477	Tcf4	transcription factor 4	Intron (ENSMUST00000203002.3/21413, intron 5 of 6)	ENSMUST00000201205.3	-2008
chr6:98767985	cg22872620	FALSE	FALSE	NA	NA	NA	0.000123461	0.00515631	0.00824066	0.233122	0.268472	0.0353494	up	ENSMUSG00000030067	Foxp1	forkhead box P1	Distal Intergenic	ENSMUST00000175880.1	167560
chr4:117272654	cg08113048	FALSE	FALSE	NA	NA	NA	0.000125367	0.00522452	0.00677947	0.599491	0.626637	0.0271459	up	ENSMUSG00000028677	Rnf220	ring finger protein 220	Promoter	ENSMUST00000221157.1	746
chr18:82554680	cg22632258	FALSE	FALSE	NA	NA	NA	0.000125865	0.00523602	0.00559427	0.610811	0.636493	0.0256816	up	ENSMUSG00000041607	Mbp	myelin basic protein	Promoter	ENSMUST00000132369.2	100
chr11:84579071	cg20026123	FALSE	FALSE	NA	NA	NA	0.000127924	0.00528668	0.00698079	0.788451	0.803296	0.0148454	up	ENSMUSG00000087211	Lhx1os	LIM homeobox 1, opposite strand	Distal Intergenic	ENSMUST00000128121.1	53387
chr15:103035764	cg01594821	FALSE	FALSE	NA	NA	NA	0.000127661	0.00528668	0.00859363	0.103231	0.111531	0.00829967	up	ENSMUSG00000075394	Hoxc4	homeobox C4	Promoter	ENSMUST00000100164.4	1369
chr18:21996375	cg02136286	FALSE	FALSE	NA	NA	NA	0.000127978	0.00528668	0.0071357	0.418408	0.447922	0.0295144	up	ENSMUSG00000024306	Ccdc178	coiled coil domain containing 178	Intron (ENSMUST00000234736.1/70950, intron 21 of 23)	ENSMUST00000115837.2	170101
chr2:44305489	cg05965244	FALSE	FALSE	NA	NA	NA	0.000127553	0.00528668	0.00558923	0.507395	0.531796	0.0244004	up	ENSMUSG00000085089	Arhgap15os	Rho GTPase activating protein 15, opposite strand	Intron (ENSMUST00000112824.7/76117, intron 12 of 14)	ENSMUST00000139948.1	-240165
chr6:52568805	cg23795168	FALSE	FALSE	NA	NA	NA	0.000129716	0.00534913	0.00792311	0.884126	0.897549	0.0134237	up	ENSMUSG00000029776	Hibadh	3-hydroxyisobutyrate dehydrogenase	Intron (ENSMUST00000031788.8/58875, intron 4 of 7)	ENSMUST00000149471.1	-11890
chr1:87470205	cg21120063	FALSE	FALSE	NA	NA	NA	0.000131576	0.00538824	0.00750753	0.417386	0.459823	0.0424378	up	ENSMUSG00000026258	Snorc	secondary ossification center associated regulator of chondrocyte maturation	Promoter	ENSMUST00000027476.5	-66
chr11:86733741	cg06570403	FALSE	FALSE	NA	NA	NA	0.000131291	0.00538824	-0.00808229	0.72827	0.682732	-0.0455388	down	ENSMUSG00000047126	Cltc	clathrin, heavy polypeptide (Hc)	Exon (ENSMUST00000103186.10/67300, exon 3 of 32)	ENSMUST00000141152.1	-7258
chr2:43786257	cg20275043	FALSE	FALSE	NA	NA	NA	0.000130989	0.00538824	0.0118899	0.441772	0.494319	0.0525469	up	ENSMUSG00000049744	Arhgap15	Rho GTPase activating protein 15	Intron (ENSMUST00000112824.7/76117, intron 2 of 14)	ENSMUST00000055776.7	37387
chr4:127032720	cg00006213	FALSE	FALSE	NA	NA	NA	0.000131565	0.00538824	0.0055431	0.800088	0.810079	0.00999177	up	ENSMUSG00000028820	Sfpq	splicing factor proline/glutamine rich (polypyrimidine tract binding protein associated)	Promoter	ENSMUST00000145240.7	-1011
chr2:45024334	cg04137710	FALSE	FALSE	NA	NA	NA	0.000133637	0.00545373	0.0101266	0.417153	0.463763	0.04661	up	ENSMUSG00000026872	Zeb2	zinc finger E-box binding homeobox 2	Promoter	ENSMUST00000209076.1	-664
chr6:124818520	cg17553901	FALSE	FALSE	NA	NA	NA	0.000133569	0.00545373	-0.00807957	0.847152	0.829858	-0.0172938	down	ENSMUSG00000038429	Usp5	ubiquitin specific peptidase 5 (isopeptidase T)	Promoter	ENSMUST00000131805.1	117
chr2:34535049	cg21333598	FALSE	FALSE	NA	NA	NA	0.000134998	0.00549978	0.0055994	0.546375	0.574245	0.0278704	up	ENSMUSG00000038696	Mapkap1	mitogen-activated protein kinase associated protein 1	Intron (ENSMUST00000124443.7/227743, intron 6 of 10)	ENSMUST00000129633.1	-84533
chr11:70026948	cg22276515	FALSE	FALSE	NA	NA	NA	0.000135275	0.00550156	0.0232792	0.133584	0.169658	0.036074	up	ENSMUSG00000020886	Dlg4	discs large MAGUK scaffold protein 4	Promoter	ENSMUST00000232659.1	-51
chr8:87745309	cg07957035	FALSE	FALSE	NA	NA	NA	0.000135764	0.00551196	0.00587902	0.476651	0.507542	0.0308902	up	ENSMUSG00000045333	Zfp423	zinc finger protein 423	Intron (ENSMUST00000165770.8/94187, intron 3 of 5)	ENSMUST00000174249.1	58514
chr11:36152785	cg24527140	FALSE	FALSE	NA	NA	NA	0.000137163	0.00555923	0.00799212	0.264784	0.281375	0.0165911	up	ENSMUSG00000018849	Wwc1	WW, C2 and coiled-coil domain containing 1	Intron (ENSMUST00000102801.7/23964, intron 11 of 30)	ENSMUST00000018993.6	-172258
chr1:190128929	cg00597719	FALSE	FALSE	NA	NA	NA	0.000137646	0.00556008	0.00659727	0.490764	0.508153	0.017389	up	ENSMUSG00000010175	Prox1	prospero homeobox 1	Intron (ENSMUST00000175916.7/19130, intron 4 of 4)	ENSMUST00000010319.13	40470
chr10:127262779	cg19683772	FALSE	FALSE	NA	NA	NA	0.000137907	0.00556008	0.00833156	0.101706	0.114739	0.0130332	up	ENSMUSG00000074657	Kif5a	kinesin family member 5A	Promoter	ENSMUST00000217895.1	301
chr11:84376647	cg01548368	FALSE	FALSE	NA	NA	NA	0.000137881	0.00556008	0.00783269	0.818872	0.839492	0.0206193	up	ENSMUSG00000018697	Aatf	apoptosis antagonizing transcription factor	Intron (ENSMUST00000103201.7/107476, intron 50 of 55)	ENSMUST00000141093.1	72886
chr2:74451262	cg00696175	FALSE	FALSE	NA	NA	NA	0.000138126	0.00556008	0.00978223	0.41379	0.453085	0.0392958	up	ENSMUSG00000009207	Lnpk	lunapark, ER junction formation factor	Distal Intergenic	ENSMUST00000127168.7	81844
chr18:62179569	cg09165888	FALSE	FALSE	NA	NA	NA	0.000138651	0.00556588	0.00679786	0.36583	0.389231	0.023401	up	ENSMUSG00000045730	Adrb2	adrenergic receptor, beta 2	Promoter	ENSMUST00000053640.4	390
chr2:157837050	cg16215795	FALSE	FALSE	NA	NA	NA	0.000138741	0.00556588	-0.00569948	0.925876	0.916864	-0.00901178	down	ENSMUSG00000027649	Ctnnbl1	catenin, beta like 1	Intron (ENSMUST00000029178.6/66642, intron 11 of 15)	ENSMUST00000156300.1	47186
chr11:69416179	cg11082761	FALSE	FALSE	NA	NA	NA	0.000141059	0.0056493	0.0176604	0.0999678	0.13299	0.0330219	up	ENSMUSG00000018476	Kdm6b	KDM1 lysine (K)-specific demethylase 6B	Distal Intergenic	ENSMUST00000094077.4	-2504
chr11:18885637	cg18690837	FALSE	FALSE	NA	NA	NA	0.000143117	0.00570456	0.00600923	0.66089	0.676231	0.0153408	up	ENSMUSG00000020160	Meis1	Meis homeobox 1	3' UTR	ENSMUST00000118661.7	126365
chr11:98764351	cg21016222	FALSE	FALSE	NA	NA	NA	0.000142925	0.00570456	-0.00617606	0.975208	0.972782	-0.00242664	down	ENSMUSG00000020889	Nr1d1	nuclear receptor subfamily 1, group D, member 1	Exon (ENSMUST00000064187.11/21833, exon 9 of 10)	ENSMUST00000139220.1	6075
chr4:24556383	cg26915360	FALSE	FALSE	NA	NA	NA	0.000143163	0.00570456	0.00874619	0.231466	0.266961	0.0354948	up	ENSMUSG00000045751	Mms22l	MMS22-like, DNA repair protein	Intron (ENSMUST00000173079.7/212377, intron 13 of 16)	ENSMUST00000154496.2	20035
chr10:51153746	cg17775617	FALSE	FALSE	NA	NA	NA	0.000144316	0.00574082	0.00718558	0.456952	0.485162	0.0282106	up	ENSMUSG00000019913	Sim1	single-minded family bHLH transcription factor 1	Distal Intergenic	ENSMUST00000020071.3	258095
chr7:37515791	cg05600721	FALSE	FALSE	NA	NA	NA	0.00014523	0.00576748	0.00847799	0.613806	0.642806	0.0289996	up	ENSMUSG00000043456	Zfp536	zinc finger protein 536	Intron (ENSMUST00000206763.2/243937, intron 1 of 3)	ENSMUST00000206763.2	52599
chr8:114642401	cg02540683	FALSE	FALSE	NA	NA	NA	0.000145624	0.0057734	0.00706511	0.949507	0.955883	0.00637641	up	ENSMUSG00000004637	Wwox	WW domain-containing oxidoreductase	Intron (ENSMUST00000004756.13/80707, intron 5 of 8)	ENSMUST00000160205.1	33965
chr19:55912113	cg24796250	FALSE	FALSE	NA	NA	NA	0.000146058	0.00578092	0.00809479	0.872052	0.886147	0.0140944	up	ENSMUSG00000024985	Tcf7l2	transcription factor 7 like 2, T cell specific, HMG box	Intron (ENSMUST00000111662.10/21416, intron 6 of 13)	ENSMUST00000148666.1	13560
chr9:32516802	cg01663388	FALSE	FALSE	NA	NA	NA	0.000146776	0.00579961	-0.0083096	0.736695	0.708269	-0.0284266	down	ENSMUSG00000016087	Fli1	Friend leukemia integration 1	Exon (ENSMUST00000183818.1/ENSMUST00000183818.1, exon 3 of 3)	ENSMUST00000016231.13	24793
chr1:168328009	cg10753260	FALSE	FALSE	NA	NA	NA	0.000147129	0.00580387	0.00808121	0.534529	0.557847	0.0233181	up	ENSMUSG00000052534	Pbx1	pre B cell leukemia homeobox 1	Intron (ENSMUST00000188912.6/18514, intron 2 of 7)	ENSMUST00000064438.10	103495
chr17:51584715	cg23108415	FALSE	FALSE	NA	NA	NA	0.000147503	0.00580892	0.0073176	0.348185	0.378769	0.0305842	up	ENSMUSG00000117204	C330011F03Rik	RIKEN cDNA C330011F03 gene	Distal Intergenic	ENSMUST00000233466.1	-148877
chr7:36208035	cg23354284	FALSE	FALSE	NA	NA	NA	0.000148521	0.00583928	0.00927082	0.371181	0.412506	0.041325	up	ENSMUSG00000044452	Zfp507	zinc finger protein 507	Distal Intergenic	ENSMUST00000061586.10	-405046
chr4:81961194	cg00525251	FALSE	FALSE	NA	NA	NA	0.000149794	0.00587954	0.0102436	0.67188	0.702773	0.0308937	up	ENSMUSG00000085022	Gm5860	predicted gene 5860	Distal Intergenic	ENSMUST00000137810.2	-104237
chr14:55053909	cg19950040	FALSE	FALSE	NA	NA	NA	0.000150091	0.00588145	0.00490889	0.300588	0.32393	0.023342	up	NA	Zfhx2os	zinc finger homeobox 2, opposite strand	Promoter	ENSMUST00000183750.2	-38
chr14:91359100	cg03057744	FALSE	FALSE	NA	NA	NA	0.00015123	0.0059137	-0.00486392	0.902288	0.899317	-0.00297019	down	ENSMUSG00000115001	4930474H20Rik	RIKEN cDNA 4930474H20 gene	Distal Intergenic	ENSMUST00000227263.1	1232209
chr7:19092606	cg12286733	FALSE	FALSE	NA	NA	NA	0.000151415	0.0059137	0.0032163	0.479763	0.491074	0.0113104	up	ENSMUSG00000030409	Dmpk	dystrophia myotonica-protein kinase	Promoter	ENSMUST00000140742.1	310
chr5:75071882	cg24350085	FALSE	FALSE	NA	NA	NA	0.000151726	0.00591606	0.00636384	0.100978	0.115757	0.0147786	up	ENSMUSG00000035946	Gsx2	GS homeobox 2	Distal Intergenic	ENSMUST00000040477.3	-3719
chr11:50379907	cg18173636	FALSE	FALSE	NA	NA	NA	0.000153234	0.00593084	0.00796641	0.260783	0.276581	0.0157977	up	ENSMUSG00000007850	Hnrnph1	heterogeneous nuclear ribonucleoprotein H1	Exon (ENSMUST00000109142.7/59013, exon 5 of 15)	ENSMUST00000134230.7	1606
chr2:6884900	cg11172629	FALSE	FALSE	NA	NA	NA	0.000152975	0.00593084	0.00603062	0.262044	0.288584	0.02654	up	ENSMUSG00000002107	Celf2	CUGBP, Elav-like family member 2	Promoter	ENSMUST00000182523.1	-8
chr4:24218647	cg07020859	FALSE	FALSE	NA	NA	NA	0.000152982	0.00593084	0.0104103	0.537884	0.565946	0.0280622	up	ENSMUSG00000045751	Mms22l	MMS22-like, DNA repair protein	Distal Intergenic	ENSMUST00000173079.7	-277804
chr6:46347127	cg21993706.1	FALSE	FALSE	NA	NA	NA	0.00015336	0.00593084	0.0141867	0.345978	0.376797	0.0308184	up	ENSMUSG00000039419	Cntnap2	contactin associated protein-like 2	Exon (ENSMUST00000114641.7/66797, exon 11 of 24)	ENSMUST00000196561.1	176912
chr7:69062319	cg04586036	FALSE	FALSE	NA	NA	NA	0.000152645	0.00593084	0.00577941	0.517988	0.541786	0.023797	up	ENSMUSG00000042659	Arrdc4	arrestin domain containing 4	Distal Intergenic	ENSMUST00000048068.14	-313078
chr4:13451939	cg24545857	FALSE	FALSE	NA	NA	NA	0.000153992	0.00594555	0.0141938	0.62545	0.703696	0.0782463	up	ENSMUSG00000006586	Runx1t1	RUNX1 translocation partner 1	Distal Intergenic	ENSMUST00000006761.9	-291497
chr19:5741195	cg23075119	FALSE	FALSE	NA	NA	NA	0.000154318	0.00594842	0.00728898	0.499597	0.518039	0.0184422	up	ENSMUSG00000024940	Ltbp3	latent transforming growth factor beta binding protein 3	Promoter	ENSMUST00000081496.5	291
chr14:25109060	cg16677609	FALSE	FALSE	NA	NA	NA	0.000154572	0.00594849	0.00652415	0.175064	0.192561	0.0174969	up	ENSMUSG00000114288	Gm32123	predicted gene, 32123	Promoter	ENSMUST00000225462.1	-324
chr14:120395693	cg11543317	FALSE	FALSE	NA	NA	NA	0.000155105	0.00595558	0.0057304	0.634133	0.649242	0.0151091	up	ENSMUSG00000022139	Mbnl2	muscleblind like splicing factor 2	Promoter	ENSMUST00000227153.1	-794
chr3:5415283	cg06222547	FALSE	FALSE	NA	NA	NA	0.00015526	0.00595558	0.00940716	0.508772	0.559722	0.0509499	up	ENSMUSG00000040374	Pex2	peroxisomal biogenesis factor 2	3' UTR	ENSMUST00000191916.5	148446
chr2:74548505	cg19946506	FALSE	FALSE	NA	NA	NA	0.000155697	0.00596267	0.00744591	0.658602	0.699611	0.0410089	up	ENSMUSG00000009207	Lnpk	lunapark, ER junction formation factor	Intron (ENSMUST00000111993.8/69605, intron 6 of 13)	ENSMUST00000145933.1	3389
chr12:34220693	cg08970491	FALSE	FALSE	NA	NA	NA	0.000156651	0.00598949	0.00751591	0.504029	0.540096	0.0360669	up	ENSMUSG00000004698	Hdac9	histone deacetylase 9	Intron (ENSMUST00000209902.1/79221, intron 18 of 24)	ENSMUST00000211107.1	216614
chr5:100035604	cg06107587	FALSE	FALSE	NA	NA	NA	0.000157403	0.00600854	0.0087248	0.818377	0.832336	0.0139589	up	ENSMUSG00000029328	Hnrnpdl	heterogeneous nuclear ribonucleoprotein D-like	Promoter	ENSMUST00000135424.6	464
chr11:36887694	cg05185793	FALSE	FALSE	NA	NA	NA	0.000157948	0.0060115	0.00590088	0.707004	0.719487	0.0124829	up	ENSMUSG00000049336	Tenm2	teneurin transmembrane protein 2	Intron (ENSMUST00000102801.7/23964, intron 3 of 30)	ENSMUST00000163524.7	56472
chr3:30005099	cg17648766	FALSE	FALSE	NA	NA	NA	0.00015799	0.0060115	0.0078535	0.311766	0.350945	0.0391789	up	ENSMUSG00000027684	Mecom	MDS1 and EVI1 complex locus	Intron (ENSMUST00000172694.7/14013, intron 2 of 14)	ENSMUST00000174406.1	6340
chr2:63970500	cg23133455	FALSE	FALSE	NA	NA	NA	0.000158934	0.00603768	0.00946058	0.651008	0.692076	0.0410679	up	ENSMUSG00000075324	Fign	fidgetin	Downstream (1-2kb)	ENSMUST00000126042.1	127488
chr3:134302951	cg16540608	FALSE	FALSE	NA	NA	NA	0.00016047	0.00608395	0.00733753	0.269926	0.299709	0.0297829	up	ENSMUSG00000084564	Mir1895	microRNA 1895	Distal Intergenic	ENSMUST00000122615.1	-62368
chr7:68560026	cg10462756	FALSE	FALSE	NA	NA	NA	0.000160666	0.00608395	0.0082363	0.636508	0.669502	0.0329945	up	NA	Gm5334	tetraspanin 7 pseudogene	Distal Intergenic	ENSMUST00000187472.1	-58812
chr1:163574987	cg19938436	FALSE	FALSE	NA	NA	NA	0.000163724	0.00613186	0.00669158	0.5231	0.551071	0.0279706	up	ENSMUSG00000040113	Mettl11b	methyltransferase like 11B	Distal Intergenic	ENSMUST00000159679.7	150245
chr11:45438435	cg16455027	FALSE	FALSE	NA	NA	NA	0.000162982	0.00613186	0.00596568	0.714208	0.736462	0.0222536	up	ENSMUSG00000084773	Gm12159	predicted gene 12159	Distal Intergenic	ENSMUST00000143869.1	-321507
chr11:65435864	cg24492259	FALSE	FALSE	NA	NA	NA	0.000162626	0.00613186	0.0124546	0.641514	0.698647	0.0571321	up	ENSMUSG00000085162	Gm12295	predicted gene 12295	Distal Intergenic	ENSMUST00000130362.1	-70066
chr19:14124138	cg05120647	FALSE	FALSE	NA	NA	NA	0.000163748	0.00613186	0.00732098	0.318881	0.327246	0.00836539	up	ENSMUSG00000062314	Olfr1505	olfactory receptor 1505	Distal Intergenic	ENSMUST00000081520.2	205196
chr2:141879928	cg03415923	FALSE	FALSE	NA	NA	NA	0.000163347	0.00613186	0.0069343	0.528802	0.547686	0.0188838	up	ENSMUSG00000068205	Macrod2	MACRO domain containing 2	Intron (ENSMUST00000110067.7/72899, intron 8 of 16)	ENSMUST00000156619.1	-296679
chr3:5415228	cg26626645	FALSE	FALSE	NA	NA	NA	0.000163504	0.00613186	0.00967791	0.341136	0.378936	0.0378001	up	ENSMUSG00000040374	Pex2	peroxisomal biogenesis factor 2	3' UTR	ENSMUST00000191916.5	148501
chr4:82498435	cg02419180	FALSE	FALSE	NA	NA	NA	0.000162646	0.00613186	0.00514906	0.484662	0.509517	0.0248554	up	ENSMUSG00000008575	Nfib	nuclear factor I/B	Promoter	ENSMUST00000152588.1	881
chr8:109311006	cg02396332	FALSE	FALSE	NA	NA	NA	0.000164035	0.00613288	0.00892139	0.488315	0.52557	0.0372552	up	NA	Gm1943	WD repeat domain 70 pseudogene	Distal Intergenic	ENSMUST00000211890.1	29858
chr12:5955758	cg19314788	FALSE	FALSE	NA	NA	NA	0.000164971	0.0061562	0.00563396	0.547818	0.571842	0.0240245	up	ENSMUSG00000037735	2810032G03Rik	RIKEN cDNA 2810032G03 gene	Intron (ENSMUST00000219369.1/ENSMUST00000219369.1, intron 2 of 2)	ENSMUST00000163627.2	544117
chr14:97588276	cg00611309	FALSE	FALSE	NA	NA	NA	0.00016518	0.0061562	0.00962713	0.24265	0.268944	0.0262942	up	ENSMUSG00000055639	Dach1	dachshund family transcription factor 1	Distal Intergenic	ENSMUST00000069334.7	581267
chr11:103840967	cg01084584	FALSE	FALSE	NA	NA	NA	0.000166791	0.00620317	0.00668428	0.439782	0.471692	0.03191	up	ENSMUSG00000034187	Nsf	N-ethylmaleimide sensitive fusion protein	Intron (ENSMUST00000103075.10/18195, intron 17 of 20)	ENSMUST00000146036.1	-13536
chr11:24086197	cg14715530	FALSE	FALSE	NA	NA	NA	0.000166965	0.00620317	0.00491494	0.513902	0.525005	0.0111035	up	ENSMUSG00000000861	Bcl11a	B cell CLL/lymphoma 11A (zinc finger protein)	Exon (ENSMUST00000124148.1/14025, exon 2 of 2)	ENSMUST00000118955.1	5527
chr4:90437858	cg18407212	FALSE	FALSE	NA	NA	NA	0.000167321	0.00620665	0.0078433	0.311172	0.350928	0.039756	up	ENSMUSG00000080756	Gm12633	zinc finger protein 352 pseudogene	Distal Intergenic	ENSMUST00000117742.1	-76532
chr11:37316370	cg23475389	FALSE	FALSE	NA	NA	NA	0.000167762	0.00621324	0.00712101	0.738639	0.764141	0.0255023	up	ENSMUSG00000049336	Tenm2	teneurin transmembrane protein 2	Distal Intergenic	ENSMUST00000102801.7	-80488
chr6:104493064	cg00401084	FALSE	FALSE	NA	NA	NA	0.00016822	0.00622045	0.00786904	0.24101	0.265833	0.0248224	up	ENSMUSG00000030092	Cntn6	contactin 6	Promoter	ENSMUST00000161413.1	10
chr1:6734695	cg24881713	FALSE	FALSE	NA	NA	NA	0.000169973	0.00627545	0.00861245	0.352313	0.391109	0.0387961	up	ENSMUSG00000033740	St18	suppression of tumorigenicity 18	Promoter	ENSMUST00000139838.7	-175
chr4:148984620	cg09316860	FALSE	FALSE	NA	NA	NA	0.000170353	0.00627966	0.0115038	0.908328	0.923973	0.0156446	up	NA	Gm13205	predicted gene 13205	Exon (ENSMUST00000146124.1/ENSMUST00000146124.1, exon 3 of 3)	ENSMUST00000123548.1	-35706
chr16:31754966	cg11205660	FALSE	FALSE	NA	NA	NA	0.000170777	0.00628549	0.00871158	0.193388	0.218787	0.0253982	up	ENSMUSG00000022770	Dlg1	discs large MAGUK scaffold protein 1	Promoter	ENSMUST00000115196.7	616
chr4:97281136	cg26845090	FALSE	FALSE	NA	NA	NA	0.000172527	0.00633017	0.00987218	0.642181	0.688714	0.0465331	up	NA	E130114P18Rik	RIKEN cDNA E130114P18 gene	Distal Intergenic	ENSMUST00000148653.7	303460
chr9:58043654	cg10901883	FALSE	FALSE	NA	NA	NA	0.000172429	0.00633017	0.0103629	0.829131	0.849033	0.0199021	up	ENSMUSG00000037716	Ccdc33	coiled-coil domain containing 33	Intron (ENSMUST00000153106.1/330951, intron 4 of 4)	ENSMUST00000143797.1	-1618
chr2:160172650	cg13174345	FALSE	FALSE	NA	NA	NA	0.000174394	0.00638877	0.00923902	0.661768	0.682233	0.0204653	up	ENSMUSG00000074623	Gm826	predicted gene 826	Distal Intergenic	ENSMUST00000109475.2	140966
chr10:51024135	cg10880028	FALSE	FALSE	NA	NA	NA	0.000175064	0.0064021	0.00787547	0.763241	0.781791	0.0185506	up	ENSMUSG00000019913	Sim1	single-minded family bHLH transcription factor 1	Distal Intergenic	ENSMUST00000020071.3	128484
chr19:7283149	cg07936137	FALSE	FALSE	NA	NA	NA	0.0001753	0.0064021	0.00503941	0.400436	0.421055	0.0206188	up	ENSMUSG00000024969	Mark2	MAP/microtubule affinity regulating kinase 2	Promoter	ENSMUST00000165881.7	29
chr4:54283074	cg25369173	FALSE	FALSE	NA	NA	NA	0.000175585	0.00640263	0.0115305	0.504526	0.560332	0.0558059	up	ENSMUSG00000028420	Tmem38b	transmembrane protein 38B	Distal Intergenic	ENSMUST00000144167.1	442604
chr19:16880120	cg05611223	FALSE	FALSE	NA	NA	NA	0.000176206	0.00641018	0.0106961	0.795708	0.823601	0.0278932	up	ENSMUSG00000056829	Foxb2	forkhead box B2	Intron (ENSMUST00000235177.1/ENSMUST00000235177.1, intron 1 of 1)	ENSMUST00000072915.3	-6315
chr4:97818859	cg22598794	FALSE	FALSE	NA	NA	NA	0.000176335	0.00641018	0.00994574	0.387593	0.442198	0.0546054	up	NA	E130114P18Rik	RIKEN cDNA E130114P18 gene	Intron (ENSMUST00000152023.7/18027, intron 2 of 3)	ENSMUST00000146447.7	-40811
chr19:28305415	cg20514301	FALSE	FALSE	NA	NA	NA	0.000176616	0.00641053	0.00881963	0.80285	0.81943	0.0165804	up	ENSMUSG00000052942	Glis3	GLIS family zinc finger 3	Intron (ENSMUST00000162022.7/226075, intron 7 of 10)	ENSMUST00000162873.7	-4990
chr18:54452764	cg06582507	FALSE	FALSE	NA	NA	NA	0.000176991	0.00641431	0.00781851	0.308053	0.342538	0.0344855	up	ENSMUSG00000096982	Redrum	Redrum, erythroid developmental long intergenic non-protein coding transcript	Exon (ENSMUST00000181269.2/77433, exon 3 of 3)	ENSMUST00000181269.2	30469
chr9:16024159	cg15188722	FALSE	FALSE	NA	NA	NA	0.000177358	0.00641775	0.00940207	0.761733	0.79755	0.035817	up	ENSMUSG00000074505	Fat3	FAT atypical cadherin 3	Intron (ENSMUST00000217308.2/270120, intron 6 of 25)	ENSMUST00000215388.1	-66337
chr12:50873937	cg23100403	FALSE	FALSE	NA	NA	NA	0.000177878	0.00642166	0.00845263	0.753091	0.784607	0.0315155	up	ENSMUSG00000111986	1700008C04Rik	RIKEN cDNA 1700008C04 gene	Intron (ENSMUST00000220240.1/ENSMUST00000220240.1, intron 6 of 8)	ENSMUST00000218606.1	-131221
chr12:55722827	cg14306227	FALSE	FALSE	NA	NA	NA	0.00017801	0.00642166	0.00775053	0.844515	0.863595	0.0190798	up	ENSMUSG00000021027	Ralgapa1	Ral GTPase activating protein, alpha subunit 1	Exon (ENSMUST00000220367.1/56784, exon 17 of 40)	ENSMUST00000219566.1	-24928
chr13:79364389	cg17899964	FALSE	FALSE	NA	NA	NA	0.000178724	0.00643759	0.00825561	0.844127	0.856189	0.0120621	up	ENSMUSG00000087143	A830082K12Rik	RIKEN cDNA A830082K12 gene	Distal Intergenic	ENSMUST00000134705.1	1161836
chr8:87668476	cg02878597	FALSE	FALSE	NA	NA	NA	0.000179517	0.00645632	0.0095179	0.20674	0.236866	0.0301261	up	ENSMUSG00000069971	4933402J07Rik	RIKEN cDNA 4933402J07 gene	Intron (ENSMUST00000165770.8/94187, intron 5 of 5)	ENSMUST00000093342.5	104623
chr15:87497754	cg13708495	FALSE	FALSE	NA	NA	NA	0.000180916	0.00649677	-0.00535725	0.866012	0.847262	-0.0187498	down	ENSMUSG00000054863	Tafa5	TAFA chemokine like family member 5	Distal Intergenic	ENSMUST00000230414.1	-46545
chr1:168158718	cg03077244	FALSE	FALSE	NA	NA	NA	0.000184939	0.00663116	0.00707758	0.741918	0.768118	0.0262	up	ENSMUSG00000052534	Pbx1	pre B cell leukemia homeobox 1	3' UTR	ENSMUST00000097471.3	5944
chr12:73700307	cg06731994	FALSE	FALSE	NA	NA	NA	0.000185865	0.00665426	0.0065298	0.337182	0.362106	0.0249238	up	ENSMUSG00000021108	Prkch	protein kinase C, eta	3' UTR	ENSMUST00000119092.1	115464
chr6:11061162	cg11714263	FALSE	FALSE	NA	NA	NA	0.0001879	0.00671692	0.00964836	0.684158	0.716879	0.0327205	up	NA	AA545190	EST AA545190	Distal Intergenic	ENSMUST00000203495.2	-81524
chr18:53552744	cg08071168	FALSE	FALSE	NA	NA	NA	0.000188558	0.00673026	0.009648	0.276598	0.319367	0.0427687	up	ENSMUSG00000069378	Prdm6	PR domain containing 6	Promoter	ENSMUST00000115398.1	1150
chr2:106074840	cg02321644	FALSE	FALSE	NA	NA	NA	0.000189623	0.00675807	0.00675648	0.328249	0.351894	0.0236453	up	ENSMUSG00000027166	Dnajc24	DnaJ heat shock protein family (Hsp40) member C24	Intron (ENSMUST00000126340.2/ENSMUST00000126340.2, intron 6 of 8)	ENSMUST00000102555.10	-71291
chr9:46771099	cg21041030	FALSE	FALSE	NA	NA	NA	0.000190014	0.0067618	0.00876309	0.291101	0.324482	0.0333803	up	ENSMUSG00000099696	2900052N01Rik	RIKEN cDNA 2900052N01 gene	Distal Intergenic	ENSMUST00000191603.6	-142394
chr4:23341423	cg01351677	FALSE	FALSE	NA	NA	NA	0.000191355	0.00679927	0.0102254	0.509927	0.563524	0.0535972	up	ENSMUSG00000107859	Gm30731	predicted gene, 30731	Intron (ENSMUST00000131639.1/ENSMUST00000131639.1, intron 1 of 4)	ENSMUST00000203909.1	850875
chr4:117665043	cg06548914	FALSE	FALSE	NA	NA	NA	0.000191722	0.00680208	0.00946454	0.658662	0.702796	0.0441337	up	ENSMUSG00000009640	Dmap1	DNA methyltransferase 1-associated protein 1	Intron (ENSMUST00000037127.14/140546, intron 8 of 8)	ENSMUST00000129510.1	16940
chr4:148872955	cg00437358	FALSE	FALSE	NA	NA	NA	0.000192342	0.00681387	0.00721417	0.358736	0.390994	0.0322577	up	ENSMUSG00000028977	Casz1	castor zinc finger 1	Intron (ENSMUST00000094464.9/69743, intron 2 of 15)	ENSMUST00000140617.1	-16426
chr5:118730964	cg24602589	FALSE	FALSE	NA	NA	NA	0.00019334	0.00683309	0.00760016	0.668782	0.697197	0.0284148	up	ENSMUSG00000018076	Med13l	mediator complex subunit 13-like	Exon (ENSMUST00000100816.7/76199, exon 12 of 31)	ENSMUST00000202538.3	-16355
chr7:71190517	cg07012968	FALSE	FALSE	NA	NA	NA	0.000193463	0.00683309	0.00919441	0.375521	0.413722	0.0382018	up	ENSMUSG00000108669	4930441H08Rik	RIKEN cDNA 4930441H08 gene	Distal Intergenic	ENSMUST00000205699.1	-719176
chr4:102511092	cg17670290	FALSE	FALSE	NA	NA	NA	0.000194568	0.00686185	0.0116564	0.20138	0.251976	0.050596	up	ENSMUSG00000028525	Pde4b	phosphodiesterase 4B, cAMP specific	Intron (ENSMUST00000106911.7/18578, intron 7 of 16)	ENSMUST00000133632.1	40695
chr2:44576030	cg20769452	FALSE	FALSE	NA	NA	NA	0.00019506	0.00686897	0.0112441	0.719144	0.757971	0.0388265	up	ENSMUSG00000036890	Gtdc1	glycosyltransferase-like domain containing 1	Intron (ENSMUST00000112810.7/227835, intron 7 of 10)	ENSMUST00000143333.1	-4316
chr5:88642951	cg18631927	FALSE	FALSE	NA	NA	NA	0.000196716	0.00691698	0.00670838	0.761755	0.783293	0.0215387	up	ENSMUSG00000029291	Rufy3	RUN and FYVE domain containing 3	Exon (ENSMUST00000198965.4/52822, exon 13 of 18)	ENSMUST00000199956.1	-3740
chr2:146745621	cg20787552	FALSE	FALSE	NA	NA	NA	0.000197446	0.00692203	0.00935284	0.300932	0.333653	0.0327208	up	ENSMUSG00000074749	Kiz	kizuna centrosomal protein	Distal Intergenic	ENSMUST00000099278.8	-110243
chr3:17616981	cg08247363	FALSE	FALSE	NA	NA	NA	0.000197274	0.00692203	0.00573785	0.115427	0.125975	0.010548	up	ENSMUSG00000100252	Mir124-2hg	Mir124-2 host gene (non-protein coding)	Distal Intergenic	ENSMUST00000188983.6	-172940
chr15:80876321	cg15345525	FALSE	FALSE	NA	NA	NA	0.00019883	0.00696023	0.0129356	0.430234	0.474169	0.0439354	up	ENSMUSG00000047888	Tnrc6b	trinucleotide repeat containing 6b	Exon (ENSMUST00000067689.8/213988, exon 7 of 25)	ENSMUST00000228124.1	-4377
chr3:16205029	cg12490365	FALSE	FALSE	NA	NA	NA	0.000201085	0.00702795	0.00725949	0.933641	0.938955	0.00531437	up	ENSMUSG00000047213	Ythdf3	YTH N6-methyladenosine RNA binding protein 3	Exon (ENSMUST00000108345.8/229096, exon 4 of 5)	ENSMUST00000108346.4	21793
chr6:16727586	cg26355496	FALSE	FALSE	NA	NA	NA	0.00020136	0.00702795	0.0104689	0.399518	0.45782	0.0583015	up	ENSMUSG00000107022	Gm36669	predicted gene, 36669	Distal Intergenic	ENSMUST00000201757.1	-49938
chr11:60161287	cg22031066	FALSE	FALSE	NA	NA	NA	0.0002035	0.00708744	0.00496769	0.568364	0.572844	0.00447991	up	ENSMUSG00000062115	Rai1	retinoic acid induced 1	Intron (ENSMUST00000064190.12/19377, intron 2 of 5)	ENSMUST00000102688.1	-14592
chr12:50873607	cg06725982	FALSE	FALSE	NA	NA	NA	0.000203664	0.00708744	0.00874113	0.640316	0.673738	0.0334217	up	ENSMUSG00000111986	1700008C04Rik	RIKEN cDNA 1700008C04 gene	Intron (ENSMUST00000220240.1/ENSMUST00000220240.1, intron 6 of 8)	ENSMUST00000218606.1	-131551
chr10:20250435	cg11156708	FALSE	FALSE	NA	NA	NA	0.00020818	0.00719532	0.00970368	0.87648	0.894887	0.018407	up	ENSMUSG00000019996	Map7	microtubule-associated protein 7	Exon (ENSMUST00000020173.15/17761, exon 6 of 18)	ENSMUST00000215812.1	-11330
chr11:96742125	cg18765724	FALSE	FALSE	NA	NA	NA	0.00020776	0.00719532	0.0115504	0.153649	0.191038	0.0373891	up	ENSMUSG00000020876	Snx11	sorting nexin 11	Intron (ENSMUST00000103154.10/78473, intron 11 of 12)	ENSMUST00000125025.1	28925
chr2:74243966	cg00965883	FALSE	FALSE	NA	NA	NA	0.00020768	0.00719532	0.0141938	0.407961	0.437156	0.029195	up	ENSMUSG00000085405	4930441J16Rik	RIKEN cDNA 4930441J16 gene	Distal Intergenic	ENSMUST00000153743.1	63751
chr5:106640606	cg07241980	FALSE	FALSE	NA	NA	NA	0.000207532	0.00719532	0.0106087	0.467324	0.524643	0.0573198	up	ENSMUSG00000049606	Zfp644	zinc finger protein 644	Intron (ENSMUST00000149128.2/52397, intron 1 of 2)	ENSMUST00000112694.5	-16216
chr9:50616699	cg01848382	FALSE	FALSE	NA	NA	NA	0.000208286	0.00719532	0.00815091	0.0267291	0.0301955	0.0034664	up	ENSMUSG00000059820	Nkapd1	NKAP domain containing 1	Promoter	ENSMUST00000147671.1	565
chr7:70360011	cg23474846	FALSE	FALSE	NA	NA	NA	0.000208861	0.00719918	0.00632407	0.00985692	0.0117801	0.00192323	up	ENSMUSG00000030551	Nr2f2	nuclear receptor subfamily 2, group F, member 2	Promoter	ENSMUST00000208081.1	-90
chr9:107507127	cg17922423	FALSE	FALSE	NA	NA	NA	0.000209008	0.00719918	-0.00736045	0.565619	0.541145	-0.0244748	down	ENSMUSG00000010066	Cacna2d2	calcium channel, voltage-dependent, alpha 2/delta subunit 2	Intron (ENSMUST00000010210.12/56808, intron 5 of 37)	ENSMUST00000169354.7	1523
chr4:104728035	cg01879202	FALSE	FALSE	NA	NA	NA	0.000210212	0.00723013	-0.00576098	0.811164	0.801491	-0.00967289	down	ENSMUSG00000029656	C8b	complement component 8, beta polypeptide	3' UTR	ENSMUST00000031663.9	-38282
chr13:77490129	cg15016062	FALSE	FALSE	NA	NA	NA	0.000210778	0.00723905	0.00976773	0.471349	0.517966	0.0466173	up	ENSMUSG00000064138	Fam172a	family with sequence similarity 172, member A	Intron (ENSMUST00000168779.2/72371, intron 19 of 19)	ENSMUST00000225709.1	-211904
chr17:47872440	cg23867085	FALSE	FALSE	NA	NA	NA	0.00021127	0.00724542	0.00608745	0.579396	0.591396	0.0120005	up	ENSMUSG00000023991	Foxp4	forkhead box P4	Intron (ENSMUST00000113265.7/74123, intron 13 of 16)	ENSMUST00000154108.1	6513
chr5:141028475	cg25546779	FALSE	FALSE	NA	NA	NA	0.000214387	0.00734166	0.00925477	0.760129	0.766371	0.00624206	up	ENSMUSG00000036526	Card11	caspase recruitment domain family, member 11	Distal Intergenic	ENSMUST00000085786.6	-27893
chr12:107764699	cg18862460	FALSE	FALSE	NA	NA	NA	0.000214876	0.00734778	0.00754874	0.912765	0.918259	0.0054948	up	ENSMUSG00000085641	4930465M20Rik	RIKEN cDNA 4930465M20 gene	Intron (ENSMUST00000134448.1/ENSMUST00000134448.1, intron 1 of 1)	ENSMUST00000144556.1	-29203
chr12:118703861	cg27443864	FALSE	FALSE	NA	NA	NA	0.000217743	0.00743503	0.00768169	0.731098	0.751533	0.0204355	up	ENSMUSG00000048562	Sp8	trans-acting transcription factor 8	Distal Intergenic	ENSMUST00000063918.3	-142468
chr14:97086703	cg24196036	FALSE	FALSE	NA	NA	NA	0.000218922	0.00745375	0.00836235	0.47646	0.513302	0.0368417	up	ENSMUSG00000022076	Klhl1	kelch-like 1	Distal Intergenic	ENSMUST00000022666.8	-567601
chr7:71190469	cg02208929	FALSE	FALSE	NA	NA	NA	0.000218657	0.00745375	0.0121436	0.564092	0.610132	0.04604	up	ENSMUSG00000108669	4930441H08Rik	RIKEN cDNA 4930441H08 gene	Distal Intergenic	ENSMUST00000205699.1	-719224
chr2:146290997	cg20312874	FALSE	FALSE	NA	NA	NA	0.000219264	0.00745466	0.00796359	0.300636	0.337769	0.0371324	up	ENSMUSG00000037110	Ralgapa2	Ral GTPase activating protein, alpha subunit 2 (catalytic)	Intron (ENSMUST00000109986.8/241694, intron 38 of 40)	ENSMUST00000124583.1	-29622
chr16:43609394	cg06690459	FALSE	FALSE	6.17921e-10	1.46009e-05	0.796775	0.000220492	0.00747241	0.0266182	0.849644	0.9285	0.0788564	up	ENSMUSG00000076372	Mir568	microRNA 568	Exon (ENSMUST00000114694.8/56490, exon 14 of 15)	ENSMUST00000102417.2	-31261
chr15:50929581	cg25615319	FALSE	FALSE	NA	NA	NA	0.000220809	0.00747241	0.00995276	0.384644	0.418794	0.0341495	up	ENSMUSG00000038679	Trps1	transcriptional repressor GATA binding 1	Intron (ENSMUST00000226611.1/ENSMUST00000226611.1, intron 3 of 3)	ENSMUST00000185183.1	-39118
chr2:37946161	cg15358562	FALSE	FALSE	NA	NA	NA	0.000220207	0.00747241	0.0084289	0.328152	0.349345	0.021193	up	ENSMUSG00000035392	Dennd1a	DENN/MADD domain containing 1A	Intron (ENSMUST00000102787.9/227801, intron 12 of 21)	ENSMUST00000136460.1	-93721
chr4:24213531	cg18279167	FALSE	FALSE	NA	NA	NA	0.000221051	0.00747241	0.00816345	0.591838	0.642239	0.0504014	up	ENSMUSG00000045751	Mms22l	MMS22-like, DNA repair protein	Distal Intergenic	ENSMUST00000173079.7	-282920
chr1:67198342	cg02376561	FALSE	FALSE	NA	NA	NA	0.000221558	0.00747886	0.0087927	0.788209	0.821241	0.033032	up	ENSMUSG00000025991	Cps1	carbamoyl-phosphate synthetase 1	Exon (ENSMUST00000027144.7/227231, exon 25 of 38)	ENSMUST00000027144.7	75316
chr9:63523780	cg23014445	FALSE	FALSE	NA	NA	NA	0.000222215	0.00749032	0.00757848	0.571765	0.600011	0.0282464	up	ENSMUSG00000037801	Iqch	IQ motif containing H	Intron (ENSMUST00000126238.2/ENSMUST00000126238.2, intron 3 of 4)	ENSMUST00000171243.1	78637
chr2:19451167	cg14273280	FALSE	FALSE	NA	NA	NA	0.00022266	0.00749463	-0.0101458	0.674405	0.634627	-0.0397782	down	ENSMUSG00000085388	Ptf1aos	pancreas specific transcription factor 1a, opposite strand	Distal Intergenic	ENSMUST00000122978.1	-4493
chr11:44908013	cg26226211	FALSE	FALSE	NA	NA	NA	0.000223691	0.00751864	-0.00637158	0.882567	0.875473	-0.00709373	down	ENSMUSG00000057098	Ebf1	early B cell factor 1	Exon (ENSMUST00000109268.1/13591, exon 9 of 16)	ENSMUST00000140822.1	-4125
chr7:123186693	cg09851363	FALSE	FALSE	NA	NA	NA	0.000224386	0.00752836	0.00625311	0.233108	0.258625	0.0255167	up	ENSMUSG00000052707	Tnrc6a	trinucleotide repeat containing 6a	Exon (ENSMUST00000094053.6/233833, exon 18 of 24)	ENSMUST00000206126.1	6772
chr8:96350830	cg25338252	FALSE	FALSE	NA	NA	NA	0.000224618	0.00752836	0.00935073	0.348488	0.386381	0.0378926	up	ENSMUSG00000031672	Got2	glutamatic-oxaloacetic transaminase 2, mitochondrial	Intron (ENSMUST00000212446.1/ENSMUST00000212446.1, intron 1 of 4)	ENSMUST00000034097.7	-462283
chr10:68208437	cg18669384	FALSE	FALSE	NA	NA	NA	0.000225886	0.00756014	0.00729712	0.152325	0.175912	0.0235869	up	ENSMUSG00000019947	Arid5b	AT rich interactive domain 5B (MRF1-like)	Intron (ENSMUST00000219238.1/71371, intron 3 of 9)	ENSMUST00000020106.8	70284
chr15:73343224	cg27484097	FALSE	FALSE	NA	NA	NA	0.000226597	0.00756252	0.00789718	0.863546	0.882366	0.0188205	up	ENSMUSG00000022607	Ptk2	PTK2 protein tyrosine kinase 2	Promoter	ENSMUST00000228628.1	103
chr6:144477618	cg17112923	FALSE	FALSE	NA	NA	NA	0.00022655	0.00756252	0.00624751	0.371714	0.391911	0.0201969	up	ENSMUSG00000085785	Sox5os3	SRY (sex determining region Y)-box 5, opposite strand 3	Intron (ENSMUST00000141102.7/20678, intron 3 of 13)	ENSMUST00000139351.7	-195250
chr16:77237200	cg18701907	FALSE	FALSE	NA	NA	NA	0.000228301	0.00760865	0.00853391	0.196585	0.217998	0.0214127	up	ENSMUSG00000090386	Mir99ahg	Mir99a and Mirlet7c-1 host gene (non-protein coding)	Promoter	ENSMUST00000182398.7	881
chr18:84414428	cg18860518	FALSE	FALSE	NA	NA	NA	0.00022906	0.00762319	0.011617	0.382945	0.416205	0.0332599	up	ENSMUSG00000048410	Zfp407	zinc finger protein 407	Intron (ENSMUST00000125450.8/240476, intron 2 of 2)	ENSMUST00000143597.1	-2008
chr4:96969592	cg05847151	FALSE	FALSE	NA	NA	NA	0.000230011	0.00764406	0.0135245	0.392806	0.434622	0.0418162	up	ENSMUSG00000078639	Gm12695	predicted gene 12695	Distal Intergenic	ENSMUST00000107071.1	-184406
chr6:144503662	cg07223810	FALSE	FALSE	NA	NA	NA	0.000231193	0.00767256	0.00822312	0.797	0.821757	0.0247569	up	ENSMUSG00000085785	Sox5os3	SRY (sex determining region Y)-box 5, opposite strand 3	Intron (ENSMUST00000141102.7/20678, intron 3 of 13)	ENSMUST00000139351.7	-169206
chr2:47334710	cg11054001	FALSE	FALSE	NA	NA	NA	0.000233226	0.0076981	0.012387	0.451398	0.521393	0.0699949	up	ENSMUSG00000052155	Acvr2a	activin receptor IIA	Distal Intergenic	ENSMUST00000063886.3	-1479399
chr2:63852449	cg04435494	FALSE	FALSE	NA	NA	NA	0.000232706	0.0076981	0.0104682	0.440194	0.487564	0.0473698	up	ENSMUSG00000075324	Fign	fidgetin	Distal Intergenic	ENSMUST00000126042.1	245539
chr2:71421334	cg16764906	FALSE	FALSE	NA	NA	NA	0.000232347	0.0076981	0.00800117	0.816678	0.8358	0.0191216	up	ENSMUSG00000027018	Hat1	histone aminotransferase 1	Promoter	ENSMUST00000145147.1	1242
chr7:37515140	cg25555481	FALSE	FALSE	NA	NA	NA	0.000233266	0.0076981	0.00656618	0.448787	0.472739	0.023952	up	ENSMUSG00000043456	Zfp536	zinc finger protein 536	Intron (ENSMUST00000206763.2/243937, intron 1 of 3)	ENSMUST00000206763.2	53250
chr2:148023550	cg08308796	FALSE	FALSE	NA	NA	NA	0.000237005	0.0078106	0.00878542	0.124401	0.138936	0.014535	up	ENSMUSG00000037025	Foxa2	forkhead box A2	Intron (ENSMUST00000136555.7/ENSMUST00000136555.7, intron 1 of 2)	ENSMUST00000146242.1	21914
chr5:118754328	cg17361893	FALSE	FALSE	NA	NA	NA	0.000237762	0.00782463	-0.0108849	0.763242	0.72279	-0.0404523	down	ENSMUSG00000018076	Med13l	mediator complex subunit 13-like	Exon (ENSMUST00000100816.7/76199, exon 26 of 31)	ENSMUST00000202787.1	3941
chr1:119047476	cg11457144	FALSE	FALSE	NA	NA	NA	0.000239493	0.00783772	0.00636064	0.786258	0.807138	0.0208798	up	ENSMUSG00000048402	Gli2	GLI-Kruppel family member GLI2	Intron (ENSMUST00000062483.14/14633, intron 1 of 13)	ENSMUST00000159839.7	5863
chr1:163574971	cg08684550	FALSE	FALSE	NA	NA	NA	0.000239819	0.00783772	0.00601199	0.588351	0.611758	0.0234071	up	ENSMUSG00000040113	Mettl11b	methyltransferase like 11B	Distal Intergenic	ENSMUST00000159679.7	150261
chr11:26962384	cg05425369	FALSE	FALSE	NA	NA	NA	0.000239335	0.00783772	0.00725359	0.279201	0.306485	0.0272833	up	ENSMUSG00000064090	Vrk2	vaccinia related kinase 2	Distal Intergenic	ENSMUST00000156264.1	-368385
chr7:36945108	cg02459351	FALSE	FALSE	NA	NA	NA	0.000238819	0.00783772	0.00930659	0.745962	0.783264	0.0373027	up	ENSMUSG00000021217	Tshz3	teashirt zinc finger family member 3	Distal Intergenic	ENSMUST00000176413.1	246891
chr9:69845207	cg25654577	FALSE	FALSE	NA	NA	NA	0.000239033	0.00783772	0.00855373	0.549509	0.574831	0.025322	up	ENSMUSG00000097623	B230323A14Rik	RIKEN cDNA B230323A14 gene	Distal Intergenic	ENSMUST00000180914.1	84061
chr12:56952429	cg21738601	FALSE	FALSE	NA	NA	NA	0.000242223	0.00789197	0.00662821	0.556365	0.569738	0.0133723	up	ENSMUSG00000035472	Slc25a21	solute carrier family 25 (mitochondrial oxodicarboxylate carrier), member 21	Intron (ENSMUST00000044634.11/217593, intron 1 of 9)	ENSMUST00000160892.1	27964
chr6:52567549	cg22362271	FALSE	FALSE	NA	NA	NA	0.00024248	0.00789197	0.00998198	0.676514	0.708911	0.0323976	up	ENSMUSG00000029776	Hibadh	3-hydroxyisobutyrate dehydrogenase	Intron (ENSMUST00000031788.8/58875, intron 4 of 7)	ENSMUST00000149471.1	-10634
chr7:130215953	cg19241319	FALSE	FALSE	NA	NA	NA	0.000241999	0.00789197	0.00604741	0.21858	0.240158	0.0215771	up	ENSMUSG00000030849	Fgfr2	fibroblast growth factor receptor 2	Intron (ENSMUST00000120187.8/14183, intron 4 of 15)	ENSMUST00000127091.1	12803
chr8:108926706	cg18981866	FALSE	FALSE	NA	NA	NA	0.000243512	0.00791466	0.00664946	0.782892	0.798954	0.0160625	up	ENSMUSG00000093241	Mir3108	microRNA 3108	Intron (ENSMUST00000220518.1/11906, intron 11 of 15)	ENSMUST00000175500.1	-10154
chr2:9892577	cg09103452	FALSE	FALSE	NA	NA	NA	0.000244057	0.00792147	0.00556907	0.257786	0.272575	0.0147883	up	ENSMUSG00000015619	Gata3	GATA binding protein 3	Distal Intergenic	ENSMUST00000130615.1	-2543
chr12:75593262	cg21458384	FALSE	FALSE	NA	NA	NA	0.00024458	0.00792755	0.00812653	0.657496	0.674309	0.0168129	up	ENSMUSG00000021051	Ppp2r5e	protein phosphatase 2, regulatory subunit B', epsilon	Exon (ENSMUST00000021447.8/26932, exon 2 of 14)	ENSMUST00000021447.8	2938
chr12:53566876	cg11832449	FALSE	FALSE	NA	NA	NA	0.000246127	0.0079538	0.0063232	0.527297	0.558095	0.0307984	up	ENSMUSG00000021010	Npas3	neuronal PAS domain protein 3	Intron (ENSMUST00000223358.1/27386, intron 2 of 10)	ENSMUST00000223057.1	313830
chr4:153373959	cg16444622	FALSE	FALSE	NA	NA	NA	0.0002464	0.0079538	0.00587222	0.556967	0.583724	0.0267566	up	ENSMUSG00000039546	Ajap1	adherens junction associated protein 1	3' UTR	ENSMUST00000149177.1	108220
chr4:28961439	cg26230100	FALSE	FALSE	NA	NA	NA	0.000245862	0.0079538	0.013764	0.877177	0.909709	0.0325318	up	ENSMUSG00000028289	Epha7	Eph receptor A7	Exon (ENSMUST00000029964.11/13841, exon 15 of 17)	ENSMUST00000129912.1	89515
chr3:34504276	cg14556101	FALSE	FALSE	NA	NA	NA	0.000247159	0.00795986	0.0094793	0.742305	0.769674	0.0273694	up	ENSMUSG00000105265	Sox2ot	SOX2 overlapping transcript (non-protein coding)	Intron (ENSMUST00000196793.4/320478, intron 2 of 3)	ENSMUST00000200414.4	-56052
chr4:98114030	cg07885525	FALSE	FALSE	NA	NA	NA	0.000247261	0.00795986	0.00699706	0.575614	0.592885	0.0172711	up	ENSMUSG00000028565	Nfia	nuclear factor I/A	3' UTR	ENSMUST00000133011.1	202997
chr16:43466961	cg15109083	FALSE	FALSE	NA	NA	NA	0.000249116	0.00799777	0.00647831	0.315702	0.346236	0.0305341	up	ENSMUSG00000022708	Zbtb20	zinc finger and BTB domain containing 20	Intron (ENSMUST00000132881.7/56490, intron 4 of 4)	ENSMUST00000126100.7	-36653
chr2:74692368	cg03392920	FALSE	FALSE	NA	NA	NA	0.00024882	0.00799777	0.0155727	0.108261	0.147379	0.0391176	up	ENSMUSG00000050368	Hoxd10	homeobox D10	Promoter	ENSMUST00000061745.4	444
chr16:91662728	cg08611767	FALSE	FALSE	NA	NA	NA	0.000250971	0.00803702	0.00862333	0.943218	0.952266	0.00904832	up	ENSMUSG00000022961	Son	Son DNA binding protein	Promoter	ENSMUST00000133589.7	-1492
chr5:106565594	cg18407591	FALSE	FALSE	NA	NA	NA	0.000251019	0.00803702	0.00575792	0.369119	0.389972	0.0208534	up	ENSMUSG00000049606	Zfp644	zinc finger protein 644	Intron (ENSMUST00000131029.1/ENSMUST00000131029.1, intron 1 of 2)	ENSMUST00000112694.5	58796
chr19:45329915	cg08419426	FALSE	FALSE	NA	NA	NA	0.000252047	0.00804143	0.00787045	0.524895	0.550429	0.0255344	up	ENSMUSG00000025217	Btrc	beta-transducin repeat containing protein	Exon (ENSMUST00000236436.1/ENSMUST00000236436.1, exon 7 of 7)	ENSMUST00000223764.1	-33819
chr4:148860798	cg02897291	FALSE	FALSE	NA	NA	NA	0.000252174	0.00804143	0.01024	0.282143	0.309024	0.0268812	up	ENSMUSG00000028977	Casz1	castor zinc finger 1	Intron (ENSMUST00000094464.9/69743, intron 2 of 15)	ENSMUST00000140617.1	-28583
chr6:55681147	cg26312920	FALSE	FALSE	NA	NA	NA	0.000252178	0.00804143	0.00852784	0.313056	0.348429	0.0353733	up	ENSMUSG00000037984	Neurod6	neurogenic differentiation 6	Promoter	ENSMUST00000044767.9	116
chr3:90009227	cg08434513	FALSE	FALSE	NA	NA	NA	0.000252634	0.00804514	0.00737758	0.891044	0.90363	0.0125863	up	ENSMUSG00000098397	Mir7669	microRNA 7669	Exon (ENSMUST00000198322.4/74383, exon 23 of 27)	ENSMUST00000183442.1	1983
chr11:85392636	cg07792139	FALSE	FALSE	NA	NA	NA	0.000254805	0.00809651	0.00990287	0.511902	0.572287	0.0603851	up	ENSMUSG00000059439	Bcas3	breast carcinoma amplified sequence 3	Intron (ENSMUST00000108056.7/192197, intron 6 of 15)	ENSMUST00000092821.9	39424
chr11:96742141	cg17081589	FALSE	FALSE	NA	NA	NA	0.000254933	0.00809651	0.0114308	0.0833757	0.105917	0.0225416	up	ENSMUSG00000020876	Snx11	sorting nexin 11	Intron (ENSMUST00000103154.10/78473, intron 11 of 12)	ENSMUST00000125025.1	28909
chr11:98764361	cg23526824	FALSE	FALSE	NA	NA	NA	0.000255341	0.0080986	-0.0109431	0.90567	0.89415	-0.0115199	down	ENSMUSG00000020889	Nr1d1	nuclear receptor subfamily 1, group D, member 1	Exon (ENSMUST00000064187.11/21833, exon 9 of 10)	ENSMUST00000139220.1	6065
chr18:35933577	cg18132535	FALSE	FALSE	NA	NA	NA	0.000257309	0.00814381	0.00692322	0.188324	0.204031	0.0157069	up	ENSMUSG00000024347	Psd2	pleckstrin and Sec7 domain containing 2	Distal Intergenic	ENSMUST00000115716.8	-31253
chr8:84713847	cg07300517	FALSE	FALSE	NA	NA	NA	0.000257456	0.00814381	0.0117365	0.444513	0.496169	0.0516562	up	ENSMUSG00000001911	Nfix	nuclear factor I/X	Promoter	ENSMUST00000132236.1	221
chr12:36721428	cg23964741	FALSE	FALSE	NA	NA	NA	0.000258279	0.00815894	0.00934216	0.600845	0.640343	0.0394981	up	ENSMUSG00000092998	Mir5099	microRNA 5099	Distal Intergenic	ENSMUST00000175257.1	-94777
chr12:99499158	cg06308220	FALSE	FALSE	NA	NA	NA	0.000259899	0.00818854	0.0051879	0.31385	0.33886	0.0250098	up	ENSMUSG00000033713	Foxn3	forkhead box N3	Intron (ENSMUST00000176928.2/71375, intron 1 of 2)	ENSMUST00000177287.1	-49061
chr2:45356800	cg07111620	FALSE	FALSE	NA	NA	NA	0.00025991	0.00818854	0.00963327	0.426333	0.478446	0.0521133	up	ENSMUSG00000026872	Zeb2	zinc finger E-box binding homeobox 2	Distal Intergenic	ENSMUST00000238346.1	-239405
chr6:84746931	cg12101623	FALSE	FALSE	NA	NA	NA	0.000261415	0.008225	0.00381741	0.498428	0.513539	0.015111	up	ENSMUSG00000063415	Cyp26b1	cytochrome P450, family 26, subfamily b, polypeptide 1	Exon (ENSMUST00000160197.5/75914, exon 20 of 22)	ENSMUST00000168003.8	-153023
chr4:148876476	cg20141509	FALSE	FALSE	NA	NA	NA	0.000262002	0.00823251	0.0102829	0.580106	0.626753	0.0466465	up	ENSMUSG00000028977	Casz1	castor zinc finger 1	Intron (ENSMUST00000094464.9/69743, intron 2 of 15)	ENSMUST00000140617.1	-12905
chr12:50873872	cg17538927	FALSE	FALSE	NA	NA	NA	0.000263542	0.00826991	0.00766512	0.435353	0.465709	0.0303557	up	ENSMUSG00000111986	1700008C04Rik	RIKEN cDNA 1700008C04 gene	Intron (ENSMUST00000220240.1/ENSMUST00000220240.1, intron 6 of 8)	ENSMUST00000218606.1	-131286
chr10:80280919	cg14799760.2	FALSE	FALSE	NA	NA	NA	0.000266746	0.00835934	0.0106686	0.799373	0.831667	0.0322939	up	ENSMUSG00000069565	Dazap1	DAZ associated protein 1	Promoter	ENSMUST00000138032.7	496
chr14:84532985	cg12956396	FALSE	FALSE	NA	NA	NA	0.000267864	0.00838326	0.00522698	0.677355	0.691507	0.014152	up	ENSMUSG00000115529	9630013A20Rik	RIKEN cDNA 9630013A20 gene	Exon (ENSMUST00000071370.6/219228, exon 4 of 4)	ENSMUST00000228125.1	-56561
chr14:93127236	cg06388710	FALSE	FALSE	NA	NA	NA	0.000272155	0.00849505	0.0084674	0.636766	0.679883	0.043117	up	ENSMUSG00000055421	Pcdh9	protocadherin 9	Intron (ENSMUST00000195826.5/211712, intron 4 of 4)	ENSMUST00000194129.1	758512
chrX:11827017	cg11661402	FALSE	FALSE	NA	NA	NA	0.000271885	0.00849505	0.00827032	0.477033	0.484819	0.00778597	up	ENSMUSG00000040363	Bcor	BCL6 interacting corepressor	Distal Intergenic	ENSMUST00000065143.13	253536
chr17:27986253	cg17707748	FALSE	FALSE	NA	NA	NA	0.000274421	0.00855447	0.00552625	0.682384	0.695962	0.0135782	up	ENSMUSG00000024219	Anks1	ankyrin repeat and SAM domain containing 1	Exon (ENSMUST00000114842.8/224650, exon 6 of 25)	ENSMUST00000139173.2	-21092
chr15:40475820	cg16255876	FALSE	FALSE	NA	NA	NA	0.000275131	0.00856532	0.00880601	0.572945	0.615386	0.0424413	up	ENSMUSG00000056332	Gm16294	predicted gene 16294	Distal Intergenic	ENSMUST00000070382.4	51457
chr13:116087582	cg19067187	FALSE	FALSE	NA	NA	NA	0.00027592	0.00857495	0.0109434	0.537177	0.587631	0.0504535	up	ENSMUSG00000042258	Isl1	ISL1 transcription factor, LIM/homeodomain	Distal Intergenic	ENSMUST00000176444.1	215769
chr6:52165192	cg12345677	FALSE	FALSE	NA	NA	NA	0.000276167	0.00857495	0.00401246	0.0299291	0.031344	0.00141489	up	ENSMUSG00000014704	Hoxa2	homeobox A2	Promoter	ENSMUST00000014848.10	-361
chr7:109191365	cg11922708	FALSE	FALSE	NA	NA	NA	0.000277073	0.00859181	0.00753564	0.298004	0.319033	0.0210293	up	ENSMUSG00000036111	Lmo1	LIM domain only 1	Distal Intergenic	ENSMUST00000207178.1	-16158
chr2:170071322	cg16878881	FALSE	FALSE	NA	NA	NA	0.000277751	0.00860153	0.0126819	0.503545	0.560863	0.0573181	up	ENSMUSG00000052056	Zfp217	zinc finger protein 217	3' UTR	ENSMUST00000063710.12	59898
chr19:27988853	cg06663733	FALSE	FALSE	NA	NA	NA	0.00027818	0.00860354	0.0072991	0.474694	0.491279	0.0165854	up	ENSMUSG00000040929	Rfx3	regulatory factor X, 3 (influences HLA class II expression)	Intron (ENSMUST00000046898.16/19726, intron 1 of 15)	ENSMUST00000165566.7	-5905
chr1:190034159	cg03303962	FALSE	FALSE	NA	NA	NA	0.000284107	0.00877539	0.00596601	0.340728	0.359551	0.0188228	up	ENSMUSG00000026603	Smyd2	SET and MYND domain containing 2	Distal Intergenic	ENSMUST00000027897.7	-111796
chr3:5330314	cg13465131	FALSE	FALSE	NA	NA	NA	0.000284588	0.00877877	-0.00652234	0.877288	0.871726	-0.00556156	down	ENSMUSG00000025255	Zfhx4	zinc finger homeodomain 4	Exon (ENSMUST00000175641.1/80892, exon 2 of 2)	ENSMUST00000176383.2	88642
chr12:34999177	cg19079518	FALSE	FALSE	3.09056e-05	0.027047	0.334031	0.000285348	0.00879072	0.0117053	0.669016	0.73467	0.0656532	up	ENSMUSG00000092305	Prps1l1	phosphoribosyl pyrophosphate synthetase 1-like 1	Distal Intergenic	ENSMUST00000134550.2	14416
chr7:36207995	cg08738875	FALSE	FALSE	NA	NA	NA	0.000288553	0.00887789	0.0130902	0.482828	0.537911	0.055083	up	ENSMUSG00000044452	Zfp507	zinc finger protein 507	Distal Intergenic	ENSMUST00000061586.10	-405006
chr18:69675353	cg22238102	FALSE	FALSE	NA	NA	NA	0.000289442	0.00888212	0.00588668	0.491743	0.512661	0.0209179	up	ENSMUSG00000053477	Tcf4	transcription factor 4	Intron (ENSMUST00000066717.11/21413, intron 16 of 20)	ENSMUST00000146908.1	-4346
chr9:24974438	cg11113438	FALSE	FALSE	NA	NA	NA	0.000289368	0.00888212	0.00607641	0.132868	0.149409	0.0165409	up	ENSMUSG00000111866	E130101E03Rik	RIKEN cDNA E130101E03 gene	Promoter	ENSMUST00000214469.1	230
chr4:148753465	cg26227235	FALSE	FALSE	NA	NA	NA	0.000289886	0.00888421	0.00795238	0.771294	0.77912	0.00782601	up	ENSMUSG00000028977	Casz1	castor zinc finger 1	Distal Intergenic	ENSMUST00000094464.9	-50964
chr10:38553818	cg08670666	FALSE	FALSE	NA	NA	NA	0.000293481	0.00898271	0.00836537	0.347449	0.391152	0.043703	up	ENSMUSG00000094311	Rfpl4b	ret finger protein-like 4B	Distal Intergenic	ENSMUST00000179279.1	267961
chr19:4331242	cg06897048	FALSE	FALSE	NA	NA	NA	0.00029557	0.00902721	0.00606887	0.910091	0.916182	0.00609077	up	ENSMUSG00000054611	Kdm2a	lysine (K)-specific demethylase 2A	Exon (ENSMUST00000047898.13/225876, exon 13 of 21)	ENSMUST00000176497.1	2677
chr19:55894387	cg15169791	FALSE	FALSE	NA	NA	NA	0.00029608	0.00902721	0.00939145	0.538225	0.598582	0.0603574	up	ENSMUSG00000024985	Tcf7l2	transcription factor 7 like 2, T cell specific, HMG box	Promoter	ENSMUST00000142291.7	-147
chr3:108905918	cg06637343	FALSE	FALSE	NA	NA	NA	0.000296032	0.00902721	0.00648921	0.909983	0.911863	0.00188002	up	ENSMUSG00000027881	Prpf38b	PRP38 pre-mRNA processing factor 38 (yeast) domain containing B	Promoter	ENSMUST00000127478.7	200
chr18:69559392	cg13003121	FALSE	FALSE	NA	NA	NA	0.000296611	0.00903173	0.00936219	0.19784	0.236167	0.0383271	up	ENSMUSG00000053477	Tcf4	transcription factor 4	Intron (ENSMUST00000203002.3/21413, intron 6 of 6)	ENSMUST00000201045.4	-3615
chr2:34535014	cg10439738	FALSE	FALSE	NA	NA	NA	0.000297046	0.00903335	0.0056644	0.633299	0.648718	0.015419	up	ENSMUSG00000038696	Mapkap1	mitogen-activated protein kinase associated protein 1	Intron (ENSMUST00000124443.7/227743, intron 6 of 10)	ENSMUST00000129633.1	-84568
chr7:118196006	cg27633952	FALSE	FALSE	NA	NA	NA	0.000299566	0.00909827	-0.00759353	0.786698	0.749858	-0.0368404	down	ENSMUSG00000030655	Smg1	SMG1 homolog, phosphatidylinositol 3-kinase-related kinase (C. elegans)	3' UTR	ENSMUST00000179331.8	16964
chr4:13480702	cg13364785	FALSE	FALSE	NA	NA	NA	0.000301602	0.00914834	0.00878101	0.520616	0.560515	0.0398989	up	ENSMUSG00000006586	Runx1t1	RUNX1 translocation partner 1	Distal Intergenic	ENSMUST00000006761.9	-262734
chr1:77556365	cg05785936	FALSE	FALSE	NA	NA	NA	0.000306226	0.00927668	0.0107486	0.516906	0.563094	0.0461887	up	ENSMUSG00000026235	Epha4	Eph receptor A4	Distal Intergenic	ENSMUST00000188797.6	-41277
chr1:89798904	cg07253239	FALSE	FALSE	NA	NA	NA	0.00030771	0.0093097	0.00629653	0.415252	0.445285	0.030033	up	ENSMUSG00000055013	Agap1	ArfGAP with GTPase domain, ankyrin repeat and PH domain 1	Intron (ENSMUST00000027521.14/347722, intron 13 of 17)	ENSMUST00000212924.1	9741
chr1:89671663	cg06747919	FALSE	FALSE	NA	NA	NA	0.000309653	0.00934456	0.00634593	0.507274	0.535332	0.0280585	up	NA	4933400F21Rik	RIKEN cDNA 4933400F21 gene	Intron (ENSMUST00000027521.14/347722, intron 9 of 17)	ENSMUST00000187011.1	12225
chr2:146719749	cg17848198	FALSE	FALSE	NA	NA	NA	0.000309567	0.00934456	0.0077477	0.290399	0.327283	0.036884	up	ENSMUSG00000074749	Kiz	kizuna centrosomal protein	Distal Intergenic	ENSMUST00000099278.8	-136115
chr8:84814544	cg01413040	FALSE	FALSE	NA	NA	NA	0.000310831	0.00936816	0.00974902	0.254511	0.295392	0.0408818	up	ENSMUSG00000053226	Dand5	DAN domain family member 5, BMP antagonist	Downstream (<1kb)	ENSMUST00000065539.5	8279
chr6:52201995	cg08143349	FALSE	FALSE	NA	NA	NA	0.000311236	0.0093684	0.00389779	0.2191	0.228615	0.00951512	up	ENSMUSG00000085696	Hoxaas3	Hoxa cluster antisense RNA 3	Promoter	ENSMUST00000131502.1	871
chr2:28798151	cg09984613	FALSE	FALSE	NA	NA	NA	0.000314459	0.00942979	0.0119314	0.716112	0.752929	0.0368167	up	ENSMUSG00000035666	Gtf3c4	general transcription factor IIIC, polypeptide 4	Intron (ENSMUST00000074156.6/68870, intron 11 of 12)	ENSMUST00000037117.5	42135
chr6:52208402	cg00222474	FALSE	FALSE	NA	NA	NA	0.000314473	0.00942979	0.00688793	0.0256776	0.0286291	0.00295156	up	ENSMUSG00000043219	Hoxa6	homeobox A6	Promoter	ENSMUST00000062829.8	320
chr9:61468628	cg03821480	FALSE	FALSE	NA	NA	NA	0.000313983	0.00942979	0.00951816	0.375971	0.416621	0.0406503	up	ENSMUSG00000032280	Tle3	transducin-like enhancer of split 3	Distal Intergenic	ENSMUST00000162281.1	58691
chr15:75799662	cg13489555	FALSE	FALSE	NA	NA	NA	0.000315372	0.00944478	0.00900127	0.759118	0.799698	0.0405793	up	ENSMUSG00000075600	Zc3h3	zinc finger CCCH type containing 3	Intron (ENSMUST00000100538.3/223642, intron 4 of 11)	ENSMUST00000229000.1	13197
chr13:72298672	cg01656588	FALSE	FALSE	NA	NA	NA	0.000315777	0.00944492	0.00621641	0.367896	0.396152	0.0282561	up	NA	Gm20554	predicted gene, 20554	Distal Intergenic	ENSMUST00000177421.3	329892
chr16:43410634	cg08656426	FALSE	FALSE	NA	NA	NA	0.000316417	0.0094521	-0.00928281	0.382279	0.329087	-0.0531922	down	ENSMUSG00000085499	Gm15713	predicted gene 15713	Exon (ENSMUST00000155900.1/626693, exon 5 of 5)	ENSMUST00000155900.1	9562
chr6:15370530	cg06035086	FALSE	FALSE	NA	NA	NA	0.000318901	0.00951429	0.01041	0.900068	0.907654	0.00758584	up	ENSMUSG00000029563	Foxp2	forkhead box P2	Intron (ENSMUST00000115477.7/114142, intron 5 of 18)	ENSMUST00000152563.2	-6159
chr15:50890096	cg05017276	FALSE	FALSE	NA	NA	NA	0.000319735	0.00952712	0.0290999	0.0425942	0.0708674	0.0282732	up	ENSMUSG00000038679	Trps1	transcriptional repressor GATA binding 1	Promoter	ENSMUST00000077935.5	-55
chr18:84372367	cg23492829	FALSE	FALSE	NA	NA	NA	0.000320765	0.00954578	0.0105255	0.673544	0.713747	0.0402024	up	ENSMUSG00000048410	Zfp407	zinc finger protein 407	Intron (ENSMUST00000125450.8/240476, intron 2 of 2)	ENSMUST00000143597.1	40053
chr2:61803779	cg24238152	FALSE	FALSE	NA	NA	NA	0.000321504	0.00955576	0.00746613	0.0964309	0.107092	0.0106615	up	ENSMUSG00000035033	Tbr1	T-box brain gene 1	Promoter	ENSMUST00000048934.14	-674
chr4:69618336	cg01765142	FALSE	FALSE	NA	NA	NA	0.000324097	0.00961127	0.00676774	0.762582	0.778202	0.0156201	up	ENSMUSG00000039298	Cdk5rap2	CDK5 regulatory subunit associated protein 2	Distal Intergenic	ENSMUST00000124251.1	625516
chr8:108838938	cg19654670	FALSE	FALSE	NA	NA	NA	0.000324186	0.00961127	0.0104668	0.882141	0.90242	0.0202791	up	ENSMUSG00000093241	Mir3108	microRNA 3108	Intron (ENSMUST00000220518.1/11906, intron 9 of 15)	ENSMUST00000175500.1	-97922
chr3:144126503	cg20189614	FALSE	FALSE	NA	NA	NA	0.000325924	0.0096507	0.00940139	0.793971	0.814359	0.0203879	up	ENSMUSG00000028266	Lmo4	LIM domain only 4	Intron (ENSMUST00000198202.1/ENSMUST00000198202.1, intron 3 of 4)	ENSMUST00000148128.1	68315
chr8:108468098	cg05539679	FALSE	FALSE	NA	NA	NA	0.000327485	0.00968477	0.00740752	0.761605	0.78428	0.0226756	up	ENSMUSG00000110613	Lncbate1	brown adipose tissue enriched long non-coding RNA 1	Intron (ENSMUST00000220518.1/11906, intron 3 of 15)	ENSMUST00000211953.1	116497
chr13:39834315	cg20920370	FALSE	FALSE	NA	NA	NA	0.000328375	0.00969898	0.00558971	0.821992	0.836911	0.0149185	up	ENSMUSG00000047094	Ofcc1	orofacial cleft 1 candidate 1	Intron (ENSMUST00000223664.1/ENSMUST00000223664.1, intron 2 of 2)	ENSMUST00000054635.7	453696
chr4:72382629	cg15452502	FALSE	FALSE	NA	NA	NA	0.000329308	0.00971437	0.00833193	0.83702	0.851199	0.0141792	up	ENSMUSG00000008305	Tle1	transducin-like enhancer of split 1	Distal Intergenic	ENSMUST00000074216.13	-181710
chr1:168269143	cg13467309	FALSE	FALSE	NA	NA	NA	0.000330369	0.00972142	0.00657281	0.516684	0.538538	0.0218538	up	ENSMUSG00000052534	Pbx1	pre B cell leukemia homeobox 1	Intron (ENSMUST00000188912.6/18514, intron 2 of 7)	ENSMUST00000097471.3	-104481
chr11:70702851	cg05226860	FALSE	FALSE	NA	NA	NA	0.000330307	0.00972142	0.00364994	0.408717	0.426812	0.0180946	up	ENSMUSG00000020821	Kif1c	kinesin family member 1C	Exon (ENSMUST00000152618.8/16562, exon 3 of 13)	ENSMUST00000137119.2	2201
chr16:43277065	cg14412072	FALSE	FALSE	3.75173e-05	0.0295498	0.405191	0.00033155	0.00974403	0.0126053	0.77324	0.828535	0.0552955	up	ENSMUSG00000022708	Zbtb20	zinc finger and BTB domain containing 20	Intron (ENSMUST00000126354.7/56490, intron 5 of 7)	ENSMUST00000114691.7	29781
chr19:22897484	cg24979496	FALSE	FALSE	NA	NA	NA	0.000336728	0.00988391	-0.00698406	0.942808	0.93291	-0.00989829	down	ENSMUSG00000052387	Trpm3	transient receptor potential cation channel, subfamily M, member 3	Exon (ENSMUST00000074770.12/226025, exon 13 of 25)	ENSMUST00000237223.1	130850
chr4:84669229	cg02079505	FALSE	FALSE	NA	NA	NA	0.000342405	0.0100381	0.00550439	0.329918	0.350121	0.0202026	up	ENSMUSG00000028487	Bnc2	basonuclin 2	Intron (ENSMUST00000102820.8/242509, intron 1 of 7)	ENSMUST00000175800.7	5767
chr13:58397976	cg16693082	FALSE	FALSE	NA	NA	NA	0.000343451	0.0100563	0.00857578	0.39624	0.437179	0.0409387	up	ENSMUSG00000021546	Hnrnpk	heterogeneous nuclear ribonucleoprotein K	Promoter	ENSMUST00000176269.7	41
chr11:25698068	cg12805461	FALSE	FALSE	NA	NA	NA	0.000346388	0.0101297	0.00622395	0.192601	0.209537	0.0169364	up	NA	5730522E02Rik	RIKEN cDNA 5730522E02 gene	Intron (ENSMUST00000125773.7/70626, intron 2 of 5)	ENSMUST00000144841.1	-46000
chr4:117593090	cg18662635	FALSE	FALSE	7.94376e-05	0.0368562	-0.268096	0.000347001	0.0101351	0.00745794	0.893001	0.890235	-0.00276575	down	ENSMUSG00000033423	Eri3	exoribonuclease 3	Exon (ENSMUST00000037127.14/140546, exon 6 of 9)	ENSMUST00000134453.1	4012
chr13:94707063	cg08212459	FALSE	FALSE	NA	NA	NA	0.000347471	0.0101363	0.00663571	0.335786	0.355295	0.0195097	up	ENSMUSG00000042043	Tbca	tubulin cofactor A	Distal Intergenic	ENSMUST00000046644.6	-81847
chr12:53915999	cg02039091	FALSE	FALSE	NA	NA	NA	0.000348839	0.0101636	0.00858124	0.225568	0.251529	0.0259617	up	ENSMUSG00000035105	Egln3	egl-9 family hypoxia-inducible factor 3	Intron (ENSMUST00000223358.1/27386, intron 4 of 10)	ENSMUST00000039516.3	287861
chr16:43537720	cg17117945	FALSE	FALSE	NA	NA	NA	0.000350372	0.0101832	0.014359	0.716563	0.781513	0.0649506	up	ENSMUSG00000022708	Zbtb20	zinc finger and BTB domain containing 20	Intron (ENSMUST00000132881.7/56490, intron 4 of 4)	ENSMUST00000114695.2	27412
chr2:38144518	cg17316594	FALSE	FALSE	NA	NA	NA	0.000350095	0.0101832	0.00836052	0.659282	0.697435	0.0381536	up	ENSMUSG00000035392	Dennd1a	DENN/MADD domain containing 1A	Intron (ENSMUST00000102787.9/227801, intron 3 of 21)	ENSMUST00000126889.7	21563
chr18:75394266	cg13398027	FALSE	FALSE	NA	NA	NA	0.000351746	0.0102034	0.00639337	0.490004	0.518652	0.0286482	up	ENSMUSG00000025880	Smad7	SMAD family member 7	Exon (ENSMUST00000026999.9/17131, exon 4 of 4)	ENSMUST00000172718.1	19352
chr19:4350285	cg15702079	FALSE	FALSE	NA	NA	NA	0.000351932	0.0102034	0.00631261	0.870545	0.877145	0.00659983	up	ENSMUSG00000054611	Kdm2a	lysine (K)-specific demethylase 2A	Exon (ENSMUST00000047898.13/225876, exon 9 of 21)	ENSMUST00000175959.1	12602
chr1:60447336	cg13448572	FALSE	FALSE	NA	NA	NA	0.000355222	0.0102346	-0.00453117	0.917376	0.914881	-0.00249408	down	ENSMUSG00000026782	Abi2	abl-interactor 2	Exon (ENSMUST00000052332.14/329165, exon 5 of 9)	ENSMUST00000190158.1	8394
chr13:83504232	cg05512265	FALSE	FALSE	NA	NA	NA	0.00035377	0.0102346	0.00988209	0.822064	0.857901	0.0358371	up	ENSMUSG00000005583	Mef2c	myocyte enhancer factor 2C	Promoter	ENSMUST00000198916.4	-8
chr14:22495146	cg03542000	FALSE	FALSE	NA	NA	NA	0.000354698	0.0102346	0.00421057	0.598847	0.614774	0.0159271	up	ENSMUSG00000114412	4930405A10Rik	RIKEN cDNA 4930405A10 gene	Intron (ENSMUST00000075639.10/76633, intron 2 of 6)	ENSMUST00000225327.1	47652
chr14:98449673	cg15981352	FALSE	FALSE	NA	NA	NA	0.000355059	0.0102346	0.0093139	0.553027	0.59384	0.0408125	up	ENSMUSG00000055639	Dach1	dachshund family transcription factor 1	Distal Intergenic	ENSMUST00000156684.1	-279908
chr18:78378119	cg04968468	FALSE	FALSE	NA	NA	NA	0.00035522	0.0102346	0.00766722	0.391306	0.424395	0.0330886	up	ENSMUSG00000024552	Slc14a2	solute carrier family 14 (urea transporter), member 2	Intron (ENSMUST00000237674.1/27411, intron 2 of 21)	ENSMUST00000025434.13	-169025
chr6:52194910	cg00082691	FALSE	FALSE	NA	NA	NA	0.000356039	0.0102346	0.00933349	0.130995	0.146952	0.0159571	up	ENSMUSG00000000942	Hoxa4	homeobox A4	Intron (ENSMUST00000136806.7/72628, intron 1 of 2)	ENSMUST00000101395.2	-3157
chr7:81698490	cg12036175	FALSE	FALSE	NA	NA	NA	0.000355682	0.0102346	-0.00862927	0.704484	0.654238	-0.0502455	down	ENSMUSG00000025813	Homer2	homer scaffolding protein 2	Intron (ENSMUST00000207983.1/26557, intron 1 of 8)	ENSMUST00000098326.2	-5525
chr1:168342028	cg05185640	FALSE	FALSE	NA	NA	NA	0.000356928	0.0102477	0.00539001	0.606713	0.618201	0.0114884	up	ENSMUSG00000052534	Pbx1	pre B cell leukemia homeobox 1	Intron (ENSMUST00000188912.6/18514, intron 2 of 7)	ENSMUST00000064438.10	89476
chr5:106560745	cg09793883	FALSE	FALSE	NA	NA	NA	0.000357555	0.0102532	0.00949562	0.369025	0.409764	0.040739	up	ENSMUSG00000049606	Zfp644	zinc finger protein 644	Intron (ENSMUST00000131029.1/ENSMUST00000131029.1, intron 1 of 2)	ENSMUST00000112694.5	63645
chr5:85239619	cg23126450	FALSE	FALSE	NA	NA	NA	0.000360034	0.0103118	0.00993623	0.495548	0.5628	0.0672524	up	ENSMUSG00000029245	Epha5	Eph receptor A5	Distal Intergenic	ENSMUST00000136775.1	-822237
chr6:85252562	cg22820737	FALSE	FALSE	NA	NA	NA	0.000362306	0.0103643	0.00606565	0.384243	0.408776	0.0245329	up	ENSMUSG00000033720	Sfxn5	sideroflexin 5	Intron (ENSMUST00000045846.11/94282, intron 10 of 13)	ENSMUST00000134392.1	12371
chr19:45067404	cg18784090	FALSE	FALSE	NA	NA	NA	0.00036349	0.0103856	0.00487801	0.508923	0.523213	0.0142899	up	ENSMUSG00000025213	Kazald1	Kazal-type serine peptidase inhibitor domain 1	Intron (ENSMUST00000236133.1/ENSMUST00000236133.1, intron 1 of 4)	ENSMUST00000111948.7	-7837
chr10:116310748	cg13932370	FALSE	FALSE	NA	NA	NA	0.00036393	0.0103856	0.010035	0.48957	0.54229	0.0527194	up	ENSMUSG00000020154	Ptprb	protein tyrosine phosphatase, receptor type, B	Intron (ENSMUST00000217925.1/19263, intron 4 of 7)	ENSMUST00000092167.6	9376
chr10:103910227	cg12657334	FALSE	FALSE	NA	NA	NA	0.000365029	0.0104044	-0.00462435	0.860326	0.850386	-0.00993951	down	ENSMUSG00000095022	Gm20765	predicted gene, 20765	Distal Intergenic	ENSMUST00000181634.7	-232760
chr1:119255495	cg10686833	FALSE	FALSE	NA	NA	NA	0.000366735	0.0104308	0.00661889	0.43836	0.467254	0.0288939	up	ENSMUSG00000037035	Inhbb	inhibin beta-B	Distal Intergenic	ENSMUST00000038765.5	166753
chr8:84713824	cg25467381	FALSE	FALSE	NA	NA	NA	0.000366836	0.0104308	0.00757472	0.505626	0.529235	0.0236087	up	ENSMUSG00000001911	Nfix	nuclear factor I/X	Promoter	ENSMUST00000132236.1	244
chr2:72378916	cg20017843	FALSE	FALSE	NA	NA	NA	0.00036808	0.0104488	0.00326013	0.913537	0.91909	0.00555232	up	ENSMUSG00000004085	Map3k20	mitogen-activated protein kinase kinase kinase 20	Intron (ENSMUST00000090824.11/65964, intron 8 of 19)	ENSMUST00000144111.1	81015
chr5:136564730	cg02915968	FALSE	FALSE	NA	NA	NA	0.000368356	0.0104488	0.00770748	0.781024	0.788864	0.00783962	up	ENSMUSG00000029705	Cux1	cut-like homeobox 1	Promoter	ENSMUST00000176172.7	702
chr19:16880132	cg00297075	FALSE	FALSE	NA	NA	NA	0.000369242	0.0104614	0.0102345	0.820268	0.844487	0.0242187	up	ENSMUSG00000056829	Foxb2	forkhead box B2	Intron (ENSMUST00000235177.1/ENSMUST00000235177.1, intron 1 of 1)	ENSMUST00000072915.3	-6327
chr4:99374816	cg08955338	FALSE	FALSE	NA	NA	NA	0.00037076	0.0104856	0.0137701	0.892971	0.91986	0.026889	up	ENSMUSG00000028550	Atg4c	autophagy related 4C, cysteine peptidase	Distal Intergenic	ENSMUST00000152121.1	156725
chr9:65794679	cg23972152	FALSE	FALSE	NA	NA	NA	0.000370985	0.0104856	0.0107634	0.799694	0.830558	0.0308642	up	ENSMUSG00000040524	Zfp609	zinc finger protein 609	Exon (ENSMUST00000159109.1/214812, exon 2 of 10)	ENSMUST00000160747.1	3233
chr11:98717726	cg00059117	FALSE	FALSE	NA	NA	NA	0.000371711	0.0104936	-0.00532898	0.749585	0.726368	-0.0232166	down	ENSMUSG00000017210	Med24	mediator complex subunit 24	Promoter	ENSMUST00000141566.1	1084
chr9:99954422	cg23619049	FALSE	FALSE	NA	NA	NA	0.000372666	0.010508	0.0103207	0.779298	0.807106	0.0278084	up	ENSMUSG00000101584	4930519F24Rik	RIKEN cDNA 4930519F24 gene	Distal Intergenic	ENSMUST00000185764.1	-67878
chr16:43276972	cg25320313	FALSE	FALSE	NA	NA	NA	0.000374826	0.0105563	0.00586286	0.768478	0.794355	0.0258763	up	ENSMUSG00000022708	Zbtb20	zinc finger and BTB domain containing 20	Intron (ENSMUST00000126354.7/56490, intron 5 of 7)	ENSMUST00000114691.7	29688
chr17:85528736	cg26575201	FALSE	FALSE	NA	NA	NA	0.000377356	0.0106039	0.00734214	0.604614	0.625392	0.0207781	up	ENSMUSG00000038805	Six3	sine oculis-related homeobox 3	Distal Intergenic	ENSMUST00000175898.3	-84872
chr4:22487864	cg13406210	FALSE	FALSE	NA	NA	NA	0.000377414	0.0106039	0.00620815	0.0364798	0.0413043	0.00482455	up	ENSMUSG00000095139	Pou3f2	POU domain, class 3, transcription factor 2	Promoter	ENSMUST00000178174.2	502
chr2:146325025	cg08342108	FALSE	FALSE	NA	NA	NA	0.000378803	0.0106303	0.00766365	0.5209	0.551856	0.0309556	up	ENSMUSG00000037110	Ralgapa2	Ral GTPase activating protein, alpha subunit 2 (catalytic)	Intron (ENSMUST00000109986.8/241694, intron 37 of 40)	ENSMUST00000146307.1	62658
chr4:65297391	cg13783485	FALSE	FALSE	NA	NA	NA	0.000379578	0.0106394	0.00566395	0.324736	0.347909	0.0231736	up	ENSMUSG00000028370	Pappa	pregnancy-associated plasma protein A	Exon (ENSMUST00000084501.3/18491, exon 13 of 22)	ENSMUST00000084501.3	173217
chr3:134302870	cg17469509	FALSE	FALSE	NA	NA	NA	0.00038026	0.0106459	0.00716917	0.208021	0.235091	0.0270707	up	ENSMUSG00000084564	Mir1895	microRNA 1895	Distal Intergenic	ENSMUST00000122615.1	-62287
chr14:48672253	cg10953333	FALSE	FALSE	NA	NA	NA	0.000382139	0.0106859	0.0114475	0.386428	0.423462	0.0370343	up	ENSMUSG00000098682	Otx2os1	orthodenticle homeobox 2 opposite strand 1	Promoter	ENSMUST00000227221.1	-1413
chr4:145000021	cg13466988	FALSE	FALSE	NA	NA	NA	0.000383593	0.0107139	0.00443678	0.472067	0.491875	0.0198081	up	ENSMUSG00000020220	Vps13d	vacuolar protein sorting 13D	Intron (ENSMUST00000036579.13/230895, intron 67 of 69)	ENSMUST00000147511.1	-16060
chrX:169890829	cg22792369	FALSE	FALSE	NA	NA	NA	0.000386062	0.0107701	0.00544328	0.88702	0.897773	0.0107526	up	ENSMUSG00000035299	Mid1	midline 1	Intron (ENSMUST00000112107.7/17318, intron 2 of 9)	ENSMUST00000078947.11	11165
chr15:77084204	cg20555017	FALSE	FALSE	NA	NA	NA	0.000388375	0.0108218	0.00479009	0.747361	0.758689	0.0113278	up	ENSMUSG00000097267	1700109K24Rik	RIKEN cDNA 1700109K24 gene	Promoter	ENSMUST00000227532.1	-194
chr2:56454870	cg14885144	FALSE	FALSE	NA	NA	NA	0.000390661	0.0108599	0.00444833	0.272788	0.290743	0.0179556	up	ENSMUSG00000098437	Mir195b	microRNA 195b	Distal Intergenic	ENSMUST00000184814.1	-330941
chr2:57378532	cg23807698	FALSE	FALSE	NA	NA	NA	0.000390645	0.0108599	0.00639538	0.672868	0.692342	0.0194742	up	ENSMUSG00000026827	Gpd2	glycerol phosphate dehydrogenase 2, mitochondrial	Distal Intergenic	ENSMUST00000154612.1	111155
chr19:15554106	cg24723713	FALSE	FALSE	NA	NA	NA	0.000393519	0.0109227	0.00884637	0.688985	0.72075	0.031765	up	ENSMUSG00000024640	Psat1	phosphoserine aminotransferase 1	Distal Intergenic	ENSMUST00000161707.1	355606
chr2:114047590	cg05754145	FALSE	FALSE	NA	NA	NA	0.000393843	0.0109227	0.00670084	0.958715	0.960368	0.00165342	up	ENSMUSG00000068614	Actc1	actin, alpha, cardiac muscle 1	Exon (ENSMUST00000090269.6/11464, exon 7 of 7)	ENSMUST00000090269.6	5297
chr2:61764947	cg23174567	FALSE	FALSE	NA	NA	NA	0.000395923	0.0109675	0.00942773	0.773212	0.803551	0.0303396	up	ENSMUSG00000026914	Psmd14	proteasome (prosome, macropain) 26S subunit, non-ATPase, 14	Promoter	ENSMUST00000154627.7	-439
chr4:89568370	cg13234286	FALSE	FALSE	NA	NA	NA	0.000397161	0.010982	0.0106723	0.618548	0.67106	0.0525121	up	ENSMUSG00000043753	Dmrta1	doublesex and mab-3 related transcription factor like family A1	Distal Intergenic	ENSMUST00000131576.1	-111066
chr4:99295071	cg10595543	FALSE	FALSE	NA	NA	NA	0.000397377	0.010982	0.00723273	0.850468	0.855211	0.00474363	up	ENSMUSG00000028550	Atg4c	autophagy related 4C, cysteine peptidase	Distal Intergenic	ENSMUST00000152121.1	76980
chr11:102624388	cg11672287	FALSE	FALSE	NA	NA	NA	0.000398431	0.0109854	0.00320641	0.416149	0.425775	0.00962647	up	NA	2810433D01Rik	RIKEN cDNA 2810433D01 gene	Promoter	ENSMUST00000147541.1	-22
chr14:67613321	cg19155816	FALSE	FALSE	NA	NA	NA	0.000398254	0.0109854	0.0129715	0.130336	0.16157	0.0312341	up	ENSMUSG00000048922	Cdca2	cell division cycle associated 2	Distal Intergenic	ENSMUST00000131179.7	83413
chr4:56088973	cg07572554	FALSE	FALSE	NA	NA	NA	0.000400454	0.0110284	0.00689522	0.471386	0.511254	0.0398673	up	ENSMUSG00000003032	Klf4	Kruppel-like factor 4 (gut)	Distal Intergenic	ENSMUST00000107619.2	-556507
chr15:103035758	cg10102347	FALSE	FALSE	NA	NA	NA	0.000404098	0.0111157	0.0060201	0.088982	0.0908963	0.00191435	up	ENSMUSG00000075394	Hoxc4	homeobox C4	Promoter	ENSMUST00000100164.4	1363
chr13:95085204	cg17417015	FALSE	FALSE	NA	NA	NA	0.000406445	0.0111285	0.00747452	0.664568	0.694922	0.0303541	up	ENSMUSG00000021684	Pde8b	phosphodiesterase 8B	Exon (ENSMUST00000162153.8/218461, exon 9 of 22)	ENSMUST00000160412.1	-32186
chr15:103032885	cg27130692	FALSE	FALSE	NA	NA	NA	0.000406075	0.0111285	0.00722578	0.172963	0.174461	0.00149795	up	ENSMUSG00000075394	Hoxc4	homeobox C4	Intron (ENSMUST00000165375.2/15423, intron 1 of 3)	ENSMUST00000100164.4	-1510
chr3:57846103	cg19469687	FALSE	FALSE	NA	NA	NA	0.000405784	0.0111285	0.0100311	0.206061	0.239044	0.0329829	up	ENSMUSG00000027805	Pfn2	profilin 2	Promoter	ENSMUST00000122210.1	-225
chr5:24497763	cg07462160	FALSE	FALSE	NA	NA	NA	0.000406057	0.0111285	0.00692088	0.474721	0.499588	0.0248663	up	ENSMUSG00000023353	Agap3	ArfGAP with GTPase domain, ankyrin repeat and PH domain 3	Intron (ENSMUST00000024123.8/213990, intron 12 of 17)	ENSMUST00000199250.1	17591
chr19:55477107	cg00915004	FALSE	FALSE	NA	NA	NA	0.000407799	0.0111526	0.0067824	0.539961	0.554559	0.0145985	up	ENSMUSG00000024983	Vti1a	vesicle transport through interaction with t-SNAREs 1A	Intron (ENSMUST00000225529.1/53611, intron 5 of 7)	ENSMUST00000224396.1	96093
chr11:44741182	cg19959922	FALSE	FALSE	NA	NA	NA	0.000408312	0.0111538	0.00495408	0.489368	0.508796	0.0194272	up	ENSMUSG00000057098	Ebf1	early B cell factor 1	Intron (ENSMUST00000109268.1/13591, intron 6 of 15)	ENSMUST00000138452.1	119421
chr3:88158265	cg11922307	FALSE	FALSE	NA	NA	NA	0.000408886	0.0111565	0.00448661	0.317967	0.33067	0.0127028	up	ENSMUSG00000001419	Mef2d	myocyte enhancer factor 2D	Exon (ENSMUST00000107558.8/17261, exon 4 of 11)	ENSMUST00000139153.1	-4695
chr2:71245200	cg01676825	FALSE	FALSE	NA	NA	NA	0.000412224	0.0112217	0.00999207	0.406388	0.452205	0.0458169	up	ENSMUSG00000027012	Dync1i2	dynein cytoplasmic 1 intermediate chain 2	Intron (ENSMUST00000112142.7/13427, intron 6 of 16)	ENSMUST00000137683.1	10401
chr3:107674078	cg13138766	FALSE	FALSE	NA	NA	NA	0.000411923	0.0112217	0.00778184	0.668739	0.70171	0.0329706	up	ENSMUSG00000027893	Ahcyl1	S-adenosylhomocysteine hydrolase-like 1	Exon (ENSMUST00000138091.7/229709, exon 3 of 15)	ENSMUST00000144864.7	-3504
chr2:74694330	cg23194298	FALSE	FALSE	NA	NA	NA	0.00041624	0.011318	0.00317471	0.0393801	0.0401694	0.000789279	up	ENSMUSG00000050368	Hoxd10	homeobox D10	Exon (ENSMUST00000061745.4/15430, exon 2 of 2)	ENSMUST00000061745.4	2406
chr12:12676841	cg16267227	FALSE	FALSE	NA	NA	NA	0.000419854	0.0114031	0.00577576	0.344916	0.365346	0.0204306	up	ENSMUSG00000037169	Mycn	v-myc avian myelocytomatosis viral related oncogene, neuroblastoma derived	Distal Intergenic	ENSMUST00000130990.1	263775
chr17:10209488	cg10410822	FALSE	FALSE	NA	NA	NA	0.000420686	0.0114126	0.00722298	0.417608	0.455135	0.0375275	up	ENSMUSG00000062078	Qk	quaking	3' UTR	ENSMUST00000232721.1	4086
chr2:146723305	cg21280395	FALSE	FALSE	NA	NA	NA	0.00042165	0.0114256	0.00678705	0.439734	0.473418	0.0336842	up	ENSMUSG00000074749	Kiz	kizuna centrosomal protein	Distal Intergenic	ENSMUST00000099278.8	-132559
chr2:157310291	cg25820606	FALSE	FALSE	NA	NA	NA	0.000422884	0.011446	0.0100557	0.745588	0.789523	0.0439349	up	ENSMUSG00000027642	Rpn2	ribophorin II	Exon (ENSMUST00000116380.8/20014, exon 10 of 17)	ENSMUST00000123639.1	-4260
chr6:32706716	cg01810880	FALSE	FALSE	NA	NA	NA	0.000423852	0.011459	0.00443331	0.644756	0.649542	0.00478507	up	ENSMUSG00000053768	Chchd3	coiled-coil-helix-coiled-coil-helix domain containing 3	Distal Intergenic	ENSMUST00000129654.1	97276
chr4:133042970	cg14453487	FALSE	FALSE	NA	NA	NA	0.000425773	0.0114978	0.00436712	0.405354	0.417715	0.0123606	up	ENSMUSG00000037692	Ahdc1	AT hook, DNA binding motif, containing 1	Intron (ENSMUST00000154646.7/230793, intron 2 of 3)	ENSMUST00000105914.1	3477
chr11:118544800	cg11201335	FALSE	FALSE	NA	NA	NA	0.000426738	0.0115107	0.0058084	0.359955	0.386976	0.0270208	up	ENSMUSG00000025576	Rbfox3	RNA binding protein, fox-1 homolog (C. elegans) 3	Intron (ENSMUST00000117731.7/52897, intron 3 of 13)	ENSMUST00000136551.2	25110
chr7:78302642	cg23527723	FALSE	FALSE	NA	NA	NA	0.000428122	0.0115349	-0.00853987	0.917683	0.906338	-0.0113455	down	ENSMUSG00000059146	Ntrk3	neurotrophic tyrosine kinase, receptor, type 3	3' UTR	ENSMUST00000205868.1	-40755
chr15:103061662	cg07022610	FALSE	FALSE	NA	NA	NA	0.000430433	0.0115708	0.0107039	0.0366658	0.0378161	0.0011503	up	ENSMUSG00000075394	Hoxc4	homeobox C4	Distal Intergenic	ENSMUST00000100164.4	27267
chr19:14390359	cg18927470	FALSE	FALSE	NA	NA	NA	0.000430359	0.0115708	0.00905723	0.773781	0.803656	0.0298753	up	ENSMUSG00000024642	Tle4	transducin-like enhancer of split 4	Distal Intergenic	ENSMUST00000235975.1	205180
chr4:84529637	cg01987269	FALSE	FALSE	NA	NA	NA	0.000433802	0.0116481	0.0119024	0.35795	0.408153	0.0502031	up	ENSMUSG00000028487	Bnc2	basonuclin 2	Intron (ENSMUST00000102820.8/242509, intron 3 of 7)	ENSMUST00000176476.7	3759
chr2:38013877	cg22689365	FALSE	FALSE	NA	NA	NA	0.000436346	0.0117031	0.00725268	0.186633	0.195906	0.00927396	up	ENSMUSG00000035392	Dennd1a	DENN/MADD domain containing 1A	Intron (ENSMUST00000102787.9/227801, intron 9 of 21)	ENSMUST00000126889.7	152204
chr7:69544361	cg08778701	FALSE	FALSE	NA	NA	NA	0.000438144	0.011738	0.00702087	0.596915	0.624077	0.0271614	up	ENSMUSG00000108885	4930402F11Rik	RIKEN cDNA 4930402F11 gene	Intron (ENSMUST00000208289.1/ENSMUST00000208289.1, intron 3 of 3)	ENSMUST00000207781.1	48244
chr12:107937906	cg27500934	FALSE	FALSE	NA	NA	NA	0.000441236	0.0117799	0.00764275	0.473526	0.505264	0.0317377	up	ENSMUSG00000048251	Bcl11b	B cell leukemia/lymphoma 11B	Intron (ENSMUST00000066060.10/58208, intron 3 of 3)	ENSMUST00000109887.7	65508
chr13:77397258	cg16526871	FALSE	FALSE	NA	NA	NA	0.000441703	0.0117799	0.00823491	0.420971	0.457175	0.0362041	up	ENSMUSG00000071252	2210408I21Rik	RIKEN cDNA 2210408I21 gene	Intron (ENSMUST00000168779.2/72371, intron 19 of 19)	ENSMUST00000225760.1	204224
chr19:45446706	cg14512347	FALSE	FALSE	NA	NA	NA	0.000441089	0.0117799	0.012822	0.387445	0.437168	0.0497225	up	ENSMUSG00000025217	Btrc	beta-transducin repeat containing protein	Promoter	ENSMUST00000224478.1	1198
chr8:84771785	cg02086782	FALSE	FALSE	NA	NA	NA	0.000440262	0.0117799	0.00930484	0.232954	0.261041	0.0280865	up	ENSMUSG00000001911	Nfix	nuclear factor I/X	Exon (ENSMUST00000109764.7/18032, exon 2 of 11)	ENSMUST00000109764.7	1611
chr7:127272757	cg23225714	FALSE	FALSE	NA	NA	NA	0.000442742	0.0117943	0.00809493	0.745327	0.772851	0.0275244	up	ENSMUSG00000049091	Sephs2	selenophosphate synthetase 2	Promoter	ENSMUST00000082428.4	1298
chr2:45172046	cg20131846	FALSE	FALSE	NA	NA	NA	0.000444871	0.0118377	0.0109985	0.258761	0.289704	0.0309428	up	ENSMUSG00000026872	Zeb2	zinc finger E-box binding homeobox 2	Distal Intergenic	ENSMUST00000238346.1	-54651
chr12:12907012	cg12907928	FALSE	FALSE	NA	NA	NA	0.000447906	0.011905	-0.00679536	0.472804	0.429953	-0.0428504	down	ENSMUSG00000037169	Mycn	v-myc avian myelocytomatosis viral related oncogene, neuroblastoma derived	Exon (ENSMUST00000181381.2/ENSMUST00000181381.2, exon 2 of 2)	ENSMUST00000130990.1	33604
chr1:41677109	cg12483296	FALSE	FALSE	NA	NA	NA	0.000449408	0.0119315	0.007266	0.668806	0.690767	0.0219616	up	ENSMUSG00000104072	4930448I06Rik	RIKEN cDNA 4930448I06 gene	Distal Intergenic	ENSMUST00000194002.1	-495857
chr18:13810367	cg01602213	FALSE	FALSE	NA	NA	NA	0.000450806	0.0119552	0.00763888	0.442455	0.472831	0.0303754	up	ENSMUSG00000024420	Zfp521	zinc finger protein 521	Intron (ENSMUST00000025288.8/225207, intron 5 of 7)	ENSMUST00000234502.1	33465
chr13:80195209	cg00080475	FALSE	FALSE	NA	NA	NA	0.000455471	0.0120515	0.0102343	0.432024	0.469335	0.0373107	up	ENSMUSG00000074794	Arrdc3	arrestin domain containing 3	Distal Intergenic	ENSMUST00000159090.1	-688175
chr17:51760630	cg18441511	FALSE	FALSE	NA	NA	NA	0.000455624	0.0120515	0.00807687	0.602376	0.634074	0.0316979	up	ENSMUSG00000023927	Satb1	special AT-rich sequence binding protein 1	Exon (ENSMUST00000194893.1/ENSMUST00000194893.1, exon 1 of 1)	ENSMUST00000137697.1	-18364
chr6:52173859	cg09820272	FALSE	FALSE	NA	NA	NA	0.000456004	0.0120515	0.00690154	0.123041	0.126096	0.0030546	up	ENSMUSG00000087626	Gm15050	predicted gene 15050	Promoter	ENSMUST00000133723.1	978
chr5:22080769	cg16278300	FALSE	FALSE	NA	NA	NA	0.000458042	0.0120793	0.00498181	0.861951	0.866756	0.00480475	up	ENSMUSG00000042453	Reln	reelin	3' UTR	ENSMUST00000159741.1	-32016
chr14:60223374	cg10141883	FALSE	FALSE	NA	NA	NA	0.000459257	0.0120844	0.0110795	0.869226	0.887281	0.0180548	up	ENSMUSG00000076270	Mir719	microRNA 719	Exon (ENSMUST00000225805.1/71844, exon 13 of 16)	ENSMUST00000102315.1	5541
chr4:56483946	cg07639569	FALSE	FALSE	NA	NA	NA	0.000458884	0.0120844	0.00768945	0.809105	0.826529	0.0174235	up	ENSMUSG00000070980	Actl7b	actin-like 7b	Distal Intergenic	ENSMUST00000095080.4	257497
chr4:13599886	cg13028739	FALSE	FALSE	NA	NA	NA	0.000460698	0.0121088	0.0101824	0.261012	0.29685	0.0358378	up	ENSMUSG00000006586	Runx1t1	RUNX1 translocation partner 1	Distal Intergenic	ENSMUST00000006761.9	-143550
chr2:105770059	cg13766913	FALSE	FALSE	NA	NA	NA	0.000461248	0.0121098	0.00940616	0.761506	0.783396	0.0218898	up	ENSMUSG00000027167	Elp4	elongator acetyltransferase complex subunit 4	Intron (ENSMUST00000122965.7/77766, intron 9 of 9)	ENSMUST00000152272.1	44263
chr4:98009459	cg11443808	FALSE	FALSE	NA	NA	NA	0.000464795	0.0121894	0.0112432	0.410739	0.469047	0.0583081	up	ENSMUSG00000028565	Nfia	nuclear factor I/A	Intron (ENSMUST00000075448.12/18027, intron 4 of 10)	ENSMUST00000133011.1	98426
chr19:5742510	cg15486794	FALSE	FALSE	NA	NA	NA	0.000467187	0.0122385	0.00925177	0.347429	0.375256	0.0278274	up	ENSMUSG00000024940	Ltbp3	latent transforming growth factor beta binding protein 3	Promoter	ENSMUST00000236258.1	51
chr2:45044871	cg03062698	FALSE	FALSE	NA	NA	NA	0.000469806	0.0122935	0.00811396	0.201893	0.233787	0.031894	up	ENSMUSG00000026872	Zeb2	zinc finger E-box binding homeobox 2	Intron (ENSMUST00000176438.8/24136, intron 3 of 10)	ENSMUST00000201413.3	9370
chr15:88700870	cg15059951	FALSE	FALSE	NA	NA	NA	0.000474498	0.0123752	0.00520501	0.332602	0.357081	0.0244794	up	ENSMUSG00000022387	Brd1	bromodomain containing 1	Promoter	ENSMUST00000150004.1	-6
chr5:97935211	cg15091495	FALSE	FALSE	NA	NA	NA	0.000474201	0.0123752	0.00566907	0.338564	0.361659	0.0230952	up	ENSMUSG00000029338	Antxr2	anthrax toxin receptor 2	Intron (ENSMUST00000031281.13/71914, intron 16 of 16)	ENSMUST00000202736.1	60884
chr6:55679167	cg09456687	FALSE	FALSE	NA	NA	NA	0.000474356	0.0123752	0.0114109	0.720629	0.760618	0.039989	up	ENSMUSG00000037984	Neurod6	neurogenic differentiation 6	Exon (ENSMUST00000044767.9/11922, exon 2 of 2)	ENSMUST00000044767.9	2096
chr11:40456715	cg05261870	FALSE	FALSE	NA	NA	NA	0.000478552	0.0124534	0.0097341	0.470262	0.513916	0.0436545	up	ENSMUSG00000042032	Mat2b	methionine adenosyltransferase II, beta	Distal Intergenic	ENSMUST00000137797.1	228512
chr2:106931565	cg24000268	FALSE	FALSE	NA	NA	NA	0.000478481	0.0124534	0.00745265	0.919097	0.928556	0.0094596	up	ENSMUSG00000027122	Arl14ep	ADP-ribosylation factor-like 14 effector protein	Distal Intergenic	ENSMUST00000146961.1	37712
chr6:52165194	cg09871315	FALSE	FALSE	NA	NA	NA	0.000480919	0.0125012	0.00597621	0.0972214	0.106785	0.00956343	up	ENSMUSG00000014704	Hoxa2	homeobox A2	Promoter	ENSMUST00000014848.10	-363
chr2:44409970	cg23888549	FALSE	FALSE	NA	NA	NA	0.000481659	0.0125067	0.00820618	0.88295	0.904151	0.0212011	up	ENSMUSG00000036890	Gtdc1	glycosyltransferase-like domain containing 1	Distal Intergenic	ENSMUST00000134813.1	161377
chr13:55550224	cg13899234	FALSE	FALSE	NA	NA	NA	0.000484799	0.0125584	0.00847754	0.932454	0.936031	0.00357739	up	ENSMUSG00000021495	Fam193b	family with sequence similarity 193, member B	Exon (ENSMUST00000225240.2/212483, exon 5 of 9)	ENSMUST00000224486.1	2105
chr13:78185476	cg09530766	FALSE	FALSE	NA	NA	NA	0.000484657	0.0125584	-0.00744614	0.640004	0.626867	-0.0131376	down	ENSMUSG00000069171	Nr2f1	nuclear receptor subfamily 2, group F, member 1	Distal Intergenic	ENSMUST00000135284.1	4967
chr14:22668874	cg12029983	FALSE	FALSE	NA	NA	NA	0.000485772	0.0125584	0.00934341	0.771789	0.812333	0.0405446	up	ENSMUSG00000063458	Lrmda	leucine rich melanocyte differentiation associated	Intron (ENSMUST00000075639.10/76633, intron 5 of 6)	ENSMUST00000226003.1	72361
chr8:108468134	cg05211223	FALSE	FALSE	NA	NA	NA	0.000485773	0.0125584	0.00947166	0.420096	0.461675	0.0415786	up	ENSMUSG00000110613	Lncbate1	brown adipose tissue enriched long non-coding RNA 1	Intron (ENSMUST00000220518.1/11906, intron 3 of 15)	ENSMUST00000211953.1	116461
chr1:56257280	cg06602067	FALSE	FALSE	NA	NA	NA	0.000486551	0.0125624	0.0121025	0.507394	0.547459	0.0400658	up	ENSMUSG00000100372	1700003I22Rik	RIKEN cDNA 1700003I22 gene	Distal Intergenic	ENSMUST00000190280.1	238257
chr5:88584233	cg01980251	FALSE	FALSE	NA	NA	NA	0.000486993	0.0125624	0.0086974	0.199477	0.22913	0.0296522	up	ENSMUSG00000029291	Rufy3	RUN and FYVE domain containing 3	Promoter	ENSMUST00000196686.1	439
chr11:22285563	cg13466539	FALSE	FALSE	NA	NA	NA	0.000488449	0.0125726	0.00346143	0.388175	0.406213	0.0180385	up	ENSMUSG00000042302	Ehbp1	EH domain binding protein 1	Promoter	ENSMUST00000045167.10	275
chr2:43786170	cg18335478	FALSE	FALSE	NA	NA	NA	0.000488454	0.0125726	0.00833136	0.469287	0.517453	0.048166	up	ENSMUSG00000049744	Arhgap15	Rho GTPase activating protein 15	Intron (ENSMUST00000112824.7/76117, intron 2 of 14)	ENSMUST00000055776.7	37300
chr16:77644747	cg17890364	FALSE	FALSE	NA	NA	NA	0.00049206	0.0126432	0.00920982	0.173067	0.189553	0.0164863	up	ENSMUSG00000065472	Mir125b-2	microRNA 125b-2	Intron (ENSMUST00000183099.7/77994, intron 5 of 6)	ENSMUST00000083538.1	-1526
chr19:14096588	cg09990069	FALSE	FALSE	NA	NA	NA	0.000492799	0.0126432	0.0108905	0.586031	0.621352	0.0353204	up	ENSMUSG00000062314	Olfr1505	olfactory receptor 1505	Distal Intergenic	ENSMUST00000081520.2	177646
chr4:148896228	cg06563758	FALSE	FALSE	NA	NA	NA	0.000492798	0.0126432	0.00799231	0.711168	0.74232	0.0311519	up	ENSMUSG00000028977	Casz1	castor zinc finger 1	Intron (ENSMUST00000094464.9/69743, intron 3 of 15)	ENSMUST00000147270.1	-4921
chr4:13146945	cg24458752	FALSE	FALSE	NA	NA	NA	0.000494186	0.012665	0.00770863	0.365992	0.400016	0.0340235	up	ENSMUSG00000055963	Triqk	triple QxxK/R motif containing	Distal Intergenic	ENSMUST00000156536.2	228978
chr11:26824688	cg02894327	FALSE	FALSE	NA	NA	NA	0.000496025	0.0126882	0.00724359	0.585713	0.618113	0.0324007	up	ENSMUSG00000064090	Vrk2	vaccinia related kinase 2	Distal Intergenic	ENSMUST00000156264.1	-230689
chr16:35179354	cg24287791	FALSE	FALSE	NA	NA	NA	0.000496168	0.0126882	0.00812054	0.31223	0.338461	0.0262316	up	ENSMUSG00000022840	Adcy5	adenylate cyclase 5	Intron (ENSMUST00000114913.2/224129, intron 1 of 20)	ENSMUST00000114913.2	24477
chr3:67340967	cg00522402	FALSE	FALSE	NA	NA	NA	0.000497654	0.0127125	0.00758012	0.855946	0.864028	0.00808218	up	ENSMUSG00000048416	Mlf1	myeloid leukemia factor 1	Intron (ENSMUST00000162036.7/66880, intron 7 of 9)	ENSMUST00000077916.11	-33130
chr7:69812979	cg07042258	FALSE	FALSE	NA	NA	NA	0.000499973	0.0127442	0.0119477	0.761517	0.792698	0.0311805	up	ENSMUSG00000108885	4930402F11Rik	RIKEN cDNA 4930402F11 gene	Distal Intergenic	ENSMUST00000207781.1	316862
chr8:94395141	cg15436482	FALSE	FALSE	NA	NA	NA	0.000499803	0.0127442	-0.00982002	0.896128	0.876192	-0.0199355	down	ENSMUSG00000031770	Herpud1	homocysteine-inducible, endoplasmic reticulum stress-inducible, ubiquitin-like domain member 1	3' UTR	ENSMUST00000160866.1	1610
chr2:61686108	cg16610439	FALSE	FALSE	NA	NA	NA	0.000501553	0.0127647	-0.00608279	0.748564	0.730292	-0.0182722	down	ENSMUSG00000026914	Psmd14	proteasome (prosome, macropain) 26S subunit, non-ATPase, 14	Distal Intergenic	ENSMUST00000028278.13	-25586
chr4:84548723	cg17320921	FALSE	FALSE	NA	NA	NA	0.000501859	0.0127647	0.00971753	0.76094	0.79708	0.0361396	up	ENSMUSG00000028487	Bnc2	basonuclin 2	Intron (ENSMUST00000102820.8/242509, intron 2 of 7)	ENSMUST00000177256.7	-2104
chr11:117968246	cg07953353	FALSE	FALSE	NA	NA	NA	0.000503545	0.0127908	0.0240099	0.0966737	0.147076	0.0504023	up	ENSMUSG00000053113	Socs3	suppressor of cytokine signaling 3	Promoter	ENSMUST00000054002.3	940
chr5:97594211	cg12091099	FALSE	FALSE	NA	NA	NA	0.000503965	0.0127908	0.00807672	0.65706	0.679497	0.0224367	up	ENSMUSG00000050553	Gk2	glycerol kinase 2	Intron (ENSMUST00000181724.7/75814, intron 4 of 4)	ENSMUST00000059657.3	-137190
chr18:81584369	cg24237468	FALSE	FALSE	NA	NA	NA	0.000506444	0.0128124	0.00924531	0.863088	0.868158	0.0050696	up	ENSMUSG00000093036	Mir5127	microRNA 5127	Distal Intergenic	ENSMUST00000175295.1	407711
chr3:66797809	cg03364470	FALSE	FALSE	NA	NA	NA	0.000506359	0.0128124	0.00590956	0.865099	0.869742	0.00464233	up	ENSMUSG00000027833	Shox2	short stature homeobox 2	Distal Intergenic	ENSMUST00000162060.8	180638
chr4:117646541	cg23667730	FALSE	FALSE	NA	NA	NA	0.00050629	0.0128124	0.00724662	0.498069	0.518072	0.0200031	up	ENSMUSG00000033423	Eri3	exoribonuclease 3	Intron (ENSMUST00000037127.14/140546, intron 7 of 8)	ENSMUST00000134379.1	9203
chr9:46377606	cg16547398	FALSE	FALSE	NA	NA	NA	0.000508529	0.0128514	0.0107032	0.605572	0.625743	0.0201709	up	ENSMUSG00000056617	4931429L15Rik	RIKEN cDNA 4931429L15 gene	Intron (ENSMUST00000213885.1/ENSMUST00000213885.1, intron 4 of 4)	ENSMUST00000159565.7	-57620
chr15:80879950	cg04383857	FALSE	FALSE	NA	NA	NA	0.000509264	0.0128562	0.00793727	0.581915	0.619651	0.0377355	up	ENSMUSG00000047888	Tnrc6b	trinucleotide repeat containing 6b	Promoter	ENSMUST00000228124.1	-748
chr13:15486600	cg14707997	FALSE	FALSE	NA	NA	NA	0.000510467	0.0128728	0.00950765	0.620652	0.660974	0.0403222	up	ENSMUSG00000021318	Gli3	GLI-Kruppel family member GLI3	Intron (ENSMUST00000130065.7/14634, intron 2 of 11)	ENSMUST00000110510.3	22620
chr12:39301442	cg13187690	FALSE	FALSE	NA	NA	NA	0.000518873	0.0130708	0.0103388	0.350188	0.378816	0.0286279	up	ENSMUSG00000004151	Etv1	ets variant 1	Distal Intergenic	ENSMUST00000161591.1	464044
chr11:96738326	cg26729133	FALSE	FALSE	NA	NA	NA	0.000519498	0.0130726	0.00563573	0.661708	0.680382	0.0186734	up	ENSMUSG00000057058	Skap1	src family associated phosphoprotein 1	Intron (ENSMUST00000103154.10/78473, intron 11 of 12)	ENSMUST00000123814.1	30091
chr4:117651897	cg14166279	FALSE	FALSE	NA	NA	NA	0.000520084	0.0130735	0.00275656	0.584595	0.594569	0.00997454	up	ENSMUSG00000033423	Eri3	exoribonuclease 3	Intron (ENSMUST00000037127.14/140546, intron 8 of 8)	ENSMUST00000134379.1	14559
chr2:25055047	cg11694514	FALSE	FALSE	NA	NA	NA	0.000522185	0.0131123	0.00738469	0.169977	0.192455	0.0224775	up	ENSMUSG00000006476	Nsmf	NMDA receptor synaptonuclear signaling and neuronal migration factor	Promoter	ENSMUST00000114386.7	579
chr8:84814623	cg25579908	FALSE	FALSE	NA	NA	NA	0.000522871	0.0131156	0.0062881	0.343805	0.372808	0.0290029	up	ENSMUSG00000053226	Dand5	DAN domain family member 5, BMP antagonist	Downstream (<1kb)	ENSMUST00000065539.5	8200
chr16:43098373	cg23752476	FALSE	FALSE	9.11414e-07	0.00662942	0.424283	0.000525027	0.0131296	0.0123363	0.641823	0.718454	0.076631	up	ENSMUSG00000022708	Zbtb20	zinc finger and BTB domain containing 20	Intron (ENSMUST00000126354.7/56490, intron 3 of 7)	ENSMUST00000146708.7	-137507
chr4:84278916	cg19770145	FALSE	FALSE	NA	NA	NA	0.000525096	0.0131296	0.00580938	0.524547	0.545876	0.0213289	up	ENSMUSG00000028487	Bnc2	basonuclin 2	Intron (ENSMUST00000102820.8/242509, intron 7 of 7)	ENSMUST00000176971.1	12841
chrX:93458057	cg25865150	FALSE	FALSE	NA	NA	NA	0.000524506	0.0131296	0.00671331	0.591608	0.613592	0.0219834	up	ENSMUSG00000006678	Pola1	polymerase (DNA directed), alpha 1	Intron (ENSMUST00000006856.2/18968, intron 34 of 36)	ENSMUST00000142479.1	32889
chr1:184290046	cg08968773	FALSE	FALSE	NA	NA	NA	0.000537187	0.0133969	0.00838134	0.383157	0.414716	0.0315593	up	ENSMUSG00000039384	Dusp10	dual specificity phosphatase 10	Distal Intergenic	ENSMUST00000048655.7	255665
chr13:53642883	cg07601683	FALSE	FALSE	NA	NA	NA	0.000538054	0.0133969	0.00564616	0.632988	0.658239	0.0252509	up	ENSMUSG00000113599	9530014B07Rik	RIKEN cDNA 9530014B07 gene	Distal Intergenic	ENSMUST00000221882.1	-3690
chr14:97891581	cg25209681	FALSE	FALSE	NA	NA	NA	0.000536621	0.0133969	0.00633421	0.611061	0.647238	0.0361766	up	ENSMUSG00000055639	Dach1	dachshund family transcription factor 1	Intron (ENSMUST00000069334.7/13134, intron 6 of 10)	ENSMUST00000069334.7	277962
chr9:47973238	cg24921129	FALSE	FALSE	NA	NA	NA	0.000537992	0.0133969	0.0104017	0.615207	0.645891	0.0306841	up	ENSMUSG00000044229	Nxpe4	neurexophilin and PC-esterase domain family, member 4	Distal Intergenic	ENSMUST00000216998.1	-188785
chr11:4794856	cg19603862	FALSE	FALSE	NA	NA	NA	0.000540686	0.0134483	0.0045944	0.885386	0.890899	0.00551299	up	ENSMUSG00000009073	Nf2	neurofibromin 2	Exon (ENSMUST00000109910.8/18016, exon 9 of 16)	ENSMUST00000141342.2	-9749
chr14:77943305	cg23918841	FALSE	FALSE	NA	NA	NA	0.000546643	0.0135822	0.00755044	0.299359	0.341754	0.0423954	up	ENSMUSG00000022014	Epsti1	epithelial stromal interaction 1 (breast)	Intron (ENSMUST00000022591.15/108670, intron 6 of 11)	ENSMUST00000227903.1	38898
chr2:46451008	cg01455644	FALSE	FALSE	NA	NA	NA	0.000547312	0.0135845	0.0069068	0.460342	0.498897	0.0385553	up	ENSMUSG00000086202	1700019E08Rik	RIKEN cDNA 1700019E08 gene	Distal Intergenic	ENSMUST00000134308.1	754208
chr4:117645160	cg17314086	FALSE	FALSE	NA	NA	NA	0.000550733	0.0136551	0.00794768	0.338917	0.382175	0.0432575	up	ENSMUSG00000033423	Eri3	exoribonuclease 3	Intron (ENSMUST00000037127.14/140546, intron 7 of 8)	ENSMUST00000134379.1	7822
chr14:97068946	cg27489284	FALSE	FALSE	NA	NA	NA	0.000553422	0.013693	0.00949691	0.503786	0.537649	0.0338632	up	ENSMUSG00000022076	Klhl1	kelch-like 1	Distal Intergenic	ENSMUST00000022666.8	-549844
chr4:22947057	cg20998752	FALSE	FALSE	NA	NA	NA	0.000553211	0.013693	0.0107485	0.477306	0.518687	0.041381	up	ENSMUSG00000107859	Gm30731	predicted gene, 30731	Distal Intergenic	ENSMUST00000203909.1	456509
chr2:115538585	cg21816476	FALSE	FALSE	NA	NA	NA	0.000555488	0.0137297	0.00489405	0.576819	0.602086	0.0252669	up	ENSMUSG00000085582	3110099E03Rik	RIKEN cDNA 3110099E03 gene	Distal Intergenic	ENSMUST00000143695.7	-10841
chr11:70024120	cg13768953	FALSE	FALSE	NA	NA	NA	0.000556074	0.0137298	0.0133585	0.231912	0.274857	0.0429448	up	ENSMUSG00000020886	Dlg4	discs large MAGUK scaffold protein 4	Promoter	ENSMUST00000124568.9	200
chr2:129564467	cg10021911	FALSE	FALSE	NA	NA	NA	0.000557267	0.013745	-0.0069794	0.658453	0.630128	-0.0283249	down	ENSMUSG00000043727	F830045P16Rik	RIKEN cDNA F830045P16 gene	Distal Intergenic	ENSMUST00000050309.5	-27865
chr12:80170679	cg26669109	FALSE	FALSE	NA	NA	NA	0.00055937	0.0137824	0.00368423	0.807251	0.816901	0.00964911	up	ENSMUSG00000015143	Actn1	actinin, alpha 1	Promoter	ENSMUST00000219382.1	-528
chr11:24980641	cg22814917	FALSE	FALSE	NA	NA	NA	0.000561358	0.0138105	0.00527825	0.338852	0.366861	0.0280087	up	ENSMUSG00000073103	Gm10466	predicted gene 10466	Distal Intergenic	ENSMUST00000101450.2	-249919
chr11:98266091	cg17332426	FALSE	FALSE	NA	NA	NA	0.000562353	0.0138105	0.00717217	0.315992	0.335333	0.0193405	up	ENSMUSG00000093176	Mir5119	microRNA 5119	Intron (ENSMUST00000147441.7/69131, intron 6 of 7)	ENSMUST00000175435.1	3485
chr2:170832931	cg05010174	FALSE	FALSE	NA	NA	NA	0.000562847	0.0138105	0.00676287	0.897249	0.904913	0.00766463	up	ENSMUSG00000027560	Dok5	docking protein 5	Exon (ENSMUST00000029075.4/76829, exon 5 of 8)	ENSMUST00000029075.4	101124
chr8:56639527	cg20352599	FALSE	FALSE	NA	NA	NA	0.000561922	0.0138105	0.0122512	0.735113	0.782028	0.0469151	up	ENSMUSG00000038206	Fbxo8	F-box protein 8	Distal Intergenic	ENSMUST00000211294.1	51607
chr8:120450213	cg01103892	FALSE	FALSE	NA	NA	NA	0.000565387	0.0138584	0.00716394	0.444491	0.470139	0.025648	up	ENSMUSG00000031822	Gse1	genetic suppressor element 1, coiled-coil protein	Intron (ENSMUST00000127664.1/108148, intron 1 of 15)	ENSMUST00000034279.15	-38234
chr11:98320519	cg24692246	FALSE	FALSE	NA	NA	NA	0.000568203	0.013913	0.00838417	0.286172	0.308423	0.0222504	up	ENSMUSG00000038255	Neurod2	neurogenic differentiation 2	Distal Intergenic	ENSMUST00000041685.6	9129
chr13:94702300	cg01901338	FALSE	FALSE	NA	NA	NA	0.000571553	0.0139707	0.00528341	0.266266	0.273811	0.0075449	up	ENSMUSG00000042043	Tbca	tubulin cofactor A	Intron (ENSMUST00000220503.1/ENSMUST00000220503.1, intron 1 of 2)	ENSMUST00000046644.6	-86610
chr2:29856776	cg23082716	FALSE	FALSE	NA	NA	NA	0.000572569	0.0139707	0.00413983	0.477899	0.496402	0.0185024	up	ENSMUSG00000065485	Mir219a-2	microRNA 219a-2	Distal Intergenic	ENSMUST00000083551.1	-11049
chr3:34504017	cg22731136	FALSE	FALSE	NA	NA	NA	0.000572924	0.0139707	0.00927939	0.665936	0.704304	0.0383689	up	ENSMUSG00000105265	Sox2ot	SOX2 overlapping transcript (non-protein coding)	Intron (ENSMUST00000196793.4/320478, intron 2 of 3)	ENSMUST00000200414.4	-56311
chrX:18278808	cg15656937	FALSE	FALSE	NA	NA	NA	0.000572686	0.0139707	0.00600457	0.561388	0.587507	0.0261192	up	ENSMUSG00000037369	Kdm6a	lysine (K)-specific demethylase 6A	3' UTR	ENSMUST00000155161.1	4296
chr2:45836735	cg09763978	FALSE	FALSE	NA	NA	NA	0.000574431	0.0139786	0.00857861	0.454321	0.475169	0.020848	up	ENSMUSG00000086202	1700019E08Rik	RIKEN cDNA 1700019E08 gene	Distal Intergenic	ENSMUST00000134308.1	139935
chr4:109953250	cg26340938	FALSE	FALSE	NA	NA	NA	0.00057412	0.0139786	0.00716396	0.53486	0.543067	0.00820721	up	ENSMUSG00000047143	Dmrta2	doublesex and mab-3 related transcription factor like family A2	Intron (ENSMUST00000102724.4/14084, intron 18 of 18)	ENSMUST00000061187.3	-24803
chr11:78220586	cg24884402	FALSE	FALSE	NA	NA	NA	0.000578762	0.0140695	-0.00865869	0.872131	0.852	-0.0201304	down	ENSMUSG00000002052	Supt6	SPT6, histone chaperone and transcription elongation factor	Intron (ENSMUST00000002121.4/20926, intron 24 of 36)	ENSMUST00000108314.2	3100
chr4:12522654	cg17319890	FALSE	FALSE	NA	NA	NA	0.000579425	0.0140712	0.00735506	0.908818	0.915683	0.00686572	up	ENSMUSG00000028218	Fam92a	family with sequence similarity 92, member A	Distal Intergenic	ENSMUST00000177837.7	-350639
chr11:18990573	cg11885593	FALSE	FALSE	NA	NA	NA	0.000581498	0.0140723	0.00592918	0.751205	0.764168	0.0129631	up	ENSMUSG00000020160	Meis1	Meis homeobox 1	Intron (ENSMUST00000144988.7/17268, intron 6 of 9)	ENSMUST00000118661.7	21429
chr18:35875152	cg07786198	FALSE	FALSE	NA	NA	NA	0.000581198	0.0140723	-0.00681155	0.174774	0.157855	-0.016919	down	ENSMUSG00000046668	Cxxc5	CXXC finger 5	Intron (ENSMUST00000236587.1/ENSMUST00000236587.1, intron 1 of 1)	ENSMUST00000235404.1	20414
chr3:25436450	cg06166108	FALSE	FALSE	NA	NA	NA	0.000582451	0.0140723	0.0108275	0.869556	0.897979	0.0284232	up	ENSMUSG00000102758	Naaladl2	N-acetylated alpha-linked acidic dipeptidase-like 2	Exon (ENSMUST00000193603.5/192167, exon 7 of 8)	ENSMUST00000204227.1	-292189
chr4:24669614	cg12211468	FALSE	FALSE	NA	NA	NA	0.000580929	0.0140723	0.00903395	0.496696	0.538929	0.0422332	up	ENSMUSG00000040387	Klhl32	kelch-like 32	Intron (ENSMUST00000108214.8/212390, intron 5 of 7)	ENSMUST00000144062.1	5813
chr7:24951356	cg14539532	FALSE	FALSE	NA	NA	NA	0.000582396	0.0140723	0.00563173	0.365004	0.380768	0.0157637	up	ENSMUSG00000108367	Gm4881	predicted gene 4881	Distal Intergenic	ENSMUST00000206705.2	-6862
chr2:146045479	cg01741653	FALSE	FALSE	NA	NA	NA	0.000583349	0.0140796	0.00746143	0.136686	0.155302	0.0186157	up	ENSMUSG00000037143	Cfap61	cilia and flagella associated protein 61	Promoter	ENSMUST00000125223.1	21
chr7:96798193	cg02968236	FALSE	FALSE	NA	NA	NA	0.000584759	0.0140993	0.0069396	0.253312	0.265927	0.0126155	up	ENSMUSG00000048078	Tenm4	teneurin transmembrane protein 4	Exon (ENSMUST00000130299.7/23966, exon 2 of 2)	ENSMUST00000147659.1	1552
chr3:158175228	cg16987738	FALSE	FALSE	NA	NA	NA	0.000585533	0.0141035	0.00555501	0.312197	0.331138	0.018941	up	ENSMUSG00000063052	Lrrc40	leucine rich repeat containing 40	Exon (ENSMUST00000200196.4/242274, exon 15 of 25)	ENSMUST00000199290.1	112549
chr15:66005951	cg00548719	FALSE	FALSE	NA	NA	NA	0.000587056	0.0141258	0.00674844	0.621702	0.651826	0.0301243	up	ENSMUSG00000072511	Hhla1	HERV-H LTR-associating 1	Exon (ENSMUST00000070256.8/110862, exon 10 of 15)	ENSMUST00000100584.2	-29147
chr12:105875233	cg25242595	FALSE	FALSE	NA	NA	NA	0.000589804	0.0141344	0.0112936	0.307388	0.345136	0.0377478	up	ENSMUSG00000021111	Papola	poly (A) polymerase alpha	Distal Intergenic	ENSMUST00000172089.1	46166
chr15:40355066	cg15119729	FALSE	FALSE	NA	NA	NA	0.000588706	0.0141344	0.00980422	0.743113	0.776336	0.033223	up	ENSMUSG00000056332	Gm16294	predicted gene 16294	Intron (ENSMUST00000226247.1/ENSMUST00000226247.1, intron 4 of 5)	ENSMUST00000070382.4	172211
chr7:136406521	cg23351411	FALSE	FALSE	NA	NA	NA	0.000588589	0.0141344	0.00602104	0.326174	0.352308	0.0261338	up	ENSMUSG00000109633	C230079O03Rik	RIKEN cDNA C230079O03 gene	Distal Intergenic	ENSMUST00000209560.1	-57106
chr7:144031331	cg26923572	FALSE	FALSE	NA	NA	NA	0.000589445	0.0141344	0.00660055	0.691569	0.702448	0.0108783	up	ENSMUSG00000037541	Shank2	SH3 and multiple ankyrin repeat domains 2	Promoter	ENSMUST00000213146.1	67
chr14:48799845	cg17413263	FALSE	FALSE	NA	NA	NA	0.000592842	0.0141836	0.0085329	0.538668	0.57787	0.0392012	up	ENSMUSG00000115008	4933429O19Rik	RIKEN cDNA 4933429O19 gene	Intron (ENSMUST00000228153.1/606497, intron 2 of 4)	ENSMUST00000227828.1	-79028
chr4:71484499	cg12203266	FALSE	FALSE	NA	NA	NA	0.000593061	0.0141836	0.00592134	0.457265	0.483576	0.0263112	up	ENSMUSG00000008305	Tle1	transducin-like enhancer of split 1	Distal Intergenic	ENSMUST00000123259.1	636235
chr11:96306961	cg17146698	FALSE	FALSE	NA	NA	NA	0.000594748	0.0142096	0.00673613	0.355736	0.380097	0.0243608	up	ENSMUSG00000085645	Hoxb5os	homeobox B5 and homeobox B6, opposite strand	Promoter	ENSMUST00000150698.1	-51
chr15:103038983	cg18352661	FALSE	FALSE	NA	NA	NA	0.000602318	0.0143759	0.00378041	0.414168	0.41589	0.00172192	up	ENSMUSG00000075394	Hoxc4	homeobox C4	Distal Intergenic	ENSMUST00000100164.4	4588
chr11:117968256	cg27637521	FALSE	FALSE	NA	NA	NA	0.000603807	0.0143824	0.0156131	0.149232	0.189825	0.0405934	up	ENSMUSG00000053113	Socs3	suppressor of cytokine signaling 3	Promoter	ENSMUST00000054002.3	930
chr13:94595847	cg05907933	FALSE	FALSE	NA	NA	NA	0.000603345	0.0143824	-0.0131742	0.237204	0.210379	-0.0268252	down	ENSMUSG00000021686	Ap3b1	adaptor-related protein complex 3, beta 1 subunit	Distal Intergenic	ENSMUST00000220505.1	53544
chr17:33670116	cg12154271	FALSE	FALSE	NA	NA	NA	0.000606666	0.0144069	0.0038655	0.47455	0.49604	0.0214903	up	ENSMUSG00000059208	Hnrnpm	heterogeneous nuclear ribonucleoprotein M	Exon (ENSMUST00000148178.7/76936, exon 3 of 16)	ENSMUST00000148258.1	-3546
chr3:8717621	cg16931675	FALSE	FALSE	NA	NA	NA	0.000606661	0.0144069	0.00457969	0.199809	0.205394	0.00558555	up	ENSMUSG00000040289	Hey1	hairy/enhancer-of-split related with YRPW motif 1	Distal Intergenic	ENSMUST00000042412.4	-50365
chr6:144256362	cg15751632	FALSE	FALSE	NA	NA	NA	0.000605673	0.0144069	0.00480006	0.450219	0.463196	0.0129773	up	ENSMUSG00000041540	Sox5	SRY (sex determining region Y)-box 5	Intron (ENSMUST00000141102.7/20678, intron 4 of 13)	ENSMUST00000150087.1	-46794
chr4:13480588	cg25168580	FALSE	FALSE	NA	NA	NA	0.00060823	0.0144296	0.00891144	0.547376	0.590792	0.0434158	up	ENSMUSG00000006586	Runx1t1	RUNX1 translocation partner 1	Distal Intergenic	ENSMUST00000006761.9	-262848
chr9:46900048	cg02073955	FALSE	FALSE	NA	NA	NA	0.000611395	0.0144901	0.00721878	0.840789	0.851915	0.0111263	up	ENSMUSG00000099696	2900052N01Rik	RIKEN cDNA 2900052N01 gene	Distal Intergenic	ENSMUST00000191603.6	-13445
chr6:88313863	cg22596191	FALSE	FALSE	NA	NA	NA	0.000614181	0.0145416	0.00709345	0.69877	0.723862	0.0250919	up	ENSMUSG00000048206	Dnajb8	DnaJ heat shock protein family (Hsp40) member B8	Intron (ENSMUST00000165242.3/65967, intron 4 of 6)	ENSMUST00000061866.5	91595
chr12:53566886	cg08481056	FALSE	FALSE	NA	NA	NA	0.000614989	0.0145461	0.00971482	0.627803	0.675837	0.0480338	up	ENSMUSG00000021010	Npas3	neuronal PAS domain protein 3	Intron (ENSMUST00000223358.1/27386, intron 2 of 10)	ENSMUST00000223057.1	313840
chr2:34535220	cg06492554	FALSE	FALSE	NA	NA	NA	0.000617066	0.0145806	0.00675809	0.20047	0.236391	0.0359211	up	ENSMUSG00000038696	Mapkap1	mitogen-activated protein kinase associated protein 1	Intron (ENSMUST00000124443.7/227743, intron 6 of 10)	ENSMUST00000129633.1	-84362
chr12:55614515	cg12221314	FALSE	FALSE	NA	NA	NA	0.000621053	0.0146318	0.00967675	0.461196	0.500784	0.0395883	up	ENSMUSG00000021027	Ralgapa1	Ral GTPase activating protein, alpha subunit 1	Intron (ENSMUST00000220367.1/56784, intron 38 of 39)	ENSMUST00000219516.1	-1878
chr15:103278025	cg05219417	FALSE	FALSE	NA	NA	NA	0.000620169	0.0146318	0.00689755	0.432245	0.464786	0.0325412	up	ENSMUSG00000060992	Copz1	coatomer protein complex, subunit zeta 1	Intron (ENSMUST00000229549.1/56447, intron 1 of 6)	ENSMUST00000230893.1	5113
chr3:119726133	cg27258395	FALSE	FALSE	NA	NA	NA	0.000621087	0.0146318	0.00450203	0.788709	0.797886	0.00917684	up	ENSMUSG00000028134	Ptbp2	polypyrimidine tract binding protein 2	Promoter	ENSMUST00000197387.4	7
chr17:10209484	cg22584556	FALSE	FALSE	NA	NA	NA	0.000625038	0.0146847	0.00920703	0.291562	0.335221	0.0436584	up	ENSMUSG00000062078	Qk	quaking	3' UTR	ENSMUST00000232721.1	4090
chr2:45044888	cg17278116	FALSE	FALSE	NA	NA	NA	0.000624611	0.0146847	0.00971231	0.12384	0.146939	0.023099	up	ENSMUSG00000026872	Zeb2	zinc finger E-box binding homeobox 2	Intron (ENSMUST00000176438.8/24136, intron 3 of 10)	ENSMUST00000201413.3	9353
chr2:74209289	cg22561517	FALSE	FALSE	NA	NA	NA	0.000625198	0.0146847	0.00648735	0.886692	0.895039	0.00834736	up	ENSMUSG00000085405	4930441J16Rik	RIKEN cDNA 4930441J16 gene	Distal Intergenic	ENSMUST00000153743.1	98428
chr12:5552866	cg19024026	FALSE	FALSE	NA	NA	NA	0.000627038	0.0147106	0.00600087	0.675813	0.686463	0.0106496	up	ENSMUSG00000037735	2810032G03Rik	RIKEN cDNA 2810032G03 gene	Distal Intergenic	ENSMUST00000163627.2	141225
chr17:85393599	cg21376542	FALSE	FALSE	NA	NA	NA	0.000627547	0.0147106	0.0053157	0.796596	0.805308	0.00871266	up	ENSMUSG00000038805	Six3	sine oculis-related homeobox 3	Intron (ENSMUST00000095188.6/73582, intron 5 of 10)	ENSMUST00000175898.3	-220009
chr1:176946827	cg20626434	FALSE	FALSE	NA	NA	NA	0.000632911	0.0148217	0.00700931	0.369402	0.402692	0.0332903	up	ENSMUSG00000026504	Sdccag8	serologically defined colon cancer antigen 8	Intron (ENSMUST00000133305.7/76816, intron 15 of 16)	ENSMUST00000139589.1	-51182
chr18:81681912	cg20688459	FALSE	FALSE	NA	NA	NA	0.000635996	0.0148647	0.00928115	0.753413	0.779162	0.0257493	up	ENSMUSG00000093036	Mir5127	microRNA 5127	Distal Intergenic	ENSMUST00000175295.1	310168
chr4:11579920	cg23566030	FALSE	FALSE	NA	NA	NA	0.000636006	0.0148647	0.00723003	0.486234	0.512891	0.0266577	up	ENSMUSG00000094595	Fsbp	fibrinogen silencer binding protein	Promoter	ENSMUST00000180239.1	255
chr19:44817478	cg03795866	FALSE	FALSE	NA	NA	NA	0.000639318	0.0149273	0.011568	0.88109	0.892073	0.010983	up	ENSMUSG00000098952	Mir6405	microRNA 6405	Intron (ENSMUST00000174490.8/18504, intron 6 of 9)	ENSMUST00000184584.1	9072
chr4:109763305	cg25807518	FALSE	FALSE	NA	NA	NA	0.000641322	0.0149593	0.00531106	0.734353	0.745046	0.0106933	up	ENSMUSG00000010517	Faf1	Fas-associated factor 1	Intron (ENSMUST00000102724.4/14084, intron 7 of 18)	ENSMUST00000155204.1	-77480
chr2:72598287	cg14507657	FALSE	FALSE	NA	NA	NA	0.000642222	0.0149655	0.0148192	0.762401	0.802664	0.040263	up	ENSMUSG00000085252	8430437L04Rik	RIKEN cDNA 8430437L04 gene	Distal Intergenic	ENSMUST00000124829.1	-105223
chr4:63058078	cg09062632	FALSE	FALSE	NA	NA	NA	0.000643707	0.0149854	-0.00796577	0.794918	0.783278	-0.0116401	down	ENSMUSG00000028358	Zfp618	zinc finger protein 618	Intron (ENSMUST00000030043.12/72701, intron 2 of 11)	ENSMUST00000151324.1	-62322
chr12:83269520	cg00688975	FALSE	FALSE	NA	NA	NA	0.000647021	0.0150477	0.0127555	0.948525	0.963216	0.0146906	up	ENSMUSG00000021221	Dpf3	D4, zinc and double PHD fingers, family 3	Exon (ENSMUST00000144237.7/70127, exon 7 of 7)	ENSMUST00000140327.7	24908
chr12:49945426	cg15502196	FALSE	FALSE	NA	NA	NA	0.000651336	0.0151332	0.00652563	0.726649	0.74808	0.0214305	up	ENSMUSG00000100844	1810007C17Rik	RIKEN cDNA 1810007C17 gene	Distal Intergenic	ENSMUST00000187665.1	-464564
chr7:91090980	cg07520269	FALSE	FALSE	NA	NA	NA	0.000652028	0.0151343	0.00733035	0.129605	0.138385	0.00877971	up	ENSMUSG00000052572	Dlg2	discs large MAGUK scaffold protein 2	Promoter	ENSMUST00000074273.9	252
chr6:33465604	cg04264558	FALSE	FALSE	NA	NA	NA	0.000653829	0.0151613	0.00753293	0.744626	0.765011	0.020385	up	ENSMUSG00000029763	Exoc4	exocyst complex component 4	Intron (ENSMUST00000052266.14/20336, intron 9 of 17)	ENSMUST00000156207.1	132187
chr2:145971896	cg23527794	FALSE	FALSE	NA	NA	NA	0.000658146	0.0152464	0.0105714	0.501923	0.557752	0.0558293	up	ENSMUSG00000001767	Crnkl1	crooked neck pre-mRNA splicing factor 1	Intron (ENSMUST00000126415.7/78774, intron 7 of 15)	ENSMUST00000001818.4	-36882
chr11:109049102	cg07028334	FALSE	FALSE	NA	NA	NA	0.000659308	0.0152584	0.0100424	0.817902	0.842477	0.0245746	up	ENSMUSG00000078605	E030025P04Rik	RIKEN cDNA E030025P04 gene	Distal Intergenic	ENSMUST00000106710.2	95267
chr1:119047486	cg14973446	FALSE	FALSE	NA	NA	NA	0.000664775	0.0153698	0.0109995	0.627643	0.651003	0.0233597	up	ENSMUSG00000048402	Gli2	GLI-Kruppel family member GLI2	Intron (ENSMUST00000062483.14/14633, intron 1 of 13)	ENSMUST00000159839.7	5853
chr2:34535284	cg05122695	FALSE	FALSE	NA	NA	NA	0.00066706	0.0154076	0.00499609	0.506866	0.527394	0.0205279	up	ENSMUSG00000038696	Mapkap1	mitogen-activated protein kinase associated protein 1	Intron (ENSMUST00000124443.7/227743, intron 6 of 10)	ENSMUST00000129633.1	-84298
chr6:52567519	cg14590156	FALSE	FALSE	NA	NA	NA	0.000667956	0.0154132	0.0120566	0.790344	0.836068	0.0457248	up	ENSMUSG00000029776	Hibadh	3-hydroxyisobutyrate dehydrogenase	Intron (ENSMUST00000031788.8/58875, intron 4 of 7)	ENSMUST00000149471.1	-10604
chr10:127510357	cg03253445	FALSE	FALSE	NA	NA	NA	0.000669884	0.0154426	0.0113904	0.266639	0.280198	0.0135598	up	ENSMUSG00000040287	Stac3	SH3 and cysteine rich domain 3	Distal Intergenic	ENSMUST00000162302.1	3132
chr14:79880528	cg26421270	FALSE	FALSE	NA	NA	NA	0.000671217	0.0154583	0.0108315	0.7182	0.756176	0.0379754	up	ENSMUSG00000022026	Olfm4	olfactomedin 4	Intron (ENSMUST00000180427.1/ENSMUST00000180427.1, intron 1 of 4)	ENSMUST00000232869.1	-10518
chr3:159851647	cg02117523	FALSE	FALSE	NA	NA	NA	0.000674136	0.0155104	0.00774756	0.810211	0.826073	0.0158626	up	ENSMUSG00000028173	Wls	wntless WNT ligand secretion mediator	Intron (ENSMUST00000068952.9/68151, intron 1 of 11)	ENSMUST00000196276.1	11737
chr10:85044298	cg12416489	FALSE	FALSE	NA	NA	NA	0.000676746	0.0155553	0.00829864	0.401284	0.43263	0.0313457	up	ENSMUSG00000035620	Ric8b	RIC8 guanine nucleotide exchange factor B	Distal Intergenic	ENSMUST00000214820.1	35582
chr4:98103068	cg16663789	FALSE	FALSE	NA	NA	NA	0.000679368	0.0156004	0.00557575	0.365358	0.387219	0.0218604	up	ENSMUSG00000028565	Nfia	nuclear factor I/A	Intron (ENSMUST00000075448.12/18027, intron 10 of 10)	ENSMUST00000133011.1	192035
chr11:26824598	cg07263555	FALSE	FALSE	NA	NA	NA	0.000680797	0.015618	0.00485942	0.335394	0.355525	0.0201307	up	ENSMUSG00000064090	Vrk2	vaccinia related kinase 2	Distal Intergenic	ENSMUST00000156264.1	-230599
chr7:70381835	cg06992486	FALSE	FALSE	NA	NA	NA	0.000685331	0.0157068	0.00649848	0.702063	0.73199	0.0299277	up	ENSMUSG00000100005	B130024G19Rik	RIKEN cDNA B130024G19 gene	Intron (ENSMUST00000189966.6/434198, intron 1 of 10)	ENSMUST00000191084.6	-4658
chr2:158957033	cg11167152	FALSE	FALSE	NA	NA	NA	0.000688555	0.0157501	0.0135616	0.30209	0.369875	0.0677846	up	ENSMUSG00000027655	Dhx35	DEAH (Asp-Glu-Ala-His) box polypeptide 35	Distal Intergenic	ENSMUST00000143195.1	106404
chr4:110209747	cg04584281	FALSE	FALSE	NA	NA	NA	0.000688276	0.0157501	0.00794736	0.698758	0.725985	0.0272267	up	ENSMUSG00000028546	Elavl4	ELAV like RNA binding protein 4	Exon (ENSMUST00000106598.7/15572, exon 6 of 7)	ENSMUST00000153200.1	13401
chr1:179004003	cg01662148	FALSE	FALSE	NA	NA	NA	0.000695525	0.0158646	0.00715978	0.54966	0.578607	0.0289467	up	ENSMUSG00000055067	Smyd3	SET and MYND domain containing 3	Intron (ENSMUST00000128302.7/69726, intron 10 of 11)	ENSMUST00000129393.1	-14658
chr4:133013700	cg14734033	FALSE	FALSE	NA	NA	NA	0.000694847	0.0158646	0.0109166	0.0966566	0.13191	0.0352531	up	ENSMUSG00000037692	Ahdc1	AT hook, DNA binding motif, containing 1	Promoter	ENSMUST00000044521.13	1496
chr6:52164801	cg20747380	FALSE	FALSE	NA	NA	NA	0.000696916	0.0158646	0.00467703	0.181489	0.18962	0.00813113	up	ENSMUSG00000014704	Hoxa2	homeobox A2	Promoter	ENSMUST00000014848.10	30
chr8:25706598	cg12198223	FALSE	FALSE	NA	NA	NA	0.000696896	0.0158646	0.00561592	0.941737	0.948789	0.00705119	up	ENSMUSG00000054823	Nsd3	nuclear receptor binding SET domain protein 3	Exon (ENSMUST00000139966.7/234135, exon 19 of 23)	ENSMUST00000147935.1	6640
chr8:87859353	cg02837897	FALSE	FALSE	NA	NA	NA	0.000696898	0.0158646	0.00826757	0.875185	0.886319	0.0111341	up	ENSMUSG00000045333	Zfp423	zinc finger protein 423	Exon (ENSMUST00000109655.8/94187, exon 3 of 8)	ENSMUST00000052250.14	36382
chr6:97941114	cg17112497	FALSE	FALSE	NA	NA	NA	0.000697751	0.0158683	0.00987714	0.794772	0.821667	0.0268949	up	ENSMUSG00000035158	Mitf	melanogenesis associated transcription factor	Promoter	ENSMUST00000113339.7	196
chr6:35326319	cg13965097	FALSE	FALSE	NA	NA	NA	0.000704234	0.0160003	0.0100779	0.454064	0.477543	0.0234793	up	ENSMUSG00000047420	Fam180a	family with sequence similarity 180, member A	Promoter	ENSMUST00000051176.8	-178
chr14:22440664	cg06222302	FALSE	FALSE	NA	NA	NA	0.000706809	0.0160434	0.00540665	0.22521	0.246913	0.0217035	up	ENSMUSG00000114412	4930405A10Rik	RIKEN cDNA 4930405A10 gene	Intron (ENSMUST00000075639.10/76633, intron 2 of 6)	ENSMUST00000225327.1	102134
chr1:56833477	cg01342627	FALSE	FALSE	NA	NA	NA	0.000710419	0.0161099	0.00207244	0.456525	0.468391	0.0118663	up	ENSMUSG00000038331	Satb2	special AT-rich sequence binding protein 2	Intron (ENSMUST00000042857.13/212712, intron 8 of 9)	ENSMUST00000176759.1	136363
chr11:96579250	cg24513785	FALSE	FALSE	NA	NA	NA	0.000711677	0.0161229	0.00546022	0.534002	0.546071	0.0120692	up	ENSMUSG00000057058	Skap1	src family associated phosphoprotein 1	Intron (ENSMUST00000103154.10/78473, intron 4 of 12)	ENSMUST00000127639.1	89389
chr13:103764404	cg00678568	FALSE	FALSE	NA	NA	NA	0.000715401	0.0161354	-0.00615926	0.594565	0.594635	7.0353e-05	down	ENSMUSG00000032621	Srek1	splicing regulatory glutamine/lysine-rich protein 1	Promoter	ENSMUST00000210489.1	178
chr2:33966881	cg25490255	FALSE	FALSE	NA	NA	NA	0.000714835	0.0161354	0.0167505	0.126516	0.157284	0.0307678	up	ENSMUSG00000038740	Mvb12b	multivesicular body subunit 12B	Distal Intergenic	ENSMUST00000041555.9	-78935
chr3:103587573	cg05569803	FALSE	FALSE	NA	NA	NA	0.000716375	0.0161354	-0.00622953	0.865395	0.841886	-0.0235089	down	ENSMUSG00000027849	Syt6	synaptotagmin VI	3' UTR	ENSMUST00000118563.2	11431
chr3:66746640	cg04083403	FALSE	FALSE	NA	NA	NA	0.000716886	0.0161354	0.00775291	0.294838	0.334168	0.0393299	up	ENSMUSG00000027833	Shox2	short stature homeobox 2	Distal Intergenic	ENSMUST00000162060.8	231807
chr6:134479730	cg11725716	FALSE	FALSE	NA	NA	NA	0.000716808	0.0161354	0.0108782	0.904465	0.920868	0.0164023	up	ENSMUSG00000030201	Lrp6	low density lipoprotein receptor-related protein 6	Exon (ENSMUST00000032322.14/16974, exon 12 of 23)	ENSMUST00000111950.3	-8437
chr7:82034169	cg11986053	FALSE	FALSE	NA	NA	NA	0.000717007	0.0161354	0.00664266	0.406439	0.436182	0.0297433	up	ENSMUSG00000109145	Gm20744	predicted gene, 20744	Distal Intergenic	ENSMUST00000208972.1	-36218
chr9:37058582	cg18199845	FALSE	FALSE	NA	NA	NA	0.000714803	0.0161354	0.00783848	0.761729	0.784128	0.0223995	up	ENSMUSG00000035934	Pknox2	Pbx/knotted 1 homeobox 2	Intron (ENSMUST00000177218.7/208076, intron 1 of 10)	ENSMUST00000177080.7	24697
chr2:170028862	cg22806779	FALSE	FALSE	NA	NA	NA	0.000718348	0.0161502	0.00394429	0.384595	0.385573	0.000978634	up	ENSMUSG00000103935	AY702102	cDNA sequence AY702102	Intron (ENSMUST00000123300.2/228911, intron 1 of 1)	ENSMUST00000194651.1	-65675
chr16:43276922	cg02644696	FALSE	FALSE	NA	NA	NA	0.000720067	0.0161581	0.0107967	0.935701	0.953526	0.0178249	up	ENSMUSG00000022708	Zbtb20	zinc finger and BTB domain containing 20	Intron (ENSMUST00000126354.7/56490, intron 5 of 7)	ENSMUST00000114691.7	29638
chr9:63523740	cg18724689	FALSE	FALSE	NA	NA	NA	0.000719566	0.0161581	0.00854561	0.503799	0.546031	0.0422314	up	ENSMUSG00000037801	Iqch	IQ motif containing H	Intron (ENSMUST00000126238.2/ENSMUST00000126238.2, intron 3 of 4)	ENSMUST00000171243.1	78677
chr6:16992284	cg03543715	FALSE	FALSE	NA	NA	NA	0.000721153	0.0161671	0.00897233	0.0924469	0.104516	0.012069	up	ENSMUSG00000029552	Tes	testis derived transcript	Distal Intergenic	ENSMUST00000115467.10	-72865
chr2:45158447	cg09907423	FALSE	FALSE	NA	NA	NA	0.000723542	0.0162053	0.0105689	0.280915	0.318431	0.0375157	up	ENSMUSG00000026872	Zeb2	zinc finger E-box binding homeobox 2	Intron (ENSMUST00000188811.1/ENSMUST00000188811.1, intron 1 of 1)	ENSMUST00000238346.1	-41052
chr2:133346712	cg20954053	FALSE	FALSE	NA	NA	NA	0.000727459	0.0162505	0.00644323	0.279019	0.301531	0.0225118	up	ENSMUSG00000027358	Bmp2	bone morphogenetic protein 2	Distal Intergenic	ENSMUST00000028836.6	-205447
chr2:48679629	cg03076171	FALSE	FALSE	NA	NA	NA	0.000727624	0.0162505	0.00539782	0.741407	0.756436	0.0150285	up	ENSMUSG00000052155	Acvr2a	activin receptor IIA	Distal Intergenic	ENSMUST00000063886.3	-134480
chr8:49864079	cg06459398	FALSE	FALSE	NA	NA	NA	0.000726997	0.0162505	0.0070011	0.819165	0.824431	0.00526614	up	ENSMUSG00000110281	Gm2516	predicted gene 2516	Intron (ENSMUST00000209758.1/ENSMUST00000209758.1, intron 1 of 3)	ENSMUST00000210011.1	-504033
chr11:78386680	cg02577634	FALSE	FALSE	NA	NA	NA	0.000736103	0.0163683	0.00338679	0.585619	0.599693	0.0140736	up	ENSMUSG00000002057	Foxn1	forkhead box N1	Promoter	ENSMUST00000108294.1	-122
chr12:34220649	cg18039160	FALSE	FALSE	NA	NA	NA	0.000739135	0.0163683	0.0100855	0.732838	0.767149	0.0343102	up	ENSMUSG00000004698	Hdac9	histone deacetylase 9	Intron (ENSMUST00000209902.1/79221, intron 18 of 24)	ENSMUST00000211107.1	216658
chr16:43410681	cg09032775	FALSE	FALSE	NA	NA	NA	0.000738459	0.0163683	-0.00850733	0.402546	0.348185	-0.0543612	down	ENSMUSG00000085499	Gm15713	predicted gene 15713	Exon (ENSMUST00000155900.1/626693, exon 5 of 5)	ENSMUST00000155900.1	9515
chr19:55912265	cg06457419	FALSE	FALSE	NA	NA	NA	0.000734317	0.0163683	0.00916194	0.892778	0.904498	0.0117201	up	ENSMUSG00000024985	Tcf7l2	transcription factor 7 like 2, T cell specific, HMG box	Intron (ENSMUST00000111662.10/21416, intron 6 of 13)	ENSMUST00000148666.1	13712
chr2:105684792	cg05399218	FALSE	FALSE	NA	NA	NA	0.000737417	0.0163683	-0.00507653	0.604465	0.598231	-0.0062338	down	ENSMUSG00000027168	Pax6	paired box 6	Promoter	ENSMUST00000146803.3	-530
chr3:144196176	cg24679500	FALSE	FALSE	NA	NA	NA	0.000738544	0.0163683	-0.00623909	0.661039	0.641427	-0.0196128	down	ENSMUSG00000028266	Lmo4	LIM domain only 4	Promoter	ENSMUST00000148128.1	-1358
chr3:90506231	cg00300233	FALSE	FALSE	NA	NA	NA	0.000735123	0.0163683	0.00666836	0.53122	0.565282	0.0340616	up	ENSMUSG00000001017	Chtop	chromatin target of PRMT1	Exon (ENSMUST00000107343.7/66511, exon 2 of 4)	ENSMUST00000131868.1	2791
chr7:36331631	cg18501094	FALSE	FALSE	NA	NA	NA	0.000737486	0.0163683	0.00952504	0.596774	0.638135	0.0413603	up	ENSMUSG00000021217	Tshz3	teashirt zinc finger family member 3	Distal Intergenic	ENSMUST00000021641.7	-366487
chr8:108957023	cg08961664	FALSE	FALSE	NA	NA	NA	0.000738085	0.0163683	0.0127175	0.890458	0.90526	0.0148023	up	ENSMUSG00000093241	Mir3108	microRNA 3108	Exon (ENSMUST00000220518.1/11906, exon 16 of 16)	ENSMUST00000175500.1	20163
chr4:117427778	cg19623982	FALSE	FALSE	NA	NA	NA	0.000740142	0.0163753	-0.00746701	0.819012	0.788763	-0.0302489	down	ENSMUSG00000028677	Rnf220	ring finger protein 220	Intron (ENSMUST00000030439.14/66743, intron 2 of 14)	ENSMUST00000094853.8	-52321
chr12:33345071	cg00319727	FALSE	FALSE	NA	NA	NA	0.00074736	0.0165195	-0.00700369	0.669834	0.626087	-0.0437473	down	ENSMUSG00000020564	Atxn7l1	ataxin 7-like 1	Promoter	ENSMUST00000126275.1	-234
chr19:45317609	cg24472574	FALSE	FALSE	NA	NA	NA	0.000748426	0.0165276	0.0108669	0.513004	0.521733	0.00872939	up	ENSMUSG00000025217	Btrc	beta-transducin repeat containing protein	Intron (ENSMUST00000235789.1/ENSMUST00000235789.1, intron 3 of 6)	ENSMUST00000223764.1	-46125
chr11:96284201	cg09681972	FALSE	FALSE	NA	NA	NA	0.000750739	0.0165632	0.00597079	0.0686613	0.0790099	0.0103487	up	ENSMUSG00000056648	Hoxb8	homeobox B8	Promoter	ENSMUST00000168043.1	1476
chr13:94423852	cg27092966	FALSE	FALSE	NA	NA	NA	0.000753921	0.0166179	0.00638791	0.736629	0.755356	0.0187269	up	ENSMUSG00000021686	Ap3b1	adaptor-related protein complex 3, beta 1 subunit	Intron (ENSMUST00000022196.4/11774, intron 7 of 26)	ENSMUST00000231916.1	-49011
chr2:45227469	cg13448855	FALSE	FALSE	NA	NA	NA	0.000755179	0.0166292	0.00930407	0.451114	0.504107	0.0529932	up	ENSMUSG00000026872	Zeb2	zinc finger E-box binding homeobox 2	Distal Intergenic	ENSMUST00000238346.1	-110074
chr9:91365746	cg08938156	FALSE	FALSE	NA	NA	NA	0.000755841	0.0166292	0.00649871	0.0746285	0.0792682	0.00463973	up	ENSMUSG00000032368	Zic1	zinc finger protein of the cerebellum 1	Promoter	ENSMUST00000034927.12	22
chr11:4646605	cg26980821	FALSE	FALSE	NA	NA	NA	0.000757786	0.016641	0.00946514	0.751627	0.779875	0.0282476	up	ENSMUSG00000020412	Ascc2	activating signal cointegrator 1 complex subunit 2	Exon (ENSMUST00000070257.13/75452, exon 3 of 20)	ENSMUST00000109930.2	8858
chr19:25604587	cg27419851	FALSE	FALSE	NA	NA	NA	0.000757332	0.016641	-0.00908248	0.912617	0.887354	-0.0252632	down	ENSMUSG00000042372	Dmrt3	doublesex and mab-3 related transcription factor 3	Distal Intergenic	ENSMUST00000048935.5	-5950
chr11:19138562	cg05185512	FALSE	FALSE	NA	NA	NA	0.000760007	0.0166743	0.0108009	0.575607	0.608115	0.0325074	up	ENSMUSG00000086025	4933406G16Rik	RIKEN cDNA 4933406G16 gene	Distal Intergenic	ENSMUST00000144854.1	73286
chr14:104297992	cg18099778	FALSE	FALSE	NA	NA	NA	0.000760815	0.0166765	0.00867329	0.699873	0.728111	0.0282376	up	ENSMUSG00000048349	Pou4f1	POU domain, class 4, transcription factor 1	Intron (ENSMUST00000228095.1/ENSMUST00000228095.1, intron 2 of 4)	ENSMUST00000139505.1	167373
chr11:24764762	cg07866419	FALSE	FALSE	NA	NA	NA	0.000768299	0.016825	0.0105833	0.783998	0.818549	0.0345503	up	ENSMUSG00000073103	Gm10466	predicted gene 10466	Distal Intergenic	ENSMUST00000101450.2	-34040
chr4:117380222	cg25579241	FALSE	FALSE	NA	NA	NA	0.000769804	0.0168423	0.00912216	0.642763	0.677551	0.0347884	up	ENSMUSG00000028677	Rnf220	ring finger protein 220	Intron (ENSMUST00000030439.14/66743, intron 2 of 14)	ENSMUST00000094853.8	-4765
chr13:116575620	cg03503112	FALSE	FALSE	NA	NA	NA	0.000773835	0.0168861	0.00408638	0.376626	0.399607	0.022981	up	ENSMUSG00000114290	4930435F18Rik	RIKEN cDNA 4930435F18 gene	Intron (ENSMUST00000224048.1/ENSMUST00000224048.1, intron 1 of 1)	ENSMUST00000224552.1	262558
chr14:20564970	cg10604853	FALSE	FALSE	NA	NA	NA	0.000774249	0.0168861	0.00583588	0.755433	0.766724	0.011291	up	ENSMUSG00000084925	1810062O18Rik	RIKEN cDNA 1810062O18 gene	Promoter	ENSMUST00000124940.1	-41
chr19:55894631	cg10289234	FALSE	FALSE	NA	NA	NA	0.000773153	0.0168861	0.00606547	0.537541	0.563657	0.0261156	up	ENSMUSG00000024985	Tcf7l2	transcription factor 7 like 2, T cell specific, HMG box	Promoter	ENSMUST00000142291.7	97
chr7:37970986	cg09148605	FALSE	FALSE	NA	NA	NA	0.000774662	0.0168861	0.00655013	0.44828	0.454477	0.00619622	up	ENSMUSG00000030421	Uri1	URI1, prefoldin-like chaperone	Promoter	ENSMUST00000205927.1	-1358
chr12:46076005	cg11440934.1	FALSE	FALSE	NA	NA	NA	0.000775941	0.0168984	0.0117501	0.556531	0.583475	0.0269444	up	ENSMUSG00000021047	Nova1	NOVA alternative splicing regulator 1	Distal Intergenic	ENSMUST00000219886.1	644854
chr13:15543840	cg27071972	FALSE	FALSE	NA	NA	NA	0.000778183	0.0169316	0.00440275	0.743435	0.751723	0.0082885	up	ENSMUSG00000021318	Gli3	GLI-Kruppel family member GLI3	Intron (ENSMUST00000130065.7/14634, intron 2 of 11)	ENSMUST00000110510.3	79860
chr10:63018864	cg05362744	FALSE	FALSE	NA	NA	NA	0.000781683	0.0169765	0.00417465	0.41967	0.436638	0.0169684	up	ENSMUSG00000020069	Hnrnph3	heterogeneous nuclear ribonucleoprotein H3	Promoter	ENSMUST00000143689.2	-780
chr3:144223860	cg26811557	FALSE	FALSE	NA	NA	NA	0.000781055	0.0169765	0.00981503	0.438511	0.492306	0.0537945	up	ENSMUSG00000028266	Lmo4	LIM domain only 4	Distal Intergenic	ENSMUST00000196264.4	-18640
chr11:94667273	cg04496356	FALSE	FALSE	NA	NA	NA	0.000784908	0.0170191	0.00288266	0.837455	0.840575	0.00312007	up	ENSMUSG00000020868	Xylt2	xylosyltransferase II	Promoter	ENSMUST00000154830.1	529
chr17:44618560	cg04126539	FALSE	FALSE	NA	NA	NA	0.000787683	0.0170191	0.00885906	0.403085	0.444455	0.0413705	up	ENSMUSG00000039153	Runx2	runt related transcription factor 2	Intron (ENSMUST00000162816.7/12393, intron 5 of 5)	ENSMUST00000160199.1	116133
chr17:51536945	cg02699795	FALSE	FALSE	NA	NA	NA	0.000787562	0.0170191	0.0112661	0.50898	0.563353	0.0543733	up	ENSMUSG00000117204	C330011F03Rik	RIKEN cDNA C330011F03 gene	Distal Intergenic	ENSMUST00000233466.1	-101107
chr18:30197845	cg13408895	FALSE	FALSE	NA	NA	NA	0.000786986	0.0170191	0.00940057	0.308852	0.345449	0.0365967	up	ENSMUSG00000033628	Pik3c3	phosphatidylinositol 3-kinase catalytic subunit type 3	Distal Intergenic	ENSMUST00000115812.9	-74902
chr2:57523190	cg22358587	FALSE	FALSE	NA	NA	NA	0.000787969	0.0170191	0.00634472	0.539462	0.571257	0.031795	up	ENSMUSG00000026827	Gpd2	glycerol phosphate dehydrogenase 2, mitochondrial	Distal Intergenic	ENSMUST00000154612.1	255813
chrX:157833939	cg10799141	FALSE	FALSE	NA	NA	NA	0.00078632	0.0170191	0.00797578	0.929937	0.940109	0.0101719	up	ENSMUSG00000047485	Klhl34	kelch-like 34	3' UTR	ENSMUST00000087157.4	15504
chr1:59483936	cg23677945	FALSE	FALSE	NA	NA	NA	0.000788895	0.0170236	0.00555236	0.246151	0.257751	0.0115999	up	ENSMUSG00000041075	Fzd7	frizzled class receptor 7	Exon (ENSMUST00000114246.3/14369, exon 1 of 1)	ENSMUST00000114246.3	1512
chr2:158602899	cg08918292	FALSE	FALSE	NA	NA	NA	0.0007908	0.0170413	0.00485391	0.565672	0.586197	0.0205253	up	ENSMUSG00000086496	Gm14204	predicted gene 14204	Exon (ENSMUST00000123944.1/100045469, exon 3 of 3)	ENSMUST00000155319.1	7691
chr5:106559736	cg18543660	FALSE	FALSE	NA	NA	NA	0.000791159	0.0170413	0.0081571	0.367047	0.390636	0.0235889	up	ENSMUSG00000049606	Zfp644	zinc finger protein 644	Intron (ENSMUST00000131029.1/ENSMUST00000131029.1, intron 1 of 2)	ENSMUST00000112694.5	64654
chr2:147876733	cg00330845	FALSE	FALSE	NA	NA	NA	0.000795003	0.0171085	0.00912257	0.209644	0.230753	0.0211095	up	ENSMUSG00000051986	A530006G24Rik	RIKEN cDNA A530006G24 gene	Distal Intergenic	ENSMUST00000152542.1	166040
chr4:13480634	cg24715927	FALSE	FALSE	NA	NA	NA	0.000797681	0.0171505	0.0132892	0.491924	0.560872	0.0689479	up	ENSMUSG00000006586	Runx1t1	RUNX1 translocation partner 1	Distal Intergenic	ENSMUST00000006761.9	-262802
chr15:102970847	cg13543501	FALSE	FALSE	NA	NA	NA	0.000800836	0.0171871	0.00840511	0.10416	0.111656	0.00749533	up	ENSMUSG00000065488	Mir196a-2	microRNA 196a-2	Exon (ENSMUST00000001699.7/209448, exon 2 of 2)	ENSMUST00000083554.2	-2503
chr6:126642106	cg14726883	FALSE	FALSE	NA	NA	NA	0.000800643	0.0171871	0.00650901	0.535904	0.568511	0.0326072	up	ENSMUSG00000047976	Kcna1	potassium voltage-gated channel, shaker-related subfamily, member 1	Exon (ENSMUST00000055168.4/16485, exon 2 of 2)	ENSMUST00000055168.4	2690
chr13:78678635	cg02352577	FALSE	FALSE	NA	NA	NA	0.000807561	0.0173	0.00695902	0.387162	0.420363	0.0332009	up	ENSMUSG00000087143	A830082K12Rik	RIKEN cDNA A830082K12 gene	Distal Intergenic	ENSMUST00000134705.1	476082
chr19:55890272	cg21460785	FALSE	FALSE	NA	NA	NA	0.000807373	0.0173	0.0105273	0.849433	0.873784	0.0243511	up	ENSMUSG00000024985	Tcf7l2	transcription factor 7 like 2, T cell specific, HMG box	Intron (ENSMUST00000111662.10/21416, intron 4 of 13)	ENSMUST00000145249.7	-3080
chr7:28322513	cg07599101	FALSE	FALSE	NA	NA	NA	0.00081281	0.0173966	-0.00508457	0.935567	0.930626	-0.00494011	down	ENSMUSG00000003435	Supt5	suppressor of Ty 5, DSIF elongation factor subunit	3' UTR	ENSMUST00000209105.1	-3721
chr15:100151357	cg18618304	FALSE	FALSE	NA	NA	NA	0.000814433	0.0174156	0.00899881	0.830687	0.854118	0.0234304	up	ENSMUSG00000023026	Dip2b	disco interacting protein 2 homolog B	Exon (ENSMUST00000100203.9/239667, exon 5 of 38)	ENSMUST00000023768.13	-3039
chr1:190149393	cg27118468	FALSE	FALSE	NA	NA	NA	0.000815378	0.01742	0.00679491	0.334867	0.372303	0.037436	up	ENSMUSG00000010175	Prox1	prospero homeobox 1	Intron (ENSMUST00000175916.7/19130, intron 3 of 4)	ENSMUST00000010319.13	20006
chr4:84987667	cg05778253	FALSE	FALSE	NA	NA	NA	0.000817322	0.0174458	0.00822742	0.547616	0.590958	0.0433421	up	ENSMUSG00000038070	Cntln	centlein, centrosomal protein	Intron (ENSMUST00000047023.12/338349, intron 8 of 25)	ENSMUST00000169371.8	103202
chr18:13896608	cg10342649	FALSE	FALSE	NA	NA	NA	0.000818847	0.0174626	0.00637851	0.454938	0.472432	0.017494	up	ENSMUSG00000024420	Zfp521	zinc finger protein 521	Intron (ENSMUST00000025288.8/225207, intron 3 of 7)	ENSMUST00000234523.1	-20282
chr8:79189795	cg10490221	FALSE	FALSE	NA	NA	NA	0.000819674	0.0174645	0.00463162	0.771954	0.788204	0.0162508	up	ENSMUSG00000071064	Zfp827	zinc finger protein 827	3' UTR	ENSMUST00000129613.1	10820
chr1:170006855	cg16109946	FALSE	FALSE	NA	NA	NA	0.000822251	0.0175036	-0.00990742	0.921142	0.903847	-0.0172956	down	ENSMUSG00000097503	3110045C21Rik	RIKEN cDNA 3110045C21 gene	Exon (ENSMUST00000194690.5/18214, exon 4 of 18)	ENSMUST00000193930.1	37403
chr10:80399109	cg14102777	FALSE	FALSE	NA	NA	NA	0.000825635	0.017544	-0.00370447	0.0433067	0.0425888	-0.000717827	down	ENSMUSG00000035478	Mbd3	methyl-CpG binding domain protein 3	Promoter	ENSMUST00000105348.7	313
chr14:67291369	cg07300217	FALSE	FALSE	NA	NA	NA	0.000825354	0.017544	0.0051431	0.266817	0.288653	0.021836	up	ENSMUSG00000075549	Gm6878	predicted gene 6878	Intron (ENSMUST00000022637.13/13592, intron 7 of 16)	ENSMUST00000100448.2	23342
chr17:28165973	cg21703944	FALSE	FALSE	NA	NA	NA	0.000827317	0.0175639	0.00541531	0.673036	0.690219	0.0171834	up	ENSMUSG00000038677	Scube3	signal peptide, CUB domain, EGF-like 3	Promoter	ENSMUST00000142170.2	164
chr4:98009196	cg12939690	FALSE	FALSE	NA	NA	NA	0.000828851	0.0175807	0.00728241	0.201252	0.232984	0.0317319	up	ENSMUSG00000028565	Nfia	nuclear factor I/A	Intron (ENSMUST00000075448.12/18027, intron 4 of 10)	ENSMUST00000133011.1	98163
chrX:52627632	cg27204141	FALSE	FALSE	NA	NA	NA	0.000837927	0.0177573	0.00827947	0.568275	0.603061	0.0347858	up	ENSMUSG00000055653	Gpc3	glypican 3	Distal Intergenic	ENSMUST00000114857.1	-13682
chr15:59055057	cg22277064	FALSE	FALSE	NA	NA	NA	0.000840727	0.0178007	0.0082815	0.198748	0.229829	0.0310809	up	ENSMUSG00000022353	Mtss1	MTSS I-BAR domain containing 1	Exon (ENSMUST00000080371.7/211401, exon 3 of 15)	ENSMUST00000226976.1	-14460
chr7:115667180	cg17137627	FALSE	FALSE	NA	NA	NA	0.000847502	0.0179281	0.00634268	0.170427	0.193439	0.0230124	up	ENSMUSG00000051910	Sox6	SRY (sex determining region Y)-box 6	Intron (ENSMUST00000206034.1/20679, intron 5 of 15)	ENSMUST00000206427.1	-4815
chr1:177151009	cg17133045	FALSE	FALSE	NA	NA	NA	0.000854285	0.0180003	0.0111628	0.427871	0.481551	0.0536796	up	ENSMUSG00000019699	Akt3	thymoma viral proto-oncogene 3	Intron (ENSMUST00000019843.14/23797, intron 1 of 12)	ENSMUST00000111160.8	97758
chr14:70682353	cg10156179	FALSE	FALSE	NA	NA	NA	0.000855451	0.0180003	0.00369933	0.605276	0.609006	0.00373063	up	ENSMUSG00000022100	Xpo7	exportin 7	Exon (ENSMUST00000167242.7/65246, exon 18 of 28)	ENSMUST00000227550.1	3204
chr15:40810492	cg05710193	FALSE	FALSE	NA	NA	NA	0.00085523	0.0180003	0.00898948	0.716244	0.752145	0.0359015	up	ENSMUSG00000022306	Zfpm2	zinc finger protein, multitype 2	Intron (ENSMUST00000229777.1/22762, intron 3 of 3)	ENSMUST00000230319.1	145502
chr2:45044868	cg07512021	FALSE	FALSE	NA	NA	NA	0.000854477	0.0180003	0.00680589	0.172331	0.190576	0.0182451	up	ENSMUSG00000026872	Zeb2	zinc finger E-box binding homeobox 2	Intron (ENSMUST00000176438.8/24136, intron 3 of 10)	ENSMUST00000201413.3	9373
chr4:117666098	cg24090077	FALSE	FALSE	NA	NA	NA	0.00085228	0.0180003	0.0126029	0.654487	0.732883	0.0783964	up	ENSMUSG00000009640	Dmap1	DNA methyltransferase 1-associated protein 1	Intron (ENSMUST00000037127.14/140546, intron 8 of 8)	ENSMUST00000129510.1	15885
chr6:72244478	cg21128107	FALSE	FALSE	NA	NA	NA	0.00085549	0.0180003	0.0216255	0.231285	0.334815	0.10353	up	ENSMUSG00000037621	Atoh8	atonal bHLH transcription factor 8	Distal Intergenic	ENSMUST00000042646.7	-8901
chr12:118647961	cg23392153	FALSE	FALSE	NA	NA	NA	0.000856529	0.0180062	0.00645762	0.80416	0.808991	0.00483082	up	ENSMUSG00000113875	D230030E09Rik	Riken cDNA D230030E09 gene	Distal Intergenic	ENSMUST00000222459.1	-117768
chr5:120454680	cg11102343	FALSE	FALSE	NA	NA	NA	0.000858644	0.0180346	0.0064763	0.636811	0.647248	0.0104371	up	ENSMUSG00000029596	Sdsl	serine dehydratase-like	Distal Intergenic	ENSMUST00000132916.1	12680
chr7:126872300	cg27419869	FALSE	FALSE	NA	NA	NA	0.000861193	0.0180721	0.00480966	0.834473	0.845097	0.0106233	up	ENSMUSG00000059981	Taok2	TAO kinase 2	Promoter	ENSMUST00000214525.1	-659
chr4:96969521	cg19075845	FALSE	FALSE	NA	NA	NA	0.000868225	0.0182035	0.00759442	0.656037	0.6773	0.0212633	up	ENSMUSG00000078639	Gm12695	predicted gene 12695	Distal Intergenic	ENSMUST00000107071.1	-184335
chr1:136627170	cg04929581	FALSE	FALSE	NA	NA	NA	0.000869288	0.0182096	0.00831123	0.446281	0.487808	0.0415279	up	ENSMUSG00000041483	Zfp281	zinc finger protein 281	Exon (ENSMUST00000047734.14/226442, exon 2 of 2)	ENSMUST00000112046.1	2269
chr19:45630937	cg08154917	FALSE	FALSE	NA	NA	NA	0.000871523	0.0182402	-0.00728601	0.877476	0.861691	-0.0157858	down	ENSMUSG00000040913	Fbxw4	F-box and WD-40 domain protein 4	Promoter	ENSMUST00000160718.8	201
chr2:71530656	cg17507989	FALSE	FALSE	NA	NA	NA	0.000872851	0.0182519	0.00594062	0.122303	0.135048	0.0127449	up	ENSMUSG00000041911	Dlx1	distal-less homeobox 1	Promoter	ENSMUST00000172629.1	-124
chr18:84078858	cg20318739	FALSE	FALSE	NA	NA	NA	0.000875026	0.0182811	0.00686602	0.558249	0.561144	0.00289502	up	ENSMUSG00000046982	Tshz1	teashirt zinc finger family member 1	Intron (ENSMUST00000060303.9/110796, intron 1 of 1)	ENSMUST00000235188.1	6217
chr4:97584678	cg14787629	FALSE	FALSE	NA	NA	NA	0.000877904	0.0183251	0.00779613	0.658953	0.684987	0.0260333	up	NA	E130114P18Rik	RIKEN cDNA E130114P18 gene	Promoter	ENSMUST00000147925.7	-42
chr2:47334733	cg06001189	FALSE	FALSE	NA	NA	NA	0.000879807	0.0183486	0.00966717	0.525746	0.580675	0.0549294	up	ENSMUSG00000052155	Acvr2a	activin receptor IIA	Distal Intergenic	ENSMUST00000063886.3	-1479376
chr13:18125475	cg25363406	FALSE	FALSE	NA	NA	NA	0.000882958	0.0183981	0.00535966	0.542234	0.563467	0.0212338	up	ENSMUSG00000113470	4930448F12Rik	RIKEN cDNA 4930448F12 gene	3' UTR	ENSMUST00000220795.1	-25273
chr11:83817314	cg04278944	FALSE	FALSE	NA	NA	NA	0.000885382	0.0184098	0.00917093	0.481323	0.523172	0.0418486	up	ENSMUSG00000020679	Hnf1b	HNF1 homeobox B	Distal Intergenic	ENSMUST00000135975.2	-32749
chr13:97824500	cg22179638	FALSE	FALSE	NA	NA	NA	0.00088683	0.0184098	0.00616348	0.222166	0.242093	0.0199274	up	ENSMUSG00000097346	Eyelinc18	uncharacterized EyeLinc18	Intron (ENSMUST00000224296.1/ENSMUST00000224296.1, intron 1 of 2)	ENSMUST00000180396.1	73388
chr14:98019216	cg09424904	FALSE	FALSE	NA	NA	NA	0.00088783	0.0184098	0.00697314	0.668753	0.695181	0.0264277	up	ENSMUSG00000055639	Dach1	dachshund family transcription factor 1	Intron (ENSMUST00000069334.7/13134, intron 1 of 10)	ENSMUST00000069334.7	150327
chr18:84542442	cg02234211	FALSE	FALSE	NA	NA	NA	0.000886484	0.0184098	0.00729522	0.843956	0.853566	0.00960986	up	ENSMUSG00000048410	Zfp407	zinc finger protein 407	Intron (ENSMUST00000125450.8/240476, intron 2 of 2)	ENSMUST00000156181.1	15933
chr7:37515775	cg14918356	FALSE	FALSE	NA	NA	NA	0.000885127	0.0184098	0.00832136	0.6375	0.673616	0.0361159	up	ENSMUSG00000043456	Zfp536	zinc finger protein 536	Intron (ENSMUST00000206763.2/243937, intron 1 of 3)	ENSMUST00000206763.2	52615
chr9:65826329	cg19654336	FALSE	FALSE	NA	NA	NA	0.000888197	0.0184098	0.00635702	0.0766905	0.0883416	0.0116511	up	ENSMUSG00000040524	Zfp609	zinc finger protein 609	Promoter	ENSMUST00000159109.1	1235
chr2:121548686	cg21213241	FALSE	FALSE	NA	NA	NA	0.000890517	0.0184417	0.00653824	0.847677	0.858104	0.0104272	up	ENSMUSG00000027238	Frmd5	FERM domain containing 5	3' UTR	ENSMUST00000212518.1	2665
chr14:98536454	cg21321412	FALSE	FALSE	NA	NA	NA	0.000892592	0.0184685	0.00754018	0.782359	0.791481	0.00912174	up	ENSMUSG00000055639	Dach1	dachshund family transcription factor 1	Distal Intergenic	ENSMUST00000156684.1	-366689
chr7:37515264	cg09244589	FALSE	FALSE	NA	NA	NA	0.000899884	0.0186031	0.00946878	0.565808	0.592144	0.0263359	up	ENSMUSG00000043456	Zfp536	zinc finger protein 536	Intron (ENSMUST00000206763.2/243937, intron 1 of 3)	ENSMUST00000206763.2	53126
chr4:54652743	cg09295275	FALSE	FALSE	NA	NA	NA	0.000902837	0.0186316	0.00739172	0.403157	0.430574	0.0274172	up	ENSMUSG00000060206	Zfp462	zinc finger protein 462	Intron (ENSMUST00000127709.1/ENSMUST00000127709.1, intron 1 of 1)	ENSMUST00000133895.7	-292305
chr5:117240530	cg04016348	FALSE	FALSE	NA	NA	NA	0.00090268	0.0186316	0.00764884	0.116792	0.133072	0.0162799	up	ENSMUSG00000061288	Taok3	TAO kinase 3	Promoter	ENSMUST00000111975.2	70
chr2:30606845	cg07955774	FALSE	FALSE	NA	NA	NA	0.000903753	0.0186342	0.0086246	0.191024	0.210735	0.0197111	up	ENSMUSG00000047363	Cstad	CSA-conditional, T cell activation-dependent protein	Intron (ENSMUST00000102853.3/78617, intron 1 of 1)	ENSMUST00000129719.1	1628
chr12:66470674	cg25414661	FALSE	FALSE	NA	NA	NA	0.000909724	0.0187246	0.00758925	0.558342	0.591256	0.032914	up	ENSMUSG00000034912	Mdga2	MAM domain containing glycosylphosphatidylinositol anchor 2	3' UTR	ENSMUST00000222987.1	90301
chr7:24978959	cg12150435	FALSE	FALSE	NA	NA	NA	0.000909262	0.0187246	-0.00392424	0.57596	0.56217	-0.0137892	down	ENSMUSG00000003380	Rabac1	Rab acceptor 1 (prenylated)	Exon (ENSMUST00000102858.9/232975, exon 22 of 22)	ENSMUST00000076961.8	-6205
chr11:38274070	cg23739193	FALSE	FALSE	NA	NA	NA	0.000910922	0.018733	-0.00343454	0.948483	0.945909	-0.00257341	down	NA	Gm12130	predicted gene 12130	Distal Intergenic	ENSMUST00000133599.1	245943
chr11:98800335	cg03850330	FALSE	FALSE	NA	NA	NA	0.000918746	0.0188774	0.00603321	0.594802	0.619484	0.0246824	up	ENSMUSG00000052915	Msl1	male specific lethal 1	Promoter	ENSMUST00000126969.1	170
chr3:30322111	cg17292423	FALSE	FALSE	NA	NA	NA	0.000919769	0.018882	0.0106719	0.890994	0.90476	0.0137664	up	ENSMUSG00000027684	Mecom	MDS1 and EVI1 complex locus	Intron (ENSMUST00000173495.7/14013, intron 1 of 15)	ENSMUST00000173059.7	-83949
chr12:53605971	cg22921137	FALSE	FALSE	NA	NA	NA	0.000922039	0.0188896	0.0108698	0.640141	0.674922	0.0347812	up	ENSMUSG00000021010	Npas3	neuronal PAS domain protein 3	Intron (ENSMUST00000223358.1/27386, intron 2 of 10)	ENSMUST00000223057.1	352925
chr2:57819197	cg21615344	FALSE	FALSE	NA	NA	NA	0.000922534	0.0188896	0.00641851	0.706333	0.737377	0.031044	up	ENSMUSG00000026828	Galnt5	polypeptide N-acetylgalactosaminyltransferase 5	Distal Intergenic	ENSMUST00000112616.7	-178687
chr7:112110401	cg22322375	FALSE	FALSE	NA	NA	NA	0.000921125	0.0188896	0.00704007	0.901126	0.916181	0.0150548	up	ENSMUSG00000030772	Dkk3	dickkopf WNT signaling pathway inhibitor 3	3' UTR	ENSMUST00000033036.6	48656
chr2:27681981	cg05520357	FALSE	FALSE	NA	NA	NA	0.000925048	0.0189246	-0.00615394	0.725923	0.714316	-0.011607	down	ENSMUSG00000015846	Rxra	retinoid X receptor alpha	Intron (ENSMUST00000129514.7/20181, intron 1 of 3)	ENSMUST00000166775.7	4719
chr11:45886658	cg23333310	FALSE	FALSE	NA	NA	NA	0.000929144	0.018992	0.00492102	0.546013	0.558235	0.0122227	up	ENSMUSG00000006169	Clint1	clathrin interactor 1	Intron (ENSMUST00000109260.2/216705, intron 4 of 11)	ENSMUST00000133715.1	4261
chr19:20122571	cg23676799	FALSE	FALSE	NA	NA	NA	0.000938497	0.0191666	0.00862231	0.303314	0.346853	0.0435391	up	ENSMUSG00000094732	1500015L24Rik	RIKEN cDNA 1500015L24 gene	Intron (ENSMUST00000236458.1/ENSMUST00000236458.1, intron 1 of 2)	ENSMUST00000235940.1	-202285
chr7:18950081	cg26757598	FALSE	FALSE	NA	NA	NA	0.000947279	0.0193196	0.00587318	0.280762	0.304935	0.0241734	up	ENSMUSG00000030411	Nova2	NOVA alternative splicing regulator 2	Intron (ENSMUST00000032571.9/384569, intron 2 of 3)	ENSMUST00000220302.1	24193
chrX:136832043	cg11522105	FALSE	FALSE	NA	NA	NA	0.000947623	0.0193196	0.00568093	0.778766	0.796088	0.0173212	up	ENSMUSG00000031425	Plp1	proteolipid protein (myelin) 1	Promoter	ENSMUST00000125644.1	881
chr12:50295786	cg06627238	FALSE	FALSE	NA	NA	NA	0.000948864	0.0193282	0.00644047	0.35934	0.377985	0.0186443	up	ENSMUSG00000002688	Prkd1	protein kinase D1	Distal Intergenic	ENSMUST00000002765.8	353312
chr1:138500368	cg07382457	FALSE	FALSE	NA	NA	NA	0.000950932	0.0193536	0.00838263	0.30585	0.346472	0.0406219	up	ENSMUSG00000026393	Nek7	NIMA (never in mitosis gene a)-related expressed kinase 7	Intron (ENSMUST00000186017.6/59125, intron 8 of 9)	ENSMUST00000027642.4	119306
chr2:45024654	cg16360046	FALSE	FALSE	NA	NA	NA	0.000955588	0.0194317	0.0110922	0.346984	0.387823	0.040839	up	ENSMUSG00000026872	Zeb2	zinc finger E-box binding homeobox 2	Promoter	ENSMUST00000209076.1	-984
chr18:27867054	cg06171459	FALSE	FALSE	NA	NA	NA	0.000959585	0.0194627	0.00877851	0.470552	0.515233	0.0446815	up	ENSMUSG00000117473	4930474G06Rik	RIKEN cDNA 4930474G06 gene	Distal Intergenic	ENSMUST00000234127.1	-995796
chr18:55549907	cg06777818	FALSE	FALSE	NA	NA	NA	0.000957985	0.0194627	0.00787713	0.159646	0.18736	0.0277146	up	ENSMUSG00000052713	Zfp608	zinc finger protein 608	Distal Intergenic	ENSMUST00000237844.1	-557352
chr7:111078492	cg08981150	FALSE	FALSE	NA	NA	NA	0.000959461	0.0194627	0.00486718	0.924111	0.926522	0.00241007	up	ENSMUSG00000005610	Eif4g2	eukaryotic translation initiation factor 4, gamma 2	Promoter	ENSMUST00000161736.1	-741
chr4:148736998	cg04684870	FALSE	FALSE	NA	NA	NA	0.000962603	0.0195071	0.0102893	0.876693	0.892232	0.0155393	up	ENSMUSG00000028977	Casz1	castor zinc finger 1	Distal Intergenic	ENSMUST00000094464.9	-67431
chr8:84780106	cg10436871	FALSE	FALSE	NA	NA	NA	0.000964069	0.0195201	0.00697754	0.376308	0.396278	0.0199701	up	ENSMUSG00000001911	Nfix	nuclear factor I/X	Intron (ENSMUST00000076715.12/18032, intron 1 of 8)	ENSMUST00000109762.7	-5737
chr11:115429389	cg27039984	FALSE	FALSE	NA	NA	NA	0.000967348	0.0195661	0.00859233	0.571402	0.604838	0.0334356	up	ENSMUSG00000016940	Kctd2	potassium channel tetramerisation domain containing 2	Promoter	ENSMUST00000143775.1	36
chr19:45067481	cg06391736	FALSE	FALSE	NA	NA	NA	0.000967996	0.0195661	0.0041317	0.60189	0.611384	0.00949404	up	ENSMUSG00000025213	Kazald1	Kazal-type serine peptidase inhibitor domain 1	Intron (ENSMUST00000236133.1/ENSMUST00000236133.1, intron 1 of 4)	ENSMUST00000111948.7	-7760
chr13:79340595	cg26372964	FALSE	FALSE	NA	NA	NA	0.000970007	0.0195748	0.00613624	0.567362	0.591629	0.024267	up	ENSMUSG00000087143	A830082K12Rik	RIKEN cDNA A830082K12 gene	Distal Intergenic	ENSMUST00000134705.1	1138042
chr15:81117595	cg27457480	FALSE	FALSE	NA	NA	NA	0.00097091	0.0195748	0.0107571	0.908567	0.922795	0.0142286	up	ENSMUSG00000042292	Mrtfa	myocardin related transcription factor A	5' UTR	ENSMUST00000109579.8	-12512
chr8:91171187	cg19391758	FALSE	FALSE	NA	NA	NA	0.000970369	0.0195748	0.00652293	0.458828	0.491012	0.0321844	up	ENSMUSG00000031667	Aktip	thymoma viral proto-oncogene 1 interacting protein	Intron (ENSMUST00000210426.1/14339, intron 1 of 7)	ENSMUST00000209311.1	28784
chr14:86986040	cg12201163	FALSE	FALSE	NA	NA	NA	0.000972873	0.0195976	0.00567607	0.671508	0.697622	0.0261137	up	ENSMUSG00000022021	Diaph3	diaphanous related formin 3	Exon (ENSMUST00000022599.13/56419, exon 10 of 28)	ENSMUST00000226134.1	155103
chr1:156184401	cg22081728	FALSE	FALSE	NA	NA	NA	0.000974923	0.0196222	0.00901536	0.283041	0.302735	0.019694	up	ENSMUSG00000015484	Fam163a	family with sequence similarity 163, member A	Intron (ENSMUST00000015628.3/329274, intron 1 of 4)	ENSMUST00000015628.3	20625
chr3:144199088	cg09595108	FALSE	FALSE	NA	NA	NA	0.000981022	0.0197114	0.00802749	0.168054	0.196546	0.0284915	up	ENSMUSG00000028266	Lmo4	LIM domain only 4	Exon (ENSMUST00000198564.1/ENSMUST00000198564.1, exon 1 of 1)	ENSMUST00000124891.1	3212
chr6:33137137	cg24349098	FALSE	FALSE	NA	NA	NA	0.000980547	0.0197114	0.00816605	0.738224	0.76474	0.0265157	up	ENSMUSG00000053768	Chchd3	coiled-coil-helix-coiled-coil-helix domain containing 3	Distal Intergenic	ENSMUST00000066379.10	-76877
chr4:45723679	cg13448365	FALSE	FALSE	NA	NA	NA	0.000985527	0.0197683	0.00771787	0.85309	0.867949	0.014859	up	ENSMUSG00000073860	Gm829	predicted gene 829	Distal Intergenic	ENSMUST00000146622.7	40090
chr5:111394569	cg10934081	FALSE	FALSE	NA	NA	NA	0.000984932	0.0197683	0.00566108	0.412534	0.423764	0.0112296	up	ENSMUSG00000050017	Pitpnb	phosphatidylinositol transfer protein, beta	Distal Intergenic	ENSMUST00000198137.1	14400
chr14:60223381	cg05229781	FALSE	FALSE	NA	NA	NA	0.000990256	0.0198148	0.00866911	0.834446	0.845991	0.0115443	up	ENSMUSG00000076270	Mir719	microRNA 719	Exon (ENSMUST00000225805.1/71844, exon 13 of 16)	ENSMUST00000102315.1	5534
chr15:80876428	cg21256163	FALSE	FALSE	NA	NA	NA	0.000992753	0.0198148	0.00542503	0.447951	0.476474	0.0285233	up	ENSMUSG00000047888	Tnrc6b	trinucleotide repeat containing 6b	Exon (ENSMUST00000067689.8/213988, exon 7 of 25)	ENSMUST00000228124.1	-4270
chr17:52460204	cg14255803	FALSE	FALSE	NA	NA	NA	0.000990796	0.0198148	0.00612535	0.881002	0.887626	0.00662423	up	ENSMUSG00000098552	Gm27217	predicted gene 27217	Intron (ENSMUST00000233404.1/ENSMUST00000233404.1, intron 1 of 2)	ENSMUST00000183438.1	142456
chr8:108846572	cg19812206	FALSE	FALSE	NA	NA	NA	0.000988972	0.0198148	0.00891272	0.817401	0.844232	0.0268309	up	ENSMUSG00000093241	Mir3108	microRNA 3108	Intron (ENSMUST00000220518.1/11906, intron 9 of 15)	ENSMUST00000175500.1	-90288
chr8:89308740	cg21917516	FALSE	FALSE	NA	NA	NA	0.000991822	0.0198148	0.00874363	0.220924	0.243825	0.0229004	up	ENSMUSG00000031665	Sall1	spalt like transcription factor 1	Distal Intergenic	ENSMUST00000034090.7	-264578
chr9:47506216	cg01759800	FALSE	FALSE	NA	NA	NA	0.00099288	0.0198148	0.00808354	0.773227	0.800638	0.0274114	up	ENSMUSG00000032076	Cadm1	cell adhesion molecule 1	Distal Intergenic	ENSMUST00000114548.7	-23957
chr19:55894784	cg20010554	FALSE	FALSE	NA	NA	NA	0.000993922	0.0198189	0.00652154	0.666502	0.687994	0.0214918	up	ENSMUSG00000024985	Tcf7l2	transcription factor 7 like 2, T cell specific, HMG box	Promoter	ENSMUST00000142291.7	250
chr14:24617467	cg19803648	FALSE	FALSE	NA	NA	NA	0.00100051	0.0199053	0.004006	0.470161	0.484814	0.0146537	up	ENSMUSG00000025290	Rps24	ribosomal protein S24	Exon (ENSMUST00000212108.1/ENSMUST00000212108.1, exon 1 of 5)	ENSMUST00000224699.1	126318
chr3:120055587	cg18370613	FALSE	FALSE	NA	NA	NA	0.00100023	0.0199053	0.00673231	0.371752	0.395256	0.0235041	up	ENSMUSG00000028134	Ptbp2	polypyrimidine tract binding protein 2	Distal Intergenic	ENSMUST00000199026.4	-271121
chr7:37640149	cg09262995	FALSE	FALSE	NA	NA	NA	0.00100078	0.0199053	0.00558951	0.412259	0.435777	0.0235182	up	ENSMUSG00000043456	Zfp536	zinc finger protein 536	Intron (ENSMUST00000175941.7/243937, intron 4 of 6)	ENSMUST00000206763.2	-71759
chr13:94680646	cg09742670	FALSE	FALSE	NA	NA	NA	0.00100266	0.019926	0.00362907	0.690388	0.699106	0.00871835	up	ENSMUSG00000042043	Tbca	tubulin cofactor A	Distal Intergenic	ENSMUST00000046644.6	-108264
chr13:78629380	cg24243702	FALSE	FALSE	NA	NA	NA	0.0010042	0.0199397	0.00971961	0.176388	0.191952	0.0155642	up	ENSMUSG00000087143	A830082K12Rik	RIKEN cDNA A830082K12 gene	Distal Intergenic	ENSMUST00000134705.1	426827
chr11:77930485	cg19929340	FALSE	FALSE	NA	NA	NA	0.00100657	0.0199532	0.00794276	0.225481	0.252515	0.0270337	up	ENSMUSG00000000632	Sez6	seizure related gene 6	Promoter	ENSMUST00000093995.9	-315
chr19:19565011	cg02340863	FALSE	FALSE	NA	NA	NA	0.00100587	0.0199532	0.00670051	0.43077	0.457354	0.0265843	up	ENSMUSG00000036192	Rorb	RAR-related orphan receptor beta	Distal Intergenic	ENSMUST00000112832.7	-453815
chr4:72382863	cg21344610	FALSE	FALSE	NA	NA	NA	0.0010105	0.0199976	0.00795103	0.765107	0.788373	0.0232658	up	ENSMUSG00000008305	Tle1	transducin-like enhancer of split 1	Distal Intergenic	ENSMUST00000074216.13	-181944
chr5:106421161	cg06106091	FALSE	FALSE	NA	NA	NA	0.00100997	0.0199976	0.0116297	0.623601	0.681721	0.0581195	up	ENSMUSG00000034384	Barhl2	BarH like homeobox 2	Distal Intergenic	ENSMUST00000086795.7	37005
chr4:115864030	cg23282125	FALSE	FALSE	NA	NA	NA	0.00101274	0.020025	0.00532059	0.713707	0.720618	0.00691139	up	ENSMUSG00000028708	Mknk1	MAP kinase-interacting serine/threonine kinase 1	Intron (ENSMUST00000019677.11/17346, intron 5 of 12)	ENSMUST00000154957.1	-2237
chr14:10213384	cg25869627	FALSE	FALSE	NA	NA	NA	0.00101485	0.0200427	0.00814337	0.604678	0.62745	0.0227719	up	ENSMUSG00000060579	Fhit	fragile histidine triad gene	Intron (ENSMUST00000161302.7/14198, intron 2 of 6)	ENSMUST00000179394.7	208213
chr9:63523797	cg15899178	FALSE	FALSE	NA	NA	NA	0.00101533	0.0200427	0.0061051	0.622739	0.65408	0.0313408	up	ENSMUSG00000037801	Iqch	IQ motif containing H	Intron (ENSMUST00000126238.2/ENSMUST00000126238.2, intron 3 of 4)	ENSMUST00000171243.1	78620
chr15:40533811	cg06102392	FALSE	FALSE	NA	NA	NA	0.00102443	0.0201217	0.011088	0.447557	0.503724	0.0561672	up	ENSMUSG00000056332	Gm16294	predicted gene 16294	Distal Intergenic	ENSMUST00000070382.4	-6534
chr16:35542345	cg11483789	FALSE	FALSE	NA	NA	NA	0.00102108	0.0201217	0.0106439	0.0848921	0.101606	0.0167138	up	ENSMUSG00000052133	Sema5b	sema domain, seven thrombospondin repeats (type 1 and type 1-like), transmembrane domain (TM) and short cytoplasmic domain, (semaphorin) 5B	Promoter	ENSMUST00000050625.14	774
chr19:15340876	cg01019608	FALSE	FALSE	NA	NA	NA	0.00102233	0.0201217	0.00582276	0.633149	0.655994	0.022845	up	ENSMUSG00000024640	Psat1	phosphoserine aminotransferase 1	Distal Intergenic	ENSMUST00000161707.1	568836
chr2:32047517	cg08148707	FALSE	FALSE	NA	NA	NA	0.00102354	0.0201217	0.00718726	0.446699	0.466574	0.0198754	up	ENSMUSG00000099075	Mir7674	microRNA 7674	Exon (ENSMUST00000065398.12/227720, exon 33 of 36)	ENSMUST00000184964.1	-3429
chr2:34288925	cg11022831	FALSE	FALSE	NA	NA	NA	0.00102444	0.0201217	0.0095863	0.743146	0.765358	0.0222119	up	ENSMUSG00000038718	Pbx3	pre B cell leukemia homeobox 3	Promoter	ENSMUST00000176213.7	-73
chr4:84616074	cg21017889	FALSE	FALSE	NA	NA	NA	0.00102098	0.0201217	0.00923088	0.791019	0.825126	0.0341073	up	ENSMUSG00000028487	Bnc2	basonuclin 2	Intron (ENSMUST00000102820.8/242509, intron 1 of 7)	ENSMUST00000175800.7	58922
chr13:49706731	cg16113843	FALSE	FALSE	NA	NA	NA	0.00102676	0.0201506	0.00532734	0.633607	0.660051	0.026444	up	ENSMUSG00000037851	Iars	isoleucine-tRNA synthetase	Promoter	ENSMUST00000165063.7	174
chr10:128913831	cg18358466	FALSE	FALSE	NA	NA	NA	0.00102775	0.0201533	0.0072389	0.662921	0.689136	0.026215	up	ENSMUSG00000025350	Rdh5	retinol dehydrogenase 5	Promoter	ENSMUST00000139217.1	792
chr4:117645131	cg21387570	FALSE	FALSE	NA	NA	NA	0.00103214	0.0202226	0.00829122	0.374628	0.415956	0.0413275	up	ENSMUSG00000033423	Eri3	exoribonuclease 3	Intron (ENSMUST00000037127.14/140546, intron 7 of 8)	ENSMUST00000134379.1	7793
chr16:43410500	cg20595744	FALSE	FALSE	NA	NA	NA	0.00103628	0.0202869	-0.00888269	0.68484	0.621579	-0.0632611	down	ENSMUSG00000085499	Gm15713	predicted gene 15713	Intron (ENSMUST00000126354.7/56490, intron 7 of 7)	ENSMUST00000155900.1	9696
chr1:176946746	cg18284528	FALSE	FALSE	NA	NA	NA	0.00103836	0.0202879	0.00739339	0.476704	0.49516	0.0184561	up	ENSMUSG00000026504	Sdccag8	serologically defined colon cancer antigen 8	Intron (ENSMUST00000133305.7/76816, intron 15 of 16)	ENSMUST00000139589.1	-51263
chr1:42540248	cg20823348	FALSE	FALSE	NA	NA	NA	0.00103977	0.0202879	0.00691972	0.266347	0.295898	0.0295514	up	ENSMUSG00000060424	Pantr1	POU domain, class 3, transcription factor 3 adjacent noncoding transcript 1	Distal Intergenic	ENSMUST00000176977.7	111431
chr6:28243579	cg27311247	FALSE	FALSE	NA	NA	NA	0.00103962	0.0202879	-0.00359155	0.89584	0.893715	-0.00212463	down	ENSMUSG00000039841	Zfp800	zinc finger protein 800	Exon (ENSMUST00000115320.7/627049, exon 5 of 6)	ENSMUST00000115320.7	18332
chr6:30580744	cg16182051	FALSE	FALSE	NA	NA	NA	0.00103936	0.0202879	0.00744482	0.588054	0.60871	0.0206557	up	ENSMUSG00000039070	Cpa4	carboxypeptidase A4	Intron (ENSMUST00000049251.5/71791, intron 5 of 10)	ENSMUST00000049251.5	12375
chr2:116061586	cg00464803	FALSE	FALSE	NA	NA	NA	0.00104337	0.0203415	-0.00764795	0.309115	0.295853	-0.0132621	down	ENSMUSG00000027210	Meis2	Meis homeobox 2	Promoter	ENSMUST00000140461.8	774
chr14:79879848	cg10568433	FALSE	FALSE	NA	NA	NA	0.00104499	0.0203562	0.00818425	0.318851	0.357939	0.0390874	up	ENSMUSG00000095959	Gm10845	predicted gene 10845	Intron (ENSMUST00000180427.1/ENSMUST00000180427.1, intron 1 of 4)	ENSMUST00000228217.1	-10672
chr14:11791350	cg20283800	FALSE	FALSE	NA	NA	NA	0.00104832	0.0204043	0.00691659	0.834086	0.847244	0.0131582	up	ENSMUSG00000021745	Ptprg	protein tyrosine phosphatase, receptor type, G	Intron (ENSMUST00000022264.12/19270, intron 2 of 29)	ENSMUST00000148113.1	237769
chr7:115132268	cg05320568	FALSE	FALSE	NA	NA	NA	0.00105071	0.020434	0.00639453	0.61629	0.634497	0.0182078	up	ENSMUSG00000108379	A730082K24Rik	RIKEN cDNA A730082K24 gene	Distal Intergenic	ENSMUST00000205795.1	180961
chr12:3366026	cg07336259	FALSE	FALSE	NA	NA	NA	0.00105278	0.0204574	0.00841622	0.133425	0.15864	0.0252153	up	ENSMUSG00000020668	Kif3c	kinesin family member 3C	Promoter	ENSMUST00000020999.6	836
chr2:65833153	cg03459823	FALSE	FALSE	NA	NA	NA	0.00105407	0.0204656	0.00866748	0.350216	0.390043	0.0398267	up	ENSMUSG00000044647	Csrnp3	cysteine-serine-rich nuclear protein 3	Distal Intergenic	ENSMUST00000122912.7	-12614
chr19:45735348	cg08897780	FALSE	FALSE	NA	NA	NA	0.00105657	0.0204973	0.0112306	0.622846	0.659727	0.0368811	up	ENSMUSG00000025219	Fgf8	fibroblast growth factor 8	Downstream (1-2kb)	ENSMUST00000111924.7	7336
chr1:134304334	cg18297990	FALSE	FALSE	NA	NA	NA	0.00105814	0.020511	-0.00703321	0.940757	0.933293	-0.00746387	down	ENSMUSG00000026458	Ppfia4	protein tyrosine phosphatase, receptor type, f polypeptide (PTPRF), interacting protein (liprin), alpha 4	Promoter	ENSMUST00000189862.6	474
chr11:44741200	cg16482260	FALSE	FALSE	NA	NA	NA	0.00105913	0.020513	0.0049607	0.576187	0.587019	0.0108322	up	ENSMUSG00000057098	Ebf1	early B cell factor 1	Intron (ENSMUST00000109268.1/13591, intron 6 of 15)	ENSMUST00000138452.1	119439
chr14:48771188	cg24419017	FALSE	FALSE	NA	NA	NA	0.00105998	0.020513	0.00702846	0.573025	0.60031	0.027285	up	ENSMUSG00000021848	Otx2	orthodenticle homeobox 2	Intron (ENSMUST00000228153.1/606497, intron 2 of 4)	ENSMUST00000227404.1	-97369
chr9:36922062	cg10380103	FALSE	FALSE	NA	NA	NA	0.00106267	0.0205481	0.00355242	0.413449	0.42082	0.00737102	up	ENSMUSG00000032118	Fez1	fasciculation and elongation protein zeta 1 (zygin I)	Intron (ENSMUST00000177218.7/208076, intron 5 of 10)	ENSMUST00000161978.1	51559
chr1:193989228	cg17612293	FALSE	FALSE	NA	NA	NA	0.00106799	0.0205501	0.00476496	0.488329	0.512934	0.0246058	up	ENSMUSG00000103692	4930503O07Rik	RIKEN cDNA 4930503O07 gene	Distal Intergenic	ENSMUST00000193395.1	233531
chr16:43503147	cg08916715	FALSE	FALSE	NA	NA	NA	0.0010668	0.0205501	0.00980595	0.104609	0.140421	0.035812	up	ENSMUSG00000022708	Zbtb20	zinc finger and BTB domain containing 20	Promoter	ENSMUST00000126100.7	-467
chr17:51048972	cg18174290	FALSE	FALSE	NA	NA	NA	0.00106777	0.0205501	0.0101886	0.456002	0.491008	0.0350068	up	ENSMUSG00000023923	Tbc1d5	TBC1 domain family, member 5	Intron (ENSMUST00000024717.9/72238, intron 2 of 21)	ENSMUST00000224123.1	-64346
chr2:115669611	cg19246949	FALSE	FALSE	NA	NA	NA	0.00106651	0.0205501	0.00578844	0.795339	0.815396	0.0200576	up	ENSMUSG00000088606	Mir1951	microRNA 1951	Exon (ENSMUST00000166472.7/399568, exon 6 of 11)	ENSMUST00000157981.1	30886
chr2:116324053	cg16688385	FALSE	FALSE	NA	NA	NA	0.00106484	0.0205501	0.00872066	0.74389	0.770201	0.0263115	up	NA	2810405F15Rik	RIKEN cDNA 2810405F15 gene	Distal Intergenic	ENSMUST00000195368.1	-247957
chr4:118256584	cg21367214	FALSE	FALSE	NA	NA	NA	0.00106743	0.0205501	0.00662863	0.502764	0.52248	0.0197162	up	ENSMUSG00000033295	Ptprf	protein tyrosine phosphatase, receptor type, F	Intron (ENSMUST00000049074.12/19268, intron 6 of 32)	ENSMUST00000150096.7	-20139
chr12:106129270	cg16401170	FALSE	FALSE	NA	NA	NA	0.00107032	0.0205628	0.00873873	0.574619	0.62421	0.0495915	up	ENSMUSG00000021115	Vrk1	vaccinia related kinase 1	Distal Intergenic	ENSMUST00000220629.1	98553
chr2:57284121	cg17707309	FALSE	FALSE	NA	NA	NA	0.00107039	0.0205628	0.0121728	0.52624	0.572592	0.0463519	up	ENSMUSG00000026827	Gpd2	glycerol phosphate dehydrogenase 2, mitochondrial	Intron (ENSMUST00000141536.7/14571, intron 2 of 11)	ENSMUST00000154612.1	16744
chr4:7567869	cg01898872	FALSE	FALSE	NA	NA	NA	0.00107173	0.0205718	0.00754264	0.281006	0.312525	0.0315192	up	ENSMUSG00000086070	8430436N08Rik	RIKEN cDNA 8430436N08 gene	Intron (ENSMUST00000129988.1/71510, intron 2 of 2)	ENSMUST00000129988.1	7181
chr6:101175139	cg17052483	FALSE	FALSE	NA	NA	NA	0.00107356	0.0205902	0.00614919	0.738548	0.758645	0.020097	up	ENSMUSG00000035357	Pdzrn3	PDZ domain containing RING finger 3	Intron (ENSMUST00000203474.1/ENSMUST00000203474.1, intron 3 of 3)	ENSMUST00000239140.1	24047
chr15:40825412	cg08888677	FALSE	FALSE	NA	NA	NA	0.00107687	0.0206201	0.00799182	0.190359	0.218806	0.0284472	up	ENSMUSG00000022306	Zfpm2	zinc finger protein, multitype 2	Intron (ENSMUST00000229777.1/22762, intron 3 of 3)	ENSMUST00000230319.1	160422
chr2:44565200	cg06494562	FALSE	FALSE	NA	NA	NA	0.00107683	0.0206201	0.00707725	0.566593	0.598749	0.0321562	up	ENSMUSG00000036890	Gtdc1	glycosyltransferase-like domain containing 1	3' UTR	ENSMUST00000134813.1	6147
chr5:8512285	cg04606307	FALSE	FALSE	NA	NA	NA	0.00107807	0.0206264	0.00539558	0.440191	0.460415	0.0202244	up	ENSMUSG00000054099	Slc25a40	solute carrier family 25, member 40	Exon (ENSMUST00000115378.1/242819, exon 9 of 11)	ENSMUST00000198119.1	68520
chr11:24051293	cg24283073	FALSE	FALSE	NA	NA	NA	0.00108226	0.0206899	0.00693681	0.568249	0.595964	0.0277146	up	ENSMUSG00000000861	Bcl11a	B cell CLL/lymphoma 11A (zinc finger protein)	Intron (ENSMUST00000068360.1/ENSMUST00000068360.1, intron 2 of 2)	ENSMUST00000000881.12	-26763
chr13:79346139	cg09933587	FALSE	FALSE	NA	NA	NA	0.00108428	0.0207089	0.00692743	0.801333	0.821518	0.020185	up	ENSMUSG00000087143	A830082K12Rik	RIKEN cDNA A830082K12 gene	Distal Intergenic	ENSMUST00000134705.1	1143586
chr19:8822938	cg21843014	FALSE	FALSE	NA	NA	NA	0.00108501	0.0207089	0.00645627	0.082382	0.0903682	0.00798623	up	ENSMUSG00000071659	Hnrnpul2	heterogeneous nuclear ribonucleoprotein U-like 2	Exon (ENSMUST00000096753.4/68693, exon 2 of 14)	ENSMUST00000237237.1	2666
chr1:42540521	cg11234786	FALSE	FALSE	NA	NA	NA	0.00108626	0.0207161	0.0102405	0.41795	0.461785	0.0438349	up	ENSMUSG00000060424	Pantr1	POU domain, class 3, transcription factor 3 adjacent noncoding transcript 1	Distal Intergenic	ENSMUST00000176977.7	111158
chr11:118014657	cg21610620	FALSE	FALSE	NA	NA	NA	0.0010938	0.0207976	-0.00556033	0.819943	0.804126	-0.0158169	down	ENSMUSG00000017715	Pgs1	phosphatidylglycerophosphate synthase 1	Exon (ENSMUST00000132676.7/74451, exon 8 of 10)	ENSMUST00000155507.1	2314
chr16:34009324	cg11815961	FALSE	FALSE	NA	NA	NA	0.00109376	0.0207976	0.00458621	0.944516	0.946278	0.00176179	up	ENSMUSG00000061751	Kalrn	kalirin, RhoGEF kinase	Exon (ENSMUST00000114973.8/545156, exon 18 of 27)	ENSMUST00000231657.1	7170
chr3:67289630	cg15620299	FALSE	FALSE	NA	NA	NA	0.00109301	0.0207976	0.00405974	0.918841	0.922907	0.00406608	up	ENSMUSG00000048416	Mlf1	myeloid leukemia factor 1	Intron (ENSMUST00000162036.7/66880, intron 6 of 9)	ENSMUST00000077916.11	-84467
chr4:136675427	cg27404885	FALSE	FALSE	NA	NA	NA	0.00109493	0.0207976	0.00698593	0.713231	0.751229	0.0379987	up	ENSMUSG00000028664	Ephb2	Eph receptor B2	Exon (ENSMUST00000105845.8/13844, exon 7 of 16)	ENSMUST00000151502.1	-13775
chr8:91171222	cg18889401	FALSE	FALSE	NA	NA	NA	0.00109427	0.0207976	0.0102939	0.343685	0.397146	0.0534607	up	ENSMUSG00000031667	Aktip	thymoma viral proto-oncogene 1 interacting protein	Intron (ENSMUST00000210426.1/14339, intron 1 of 7)	ENSMUST00000209311.1	28749
chr18:81471850	cg08737597	FALSE	FALSE	NA	NA	NA	0.00110178	0.0209109	0.00894198	0.464283	0.503494	0.0392114	up	ENSMUSG00000024565	Sall3	spalt like transcription factor 3	Distal Intergenic	ENSMUST00000057950.8	-485079
chr16:16560276	cg05681757	FALSE	FALSE	NA	NA	NA	0.00110698	0.0209926	0.00774548	0.0431732	0.0529963	0.00982309	up	ENSMUSG00000022788	Fgd4	FYVE, RhoGEF and PH domain containing 4	Promoter	ENSMUST00000161861.7	-57
chr1:19700056	cg10393810	FALSE	FALSE	NA	NA	NA	0.00111004	0.0210041	0.00605298	0.387898	0.417173	0.0292748	up	ENSMUSG00000025927	Tfap2b	transcription factor AP-2 beta	Distal Intergenic	ENSMUST00000186972.1	486177
chr15:80876329	cg06411936	FALSE	FALSE	NA	NA	NA	0.00111114	0.0210041	0.0146243	0.492232	0.567371	0.0751388	up	ENSMUSG00000047888	Tnrc6b	trinucleotide repeat containing 6b	Exon (ENSMUST00000067689.8/213988, exon 7 of 25)	ENSMUST00000228124.1	-4369
chr18:38017623	cg00418401	FALSE	FALSE	NA	NA	NA	0.00111051	0.0210041	0.0123333	0.357275	0.413777	0.0565023	up	ENSMUSG00000024451	Arap3	ArfGAP with RhoGAP domain, ankyrin repeat and PH domain 3	Distal Intergenic	ENSMUST00000236134.1	-18654
chr5:75071872	cg23571447	FALSE	FALSE	NA	NA	NA	0.00111065	0.0210041	0.00656806	0.143409	0.162056	0.0186473	up	ENSMUSG00000035946	Gsx2	GS homeobox 2	Distal Intergenic	ENSMUST00000040477.3	-3729
chr11:96594263	cg06892314	FALSE	FALSE	NA	NA	NA	0.00111402	0.0210417	0.00708701	0.781576	0.810497	0.0289204	up	ENSMUSG00000057058	Skap1	src family associated phosphoprotein 1	Intron (ENSMUST00000103154.10/78473, intron 4 of 12)	ENSMUST00000127639.1	104402
chr8:116315779	cg22573260	FALSE	FALSE	NA	NA	NA	0.00112353	0.0212043	0.00789836	0.611443	0.65009	0.0386466	up	ENSMUSG00000034467	Dynlrb2	dynein light chain roadblock-type 2	Distal Intergenic	ENSMUST00000213007.1	-189195
chr7:36710673	cg14254904	FALSE	FALSE	NA	NA	NA	0.00112645	0.0212425	0.00881062	0.639028	0.66236	0.0233324	up	ENSMUSG00000021217	Tshz3	teashirt zinc finger family member 3	Exon (ENSMUST00000194416.1/ENSMUST00000194416.1, exon 1 of 1)	ENSMUST00000176413.1	12456
chr3:35088523	cg08124835	FALSE	FALSE	NA	NA	NA	0.00112817	0.0212579	0.00714514	0.428879	0.466442	0.037563	up	ENSMUSG00000098862	Mir6378	microRNA 6378	Distal Intergenic	ENSMUST00000183357.1	-165872
chr7:116038696	cg07190012	FALSE	FALSE	NA	NA	NA	0.00112968	0.0212696	-0.00447764	0.234673	0.22528	-0.00939274	down	ENSMUSG00000051910	Sox6	SRY (sex determining region Y)-box 6	Promoter	ENSMUST00000166877.7	48
chr18:69096153	cg19830823	FALSE	FALSE	NA	NA	NA	0.00113161	0.0212889	0.00834781	0.727162	0.748208	0.0210454	up	ENSMUSG00000098366	Mir145b	microRNA 145b	Distal Intergenic	ENSMUST00000184434.1	-73880
chr15:83651669	cg07866089	FALSE	FALSE	NA	NA	NA	0.00113445	0.0213083	0.0130622	0.849434	0.877036	0.0276022	up	ENSMUSG00000016763	Scube1	signal peptide, CUB domain, EGF-like 1	Exon (ENSMUST00000016907.7/64706, exon 7 of 23)	ENSMUST00000230060.1	-37930
chr6:99626957	cg21791714	FALSE	FALSE	NA	NA	NA	0.00113422	0.0213083	0.0054916	0.540994	0.559658	0.0186644	up	ENSMUSG00000030067	Foxp1	forkhead box P1	3' UTR	ENSMUST00000176255.1	5419
chr11:84376552	cg27572510	FALSE	FALSE	NA	NA	NA	0.00113804	0.0213419	0.00956676	0.911379	0.925166	0.0137876	up	ENSMUSG00000018697	Aatf	apoptosis antagonizing transcription factor	Intron (ENSMUST00000103201.7/107476, intron 50 of 55)	ENSMUST00000141093.1	72981
chr19:26748482	cg02423021	FALSE	FALSE	NA	NA	NA	0.00113746	0.0213419	-0.00641868	0.115062	0.108611	-0.0064515	down	ENSMUSG00000024921	Smarca2	SWI/SNF related, matrix associated, actin dependent regulator of chromatin, subfamily a, member 2	Promoter	ENSMUST00000208806.1	-32
chr6:93792495	cg22713443	FALSE	FALSE	NA	NA	NA	0.00114567	0.021441	0.00556532	0.4387	0.462834	0.0241336	up	ENSMUSG00000045095	Magi1	membrane associated guanylate kinase, WW and PDZ domain containing 1	Promoter	ENSMUST00000204788.1	44
chr8:108957017	cg27149782	FALSE	FALSE	NA	NA	NA	0.00114605	0.021441	0.00993916	0.826812	0.842944	0.0161321	up	ENSMUSG00000093241	Mir3108	microRNA 3108	Exon (ENSMUST00000220518.1/11906, exon 16 of 16)	ENSMUST00000175500.1	20157
chr9:47506340	cg17407296	FALSE	FALSE	NA	NA	NA	0.00114443	0.021441	0.00855645	0.817018	0.833377	0.0163597	up	ENSMUSG00000032076	Cadm1	cell adhesion molecule 1	Distal Intergenic	ENSMUST00000114548.7	-23833
chr6:143050224	cg11252518	FALSE	FALSE	NA	NA	NA	0.00114825	0.0214652	-0.004821	0.717505	0.702851	-0.0146537	down	ENSMUSG00000030279	C2cd5	C2 calcium-dependent domain containing 5	Promoter	ENSMUST00000204233.1	-36
chr13:104288657	cg14858768	FALSE	FALSE	NA	NA	NA	0.00114949	0.0214714	0.00942907	0.10874	0.142551	0.0338115	up	ENSMUSG00000046169	Adamts6	a disintegrin-like and metallopeptidase (reprolysin type) with thrombospondin type 1 motif, 6	Promoter	ENSMUST00000224742.1	682
chr14:75455915	cg14269973	FALSE	FALSE	NA	NA	NA	0.00115557	0.0215679	0.00841172	0.0946751	0.119031	0.0243557	up	ENSMUSG00000091722	Siah3	siah E3 ubiquitin protein ligase family member 3	Promoter	ENSMUST00000164848.2	-67
chr14:120389007	cg07289766	FALSE	FALSE	NA	NA	NA	0.00115686	0.021575	0.00581179	0.298325	0.32066	0.022335	up	ENSMUSG00000022139	Mbnl2	muscleblind like splicing factor 2	Exon (ENSMUST00000088419.12/105559, exon 5 of 9)	ENSMUST00000227153.1	-7480
chr7:136196707	cg02257599	FALSE	FALSE	NA	NA	NA	0.00116104	0.0216358	0.00812798	0.762693	0.789591	0.0268986	up	ENSMUSG00000110027	C030029H02Rik	RIKEN cDNA C030029H02 gene	Distal Intergenic	ENSMUST00000210438.1	-71617
chr1:177447800	cg12663593	FALSE	FALSE	NA	NA	NA	0.00116475	0.0216708	0.00492658	0.303033	0.330236	0.0272028	up	ENSMUSG00000063659	Zbtb18	zinc finger and BTB domain containing 18	Exon (ENSMUST00000094276.4/30928, exon 2 of 2)	ENSMUST00000077225.7	1979
chr13:18125499	cg04115989	FALSE	FALSE	NA	NA	NA	0.00116443	0.0216708	0.00603473	0.602359	0.632127	0.0297687	up	ENSMUSG00000113470	4930448F12Rik	RIKEN cDNA 4930448F12 gene	3' UTR	ENSMUST00000220795.1	-25297
chr8:84789063	cg12594542	FALSE	FALSE	NA	NA	NA	0.00116815	0.0217169	0.00723846	0.337264	0.357217	0.0199533	up	ENSMUSG00000001911	Nfix	nuclear factor I/X	Intron (ENSMUST00000076715.12/18032, intron 1 of 8)	ENSMUST00000126806.1	10961
chr18:69125268	cg25801086	FALSE	FALSE	NA	NA	NA	0.00117003	0.0217347	0.0073445	0.454356	0.48108	0.0267242	up	ENSMUSG00000098366	Mir145b	microRNA 145b	Distal Intergenic	ENSMUST00000184434.1	-102995
chr13:94490846	cg09228482	FALSE	FALSE	NA	NA	NA	0.00117439	0.0217987	0.0114353	0.464537	0.530539	0.0660025	up	ENSMUSG00000021686	Ap3b1	adaptor-related protein complex 3, beta 1 subunit	Intron (ENSMUST00000022196.4/11774, intron 20 of 26)	ENSMUST00000231916.1	17983
chr2:116018971	cg05692692	FALSE	FALSE	NA	NA	NA	0.00117875	0.0218452	0.00565314	0.658058	0.675552	0.0174943	up	ENSMUSG00000027210	Meis2	Meis homeobox 2	Intron (ENSMUST00000028639.12/17536, intron 7 of 11)	ENSMUST00000151279.7	23075
chr4:84616038	cg01340118	FALSE	FALSE	NA	NA	NA	0.00117826	0.0218452	0.00973388	0.83114	0.858512	0.0273719	up	ENSMUSG00000028487	Bnc2	basonuclin 2	Intron (ENSMUST00000102820.8/242509, intron 1 of 7)	ENSMUST00000175800.7	58958
chr16:15053054	cg06582962	FALSE	FALSE	NA	NA	NA	0.0011824	0.0218646	0.00693004	0.148818	0.165683	0.0168656	up	ENSMUSG00000068617	Efcab1	EF-hand calcium binding domain 1	Distal Intergenic	ENSMUST00000229121.1	146389
chr2:116299791	cg09726978	FALSE	FALSE	NA	NA	NA	0.00118479	0.0218646	0.00909544	0.577365	0.613017	0.0356522	up	NA	2810405F15Rik	RIKEN cDNA 2810405F15 gene	Distal Intergenic	ENSMUST00000195368.1	-223695
chr4:109789602	cg20438247	FALSE	FALSE	NA	NA	NA	0.00118315	0.0218646	0.00811437	0.656475	0.701655	0.0451794	up	ENSMUSG00000010517	Faf1	Fas-associated factor 1	Intron (ENSMUST00000102724.4/14084, intron 7 of 18)	ENSMUST00000155204.1	-51183
chr6:16607525	cg01811415	FALSE	FALSE	NA	NA	NA	0.00118162	0.0218646	0.00910732	0.466713	0.515749	0.0490356	up	ENSMUSG00000107022	Gm36669	predicted gene, 36669	Distal Intergenic	ENSMUST00000201757.1	-169999
chrX:157833942	cg13400371	FALSE	FALSE	NA	NA	NA	0.00118488	0.0218646	0.00661834	0.880973	0.886302	0.005329	up	ENSMUSG00000047485	Klhl34	kelch-like 34	3' UTR	ENSMUST00000087157.4	15507
chrX:93409609	cg12645831	FALSE	FALSE	NA	NA	NA	0.00118535	0.0218646	0.0041036	0.856009	0.869473	0.013464	up	ENSMUSG00000006678	Pola1	polymerase (DNA directed), alpha 1	Intron (ENSMUST00000006856.2/18968, intron 35 of 36)	ENSMUST00000142479.1	81337
chr14:97588287	cg10375861	FALSE	FALSE	NA	NA	NA	0.00118763	0.0218683	0.0103978	0.236746	0.279369	0.0426234	up	ENSMUSG00000055639	Dach1	dachshund family transcription factor 1	Distal Intergenic	ENSMUST00000069334.7	581256
chr17:51761470	cg05736341	FALSE	FALSE	NA	NA	NA	0.00118925	0.0218683	0.00660434	0.452549	0.482158	0.0296083	up	ENSMUSG00000023927	Satb1	special AT-rich sequence binding protein 1	Exon (ENSMUST00000194893.1/ENSMUST00000194893.1, exon 1 of 1)	ENSMUST00000137697.1	-19204
chr19:7467821	cg01047390	FALSE	FALSE	NA	NA	NA	0.00118898	0.0218683	-0.00787876	0.910283	0.902058	-0.0082251	down	ENSMUSG00000024758	Rtn3	reticulon 3	Exon (ENSMUST00000065304.12/20168, exon 2 of 9)	ENSMUST00000088169.6	15381
chr4:6913797	cg05309481	FALSE	FALSE	NA	NA	NA	0.00118801	0.0218683	0.00863302	0.484731	0.514134	0.0294029	up	ENSMUSG00000041272	Tox	thymocyte selection-associated high mobility group box	Intron (ENSMUST00000039987.3/252838, intron 1 of 8)	ENSMUST00000150082.1	76686
chr4:130169077	cg10006197	FALSE	FALSE	NA	NA	NA	0.00119164	0.0218952	0.00480979	0.572038	0.589736	0.0176982	up	ENSMUSG00000028776	Tinagl1	tubulointerstitial nephritis antigen-like 1	Promoter	ENSMUST00000145774.2	407
chr9:99744719	cg27207181	FALSE	FALSE	NA	NA	NA	0.00119308	0.0219046	0.00953439	0.559113	0.598216	0.0391024	up	ENSMUSG00000032473	Cldn18	claudin 18	Intron (ENSMUST00000161981.1/ENSMUST00000161981.1, intron 2 of 2)	ENSMUST00000131922.1	-27452
chr15:102960009	cg18211931	FALSE	FALSE	4.45456e-05	0.0300734	-0.434923	0.00119613	0.0219437	0.00915999	0.0743057	0.078173	0.00386728	down	ENSMUSG00000001656	Hoxc11	homeobox C11	Distal Intergenic	ENSMUST00000001701.3	5582
chr11:102310983	cg26857408	FALSE	FALSE	NA	NA	NA	0.00120023	0.02196	0.00419853	0.5478	0.554332	0.00653215	up	ENSMUSG00000020923	Ubtf	upstream binding transcription factor, RNA polymerase I	Promoter	ENSMUST00000174400.1	-1075
chr11:35544784	cg21834803	FALSE	FALSE	NA	NA	NA	0.00119974	0.02196	0.00542628	0.40735	0.427334	0.0199848	up	ENSMUSG00000056427	Slit3	slit guidance ligand 3	Promoter	ENSMUST00000124438.1	99
chr16:43323346	cg27171419	FALSE	FALSE	NA	NA	NA	0.00120042	0.02196	0.00593782	0.82694	0.847444	0.0205036	up	ENSMUSG00000022708	Zbtb20	zinc finger and BTB domain containing 20	Intron (ENSMUST00000126354.7/56490, intron 7 of 7)	ENSMUST00000141941.7	-39702
chr16:43618888	cg19696075	FALSE	FALSE	NA	NA	NA	0.00120074	0.02196	0.0108992	0.852154	0.888587	0.0364329	up	ENSMUSG00000076372	Mir568	microRNA 568	3' UTR	ENSMUST00000102417.2	-21767
chr7:36331646	cg16480545	FALSE	FALSE	NA	NA	NA	0.0012034	0.0219916	0.00998373	0.541064	0.582325	0.0412603	up	ENSMUSG00000021217	Tshz3	teashirt zinc finger family member 3	Distal Intergenic	ENSMUST00000021641.7	-366472
chr1:190798754	cg24274564	FALSE	FALSE	NA	NA	NA	0.00121686	0.0222204	0.00739285	0.601112	0.635416	0.0343042	up	ENSMUSG00000089872	Rps6kc1	ribosomal protein S6 kinase polypeptide 1	Exon (ENSMUST00000159823.7/320119, exon 4 of 4)	ENSMUST00000160891.1	11709
chr7:71190473	cg09057086	FALSE	FALSE	NA	NA	NA	0.00121828	0.0222291	0.0147896	0.22942	0.282142	0.0527221	up	ENSMUSG00000108669	4930441H08Rik	RIKEN cDNA 4930441H08 gene	Distal Intergenic	ENSMUST00000205699.1	-719220
chr4:149044630	cg17807053	FALSE	FALSE	NA	NA	NA	0.00122226	0.0222845	0.00593566	0.941183	0.945061	0.00387811	up	ENSMUSG00000028975	Pex14	peroxisomal biogenesis factor 14	Intron (ENSMUST00000103217.10/56273, intron 2 of 8)	ENSMUST00000134747.1	55179
chr5:30890175	cg00134217	FALSE	FALSE	NA	NA	NA	0.0012258	0.0223319	0.00449412	0.506179	0.531482	0.0253028	up	ENSMUSG00000029165	Agbl5	ATP/GTP binding protein-like 5	Promoter	ENSMUST00000201523.1	-107
chr13:83885246	cg20609321	FALSE	FALSE	NA	NA	NA	0.00122974	0.0223733	-0.00529114	0.730048	0.711192	-0.0188552	down	ENSMUSG00000100891	2810049E08Rik	RIKEN cDNA 2810049E08 gene	Distal Intergenic	ENSMUST00000185600.1	-5962
chr18:25818841	cg03659156	FALSE	FALSE	NA	NA	NA	0.00122997	0.0223733	-0.00707807	0.953732	0.943857	-0.00987559	down	ENSMUSG00000024268	Celf4	CUGBP, Elav-like family member 4	Distal Intergenic	ENSMUST00000225477.1	-64684
chr16:74375703	cg19731158	FALSE	FALSE	NA	NA	NA	0.00123267	0.0224052	0.00818134	0.403194	0.438644	0.0354504	up	ENSMUSG00000104758	Mir691	microRNA 691	Intron (ENSMUST00000117785.8/268902, intron 1 of 27)	ENSMUST00000199719.1	-33636
chr2:153484238	cg07411071	FALSE	FALSE	NA	NA	NA	0.00123582	0.0224385	0.00605738	0.310888	0.332968	0.0220798	up	ENSMUSG00000061411	Nol4l	nucleolar protein 4-like	Promoter	ENSMUST00000137553.7	-412
chr2:159712892	cg10242074	FALSE	FALSE	NA	NA	NA	0.0012364	0.0224385	0.00556172	0.811705	0.820409	0.00870404	up	ENSMUSG00000085198	4933416E03Rik	RIKEN cDNA 4933416E03 gene	Distal Intergenic	ENSMUST00000133091.1	-234449
chr3:134302872	cg18454322	FALSE	FALSE	NA	NA	NA	0.00123914	0.022471	0.0102584	0.434955	0.468078	0.0331231	up	ENSMUSG00000084564	Mir1895	microRNA 1895	Distal Intergenic	ENSMUST00000122615.1	-62289
chr12:41485926	cg08579332	FALSE	FALSE	NA	NA	NA	0.00124492	0.0225585	0.00856498	0.0696115	0.0848635	0.015252	up	ENSMUSG00000036295	Lrrn3	leucine rich repeat protein 3, neuronal	Promoter	ENSMUST00000043884.5	505
chr5:101497627	cg07636454	FALSE	FALSE	NA	NA	NA	0.00124715	0.0225815	0.00856564	0.475995	0.501796	0.0258012	up	ENSMUSG00000035187	Nkx6-1	NK6 homeobox 1	Distal Intergenic	ENSMUST00000044125.10	167369
chr4:23341401	cg01211648	FALSE	FALSE	NA	NA	NA	0.00124895	0.0225968	0.00848414	0.658285	0.692393	0.0341085	up	ENSMUSG00000107859	Gm30731	predicted gene, 30731	Intron (ENSMUST00000131639.1/ENSMUST00000131639.1, intron 1 of 4)	ENSMUST00000203909.1	850853
chr7:137231217	cg07209386	FALSE	FALSE	NA	NA	NA	0.00125021	0.0226023	0.00716032	0.549891	0.581051	0.0311596	up	ENSMUSG00000109722	Gm10578	predicted gene 10578	Exon (ENSMUST00000169486.8/13593, exon 8 of 16)	ENSMUST00000209747.1	-3466
chr8:115243568	cg27295000	FALSE	FALSE	NA	NA	NA	0.00125499	0.0226714	0.00965526	0.661497	0.694347	0.0328498	up	ENSMUSG00000055435	Maf	avian musculoaponeurotic fibrosarcoma oncogene homolog	Intron (ENSMUST00000004756.13/80707, intron 8 of 8)	ENSMUST00000109104.1	464226
chr1:168342113	cg12370954	FALSE	FALSE	NA	NA	NA	0.00125648	0.0226809	0.00438498	0.602465	0.612996	0.0105307	up	ENSMUSG00000052534	Pbx1	pre B cell leukemia homeobox 1	Intron (ENSMUST00000188912.6/18514, intron 2 of 7)	ENSMUST00000064438.10	89391
chr17:86168865	cg20825437	FALSE	FALSE	NA	NA	NA	0.00125965	0.0227122	0.00823047	0.0650246	0.072672	0.00764744	up	ENSMUSG00000045038	Prkce	protein kinase C, epsilon	Promoter	ENSMUST00000097274.2	691
chr3:118674558	cg00457583	FALSE	FALSE	NA	NA	NA	0.00126013	0.0227122	0.00535793	0.288689	0.315515	0.0268259	up	ENSMUSG00000033308	Dpyd	dihydropyrimidine dehydrogenase	Exon (ENSMUST00000039177.11/99586, exon 3 of 23)	ENSMUST00000149101.2	112378
chr13:82317412	cg24066382	FALSE	FALSE	NA	NA	NA	0.00126421	0.0227683	0.00774066	0.529297	0.572284	0.0429864	up	ENSMUSG00000106655	Mir3961	microRNA 3961	Distal Intergenic	ENSMUST00000198795.1	380921
chr19:45476261	cg21303286	FALSE	FALSE	NA	NA	NA	0.00126777	0.0228151	0.00510716	0.308011	0.32594	0.0179285	up	ENSMUSG00000025217	Btrc	beta-transducin repeat containing protein	Intron (ENSMUST00000223764.1/12234, intron 1 of 2)	ENSMUST00000224478.1	30753
chr4:82495155	cg01554470	FALSE	FALSE	NA	NA	NA	0.00127697	0.0229631	0.00545693	0.400147	0.426846	0.0266984	up	ENSMUSG00000008575	Nfib	nuclear factor I/B	Intron (ENSMUST00000050872.14/18028, intron 2 of 11)	ENSMUST00000152588.1	4161
chr12:47400865	cg01491819	FALSE	FALSE	NA	NA	NA	0.0012817	0.0230289	-0.00626638	0.62564	0.619628	-0.00601172	down	ENSMUSG00000021047	Nova1	NOVA alternative splicing regulator 1	Distal Intergenic	ENSMUST00000021438.7	-581936
chr4:24544823	cg19376385	FALSE	FALSE	NA	NA	NA	0.00128258	0.0230289	0.00770232	0.362177	0.412412	0.0502351	up	ENSMUSG00000045751	Mms22l	MMS22-like, DNA repair protein	Intron (ENSMUST00000173079.7/212377, intron 13 of 16)	ENSMUST00000154496.2	8475
chr2:34527003	cg17324694	FALSE	FALSE	NA	NA	NA	0.0012849	0.023053	0.00604806	0.500662	0.516767	0.0161047	up	ENSMUSG00000038696	Mapkap1	mitogen-activated protein kinase associated protein 1	Intron (ENSMUST00000124443.7/227743, intron 5 of 10)	ENSMUST00000137021.1	82656
chr15:100620645	cg21677205	FALSE	FALSE	NA	NA	NA	0.00128892	0.0230987	-0.00431176	0.582204	0.577485	-0.00471886	down	ENSMUSG00000000346	Dazap2	DAZ associated protein 2	3' UTR	ENSMUST00000230384.1	4313
chr7:136196656	cg04678825	FALSE	FALSE	NA	NA	NA	0.0012894	0.0230987	0.00996471	0.500191	0.544202	0.0440114	up	ENSMUSG00000110027	C030029H02Rik	RIKEN cDNA C030029H02 gene	Distal Intergenic	ENSMUST00000210438.1	-71668
chr4:44905956	cg02343568	FALSE	FALSE	NA	NA	NA	0.00129137	0.0231165	0.0131257	0.205414	0.24595	0.0405359	up	ENSMUSG00000035649	Zcchc7	zinc finger, CCHC domain containing 7	Promoter	ENSMUST00000107823.10	-1246
chr1:171283687	cg26282430	FALSE	FALSE	NA	NA	NA	0.00129248	0.0231189	-0.00390669	0.940187	0.938925	-0.00126196	down	ENSMUSG00000053483	Usp21	ubiquitin specific peptidase 21	Promoter	ENSMUST00000126557.1	299
chr19:45628880	cg01933636	FALSE	FALSE	NA	NA	NA	0.00129603	0.0231649	0.00838603	0.554423	0.565017	0.0105935	up	ENSMUSG00000040913	Fbxw4	F-box and WD-40 domain protein 4	Intron (ENSMUST00000160718.8/30838, intron 1 of 4)	ENSMUST00000160718.8	2258
chr19:44900517	cg09555176	FALSE	FALSE	NA	NA	NA	0.00129757	0.023166	0.0120188	0.23062	0.28383	0.0532094	up	ENSMUSG00000036097	Slf2	SMC5-SMC6 complex localization factor 2	Distal Intergenic	ENSMUST00000096053.4	-30634
chr4:117281257	cg24317827	FALSE	FALSE	NA	NA	NA	0.00129806	0.023166	0.00572943	0.596207	0.618987	0.0227801	up	ENSMUSG00000028677	Rnf220	ring finger protein 220	Intron (ENSMUST00000030439.14/66743, intron 8 of 14)	ENSMUST00000151829.1	4217
chr13:80515089	cg24044962	FALSE	FALSE	NA	NA	NA	0.00130266	0.0232305	0.00446556	0.421161	0.440918	0.019757	up	ENSMUSG00000074794	Arrdc3	arrestin domain containing 3	Distal Intergenic	ENSMUST00000159090.1	-368295
chr14:97963856	cg05039262	FALSE	FALSE	NA	NA	NA	0.0013227	0.023557	0.00642507	0.716354	0.736775	0.0204216	up	ENSMUSG00000055639	Dach1	dachshund family transcription factor 1	Intron (ENSMUST00000069334.7/13134, intron 3 of 10)	ENSMUST00000069334.7	205687
chr2:106693954	cg15003065	FALSE	FALSE	NA	NA	NA	0.00132296	0.023557	0.00337438	0.0439197	0.0455583	0.00163866	up	ENSMUSG00000016386	Mpped2	metallophosphoesterase domain containing 2	Promoter	ENSMUST00000111063.7	685
chr2:25291995	cg12163477	FALSE	FALSE	NA	NA	NA	0.00132852	0.0236204	0.00517917	0.308074	0.326271	0.0181974	up	ENSMUSG00000085830	Grin1os	glutamate receptor, ionotropic, NMDA1 (zeta 1), opposite strand	Promoter	ENSMUST00000129723.1	775
chr6:134152241	cg01539117	FALSE	FALSE	NA	NA	NA	0.0013278	0.0236204	-0.011534	0.424646	0.378258	-0.0463881	down	ENSMUSG00000030199	Etv6	ets variant 6	Intron (ENSMUST00000081028.12/14011, intron 2 of 7)	ENSMUST00000169529.1	-81359
chr5:101521229	cg16906290	FALSE	FALSE	NA	NA	NA	0.00133154	0.0236564	0.00692652	0.373771	0.402913	0.0291417	up	ENSMUSG00000035187	Nkx6-1	NK6 homeobox 1	Distal Intergenic	ENSMUST00000044125.10	143767
chr11:85641062	cg26553785	FALSE	FALSE	NA	NA	NA	0.00133829	0.0237024	0.00686006	0.329336	0.354195	0.0248599	up	ENSMUSG00000059439	Bcas3	breast carcinoma amplified sequence 3	Promoter	ENSMUST00000130343.7	358
chr13:54936346	cg03338794	FALSE	FALSE	NA	NA	NA	0.00133684	0.0237024	0.00346264	0.328745	0.344468	0.0157231	up	ENSMUSG00000025876	Unc5a	unc-5 netrin receptor A	Distal Intergenic	ENSMUST00000026994.13	-13065
chr5:15850377	cg23039301	FALSE	FALSE	NA	NA	NA	0.00133829	0.0237024	0.00629777	0.268753	0.28755	0.0187968	up	ENSMUSG00000105185	4930519H02Rik	RIKEN cDNA 4930519H02 gene	Distal Intergenic	ENSMUST00000198907.4	33389
chr5:43285866	cg08664578	FALSE	FALSE	NA	NA	NA	0.00133915	0.0237024	-0.0080384	0.627282	0.603473	-0.0238092	down	ENSMUSG00000039782	Cpeb2	cytoplasmic polyadenylation element binding protein 2	Exon (ENSMUST00000166713.8/231207, exon 12 of 12)	ENSMUST00000127599.2	48551
chr7:143340783	cg10913360	FALSE	FALSE	NA	NA	NA	0.00133827	0.0237024	0.00656336	0.606018	0.63512	0.029102	up	ENSMUSG00000101360	4933417O13Rik	RIKEN cDNA 4933417O13 gene	Intron (ENSMUST00000009689.10/16535, intron 11 of 15)	ENSMUST00000188294.1	-10133
chr3:118674546	cg16120895	FALSE	FALSE	NA	NA	NA	0.00134295	0.023752	0.0044344	0.397178	0.4228	0.0256216	up	ENSMUSG00000033308	Dpyd	dihydropyrimidine dehydrogenase	Exon (ENSMUST00000039177.11/99586, exon 3 of 23)	ENSMUST00000149101.2	112366
chr12:49386792	cg26813228	FALSE	FALSE	NA	NA	NA	0.00135209	0.0238956	-0.00220462	0.495517	0.481994	-0.0135229	down	ENSMUSG00000104861	3110039M20Rik	RIKEN cDNA 3110039M20 gene	3' UTR	ENSMUST00000110746.1	1618
chr16:91223850	cg19562810	FALSE	FALSE	NA	NA	NA	0.0013544	0.0239008	-0.00439148	0.477161	0.46105	-0.0161103	down	ENSMUSG00000039830	Olig2	oligodendrocyte transcription factor 2	Distal Intergenic	ENSMUST00000035608.9	-1607
chr2:115538589	cg15126562	FALSE	FALSE	NA	NA	NA	0.00135411	0.0239008	0.00474841	0.53135	0.554535	0.0231849	up	ENSMUSG00000085582	3110099E03Rik	RIKEN cDNA 3110099E03 gene	Distal Intergenic	ENSMUST00000143695.7	-10845
chr2:45024051	cg03704990	FALSE	FALSE	NA	NA	NA	0.00136183	0.024014	0.00759027	0.298062	0.311634	0.0135714	up	ENSMUSG00000026872	Zeb2	zinc finger E-box binding homeobox 2	Promoter	ENSMUST00000209076.1	-381
chr7:70104611	cg22300018	FALSE	FALSE	NA	NA	NA	0.00136386	0.0240319	0.00563026	0.385375	0.403264	0.0178884	up	ENSMUSG00000109097	Gm29683	predicted gene, 29683	Distal Intergenic	ENSMUST00000208511.1	233211
chr6:52197063	cg26085807	FALSE	FALSE	NA	NA	NA	0.00136696	0.0240684	0.00499672	0.260295	0.269431	0.00913521	up	ENSMUSG00000085696	Hoxaas3	Hoxa cluster antisense RNA 3	Intron (ENSMUST00000136806.7/72628, intron 1 of 2)	ENSMUST00000131502.1	-4061
chr6:55700704	cg16288687	FALSE	FALSE	NA	NA	NA	0.00136843	0.0240764	0.00668844	0.693825	0.705009	0.0111847	up	ENSMUSG00000108063	Gm3279	predicted gene 3279	Distal Intergenic	ENSMUST00000203099.1	16133
chr18:42552559	cg09566653	FALSE	FALSE	NA	NA	NA	0.00137191	0.0240839	0.00543887	0.742708	0.757315	0.0146065	up	ENSMUSG00000024498	Tcerg1	transcription elongation regulator 1 (CA150)	Promoter	ENSMUST00000237646.1	51
chr7:47077879	cg00458124	FALSE	FALSE	NA	NA	NA	0.00137124	0.0240839	-0.00602156	0.667672	0.653509	-0.0141623	down	ENSMUSG00000098960	Mir7056	microRNA 7056	3' UTR	ENSMUST00000183776.1	5345
chr8:87745297	cg03200189	FALSE	FALSE	NA	NA	NA	0.00137102	0.0240839	0.00569457	0.540844	0.576019	0.0351747	up	ENSMUSG00000045333	Zfp423	zinc finger protein 423	Intron (ENSMUST00000165770.8/94187, intron 3 of 5)	ENSMUST00000174249.1	58526
chr12:55614861	cg13662918	FALSE	FALSE	NA	NA	NA	0.00137397	0.0240945	0.0110961	0.794105	0.834743	0.0406373	up	ENSMUSG00000021027	Ralgapa1	Ral GTPase activating protein, alpha subunit 1	Intron (ENSMUST00000220367.1/56784, intron 38 of 39)	ENSMUST00000219516.1	-2224
chr4:97783193	cg17050587	FALSE	FALSE	NA	NA	NA	0.00137456	0.0240945	0.00881083	0.849349	0.869819	0.0204704	up	NA	E130114P18Rik	RIKEN cDNA E130114P18 gene	Exon (ENSMUST00000152023.7/18027, exon 2 of 4)	ENSMUST00000146447.7	-5145
chr12:12509423	cg13073054	FALSE	FALSE	NA	NA	NA	0.00138107	0.0241908	0.00817184	0.221335	0.242569	0.021234	up	ENSMUSG00000114136	4921511I17Rik	RIKEN cDNA 4921511I17 gene	Distal Intergenic	ENSMUST00000220545.1	-116808
chr2:71420614	cg16034794	FALSE	FALSE	NA	NA	NA	0.00138376	0.0242199	0.0084097	0.926705	0.9333	0.00659435	up	ENSMUSG00000027018	Hat1	histone aminotransferase 1	Promoter	ENSMUST00000145147.1	522
chr11:44926402	cg27232037	FALSE	FALSE	NA	NA	NA	0.00138539	0.0242305	0.00872619	0.475297	0.528472	0.0531747	up	ENSMUSG00000057098	Ebf1	early B cell factor 1	Intron (ENSMUST00000109268.1/13591, intron 10 of 15)	ENSMUST00000140822.1	14264
chr10:127262785	cg14363797	FALSE	FALSE	NA	NA	NA	0.00138925	0.02428	0.00626176	0.0890662	0.0993442	0.010278	up	ENSMUSG00000074657	Kif5a	kinesin family member 5A	Promoter	ENSMUST00000217895.1	295
chr13:48802084	cg21118011	FALSE	FALSE	NA	NA	NA	0.00139566	0.024374	0.00833952	0.844596	0.850832	0.00623626	up	ENSMUSG00000038025	Phf2	PHD finger protein 2	3' UTR	ENSMUST00000035540.8	69035
chr3:118626527	cg07121397	FALSE	FALSE	NA	NA	NA	0.00139723	0.0243834	0.00977405	0.522767	0.588015	0.0652481	up	ENSMUSG00000033308	Dpyd	dihydropyrimidine dehydrogenase	Intron (ENSMUST00000039177.11/99586, intron 2 of 22)	ENSMUST00000149101.2	64347
chrX:93377896	cg24665462	FALSE	FALSE	NA	NA	NA	0.00140108	0.0244325	0.00411242	0.88408	0.895418	0.0113382	up	ENSMUSG00000035277	Arx	aristaless related homeobox	Intron (ENSMUST00000006856.2/18968, intron 35 of 36)	ENSMUST00000113947.5	91386
chr6:127417931	cg18916435	FALSE	FALSE	NA	NA	NA	0.00140364	0.0244412	0.0100348	0.377522	0.424076	0.0465544	up	ENSMUSG00000037997	Parp11	poly (ADP-ribose) polymerase family, member 11	Distal Intergenic	ENSMUST00000112191.7	-28909
chr7:100629841	cg04316160	FALSE	FALSE	NA	NA	NA	0.00140293	0.0244412	0.00439776	0.8653	0.873478	0.00817771	up	ENSMUSG00000030704	Rab6a	RAB6A, member RAS oncogene family	Exon (ENSMUST00000032946.9/19346, exon 4 of 8)	ENSMUST00000123960.1	-4507
chr2:35729174	cg18046528	FALSE	FALSE	NA	NA	NA	0.00140524	0.024451	-0.00672621	0.636957	0.612154	-0.0248025	down	ENSMUSG00000026883	Dab2ip	disabled 2 interacting protein	3' UTR	ENSMUST00000156669.1	18847
chr7:37998228	cg22820182	FALSE	FALSE	NA	NA	NA	0.0014098	0.0245123	0.010588	0.781385	0.817644	0.0362593	up	ENSMUSG00000030421	Uri1	URI1, prefoldin-like chaperone	Intron (ENSMUST00000085513.5/19777, intron 1 of 10)	ENSMUST00000206169.1	21294
chr5:48220026	cg12078478	FALSE	FALSE	NA	NA	NA	0.00141202	0.0245327	0.00891071	0.797128	0.810061	0.0129338	up	ENSMUSG00000031558	Slit2	slit guidance ligand 2	Exon (ENSMUST00000173107.7/20563, exon 14 of 36)	ENSMUST00000172824.7	-3445
chr6:125803570	cg13250432	FALSE	FALSE	NA	NA	NA	0.00141598	0.0245835	0.00413568	0.561393	0.57365	0.0122575	up	ENSMUSG00000038115	Ano2	anoctamin 2	Intron (ENSMUST00000159111.7/243634, intron 7 of 15)	ENSMUST00000160317.1	-11964
chr13:72298316	cg05712938	FALSE	FALSE	NA	NA	NA	0.00142573	0.0247164	0.00779649	0.28344	0.297192	0.0137521	up	NA	Gm20554	predicted gene, 20554	Distal Intergenic	ENSMUST00000177421.3	330248
chr18:25504165	cg06338499	FALSE	FALSE	NA	NA	NA	0.0014251	0.0247164	0.0102318	0.763212	0.793602	0.0303894	up	ENSMUSG00000024268	Celf4	CUGBP, Elav-like family member 4	Exon (ENSMUST00000115816.2/108013, exon 6 of 13)	ENSMUST00000226091.1	-2926
chr16:77636736	cg03534188	FALSE	FALSE	NA	NA	NA	0.00143177	0.0247849	0.00350606	0.297757	0.304442	0.00668579	up	ENSMUSG00000065472	Mir125b-2	microRNA 125b-2	Intron (ENSMUST00000183099.7/77994, intron 5 of 6)	ENSMUST00000083538.1	-9537
chr18:69562875	cg17470778	FALSE	FALSE	NA	NA	NA	0.00143156	0.0247849	0.00819379	0.219437	0.254858	0.0354203	up	ENSMUSG00000053477	Tcf4	transcription factor 4	Promoter	ENSMUST00000201045.4	-132
chr12:111540220	cg01914744	FALSE	FALSE	NA	NA	NA	0.00143675	0.0248529	0.0045056	0.758144	0.763522	0.00537843	up	ENSMUSG00000021282	Eif5	eukaryotic translation initiation factor 5	Promoter	ENSMUST00000223135.1	577
chr2:146279776	cg20133411	FALSE	FALSE	NA	NA	NA	0.00143826	0.0248608	0.00513348	0.338414	0.362049	0.0236354	up	ENSMUSG00000037110	Ralgapa2	Ral GTPase activating protein, alpha subunit 2 (catalytic)	Intron (ENSMUST00000109986.8/241694, intron 38 of 40)	ENSMUST00000124583.1	-18401
chr11:45887478	cg12759398	FALSE	FALSE	NA	NA	NA	0.00144222	0.024911	0.00574528	0.971221	0.972832	0.00161085	up	ENSMUSG00000006169	Clint1	clathrin interactor 1	Exon (ENSMUST00000109260.2/216705, exon 5 of 12)	ENSMUST00000133715.1	5081
chr3:90506271	cg07099052	FALSE	FALSE	NA	NA	NA	0.00144569	0.0249527	0.00984946	0.669021	0.711764	0.0427425	up	ENSMUSG00000001017	Chtop	chromatin target of PRMT1	5' UTR	ENSMUST00000131868.1	2751
chr5:85177874	cg14904959	FALSE	FALSE	NA	NA	NA	0.00145612	0.0251143	0.00929309	0.36177	0.410478	0.0487086	up	ENSMUSG00000029245	Epha5	Eph receptor A5	Distal Intergenic	ENSMUST00000136775.1	-760492
chr4:117380104	cg20284937	FALSE	FALSE	NA	NA	NA	0.00145802	0.0251288	0.00613585	0.613215	0.624767	0.0115521	up	ENSMUSG00000028677	Rnf220	ring finger protein 220	Intron (ENSMUST00000030439.14/66743, intron 2 of 14)	ENSMUST00000094853.8	-4647
chr2:169666582	cg18724036	FALSE	FALSE	NA	NA	NA	0.00146168	0.0251734	0.00780374	0.504455	0.538424	0.0339689	up	ENSMUSG00000047907	Tshz2	teashirt zinc finger family member 2	Intron (ENSMUST00000109159.2/228911, intron 1 of 2)	ENSMUST00000109157.1	32906
chr17:46553677	cg08911427	FALSE	FALSE	NA	NA	NA	0.00146443	0.0251842	0.00330299	0.420772	0.435556	0.0147845	up	ENSMUSG00000106514	Mir6976	microRNA 6976	Promoter	ENSMUST00000199897.1	212
chr5:24490610	cg04263029	FALSE	FALSE	NA	NA	NA	0.00146404	0.0251842	0.00664914	0.362398	0.394707	0.0323086	up	ENSMUSG00000023353	Agap3	ArfGAP with GTPase domain, ankyrin repeat and PH domain 3	Intron (ENSMUST00000024123.8/213990, intron 10 of 17)	ENSMUST00000199250.1	10438
chr18:81510154	cg06065065	FALSE	FALSE	NA	NA	NA	0.00146619	0.0251961	0.00793072	0.728549	0.748179	0.0196298	up	ENSMUSG00000093036	Mir5127	microRNA 5127	Intron (ENSMUST00000236629.1/ENSMUST00000236629.1, intron 2 of 2)	ENSMUST00000175295.1	481926
chr6:143072590	cg25847819	FALSE	FALSE	NA	NA	NA	0.00147197	0.025277	0.00310901	0.652383	0.662454	0.0100707	up	ENSMUSG00000030279	C2cd5	C2 calcium-dependent domain containing 5	3' UTR	ENSMUST00000204043.1	-5505
chr2:64814616	cg20766935	FALSE	FALSE	NA	NA	NA	0.0014744	0.0252839	0.00501831	0.743323	0.767647	0.0243241	up	ENSMUSG00000026888	Grb14	growth factor receptor bound protein 14	Distal Intergenic	ENSMUST00000134020.1	100403
chr5:133823820	cg04649033	FALSE	FALSE	NA	NA	NA	0.00147451	0.0252839	0.00766725	0.580708	0.612717	0.0320087	up	ENSMUSG00000015944	Castor2	cytosolic arginine sensor for mTORC1 subunit 2	Distal Intergenic	ENSMUST00000016088.8	-275891
chr7:101775250	cg12260252	FALSE	FALSE	NA	NA	NA	0.00147678	0.0253044	0.00770648	0.835974	0.84638	0.0104063	up	ENSMUSG00000001829	Clpb	ClpB caseinolytic peptidase B	Intron (ENSMUST00000001884.13/20480, intron 9 of 15)	ENSMUST00000150832.1	11644
chr19:44672175	cg27129843	FALSE	FALSE	NA	NA	NA	0.00149058	0.0255168	0.00458497	0.102351	0.108755	0.00640466	up	ENSMUSG00000004231	Pax2	paired box 2	Distal Intergenic	ENSMUST00000174490.8	-83870
chr4:114779461	cg00838881	FALSE	FALSE	NA	NA	NA	0.00149133	0.0255168	0.00931191	0.320336	0.372481	0.0521451	up	ENSMUSG00000055198	Gm12830	predicted gene 12830	Distal Intergenic	ENSMUST00000137570.1	-42261
chr4:133299938	cg12052770	FALSE	FALSE	NA	NA	NA	0.00149603	0.0255601	0.00653829	0.392187	0.423086	0.0308984	up	ENSMUSG00000028857	Tmem222	transmembrane protein 222	Intron (ENSMUST00000043305.13/230796, intron 12 of 15)	ENSMUST00000105907.8	-22146
chr9:91368978	cg05911522	FALSE	FALSE	NA	NA	NA	0.00149599	0.0255601	-0.0109128	0.617885	0.583106	-0.0347787	down	ENSMUSG00000036972	Zic4	zinc finger protein of the cerebellum 4	Promoter	ENSMUST00000172646.7	8
chr19:14940717	cg21027178	FALSE	FALSE	NA	NA	NA	0.00149761	0.0255686	0.00726222	0.744271	0.763263	0.0189922	up	ENSMUSG00000024642	Tle4	transducin-like enhancer of split 4	Distal Intergenic	ENSMUST00000167776.2	-342666
chr9:74358643	cg13922229	FALSE	FALSE	NA	NA	NA	0.00150246	0.0256329	0.00452667	0.534516	0.559489	0.0249723	up	ENSMUSG00000044976	Wdr72	WD repeat domain 72	Distal Intergenic	ENSMUST00000149439.1	84509
chrX:95130874	cg05884078	FALSE	FALSE	NA	NA	NA	0.00150449	0.025649	0.0081127	0.813114	0.830693	0.0175788	up	ENSMUSG00000025656	Arhgef9	CDC42 guanine nucleotide exchange factor (GEF) 9	Exon (ENSMUST00000113876.8/236915, exon 2 of 10)	ENSMUST00000198753.4	34951
chr5:37893866	cg26151482	FALSE	FALSE	NA	NA	NA	0.00151905	0.0258785	0.0106879	0.061559	0.0839419	0.0223829	up	ENSMUSG00000106718	Gm20052	predicted gene, 20052	Promoter	ENSMUST00000200831.1	94
chr2:174077175	cg03162714	FALSE	FALSE	NA	NA	NA	0.00152699	0.0259952	-0.00518737	0.0962586	0.0959433	-0.000315305	down	ENSMUSG00000027522	Stx16	syntaxin 16	Promoter	ENSMUST00000156054.1	109
chr1:77141065	cg23418225	FALSE	FALSE	NA	NA	NA	0.00153072	0.0260192	0.00465418	0.488992	0.497053	0.00806122	up	ENSMUSG00000026235	Epha4	Eph receptor A4	Distal Intergenic	ENSMUST00000187346.1	236542
chr10:49953001	cg16940143	FALSE	FALSE	NA	NA	NA	0.00153281	0.0260192	0.00931774	0.565824	0.609791	0.0439664	up	ENSMUSG00000056073	Grik2	glutamate receptor, ionotropic, kainate 2 (beta 2)	Distal Intergenic	ENSMUST00000218823.1	-164235
chr4:133047470	cg02003853	FALSE	FALSE	NA	NA	NA	0.0015324	0.0260192	0.00832185	0.251802	0.291966	0.040164	up	ENSMUSG00000037692	Ahdc1	AT hook, DNA binding motif, containing 1	Intron (ENSMUST00000154646.7/230793, intron 2 of 3)	ENSMUST00000105914.1	7977
chr7:137231272	cg09161688	FALSE	FALSE	NA	NA	NA	0.00153109	0.0260192	0.00911735	0.375878	0.410804	0.0349258	up	ENSMUSG00000109722	Gm10578	predicted gene 10578	Exon (ENSMUST00000169486.8/13593, exon 8 of 16)	ENSMUST00000209747.1	-3411
chr14:32606717	cg05312482	FALSE	FALSE	NA	NA	NA	0.00153607	0.0260372	0.00712123	0.894098	0.894279	0.000180267	up	ENSMUSG00000041730	Prrxl1	paired related homeobox protein-like 1	Intron (ENSMUST00000187377.6/107751, intron 4 of 7)	ENSMUST00000228878.1	6759
chr19:45476132	cg26835090	FALSE	FALSE	NA	NA	NA	0.00153539	0.0260372	0.006701	0.41212	0.441393	0.0292725	up	ENSMUSG00000025217	Btrc	beta-transducin repeat containing protein	Intron (ENSMUST00000223764.1/12234, intron 1 of 2)	ENSMUST00000224478.1	30624
chr15:80876440	cg18764936	FALSE	FALSE	NA	NA	NA	0.00154403	0.0261499	0.0041452	0.504193	0.526179	0.0219856	up	ENSMUSG00000047888	Tnrc6b	trinucleotide repeat containing 6b	Exon (ENSMUST00000067689.8/213988, exon 7 of 25)	ENSMUST00000228124.1	-4258
chr2:44565224	cg11568414	FALSE	FALSE	NA	NA	NA	0.00154559	0.0261499	0.00824826	0.590368	0.61781	0.0274418	up	ENSMUSG00000036890	Gtdc1	glycosyltransferase-like domain containing 1	3' UTR	ENSMUST00000134813.1	6123
chr8:108537967	cg12220518	FALSE	FALSE	NA	NA	NA	0.00154604	0.0261499	0.00821203	0.355743	0.394455	0.0387116	up	ENSMUSG00000110613	Lncbate1	brown adipose tissue enriched long non-coding RNA 1	Intron (ENSMUST00000220518.1/11906, intron 4 of 15)	ENSMUST00000211953.1	46628
chr5:67100393	cg24124633	FALSE	FALSE	NA	NA	NA	0.00154896	0.0261805	0.00707256	0.0942166	0.10186	0.00764368	up	ENSMUSG00000012520	Phox2b	paired-like homeobox 2b	Promoter	ENSMUST00000012664.10	-1092
chr9:99744693	cg22232845	FALSE	FALSE	NA	NA	NA	0.0015501	0.0261811	0.00727616	0.406005	0.443664	0.0376593	up	ENSMUSG00000032473	Cldn18	claudin 18	Intron (ENSMUST00000161981.1/ENSMUST00000161981.1, intron 2 of 2)	ENSMUST00000131922.1	-27426
chr11:6317043	cg00022035	FALSE	FALSE	NA	NA	NA	0.00155138	0.0261839	0.00613376	0.748822	0.7607	0.0118784	up	ENSMUSG00000020456	Ogdh	oxoglutarate (alpha-ketoglutarate) dehydrogenase (lipoamide)	Exon (ENSMUST00000003461.14/18293, exon 4 of 23)	ENSMUST00000081894.4	24438
chr11:18945206	cg26979561	FALSE	FALSE	NA	NA	NA	0.00156181	0.026312	0.0114246	0.840028	0.864956	0.0249287	up	ENSMUSG00000020160	Meis1	Meis homeobox 1	Intron (ENSMUST00000144988.7/17268, intron 7 of 9)	ENSMUST00000118661.7	66796
chr4:126438785	cg03728138	FALSE	FALSE	NA	NA	NA	0.00156231	0.026312	-0.00779101	0.876741	0.862555	-0.0141865	down	ENSMUSG00000041530	Ago1	argonaute RISC catalytic subunit 1	3' UTR	ENSMUST00000156533.1	4576
chr5:123635276	cg24380618	FALSE	FALSE	NA	NA	NA	0.00156012	0.026312	0.00840038	0.866476	0.880141	0.0136645	up	ENSMUSG00000049550	Clip1	CAP-GLY domain containing linker protein 1	3' UTR	ENSMUST00000137363.7	12601
chr1:168269205	cg08609368	FALSE	FALSE	NA	NA	NA	0.00156601	0.026331	0.0091428	0.497945	0.535776	0.0378315	up	ENSMUSG00000052534	Pbx1	pre B cell leukemia homeobox 1	Intron (ENSMUST00000188912.6/18514, intron 2 of 7)	ENSMUST00000097471.3	-104543
chr12:3907690	cg23393100	FALSE	FALSE	NA	NA	NA	0.00156674	0.026331	0.00562496	0.847069	0.859819	0.0127498	up	ENSMUSG00000020661	Dnmt3a	DNA methyltransferase 3A	Promoter	ENSMUST00000172913.1	874
chr2:46666601	cg00941603	FALSE	FALSE	NA	NA	NA	0.00156678	0.026331	0.00968987	0.208019	0.225688	0.0176693	up	ENSMUSG00000086202	1700019E08Rik	RIKEN cDNA 1700019E08 gene	Distal Intergenic	ENSMUST00000134308.1	969801
chr11:24244679	cg19465016	FALSE	FALSE	NA	NA	NA	0.00157149	0.0263539	0.0102094	0.487596	0.53824	0.0506439	up	ENSMUSG00000000861	Bcl11a	B cell CLL/lymphoma 11A (zinc finger protein)	Distal Intergenic	ENSMUST00000127494.1	102300
chr2:57523118	cg13181002	FALSE	FALSE	NA	NA	NA	0.00157056	0.0263539	0.00668015	0.519911	0.535657	0.0157462	up	ENSMUSG00000026827	Gpd2	glycerol phosphate dehydrogenase 2, mitochondrial	Distal Intergenic	ENSMUST00000154612.1	255741
chr3:89390863	cg06607996	FALSE	FALSE	NA	NA	NA	0.00157028	0.0263539	0.0042346	0.269126	0.292029	0.0229027	up	ENSMUSG00000074466	Gm15417	predicted gene 15417	Promoter	ENSMUST00000145400.7	-987
chr7:137231278	cg22715479	FALSE	FALSE	NA	NA	NA	0.00157266	0.026355	0.00936291	0.44146	0.478506	0.037046	up	ENSMUSG00000109722	Gm10578	predicted gene 10578	Exon (ENSMUST00000169486.8/13593, exon 8 of 16)	ENSMUST00000209747.1	-3405
chr13:116575733	cg19584522	FALSE	FALSE	NA	NA	NA	0.00157821	0.0264104	0.00729519	0.181703	0.208465	0.0267623	up	ENSMUSG00000114290	4930435F18Rik	RIKEN cDNA 4930435F18 gene	Intron (ENSMUST00000224048.1/ENSMUST00000224048.1, intron 1 of 1)	ENSMUST00000224552.1	262445
chr5:100035684	cg04929868	FALSE	FALSE	NA	NA	NA	0.0015781	0.0264104	0.00622452	0.736115	0.756288	0.020173	up	ENSMUSG00000029328	Hnrnpdl	heterogeneous nuclear ribonucleoprotein D-like	Promoter	ENSMUST00000135424.6	384
chr15:75778289	cg12835547	FALSE	FALSE	NA	NA	NA	0.00158635	0.0265279	0.00634833	0.561541	0.594781	0.0332393	up	ENSMUSG00000047591	Mafa	v-maf musculoaponeurotic fibrosarcoma oncogene family, protein A (avian)	Intron (ENSMUST00000100538.3/223642, intron 8 of 11)	ENSMUST00000062002.5	-30061
chr3:144195992	cg09531328	FALSE	FALSE	NA	NA	NA	0.00158921	0.0265569	-0.00571855	0.927013	0.917429	-0.00958456	down	ENSMUSG00000028266	Lmo4	LIM domain only 4	Promoter	ENSMUST00000148128.1	-1174
chr5:48220008	cg00842154	FALSE	FALSE	NA	NA	NA	0.00159061	0.0265614	0.00902913	0.770483	0.791687	0.0212042	up	ENSMUSG00000031558	Slit2	slit guidance ligand 2	Exon (ENSMUST00000173107.7/20563, exon 14 of 36)	ENSMUST00000172824.7	-3463
chr2:45044950	cg00044472	FALSE	FALSE	NA	NA	NA	0.00159279	0.0265792	0.00599433	0.204028	0.215327	0.0112993	up	ENSMUSG00000026872	Zeb2	zinc finger E-box binding homeobox 2	Intron (ENSMUST00000176438.8/24136, intron 3 of 10)	ENSMUST00000201413.3	9291
chr4:22103154	cg23090567	FALSE	FALSE	NA	NA	NA	0.00159769	0.026642	0.00607689	0.499993	0.533491	0.0334971	up	ENSMUSG00000028246	Faxc	failed axon connections homolog	Distal Intergenic	ENSMUST00000155220.1	144698
chr9:72616771	cg26303013	FALSE	FALSE	NA	NA	NA	0.00160234	0.0267007	0.00473745	0.768294	0.790814	0.0225204	up	ENSMUSG00000032216	Nedd4	neural precursor cell expressed, developmentally down-regulated 4	Exon (ENSMUST00000163401.8/319758, exon 9 of 9)	ENSMUST00000034740.14	-45575
chr5:120431854	cg03190580	FALSE	FALSE	NA	NA	NA	0.0016087	0.0267879	0.00207757	0.00901391	0.00921884	0.00020493	up	ENSMUSG00000029595	Lhx5	LIM homeobox protein 5	Promoter	ENSMUST00000031591.9	155
chr6:12039250	cg07250387	FALSE	FALSE	NA	NA	NA	0.00161772	0.0269191	0.00349156	0.928636	0.932035	0.00339915	up	ENSMUSG00000029629	Phf14	PHD finger protein 14	Intron (ENSMUST00000115511.8/75725, intron 16 of 17)	ENSMUST00000214543.1	-5129
chr7:109191928	cg22423529	FALSE	FALSE	NA	NA	NA	0.00161952	0.0269301	0.00741652	0.0716429	0.0848234	0.0131805	up	ENSMUSG00000036111	Lmo1	LIM domain only 1	Distal Intergenic	ENSMUST00000207178.1	-16721
chr2:115863213	cg02023768	FALSE	FALSE	NA	NA	NA	0.00162345	0.0269765	-0.00632334	0.903449	0.894082	-0.00936758	down	ENSMUSG00000027210	Meis2	Meis homeobox 2	3' UTR	ENSMUST00000189640.6	5654
chr14:21369214	cg15325057	FALSE	FALSE	NA	NA	NA	0.00162662	0.0270101	0.00616997	0.305623	0.302939	-0.00268402	up	ENSMUSG00000039197	Adk	adenosine kinase	Promoter	ENSMUST00000224974.1	144
chr19:60242748	cg12220474	FALSE	FALSE	NA	NA	NA	0.00163199	0.027079	0.00612113	0.902803	0.907467	0.00466407	up	ENSMUSG00000057858	Fam204a	family with sequence similarity 204, member A	Intron (ENSMUST00000186261.1/ENSMUST00000186261.1, intron 1 of 1)	ENSMUST00000237339.1	-16047
chr5:106350263	cg14456595	FALSE	FALSE	NA	NA	NA	0.00163306	0.027079	0.00700009	0.321653	0.35236	0.0307077	up	ENSMUSG00000105508	Gm32921	predicted gene, 32921	Distal Intergenic	ENSMUST00000200592.1	28923
chr6:33465666	cg03925018	FALSE	FALSE	NA	NA	NA	0.00163974	0.0271188	0.00765568	0.467595	0.50707	0.0394754	up	ENSMUSG00000029763	Exoc4	exocyst complex component 4	Intron (ENSMUST00000052266.14/20336, intron 9 of 17)	ENSMUST00000156207.1	132249
chr6:72631061	cg16270389	FALSE	FALSE	NA	NA	NA	0.00164005	0.0271188	0.0104179	0.708713	0.762144	0.0534303	up	ENSMUSG00000055799	Tcf7l1	transcription factor 7 like 1 (T cell specific, HMG box)	Promoter	ENSMUST00000141743.1	-791
chr6:93913636	cg27009690	FALSE	FALSE	NA	NA	NA	0.00163842	0.0271188	0.0126067	0.077335	0.0935428	0.0162078	up	ENSMUSG00000045095	Magi1	membrane associated guanylate kinase, WW and PDZ domain containing 1	Promoter	ENSMUST00000093769.7	54
chr9:107522109	cg02861454	FALSE	FALSE	NA	NA	NA	0.00163755	0.0271188	0.00789886	0.153471	0.174361	0.0208901	up	ENSMUSG00000010066	Cacna2d2	calcium channel, voltage-dependent, alpha 2/delta subunit 2	Exon (ENSMUST00000164988.8/56808, exon 23 of 38)	ENSMUST00000168959.1	-4548
chr7:36789417	cg10557100	FALSE	FALSE	NA	NA	NA	0.0016459	0.0271966	-0.00378057	0.956881	0.953594	-0.0032864	down	ENSMUSG00000021217	Tshz3	teashirt zinc finger family member 3	Distal Intergenic	ENSMUST00000176413.1	91200
chr13:55556084	cg10856741	FALSE	FALSE	NA	NA	NA	0.00165202	0.0272785	0.00687469	0.535674	0.573854	0.03818	up	ENSMUSG00000021495	Fam193b	family with sequence similarity 193, member B	Exon (ENSMUST00000225240.2/212483, exon 2 of 9)	ENSMUST00000224486.1	-3755
chr8:107603485	cg01045442	FALSE	FALSE	NA	NA	NA	0.00166012	0.0273931	-0.00519049	0.882222	0.877034	-0.00518824	down	ENSMUSG00000039067	Psmd7	proteasome (prosome, macropain) 26S subunit, non-ATPase, 7	Distal Intergenic	ENSMUST00000044106.5	-15021
chr1:56845686	cg26615080	FALSE	FALSE	NA	NA	NA	0.00166339	0.0274104	0.00746201	0.749767	0.785728	0.0359605	up	ENSMUSG00000038331	Satb2	special AT-rich sequence binding protein 2	Exon (ENSMUST00000042857.13/212712, exon 8 of 10)	ENSMUST00000176759.1	124154
chr6:51993405	cg05215308	FALSE	FALSE	NA	NA	NA	0.00166349	0.0274104	0.00533426	0.854568	0.873778	0.0192096	up	ENSMUSG00000059182	Skap2	src family associated phosphoprotein 2	Exon (ENSMUST00000203313.1/54353, exon 4 of 4)	ENSMUST00000078214.7	19110
chr13:109837597	cg01065375	FALSE	FALSE	NA	NA	NA	0.00167021	0.027502	0.00695218	0.537949	0.574114	0.0361649	up	ENSMUSG00000021699	Pde4d	phosphodiesterase 4D, cAMP specific	Intron (ENSMUST00000122041.7/238871, intron 7 of 16)	ENSMUST00000119672.7	-65505
chr4:43547666	cg09980083	FALSE	FALSE	NA	NA	NA	0.00167343	0.0275359	-0.00720511	0.866626	0.851351	-0.015275	down	ENSMUSG00000028465	Tln1	talin 1	Promoter	ENSMUST00000134623.1	-19
chr4:132328506	cg09897697	FALSE	FALSE	NA	NA	NA	0.00167807	0.0275929	0.00528464	0.789386	0.801704	0.0123186	up	ENSMUSG00000028898	Trnau1ap	tRNA selenocysteine 1 associated protein 1	Promoter	ENSMUST00000147652.7	883
chr2:72598128	cg00976065	FALSE	FALSE	NA	NA	NA	0.00168149	0.0276299	0.00847201	0.798888	0.803717	0.00482965	up	ENSMUSG00000085252	8430437L04Rik	RIKEN cDNA 8430437L04 gene	Distal Intergenic	ENSMUST00000124829.1	-105382
chr2:38137350	cg17917881	FALSE	FALSE	NA	NA	NA	0.0016853	0.0276732	0.0060898	0.38107	0.409793	0.0287232	up	ENSMUSG00000035392	Dennd1a	DENN/MADD domain containing 1A	Intron (ENSMUST00000102787.9/227801, intron 3 of 21)	ENSMUST00000126889.7	28731
chr9:36941265	cg17189003	FALSE	FALSE	NA	NA	NA	0.00168646	0.0276732	0.0096774	0.364662	0.412401	0.0477393	up	ENSMUSG00000035934	Pknox2	Pbx/knotted 1 homeobox 2	Intron (ENSMUST00000177218.7/208076, intron 3 of 10)	ENSMUST00000175938.8	46007
chr12:53948176	cg12830284	FALSE	FALSE	NA	NA	NA	0.00169334	0.0277283	0.00538825	0.858136	0.868111	0.0099747	up	ENSMUSG00000035105	Egln3	egl-9 family hypoxia-inducible factor 3	Intron (ENSMUST00000223358.1/27386, intron 5 of 10)	ENSMUST00000039516.3	255684
chr13:81523548	cg19123610	FALSE	FALSE	NA	NA	NA	0.00169232	0.0277283	-0.00277693	0.954395	0.953772	-0.000623077	down	ENSMUSG00000069170	Adgrv1	adhesion G protein-coupled receptor V1	Exon (ENSMUST00000095585.10/110789, exon 31 of 90)	ENSMUST00000129725.1	9833
chr2:63978335	cg03904814	FALSE	FALSE	NA	NA	NA	0.00169242	0.0277283	-0.004885	0.805124	0.789675	-0.0154497	down	ENSMUSG00000075324	Fign	fidgetin	3' UTR	ENSMUST00000126042.1	119653
chr11:96324348	cg19826361	FALSE	FALSE	NA	NA	NA	0.00170501	0.0278319	0.00592827	0.0632141	0.0738945	0.0106804	up	ENSMUSG00000048763	Hoxb3	homeobox B3	Promoter	ENSMUST00000093944.9	1022
chr18:84414587	cg24582152	FALSE	FALSE	NA	NA	NA	0.0017028	0.0278319	0.00802545	0.259187	0.290146	0.0309587	up	ENSMUSG00000048410	Zfp407	zinc finger protein 407	Intron (ENSMUST00000125450.8/240476, intron 2 of 2)	ENSMUST00000143597.1	-2167
chr2:109884207	cg13632042	FALSE	FALSE	NA	NA	NA	0.00170471	0.0278319	0.00703731	0.44196	0.465645	0.0236843	up	ENSMUSG00000027162	Lin7c	lin-7 homolog C (C. elegans)	Distal Intergenic	ENSMUST00000028583.7	-6646
chr2:18045851	cg07097963	FALSE	FALSE	NA	NA	NA	0.00170555	0.0278319	0.00924973	0.645203	0.670566	0.0253631	up	ENSMUSG00000054057	A930004D18Rik	RIKEN cDNA A930004D18 gene	Exon (ENSMUST00000091420.5/ENSMUST00000091420.5, exon 2 of 2)	ENSMUST00000066163.2	-8114
chr5:77602193	cg27511453	FALSE	FALSE	NA	NA	NA	0.00170343	0.0278319	0.00607182	0.36923	0.392842	0.0236124	up	ENSMUSG00000107232	1700017L05Rik	RIKEN cDNA 1700017L05 gene	Distal Intergenic	ENSMUST00000201654.1	136705
chr2:116043244	cg23534420	FALSE	FALSE	NA	NA	NA	0.00171081	0.0278983	0.00724152	0.398664	0.427234	0.0285698	up	ENSMUSG00000027210	Meis2	Meis homeobox 2	Promoter	ENSMUST00000151279.7	-1198
chr13:107767468	cg16165290	FALSE	FALSE	NA	NA	NA	0.00171905	0.027938	0.00449876	0.29771	0.317116	0.0194068	up	ENSMUSG00000032846	Zswim6	zinc finger SWIM-type containing 6	Intron (ENSMUST00000225822.1/67263, intron 4 of 12)	ENSMUST00000225197.1	-19186
chr15:40533714	cg07733153	FALSE	FALSE	NA	NA	NA	0.00171915	0.027938	0.00906906	0.281715	0.328495	0.0467809	up	ENSMUSG00000056332	Gm16294	predicted gene 16294	Distal Intergenic	ENSMUST00000070382.4	-6437
chr18:13704343	cg07493173	FALSE	FALSE	NA	NA	NA	0.00171515	0.027938	-0.00644236	0.819004	0.796023	-0.0229813	down	ENSMUSG00000024420	Zfp521	zinc finger protein 521	Intron (ENSMUST00000025288.8/225207, intron 7 of 7)	ENSMUST00000234502.1	139489
chr19:53832723	cg03886135	FALSE	FALSE	NA	NA	NA	0.00171853	0.027938	0.00465787	0.295978	0.31002	0.0140414	up	ENSMUSG00000043639	Rbm20	RNA binding motif protein 20	Exon (ENSMUST00000164202.8/73713, exon 6 of 14)	ENSMUST00000161856.1	-10487
chr2:28875808	cg05090858	FALSE	FALSE	NA	NA	NA	0.00171752	0.027938	0.0048782	0.558226	0.572308	0.0140818	up	ENSMUSG00000026806	Ddx31	DEAD/H (Asp-Glu-Ala-Asp/His) box polypeptide 31	Exon (ENSMUST00000113853.2/227674, exon 16 of 20)	ENSMUST00000152685.1	18667
chr9:45720233	cg24970822	FALSE	FALSE	NA	NA	NA	0.0017228	0.0279781	0.00841034	0.673974	0.690719	0.0167452	up	ENSMUSG00000032087	Dscaml1	DS cell adhesion molecule like 1	Intron (ENSMUST00000034592.9/114873, intron 17 of 32)	ENSMUST00000216685.1	17623
chr16:8831370	cg13426955	FALSE	FALSE	NA	NA	NA	0.00172524	0.0279793	0.00562145	0.046485	0.051496	0.00501104	up	ENSMUSG00000022507	1810013L24Rik	RIKEN cDNA 1810013L24 gene	Promoter	ENSMUST00000229318.1	49
chr2:147968828	cg22081744	FALSE	FALSE	NA	NA	NA	0.00172523	0.0279793	0.00481061	0.544225	0.564204	0.019979	up	ENSMUSG00000037025	Foxa2	forkhead box A2	Intron (ENSMUST00000129082.1/ENSMUST00000129082.1, intron 2 of 6)	ENSMUST00000146242.1	76636
chr11:21827930	cg03433076	FALSE	FALSE	NA	NA	NA	0.00173152	0.0280466	0.00661599	0.781592	0.811422	0.0298295	up	ENSMUSG00000020319	Wdpcp	WD repeat containing planar cell polarity effector	Intron (ENSMUST00000020568.9/216560, intron 14 of 17)	ENSMUST00000128794.1	14531
chr2:169078340	cg09715291	FALSE	FALSE	NA	NA	NA	0.00173177	0.0280466	0.00606838	0.818354	0.834893	0.0165387	up	ENSMUSG00000086348	1700017J07Rik	RIKEN cDNA 1700017J07 gene	Distal Intergenic	ENSMUST00000140241.1	100072
chr14:122367394	cg05877118	FALSE	FALSE	NA	NA	NA	0.00173617	0.0280987	0.00554247	0.689206	0.707676	0.0184699	up	ENSMUSG00000064052	Gm5089	predicted gene 5089	Intron (ENSMUST00000026625.6/69634, intron 2 of 7)	ENSMUST00000228409.1	39349
chr11:69361190	cg01670963	FALSE	FALSE	NA	NA	NA	0.00174122	0.0281034	0.00532311	0.750699	0.760815	0.0101161	up	ENSMUSG00000018474	Chd3	chromodomain helicase DNA binding protein 3	Promoter	ENSMUST00000154046.7	531
chr6:23272758	cg12307242	FALSE	FALSE	NA	NA	NA	0.00173844	0.0281034	0.00757641	0.804989	0.820538	0.0155494	up	ENSMUSG00000029697	Fezf1	Fez family zinc finger 1	Intron (ENSMUST00000166458.8/320405, intron 28 of 29)	ENSMUST00000031709.6	-24396
chr7:24953599	cg23202167	FALSE	FALSE	NA	NA	NA	0.00174082	0.0281034	0.0110241	0.793126	0.807357	0.014231	up	ENSMUSG00000108367	Gm4881	predicted gene 4881	Distal Intergenic	ENSMUST00000206705.2	-9105
chr9:108568832	cg16766999	FALSE	FALSE	NA	NA	NA	0.00173934	0.0281034	-0.0113099	0.900045	0.890259	-0.00978612	down	ENSMUSG00000065579	Mir425	microRNA 425	Promoter	ENSMUST00000083645.1	55
chr2:159107986	cg02551506	FALSE	FALSE	NA	NA	NA	0.00174668	0.0281722	-0.00492331	0.750869	0.74604	-0.00482883	down	ENSMUSG00000027655	Dhx35	DEAH (Asp-Glu-Ala-His) box polypeptide 35	Distal Intergenic	ENSMUST00000143195.1	257357
chr7:136197486	cg09834361	FALSE	FALSE	NA	NA	NA	0.00175212	0.0282215	0.00765833	0.607275	0.629094	0.0218185	up	ENSMUSG00000110027	C030029H02Rik	RIKEN cDNA C030029H02 gene	Distal Intergenic	ENSMUST00000210438.1	-70838
chrX:157297373	cg08722450	FALSE	FALSE	NA	NA	NA	0.00175097	0.0282215	0.00429526	0.692161	0.703262	0.0111006	up	ENSMUSG00000057457	Phex	phosphate regulating endopeptidase homolog, X-linked	Intron (ENSMUST00000079945.10/18675, intron 12 of 21)	ENSMUST00000079945.10	117913
chr1:190714063	cg26712198	FALSE	FALSE	NA	NA	NA	0.00176175	0.0283282	0.00523175	0.611628	0.619182	0.00755452	up	ENSMUSG00000089872	Rps6kc1	ribosomal protein S6 kinase polypeptide 1	Intron (ENSMUST00000159624.7/320119, intron 11 of 12)	ENSMUST00000160891.1	96400
chr4:154492973	cg01072364	FALSE	FALSE	NA	NA	NA	0.00176235	0.0283282	0.00734356	0.65529	0.680763	0.0254728	up	ENSMUSG00000039410	Prdm16	PR domain containing 16	Intron (ENSMUST00000030902.12/70673, intron 2 of 16)	ENSMUST00000135064.1	35792
chr6:52246027	cg05977669	FALSE	FALSE	NA	NA	NA	0.0017615	0.0283282	0.00492932	0.203102	0.208461	0.00535895	up	ENSMUSG00000086427	Hoxa11os	homeobox A11, opposite strand	Promoter	ENSMUST00000141850.1	38
chr11:44904276	cg20256450	TRUE	TRUE	NA	NA	NA	0.00176732	0.0283311	0.00674348	0.712561	0.714903	0.00234201	up	ENSMUSG00000057098	Ebf1	early B cell factor 1	Intron (ENSMUST00000109268.1/13591, intron 8 of 15)	ENSMUST00000140822.1	-7862
chr19:45248953	cg24514256	FALSE	FALSE	NA	NA	NA	0.00176557	0.0283311	0.00741567	0.397538	0.440262	0.0427241	up	ENSMUSG00000025216	Lbx1	ladybird homeobox 1	Distal Intergenic	ENSMUST00000099401.5	-13141
chr9:36922296	cg02231349	FALSE	FALSE	NA	NA	NA	0.00176697	0.0283311	0.00894352	0.331029	0.36285	0.0318208	up	ENSMUSG00000032118	Fez1	fasciculation and elongation protein zeta 1 (zygin I)	Intron (ENSMUST00000177218.7/208076, intron 5 of 10)	ENSMUST00000161978.1	51793
chr9:43102137	cg13787598	FALSE	FALSE	NA	NA	NA	0.00176552	0.0283311	0.00596827	0.292963	0.32044	0.0274765	up	ENSMUSG00000059495	Arhgef12	Rho guanine nucleotide exchange factor (GEF) 12	Intron (ENSMUST00000165665.8/69632, intron 1 of 40)	ENSMUST00000072767.6	3349
chr16:67031148	cg21859328	FALSE	FALSE	NA	NA	NA	0.0017718	0.0283836	0.00751286	0.751339	0.769317	0.0179778	up	ENSMUSG00000064115	Cadm2	cell adhesion molecule 2	Intron (ENSMUST00000114292.7/239857, intron 1 of 9)	ENSMUST00000128168.2	-77814
chr11:96579237	cg02351188	FALSE	FALSE	NA	NA	NA	0.00177516	0.0284182	0.00752948	0.501933	0.519431	0.017498	up	ENSMUSG00000057058	Skap1	src family associated phosphoprotein 1	Intron (ENSMUST00000103154.10/78473, intron 4 of 12)	ENSMUST00000127639.1	89376
chr2:34256384	cg00670697	FALSE	FALSE	NA	NA	NA	0.00177771	0.0284397	0.00678581	0.666967	0.690074	0.0231064	up	ENSMUSG00000038718	Pbx3	pre B cell leukemia homeobox 3	Intron (ENSMUST00000113132.8/18516, intron 2 of 7)	ENSMUST00000176213.7	32468
chr6:88204660	cg08592280	FALSE	FALSE	NA	NA	NA	0.00177992	0.0284558	0.0101936	0.194066	0.23279	0.0387242	up	ENSMUSG00000015053	Gata2	GATA binding protein 2	Promoter	ENSMUST00000203579.1	215
chr12:53926724	cg17368890	FALSE	FALSE	NA	NA	NA	0.00178194	0.0284689	0.0100489	0.553619	0.582725	0.0291061	up	ENSMUSG00000035105	Egln3	egl-9 family hypoxia-inducible factor 3	Intron (ENSMUST00000223358.1/27386, intron 4 of 10)	ENSMUST00000039516.3	277136
chr10:43511367	cg21249517	FALSE	FALSE	NA	NA	NA	0.00179478	0.028616	0.0119541	0.929341	0.931834	0.00249254	up	ENSMUSG00000019797	1700021F05Rik	RIKEN cDNA 1700021F05 gene	Exon (ENSMUST00000167488.8/331623, exon 4 of 4)	ENSMUST00000152926.1	14476
chr2:31495396	cg00170518	FALSE	FALSE	NA	NA	NA	0.00179373	0.028616	0.00584492	0.517028	0.549623	0.0325947	up	ENSMUSG00000046687	Gm5424	argininosuccinate synthase pseudogene	Intron (ENSMUST00000102840.4/11898, intron 9 of 15)	ENSMUST00000126474.6	-2376
chr2:37852409	cg26385432	FALSE	FALSE	NA	NA	NA	0.00179433	0.028616	-0.0057409	0.919381	0.907754	-0.0116269	down	ENSMUSG00000035392	Dennd1a	DENN/MADD domain containing 1A	Promoter	ENSMUST00000136460.1	31
chr4:97582015	cg18434824	FALSE	FALSE	NA	NA	NA	0.00179713	0.0286341	0.00483592	0.75135	0.764216	0.0128665	up	NA	E130114P18Rik	RIKEN cDNA E130114P18 gene	Intron (ENSMUST00000148653.7/319865, intron 1 of 4)	ENSMUST00000148653.7	2581
chr19:8822899	cg13362034	FALSE	FALSE	NA	NA	NA	0.00180003	0.0286609	0.00793971	0.211065	0.246923	0.0358578	up	ENSMUSG00000071659	Hnrnpul2	heterogeneous nuclear ribonucleoprotein U-like 2	Exon (ENSMUST00000096753.4/68693, exon 2 of 14)	ENSMUST00000237237.1	2627
chr1:56845650	cg19658834	FALSE	FALSE	NA	NA	NA	0.00180454	0.0287135	0.00714252	0.603319	0.642474	0.0391546	up	ENSMUSG00000038331	Satb2	special AT-rich sequence binding protein 2	Exon (ENSMUST00000042857.13/212712, exon 8 of 10)	ENSMUST00000176759.1	124190
chr10:26327755	cg00902032	FALSE	FALSE	NA	NA	NA	0.001808	0.0287492	0.00656579	0.625502	0.652954	0.0274525	up	ENSMUSG00000039089	L3mbtl3	L3MBTL3 histone methyl-lysine binding protein	Exon (ENSMUST00000105519.9/237339, exon 11 of 21)	ENSMUST00000218665.1	-13141
chr9:63450648	cg04167324	FALSE	FALSE	NA	NA	NA	0.00181011	0.0287633	0.0100539	0.517977	0.564166	0.0461891	up	ENSMUSG00000032403	2300009A05Rik	RIKEN cDNA 2300009A05 gene	Intron (ENSMUST00000191455.6/ENSMUST00000191455.6, intron 1 of 3)	ENSMUST00000168665.2	-51407
chrX:93410060	cg12317253	FALSE	FALSE	NA	NA	NA	0.00181338	0.0287959	0.00508676	0.877808	0.888991	0.0111822	up	ENSMUSG00000006678	Pola1	polymerase (DNA directed), alpha 1	Intron (ENSMUST00000006856.2/18968, intron 35 of 36)	ENSMUST00000142479.1	80886
chr8:26661231	cg25054515	FALSE	FALSE	NA	NA	NA	0.0018158	0.028815	0.0115662	0.696991	0.728466	0.0314756	up	ENSMUSG00000100335	2310008N11Rik	RIKEN cDNA 2310008N11 gene	Distal Intergenic	ENSMUST00000189978.1	163192
chr4:148897401	cg23778391	FALSE	FALSE	NA	NA	NA	0.00182083	0.0288754	0.00826018	0.93285	0.945795	0.0129443	up	ENSMUSG00000028977	Casz1	castor zinc finger 1	Intron (ENSMUST00000094464.9/69743, intron 3 of 15)	ENSMUST00000147270.1	-3748
chr17:85527417	cg25332718	FALSE	FALSE	NA	NA	NA	0.00182833	0.028975	0.00517093	0.67797	0.697659	0.0196884	up	ENSMUSG00000038805	Six3	sine oculis-related homeobox 3	Distal Intergenic	ENSMUST00000175898.3	-86191
chr4:57883179	cg12277787	FALSE	FALSE	NA	NA	NA	0.00183076	0.028994	-0.00308509	0.961867	0.961288	-0.000578736	down	NA	NA	NA	3' UTR	ENSMUST00000102902.3	29020
chr2:104471428	cg18349569	FALSE	FALSE	NA	NA	NA	0.0018378	0.029086	-0.00667256	0.891595	0.881996	-0.00959863	down	ENSMUSG00000027177	Hipk3	homeodomain interacting protein kinase 3	Exon (ENSMUST00000028600.13/15259, exon 2 of 16)	ENSMUST00000111124.7	22262
chr13:40715629	cg24206172	FALSE	FALSE	NA	NA	NA	0.00184281	0.0291262	0.00921188	0.353622	0.381553	0.0279312	up	ENSMUSG00000097752	Gm26688	predicted gene, 26688	3' UTR	ENSMUST00000181176.2	-12179
chr7:97388500	cg21615655	FALSE	FALSE	NA	NA	NA	0.00184194	0.0291262	0.00650271	0.871593	0.888168	0.0165758	up	ENSMUSG00000035704	Alg8	asparagine-linked glycosylation 8 (alpha-1,3-glucosyltransferase)	Promoter	ENSMUST00000149031.1	458
chr2:45024633	cg27406900	FALSE	FALSE	NA	NA	NA	0.00184802	0.0291891	0.00544295	0.505951	0.519562	0.0136108	up	ENSMUSG00000026872	Zeb2	zinc finger E-box binding homeobox 2	Promoter	ENSMUST00000209076.1	-963
chr14:105085121	cg04685888	FALSE	FALSE	NA	NA	NA	0.00185409	0.0292655	0.00922226	0.633587	0.678086	0.044499	up	ENSMUSG00000022119	Rbm26	RNA binding motif protein 26	Distal Intergenic	ENSMUST00000164319.1	29340
chr4:42950771	cg24402533	FALSE	FALSE	NA	NA	NA	0.00185685	0.0292895	0.00453483	0.407145	0.429216	0.0220705	up	ENSMUSG00000036052	Dnajb5	DnaJ heat shock protein family (Hsp40) member B5	Promoter	ENSMUST00000153807.1	331
chr4:82494991	cg20158292	FALSE	FALSE	NA	NA	NA	0.00185998	0.0293082	0.00732159	0.396939	0.426155	0.0292161	up	ENSMUSG00000008575	Nfib	nuclear factor I/B	Intron (ENSMUST00000050872.14/18028, intron 2 of 11)	ENSMUST00000152588.1	4325
chr8:91827699	cg10985231	FALSE	FALSE	NA	NA	NA	0.00186052	0.0293082	0.009498	0.826361	0.835759	0.00939786	up	ENSMUSG00000031734	Irx3	Iroquois related homeobox 3	Distal Intergenic	ENSMUST00000175795.3	-25632
chr11:103774236	cg24406686	FALSE	FALSE	NA	NA	NA	0.00186635	0.0293413	0.012403	0.127069	0.144094	0.0170249	up	ENSMUSG00000000125	Wnt3	wingless-type MMTV integration site family, member 3	Promoter	ENSMUST00000000127.5	86
chr5:103540981	cg10283177	FALSE	FALSE	NA	NA	NA	0.00186557	0.0293413	0.00498544	0.703106	0.719118	0.0160119	up	ENSMUSG00000034573	Ptpn13	protein tyrosine phosphatase, non-receptor type 13	Exon (ENSMUST00000199412.4/19249, exon 18 of 18)	ENSMUST00000200581.1	11415
chr7:48966000	cg11768290	FALSE	FALSE	NA	NA	NA	0.00186437	0.0293413	0.00961853	0.683683	0.736989	0.0533056	up	ENSMUSG00000052512	Nav2	neuron navigator 2	Exon (ENSMUST00000183531.1/78286, exon 2 of 2)	ENSMUST00000183659.7	6903
chr10:26327732	cg12034923	FALSE	FALSE	NA	NA	NA	0.00187333	0.0293875	0.00795759	0.240471	0.268737	0.0282657	up	ENSMUSG00000039089	L3mbtl3	L3MBTL3 histone methyl-lysine binding protein	Exon (ENSMUST00000105519.9/237339, exon 11 of 21)	ENSMUST00000218665.1	-13118
chr11:23261880	cg20367539	FALSE	FALSE	NA	NA	NA	0.00187426	0.0293875	0.00706675	0.716407	0.754266	0.0378592	up	ENSMUSG00000020290	Xpo1	exportin 1	Exon (ENSMUST00000020538.12/103573, exon 3 of 26)	ENSMUST00000136235.1	5291
chr19:60148961	cg18496572	FALSE	FALSE	NA	NA	NA	0.00187247	0.0293875	0.0054028	0.594945	0.614179	0.0192342	up	ENSMUSG00000053117	E330013P04Rik	RIKEN cDNA E330013P04 gene	Intron (ENSMUST00000065383.10/107376, intron 1 of 4)	ENSMUST00000190698.1	-2333
chr2:31596631	cg06444905	FALSE	FALSE	NA	NA	NA	0.00187346	0.0293875	-0.00476202	0.898187	0.890223	-0.00796406	down	ENSMUSG00000026843	Fubp3	far upstream element (FUSE) binding protein 3	3' UTR	ENSMUST00000134553.6	-6640
chr16:43410464	cg11125461	FALSE	FALSE	NA	NA	NA	0.00187856	0.0294285	-0.0106549	0.390663	0.322861	-0.0678018	down	ENSMUSG00000085499	Gm15713	predicted gene 15713	Intron (ENSMUST00000126354.7/56490, intron 7 of 7)	ENSMUST00000155900.1	9732
chr3:66490974	cg17655329	FALSE	FALSE	NA	NA	NA	0.00187937	0.0294285	0.00563585	0.364833	0.379762	0.0149289	up	ENSMUSG00000027831	Veph1	ventricular zone expressed PH domain-containing 1	Distal Intergenic	ENSMUST00000029419.7	-194137
chr1:193896494	cg15989225	FALSE	FALSE	NA	NA	NA	0.00188462	0.0294898	0.00669883	0.836783	0.851311	0.0145278	up	ENSMUSG00000103692	4930503O07Rik	RIKEN cDNA 4930503O07 gene	Distal Intergenic	ENSMUST00000193395.1	326265
chr13:94708221	cg04358187	FALSE	FALSE	NA	NA	NA	0.00188613	0.0294898	0.0079574	0.263245	0.276103	0.0128577	up	ENSMUSG00000042043	Tbca	tubulin cofactor A	Distal Intergenic	ENSMUST00000046644.6	-80689
chr2:137215709	cg17398139	FALSE	FALSE	NA	NA	NA	0.00188703	0.0294898	-0.00578753	0.934053	0.923442	-0.0106106	down	ENSMUSG00000027276	Jag1	jagged 1	Distal Intergenic	ENSMUST00000028735.7	-99065
chr4:114804214	cg02751864	FALSE	FALSE	NA	NA	NA	0.00189243	0.0295546	-0.00566484	0.882404	0.873414	-0.00899023	down	ENSMUSG00000055198	Gm12830	predicted gene 12830	Distal Intergenic	ENSMUST00000137570.1	-17508
chr13:72265655	cg23579234	FALSE	FALSE	NA	NA	NA	0.00189897	0.0296373	0.0123737	0.520411	0.572562	0.0521503	up	ENSMUSG00000060969	Irx1	Iroquois homeobox 1	Distal Intergenic	ENSMUST00000077337.8	-301932
chr1:163574968	cg07844624	FALSE	FALSE	NA	NA	NA	0.00190146	0.0296549	0.00646868	0.587058	0.611893	0.0248355	up	ENSMUSG00000040113	Mettl11b	methyltransferase like 11B	Distal Intergenic	ENSMUST00000159679.7	150264
chr9:101845153	cg10676006	FALSE	FALSE	NA	NA	NA	0.00190261	0.0296549	-0.00541919	0.933019	0.92767	-0.00534915	down	ENSMUSG00000032537	Ephb1	Eph receptor B1	Intron (ENSMUST00000187061.1/ENSMUST00000187061.1, intron 1 of 3)	ENSMUST00000215514.1	95414
chr19:45476094	cg14482397	FALSE	FALSE	NA	NA	NA	0.00191448	0.0298201	0.00645742	0.329531	0.357724	0.0281927	up	ENSMUSG00000025217	Btrc	beta-transducin repeat containing protein	Intron (ENSMUST00000223764.1/12234, intron 1 of 2)	ENSMUST00000224478.1	30586
chr12:54060779	cg01593388	FALSE	FALSE	NA	NA	NA	0.00192395	0.0299184	0.00622747	0.306128	0.318637	0.0125091	up	ENSMUSG00000035105	Egln3	egl-9 family hypoxia-inducible factor 3	Intron (ENSMUST00000223358.1/27386, intron 8 of 10)	ENSMUST00000039516.3	143081
chr15:75789116	cg22769247	FALSE	FALSE	NA	NA	NA	0.00192228	0.0299184	0.00874259	0.867712	0.877092	0.00937999	up	ENSMUSG00000075600	Zc3h3	zinc finger CCCH type containing 3	Intron (ENSMUST00000100538.3/223642, intron 4 of 11)	ENSMUST00000229000.1	23743
chr5:139611084	cg21047370	FALSE	FALSE	NA	NA	NA	0.00192458	0.0299184	0.00677953	0.624644	0.651718	0.0270734	up	ENSMUSG00000029546	Uncx	UNC homeobox	Distal Intergenic	ENSMUST00000174792.1	67186
chr4:117671998	cg13209512	FALSE	FALSE	NA	NA	NA	0.00193348	0.030037	0.00887198	0.861654	0.880857	0.0192029	up	ENSMUSG00000009640	Dmap1	DNA methyltransferase 1-associated protein 1	Intron (ENSMUST00000037127.14/140546, intron 8 of 8)	ENSMUST00000129510.1	9985
chr4:154499978	cg10245372	FALSE	FALSE	NA	NA	NA	0.00194085	0.0301316	0.00664648	0.329165	0.351312	0.0221463	up	ENSMUSG00000039410	Prdm16	PR domain containing 16	Intron (ENSMUST00000030902.12/70673, intron 2 of 16)	ENSMUST00000135064.1	28787
chr2:44576009	cg03826754	FALSE	FALSE	NA	NA	NA	0.00195211	0.0302866	0.0092263	0.663431	0.699034	0.0356024	up	ENSMUSG00000036890	Gtdc1	glycosyltransferase-like domain containing 1	Intron (ENSMUST00000112810.7/227835, intron 7 of 10)	ENSMUST00000143333.1	-4295
chr12:107082733	cg09200936	FALSE	FALSE	NA	NA	NA	0.00195488	0.0303096	0.00585106	0.664371	0.674716	0.0103452	up	ENSMUSG00000085820	4933406K04Rik	RIKEN cDNA 4933406K04 gene	Intron (ENSMUST00000143652.1/ENSMUST00000143652.1, intron 2 of 2)	ENSMUST00000149382.1	-366371
chr2:116850421	cg20876490	FALSE	FALSE	NA	NA	NA	0.00196143	0.0303912	0.0120928	0.35776	0.398574	0.0408147	up	ENSMUSG00000027355	Tmco5	transmembrane and coiled-coil domains 5	Exon (ENSMUST00000151391.1/ENSMUST00000151391.1, exon 4 of 4)	ENSMUST00000123598.7	-28270
chr9:90700723	cg12722365	FALSE	FALSE	NA	NA	NA	0.00196419	0.030414	0.00790151	0.689829	0.700646	0.010817	up	ENSMUSG00000037410	Tbc1d2b	TBC1 domain family, member 2B	Distal Intergenic	ENSMUST00000144348.7	-429919
chr2:147188403	cg00194857	FALSE	FALSE	NA	NA	NA	0.00196563	0.0304143	-0.00800468	0.208185	0.194432	-0.0137525	down	ENSMUSG00000053545	6430503K07Rik	RIKEN cDNA 6430503K07 gene	Promoter	ENSMUST00000144411.1	979
chr8:87737911	cg18734357	FALSE	FALSE	NA	NA	NA	0.00196678	0.0304143	0.0126273	0.530215	0.58872	0.0585048	up	ENSMUSG00000045333	Zfp423	zinc finger protein 423	Intron (ENSMUST00000165770.8/94187, intron 3 of 5)	ENSMUST00000174249.1	65912
chr12:88747100	cg20416844	FALSE	FALSE	NA	NA	NA	0.00197182	0.0304351	0.00556098	0.249594	0.273232	0.0236387	up	ENSMUSG00000066392	Nrxn3	neurexin III	Intron (ENSMUST00000167734.7/18191, intron 1 of 7)	ENSMUST00000167103.7	23991
chr8:105178636	cg11146440	FALSE	FALSE	NA	NA	NA	0.00197199	0.0304351	0.00597022	0.805632	0.836601	0.030969	up	ENSMUSG00000031885	Cbfb	core binding factor beta	Exon (ENSMUST00000052209.8/12400, exon 3 of 6)	ENSMUST00000187323.1	7072
chr8:84774583	cg11642756	FALSE	FALSE	NA	NA	NA	0.0019715	0.0304351	0.00566238	0.0799994	0.0884804	0.00848098	up	ENSMUSG00000001911	Nfix	nuclear factor I/X	Promoter	ENSMUST00000109762.7	-214
chr12:86153752	cg26476447	FALSE	FALSE	NA	NA	NA	0.00198769	0.0306573	0.0132687	0.77933	0.845084	0.0657546	up	ENSMUSG00000007867	Ift43	intraflagellar transport 43	Intron (ENSMUST00000054565.7/76411, intron 4 of 7)	ENSMUST00000220711.1	13804
chr14:22458175	cg16157644	FALSE	FALSE	NA	NA	NA	0.00199725	0.0307648	0.00404053	0.60963	0.628515	0.0188844	up	ENSMUSG00000114412	4930405A10Rik	RIKEN cDNA 4930405A10 gene	Intron (ENSMUST00000075639.10/76633, intron 2 of 6)	ENSMUST00000225327.1	84623
chr19:46244761	cg02631092	FALSE	FALSE	NA	NA	NA	0.00199699	0.0307648	0.00495782	0.348317	0.372199	0.0238827	up	ENSMUSG00000025224	Gbf1	golgi-specific brefeldin A-resistance factor 1	Promoter	ENSMUST00000176992.7	-1327
chr7:114897052	cg04141390	FALSE	FALSE	NA	NA	NA	0.00200608	0.0308806	0.00755457	0.678012	0.70847	0.0304578	up	ENSMUSG00000108379	A730082K24Rik	RIKEN cDNA A730082K24 gene	Distal Intergenic	ENSMUST00000205913.1	-51598
chr17:87746495	cg01724721	FALSE	FALSE	NA	NA	NA	0.00200828	0.0308944	0.0205	0.138587	0.159576	0.0209886	up	ENSMUSG00000024151	Msh2	mutS homolog 2	Exon (ENSMUST00000055221.8/210741, exon 2 of 2)	ENSMUST00000174703.1	49954
chr10:43439853	cg00872748	FALSE	FALSE	NA	NA	NA	0.00201669	0.0310035	0.00694107	0.465521	0.495644	0.0301231	up	ENSMUSG00000038214	Bend3	BEN domain containing 3	Exon (ENSMUST00000095725.10/71365, exon 8 of 8)	ENSMUST00000167488.8	-38978
chr14:58083245	cg13612652	FALSE	FALSE	NA	NA	NA	0.00202199	0.0310647	-0.00313186	0.953971	0.953945	-2.55634e-05	down	ENSMUSG00000021974	Fgf9	fibroblast growth factor 9	5' UTR	ENSMUST00000166770.1	6738
chr4:148904404	cg04209170	FALSE	FALSE	NA	NA	NA	0.00202715	0.0311001	0.00605557	0.859036	0.86221	0.0031738	up	ENSMUSG00000028977	Casz1	castor zinc finger 1	Intron (ENSMUST00000094464.9/69743, intron 4 of 15)	ENSMUST00000147270.1	3255
chr4:19641813	cg21710364	FALSE	FALSE	NA	NA	NA	0.00202659	0.0311001	0.00729395	0.720429	0.752467	0.0320386	up	ENSMUSG00000028229	Rmdn1	regulator of microtubule dynamics 1	Exon (ENSMUST00000108246.8/107568, exon 11 of 25)	ENSMUST00000108250.2	36362
chr4:71484576	cg20983335	FALSE	FALSE	NA	NA	NA	0.00202824	0.0311001	0.00787895	0.777446	0.802005	0.0245586	up	ENSMUSG00000008305	Tle1	transducin-like enhancer of split 1	Distal Intergenic	ENSMUST00000123259.1	636158
chr14:21991289	cg12911558	FALSE	FALSE	NA	NA	NA	0.00202999	0.0311067	0.00822472	0.586478	0.609471	0.022993	up	ENSMUSG00000039081	Zfp503	zinc finger protein 503	Distal Intergenic	ENSMUST00000043409.8	-1688
chr15:40533731	cg12811115	FALSE	FALSE	NA	NA	NA	0.00203607	0.0311192	0.0154271	0.269123	0.350884	0.0817612	up	ENSMUSG00000056332	Gm16294	predicted gene 16294	Distal Intergenic	ENSMUST00000070382.4	-6454
chr2:170071426	cg20512638	FALSE	FALSE	NA	NA	NA	0.00203515	0.0311192	0.0125344	0.59493	0.650552	0.0556214	up	ENSMUSG00000052056	Zfp217	zinc finger protein 217	3' UTR	ENSMUST00000063710.12	59794
chr3:127077588	cg23665306	FALSE	FALSE	NA	NA	NA	0.00203428	0.0311192	-0.00458423	0.917685	0.916381	-0.00130487	down	ENSMUSG00000032826	Ank2	ankyrin 2, brain	Exon (ENSMUST00000182078.8/109676, exon 5 of 46)	ENSMUST00000238781.1	47274
chr4:117645063	cg11770756	FALSE	FALSE	NA	NA	NA	0.00203235	0.0311192	0.00778122	0.397744	0.429441	0.0316964	up	ENSMUSG00000033423	Eri3	exoribonuclease 3	Intron (ENSMUST00000037127.14/140546, intron 7 of 8)	ENSMUST00000134379.1	7725
chr13:83869241	cg16866297	FALSE	FALSE	NA	NA	NA	0.00204054	0.0311472	0.00742655	0.317068	0.337411	0.0203429	up	ENSMUSG00000100891	2810049E08Rik	RIKEN cDNA 2810049E08 gene	Intron (ENSMUST00000185281.6/320203, intron 3 of 3)	ENSMUST00000185600.1	-21967
chr5:28944198	cg16688147	FALSE	FALSE	NA	NA	NA	0.00203938	0.0311472	-0.0035091	0.812845	0.801307	-0.0115377	down	ENSMUSG00000029130	Rnf32	ring finger protein 32	Distal Intergenic	ENSMUST00000160888.7	-251794
chr19:45494064	cg25327462	FALSE	FALSE	NA	NA	NA	0.00204715	0.0312078	0.0073118	0.634186	0.671765	0.0375793	up	ENSMUSG00000025217	Btrc	beta-transducin repeat containing protein	Intron (ENSMUST00000223764.1/12234, intron 1 of 2)	ENSMUST00000224478.1	48556
chr2:154421615	cg04337549	FALSE	FALSE	NA	NA	NA	0.00204643	0.0312078	0.0043488	0.30015	0.317994	0.0178443	up	ENSMUSG00000027488	Snta1	syntrophin, acidic 1	Distal Intergenic	ENSMUST00000109728.7	-13516
chr6:50984639	cg16471373	FALSE	FALSE	NA	NA	NA	0.00205758	0.0313466	0.00547243	0.41838	0.440567	0.0221874	up	ENSMUSG00000107667	C530044C16Rik	RIKEN cDNA C530044C16 gene	Distal Intergenic	ENSMUST00000204275.1	208315
chr1:173366044	cg19977798	FALSE	FALSE	NA	NA	NA	0.00206104	0.0313563	-0.00572056	0.24618	0.234176	-0.0120036	down	ENSMUSG00000005338	Cadm3	cell adhesion molecule 3	Intron (ENSMUST00000147604.7/383619, intron 1 of 11)	ENSMUST00000126963.1	1589
chr1:176929913	cg09415745	FALSE	FALSE	NA	NA	NA	0.00206026	0.0313563	-0.00189254	0.0338558	0.0331989	-0.000656915	down	ENSMUSG00000026504	Sdccag8	serologically defined colon cancer antigen 8	Intron (ENSMUST00000133305.7/76816, intron 14 of 16)	ENSMUST00000139589.1	-68096
chr16:43363165	cg20324735	FALSE	FALSE	NA	NA	NA	0.0020622	0.0313563	0.00628138	0.370557	0.414492	0.0439347	up	ENSMUSG00000022708	Zbtb20	zinc finger and BTB domain containing 20	Promoter	ENSMUST00000141941.7	117
chr1:6729820	cg24859789	FALSE	FALSE	NA	NA	NA	0.00206491	0.0313774	0.0118987	0.367395	0.415107	0.047713	up	ENSMUSG00000033740	St18	suppression of tumorigenicity 18	Promoter	ENSMUST00000043578.12	-231
chr14:22281823	cg03262814	FALSE	FALSE	NA	NA	NA	0.0020716	0.0314184	0.00672519	0.637771	0.655528	0.0177567	up	ENSMUSG00000063458	Lrmda	leucine rich melanocyte differentiation associated	Intron (ENSMUST00000075639.10/76633, intron 2 of 6)	ENSMUST00000159107.1	-28342
chr19:44817445	cg25686785	FALSE	FALSE	NA	NA	NA	0.00207122	0.0314184	0.00500613	0.622986	0.632155	0.00916882	up	ENSMUSG00000098952	Mir6405	microRNA 6405	Intron (ENSMUST00000174490.8/18504, intron 6 of 9)	ENSMUST00000184584.1	9039
chr8:108098862	cg25699563	FALSE	FALSE	NA	NA	NA	0.00206982	0.0314184	-0.0100785	0.910013	0.900387	-0.0096261	down	ENSMUSG00000038872	Zfhx3	zinc finger homeobox 3	Intron (ENSMUST00000220518.1/11906, intron 1 of 15)	ENSMUST00000220518.1	156218
chr12:106129314	cg20690148	FALSE	FALSE	NA	NA	NA	0.00207565	0.0314192	0.0116302	0.802797	0.844456	0.0416592	up	ENSMUSG00000021115	Vrk1	vaccinia related kinase 1	Distal Intergenic	ENSMUST00000220629.1	98597
chr2:94702781	cg14485755	FALSE	FALSE	NA	NA	NA	0.00207435	0.0314192	0.0067243	0.828186	0.840223	0.0120366	up	ENSMUSG00000027193	Api5	apoptosis inhibitor 5	Distal Intergenic	ENSMUST00000152454.7	-264645
chr3:42154693	cg13666700	FALSE	FALSE	NA	NA	NA	0.00207383	0.0314192	-0.00653776	0.320967	0.325928	0.00496123	down	ENSMUSG00000025766	D3Ertd751e	DNA segment, Chr 3, ERATO Doi 751, expressed	Distal Intergenic	ENSMUST00000195030.1	403497
chr3:51028932	cg16866615	FALSE	FALSE	NA	NA	NA	0.00208034	0.0314415	-0.0034607	0.940566	0.937317	-0.00324911	down	ENSMUSG00000023087	Noct	nocturnin	Distal Intergenic	ENSMUST00000023849.14	-195515
chr4:27988092	cg21969011	FALSE	FALSE	NA	NA	NA	0.00207886	0.0314415	0.00755517	0.575867	0.601806	0.0259392	up	ENSMUSG00000028289	Epha7	Eph receptor A7	Distal Intergenic	ENSMUST00000080934.10	-825039
chr5:75085353	cg27543103	FALSE	FALSE	NA	NA	NA	0.00208111	0.0314415	0.00639529	0.0476464	0.0514464	0.00379998	up	ENSMUSG00000035946	Gsx2	GS homeobox 2	Distal Intergenic	ENSMUST00000160104.2	9751
chr14:123065118	cg19488207	FALSE	FALSE	NA	NA	NA	0.0020825	0.0314424	0.00682952	0.411427	0.431192	0.0197653	up	ENSMUSG00000041594	Tmtc4	transmembrane and tetratricopeptide repeat containing 4	Intron (ENSMUST00000228377.1/ENSMUST00000228377.1, intron 1 of 3)	ENSMUST00000141478.1	-81083
chr2:155815788	cg02169632	FALSE	FALSE	NA	NA	NA	0.00209509	0.0316123	0.0061981	0.6159	0.654984	0.0390839	up	ENSMUSG00000074649	BC029722	cDNA sequence BC029722	Exon (ENSMUST00000029141.5/17391, exon 9 of 9)	ENSMUST00000124586.1	3638
chr9:47506239	cg06282832	FALSE	FALSE	NA	NA	NA	0.00209782	0.0316333	0.0114456	0.89832	0.922556	0.0242367	up	ENSMUSG00000032076	Cadm1	cell adhesion molecule 1	Distal Intergenic	ENSMUST00000114548.7	-23934
chr1:42540306	cg15644076	FALSE	FALSE	NA	NA	NA	0.00210843	0.0317397	0.00674953	0.286622	0.313332	0.0267109	up	ENSMUSG00000060424	Pantr1	POU domain, class 3, transcription factor 3 adjacent noncoding transcript 1	Distal Intergenic	ENSMUST00000176977.7	111373
chr4:8850587	cg17429628	FALSE	FALSE	NA	NA	NA	0.00210996	0.0317397	0.00465119	0.297059	0.31854	0.0214805	up	ENSMUSG00000041235	Chd7	chromodomain helicase DNA binding protein 7	Intron (ENSMUST00000039267.9/320790, intron 23 of 37)	ENSMUST00000222546.1	-4644
chr4:97575669	cg00935474	FALSE	FALSE	NA	NA	NA	0.00211025	0.0317397	0.00638553	0.371391	0.396554	0.0251625	up	NA	E130114P18Rik	RIKEN cDNA E130114P18 gene	Intron (ENSMUST00000148653.7/319865, intron 2 of 4)	ENSMUST00000148653.7	8927
chr9:61071194	cg15287673	FALSE	FALSE	NA	NA	NA	0.00211009	0.0317397	0.00708344	0.847662	0.864368	0.016706	up	ENSMUSG00000111807	4933433G08Rik	RIKEN cDNA 4933433G08 gene	Distal Intergenic	ENSMUST00000217392.1	34191
chr15:30480824	cg18890240	FALSE	FALSE	NA	NA	NA	0.00211387	0.031774	0.00822073	0.267607	0.308376	0.0407686	up	ENSMUSG00000022240	Ctnnd2	catenin (cadherin associated protein), delta 2	5' UTR	ENSMUST00000227004.1	23036
chr1:190942145	cg10018304	FALSE	FALSE	1.2643e-05	0.0164605	0.310662	0.00211708	0.031802	0.00753223	0.699047	0.738855	0.0398089	up	ENSMUSG00000026634	Angel2	angel homolog 2	Exon (ENSMUST00000027947.12/52477, exon 7 of 10)	ENSMUST00000146048.1	4893
chr13:107617531	cg19470227	FALSE	FALSE	NA	NA	NA	0.00212186	0.0318535	0.00301808	0.948965	0.953547	0.00458208	up	ENSMUSG00000102000	1700006H21Rik	RIKEN cDNA 1700006H21 gene	Distal Intergenic	ENSMUST00000188960.6	-69866
chr11:3294484	cg17523042	FALSE	FALSE	NA	NA	NA	0.00212349	0.0318578	0.00306248	0.523929	0.540461	0.0165323	up	ENSMUSG00000020453	Patz1	POZ (BTB) and AT hook containing zinc finger 1	5' UTR	ENSMUST00000136285.1	1616
chr3:86605939	cg01648756	FALSE	FALSE	NA	NA	NA	0.0021339	0.0319936	0.00968681	0.78389	0.819528	0.035638	up	ENSMUSG00000057777	Mab21l2	mab-21-like 2	Exon (ENSMUST00000192145.5/80877, exon 41 of 51)	ENSMUST00000191695.1	-57310
chr1:20429049	cg10596590	FALSE	FALSE	NA	NA	NA	0.00213774	0.0320308	0.0114457	0.485703	0.532005	0.0463014	up	ENSMUSG00000043760	Pkhd1	polycystic kidney and hepatic disease 1	Intron (ENSMUST00000088448.11/241035, intron 36 of 66)	ENSMUST00000132647.1	-19601
chr2:34288768	cg22661567	TRUE	TRUE	NA	NA	NA	0.00214306	0.0320902	0.00737186	0.641742	0.663348	0.0216058	up	ENSMUSG00000038718	Pbx3	pre B cell leukemia homeobox 3	Promoter	ENSMUST00000176213.7	84
chrX:93409563	cg09933182	FALSE	FALSE	NA	NA	NA	0.0021448	0.0320959	0.00394083	0.870298	0.881943	0.0116448	up	ENSMUSG00000006678	Pola1	polymerase (DNA directed), alpha 1	Intron (ENSMUST00000006856.2/18968, intron 35 of 36)	ENSMUST00000142479.1	81383
chr4:117302477	cg19963038	FALSE	FALSE	NA	NA	NA	0.00215108	0.0321491	0.00387168	0.392041	0.40508	0.0130385	up	ENSMUSG00000028677	Rnf220	ring finger protein 220	Intron (ENSMUST00000030439.14/66743, intron 3 of 14)	ENSMUST00000150148.1	-2449
chr9:34838462	cg14471944	FALSE	FALSE	NA	NA	NA	0.00215088	0.0321491	0.0106213	0.883574	0.903103	0.0195292	up	ENSMUSG00000032036	Kirrel3	kirre like nephrin family adhesion molecule 3	Intron (ENSMUST00000115148.8/67703, intron 2 of 16)	ENSMUST00000188658.1	-177990
chr2:32047482	cg11563967	FALSE	FALSE	NA	NA	NA	0.00215844	0.0322387	0.00773125	0.449315	0.467345	0.0180297	up	ENSMUSG00000099075	Mir7674	microRNA 7674	Exon (ENSMUST00000065398.12/227720, exon 33 of 36)	ENSMUST00000184964.1	-3464
chr17:90701927	cg22073028	FALSE	FALSE	NA	NA	NA	0.00216028	0.0322459	0.00701645	0.878916	0.892261	0.0133447	up	ENSMUSG00000024109	Nrxn1	neurexin I	Promoter	ENSMUST00000197224.1	-1153
chr9:61366220	cg02938338	FALSE	FALSE	NA	NA	NA	0.00216206	0.0322522	0.00590672	0.432455	0.44654	0.014085	up	ENSMUSG00000032280	Tle3	transducin-like enhancer of split 3	Distal Intergenic	ENSMUST00000178113.7	-6146
chr11:75015510	cg24657774	FALSE	FALSE	NA	NA	NA	0.00216445	0.0322635	0.00593425	0.0510559	0.0577601	0.00670418	up	ENSMUSG00000038290	Smg6	Smg-6 homolog, nonsense mediated mRNA decay factor (C. elegans)	Intron (ENSMUST00000045281.12/103677, intron 10 of 18)	ENSMUST00000140197.2	21657
chr19:45338555	cg08737024	FALSE	FALSE	NA	NA	NA	0.00216555	0.0322635	-0.00865077	0.64038	0.61183	-0.0285502	down	ENSMUSG00000025217	Btrc	beta-transducin repeat containing protein	Distal Intergenic	ENSMUST00000223764.1	-25179
chr15:41064292	cg26970749	FALSE	FALSE	NA	NA	NA	0.00216747	0.0322717	0.00922743	0.471929	0.513426	0.0414974	up	NA	4930555K19Rik	leucine rich repeat and sterile alpha motif containing 1 pseudogene	Intron (ENSMUST00000053467.5/22762, intron 5 of 7)	ENSMUST00000060066.5	-109195
chr18:25999468	cg07075226	FALSE	FALSE	NA	NA	NA	0.0021704	0.0322949	0.00864238	0.65804	0.696054	0.0380143	up	ENSMUSG00000024268	Celf4	CUGBP, Elav-like family member 4	Distal Intergenic	ENSMUST00000225477.1	-245311
chr11:117968203	cg08510667	FALSE	FALSE	NA	NA	NA	0.00217861	0.0323968	0.0183552	0.0177908	0.0321718	0.014381	up	ENSMUSG00000053113	Socs3	suppressor of cytokine signaling 3	Promoter	ENSMUST00000054002.3	983
chr7:37916918	cg12471304	FALSE	FALSE	NA	NA	NA	0.0021867	0.0324966	0.0059517	0.281329	0.30884	0.0275111	up	ENSMUSG00000030421	Uri1	URI1, prefoldin-like chaperone	Distal Intergenic	ENSMUST00000205918.1	45610
chr8:92545637	cg17399895	FALSE	FALSE	NA	NA	NA	0.00219228	0.032559	0.00699918	0.313406	0.339144	0.025738	up	ENSMUSG00000031738	Irx6	Iroquois homeobox 6	Distal Intergenic	ENSMUST00000034185.12	-128651
chr17:85528651	cg00567001	FALSE	FALSE	NA	NA	NA	0.00219789	0.0326074	0.00733794	0.740946	0.761368	0.0204218	up	ENSMUSG00000038805	Six3	sine oculis-related homeobox 3	Distal Intergenic	ENSMUST00000175898.3	-84957
chr2:157887768	cg25392006	FALSE	FALSE	NA	NA	NA	0.0021983	0.0326074	-0.0058379	0.78934	0.766753	-0.0225867	down	ENSMUSG00000037843	Vstm2l	V-set and transmembrane domain containing 2-like	Intron (ENSMUST00000029178.6/66642, intron 15 of 15)	ENSMUST00000109523.1	-26885
chr11:80557476	cg21269362	FALSE	FALSE	NA	NA	NA	0.00220109	0.0326284	0.00485815	0.516165	0.544039	0.027874	up	ENSMUSG00000085078	C030013C21Rik	RIKEN cDNA C030013C21 gene	Exon (ENSMUST00000041065.13/338367, exon 21 of 22)	ENSMUST00000133400.1	-48370
chr7:71145810	cg26322742	FALSE	FALSE	NA	NA	NA	0.00220285	0.032634	0.00607197	0.624581	0.649841	0.0252597	up	ENSMUSG00000100005	B130024G19Rik	RIKEN cDNA B130024G19 gene	Distal Intergenic	ENSMUST00000080024.5	757505
chr1:41158034	cg10779728	FALSE	FALSE	NA	NA	NA	0.00220474	0.0326414	0.00703154	0.239504	0.278074	0.0385707	up	ENSMUSG00000104072	4930448I06Rik	RIKEN cDNA 4930448I06 gene	Distal Intergenic	ENSMUST00000194002.1	23218
chr2:74736504	cg09601175	FALSE	FALSE	NA	NA	NA	0.00222089	0.03286	0.00685115	0.0536419	0.0633989	0.00975706	up	ENSMUSG00000079277	Hoxd3	homeobox D3	Promoter	ENSMUST00000111982.7	-11
chr16:23520703	cg20725021	FALSE	FALSE	NA	NA	NA	0.00222434	0.0328905	0.00585928	0.143769	0.166208	0.0224391	up	ENSMUSG00000022887	Masp1	mannan-binding lectin serine peptidase 1	Promoter	ENSMUST00000229619.1	-53
chr4:148771969	cg13475927	FALSE	FALSE	NA	NA	NA	0.00222975	0.0329498	0.00871518	0.106989	0.124501	0.0175126	up	ENSMUSG00000028977	Casz1	castor zinc finger 1	Distal Intergenic	ENSMUST00000094464.9	-32460
chr8:26689688	cg22699121	FALSE	FALSE	NA	NA	NA	0.00223384	0.0329897	0.00885521	0.484049	0.528866	0.0448172	up	ENSMUSG00000100335	2310008N11Rik	RIKEN cDNA 2310008N11 gene	Distal Intergenic	ENSMUST00000189978.1	134735
chr1:169313366	cg22804239	FALSE	FALSE	NA	NA	NA	0.00223692	0.0329938	0.0073908	0.560012	0.595709	0.0356968	up	ENSMUSG00000026683	Nuf2	NUF2, NDC80 kinetochore complex component	Distal Intergenic	ENSMUST00000195342.5	209016
chr18:78378157	cg06015753	FALSE	FALSE	NA	NA	NA	0.00223666	0.0329938	0.00973219	0.387481	0.427671	0.0401893	up	ENSMUSG00000024552	Slc14a2	solute carrier family 14 (urea transporter), member 2	Intron (ENSMUST00000237674.1/27411, intron 2 of 21)	ENSMUST00000025434.13	-169063
chrX:82815675	cg01701664	FALSE	FALSE	NA	NA	NA	0.0022442	0.0330806	0.00622442	0.793757	0.809479	0.0157224	up	ENSMUSG00000045103	Dmd	dystrophin, muscular dystrophy	Distal Intergenic	ENSMUST00000127295.7	-133195
chr4:99459895	cg05251553	FALSE	FALSE	NA	NA	NA	0.00226141	0.0333135	0.00646688	0.169028	0.195046	0.0260185	up	ENSMUSG00000067261	Foxd3	forkhead box D3	Distal Intergenic	ENSMUST00000087285.4	-196404
chr1:168479781	cg27359471	FALSE	FALSE	NA	NA	NA	0.0022738	0.0334752	0.00944523	0.941736	0.951358	0.00962242	up	ENSMUSG00000098407	Mir6348	microRNA 6348	Distal Intergenic	ENSMUST00000183804.1	-10862
chr1:68046876	cg15290048	FALSE	FALSE	NA	NA	NA	0.00227918	0.0335285	0.00471617	0.102762	0.115476	0.0127142	up	ENSMUSG00000062209	Erbb4	erb-b2 receptor tyrosine kinase 4	Intron (ENSMUST00000119142.7/13869, intron 25 of 27)	ENSMUST00000131148.1	251442
chr19:14803070	cg06290983	FALSE	FALSE	NA	NA	NA	0.00228026	0.0335285	0.00962641	0.537078	0.586374	0.0492963	up	ENSMUSG00000024642	Tle4	transducin-like enhancer of split 4	Distal Intergenic	ENSMUST00000167776.2	-205019
chr9:100252539	cg01325609	FALSE	FALSE	NA	NA	NA	0.00229195	0.0336794	0.00809762	0.879406	0.894956	0.0155504	up	ENSMUSG00000044244	Il20rb	interleukin 20 receptor beta	Distal Intergenic	ENSMUST00000125259.1	209196
chr1:187808142	cg23197154	FALSE	FALSE	NA	NA	NA	0.00230511	0.0338517	0.00863407	0.282314	0.316349	0.0340349	up	ENSMUSG00000026610	Esrrg	estrogen-related receptor gamma	Intron (ENSMUST00000127489.7/26381, intron 3 of 3)	ENSMUST00000027906.12	-189685
chr4:99375088	cg05668084	FALSE	FALSE	NA	NA	NA	0.00230944	0.0338557	0.00998086	0.878359	0.903701	0.0253416	up	ENSMUSG00000028550	Atg4c	autophagy related 4C, cysteine peptidase	Distal Intergenic	ENSMUST00000152121.1	156997
chr5:101523997	cg02972618	FALSE	FALSE	NA	NA	NA	0.00230887	0.0338557	0.00694707	0.347099	0.373717	0.0266187	up	ENSMUSG00000035187	Nkx6-1	NK6 homeobox 1	Distal Intergenic	ENSMUST00000044125.10	140999
chr9:107757179	cg03444965	FALSE	FALSE	NA	NA	NA	0.00230968	0.0338557	0.00454013	0.894485	0.901728	0.00724361	up	ENSMUSG00000032580	Rbm5	RNA binding motif protein 5	Promoter	ENSMUST00000194682.1	81
chr15:102366463	cg22285914	FALSE	FALSE	NA	NA	NA	0.00231306	0.0338843	0.00282956	0.320011	0.329826	0.00981511	up	ENSMUSG00000060284	Sp7	Sp7 transcription factor 7	Promoter	ENSMUST00000078508.6	50
chr4:84307140	cg17681297	FALSE	FALSE	NA	NA	NA	0.00231553	0.0338995	0.00789877	0.61585	0.657373	0.041523	up	ENSMUSG00000028487	Bnc2	basonuclin 2	Intron (ENSMUST00000102820.8/242509, intron 6 of 7)	ENSMUST00000176702.7	-14994
chr8:116165155	cg02056765	FALSE	FALSE	NA	NA	NA	0.00232137	0.0339638	0.00687675	0.636261	0.652841	0.0165798	up	ENSMUSG00000034467	Dynlrb2	dynein light chain roadblock-type 2	Distal Intergenic	ENSMUST00000213007.1	-339819
chr17:51761485	cg21132526	FALSE	FALSE	NA	NA	NA	0.00233302	0.0340875	0.0101555	0.674065	0.717857	0.0437916	up	ENSMUSG00000023927	Satb1	special AT-rich sequence binding protein 1	Exon (ENSMUST00000194893.1/ENSMUST00000194893.1, exon 1 of 1)	ENSMUST00000137697.1	-19219
chr19:19344253	cg19067771	FALSE	FALSE	NA	NA	NA	0.00233373	0.0340875	0.00575328	0.356255	0.37471	0.0184554	up	ENSMUSG00000036192	Rorb	RAR-related orphan receptor beta	Distal Intergenic	ENSMUST00000112832.7	-233057
chr3:86746043	cg09783341	FALSE	FALSE	NA	NA	NA	0.00233415	0.0340875	0.00886145	0.324625	0.344747	0.0201223	up	ENSMUSG00000028078	Dclk2	doublecortin-like kinase 2	3' UTR	ENSMUST00000192260.1	46272
chr2:116808480	cg19265560	FALSE	FALSE	NA	NA	NA	0.00233869	0.0341327	0.00736901	0.865043	0.872348	0.00730436	up	ENSMUSG00000027355	Tmco5	transmembrane and coiled-coil domains 5	Distal Intergenic	ENSMUST00000123598.7	-70211
chr19:14890951	cg17413178	FALSE	FALSE	NA	NA	NA	0.00234192	0.0341588	0.00562146	0.123591	0.128111	0.00452006	up	ENSMUSG00000024642	Tle4	transducin-like enhancer of split 4	Distal Intergenic	ENSMUST00000167776.2	-292900
chr13:9143792	cg07131970	FALSE	FALSE	NA	NA	NA	0.00234502	0.0341618	-0.00555303	0.833628	0.820511	-0.0131169	down	ENSMUSG00000033499	Larp4b	La ribonucleoprotein domain family, member 4B	Exon (ENSMUST00000188211.7/217980, exon 6 of 18)	ENSMUST00000190331.1	7357
chr14:76416385	cg15696611	FALSE	FALSE	NA	NA	NA	0.00234396	0.0341618	0.00765553	0.144762	0.161667	0.0169043	up	ENSMUSG00000022010	Tsc22d1	TSC22 domain family, member 1	Promoter	ENSMUST00000048371.14	798
chr1:75469383	cg19868479	FALSE	FALSE	NA	NA	NA	0.00234879	0.0341912	0.0052382	0.418305	0.451649	0.0333435	up	ENSMUSG00000032997	Chpf	chondroitin polymerizing factor	Exon (ENSMUST00000113577.7/241118, exon 3 of 9)	ENSMUST00000143496.7	9363
chr18:69577937	cg08153570	FALSE	FALSE	NA	NA	NA	0.00234993	0.0341912	0.00650713	0.495737	0.530932	0.0351949	up	ENSMUSG00000053477	Tcf4	transcription factor 4	Intron (ENSMUST00000066717.11/21413, intron 9 of 20)	ENSMUST00000136151.7	14602
chr1:60447352	cg23692999	FALSE	FALSE	NA	NA	NA	0.00235234	0.0342052	-0.0044433	0.895011	0.892332	-0.00267958	down	ENSMUSG00000026782	Abi2	abl-interactor 2	Exon (ENSMUST00000052332.14/329165, exon 5 of 9)	ENSMUST00000190158.1	8410
chr12:51000465	cg14286304	FALSE	FALSE	NA	NA	NA	0.002356	0.0342374	0.00605526	0.3294	0.365107	0.0357072	up	ENSMUSG00000111986	1700008C04Rik	RIKEN cDNA 1700008C04 gene	Intron (ENSMUST00000218991.1/ENSMUST00000218991.1, intron 2 of 5)	ENSMUST00000218606.1	-4693
chr18:56811875	cg09810328	FALSE	FALSE	NA	NA	NA	0.00236262	0.0343125	0.00332595	0.506196	0.513637	0.00744086	up	ENSMUSG00000032656	2003-03-01	membrane-associated ring finger (C3HC4) 3	Promoter	ENSMUST00000035278.6	144
chr11:111563389	cg02180222	FALSE	FALSE	NA	NA	NA	0.00236564	0.0343352	0.00757061	0.637205	0.666965	0.0297606	up	ENSMUSG00000041695	Kcnj2	potassium inwardly-rectifying channel, subfamily J, member 2	Distal Intergenic	ENSMUST00000042970.2	497225
chr11:38346522	cg12399307	FALSE	FALSE	NA	NA	NA	0.00236785	0.0343462	0.00964385	0.280287	0.312631	0.0323443	up	NA	Gm12130	predicted gene 12130	Distal Intergenic	ENSMUST00000133599.1	173491
chr14:67344750	cg03830212	FALSE	FALSE	NA	NA	NA	0.00236967	0.0343515	0.0053104	0.0831613	0.0912582	0.00809685	up	ENSMUSG00000075549	Gm6878	predicted gene 6878	Intron (ENSMUST00000022637.13/13592, intron 7 of 16)	ENSMUST00000100448.2	-30039
chr1:168327658	cg15406797	FALSE	FALSE	NA	NA	NA	0.00237975	0.0344554	-0.00660788	0.793535	0.766274	-0.0272611	down	ENSMUSG00000052534	Pbx1	pre B cell leukemia homeobox 1	Intron (ENSMUST00000188912.6/18514, intron 2 of 7)	ENSMUST00000064438.10	103846
chr19:44893903	cg11822175	FALSE	FALSE	NA	NA	NA	0.00237932	0.0344554	0.00653431	0.24712	0.25996	0.01284	up	ENSMUSG00000036097	Slf2	SMC5-SMC6 complex localization factor 2	Distal Intergenic	ENSMUST00000096053.4	-37248
chr13:78602308	cg06071744	FALSE	FALSE	NA	NA	NA	0.00238662	0.0345214	0.00842512	0.805921	0.831196	0.0252752	up	ENSMUSG00000087143	A830082K12Rik	RIKEN cDNA A830082K12 gene	Distal Intergenic	ENSMUST00000134705.1	399755
chr4:125196547	cg14179336	FALSE	FALSE	NA	NA	NA	0.00238724	0.0345214	0.00769911	0.838339	0.837545	-0.000793392	up	ENSMUSG00000042677	Zc3h12a	zinc finger CCCH type containing 12A	Distal Intergenic	ENSMUST00000036188.7	-68707
chr1:192898853	cg07982366	FALSE	FALSE	NA	NA	NA	0.00239569	0.0346224	0.00435547	0.581332	0.601674	0.0203422	up	ENSMUSG00000016262	Sertad4	SERTA domain containing 4	Exon (ENSMUST00000016344.8/329324, exon 8 of 9)	ENSMUST00000155579.7	-43097
chr10:43439802	cg01634979	FALSE	FALSE	NA	NA	NA	0.00241049	0.0348151	0.00946139	0.615714	0.655046	0.0393324	up	ENSMUSG00000038214	Bend3	BEN domain containing 3	Exon (ENSMUST00000095725.10/71365, exon 8 of 8)	ENSMUST00000167488.8	-39029
chr10:84756446	cg12025941	FALSE	FALSE	NA	NA	NA	0.002414	0.034833	0.0043095	0.157277	0.167388	0.0101113	up	ENSMUSG00000020037	Rfx4	regulatory factor X, 4 (influences HLA class II expression)	Promoter	ENSMUST00000060397.12	384
chr15:40666178	cg16795940	FALSE	FALSE	NA	NA	NA	0.00242205	0.034833	0.0107158	0.842193	0.87638	0.0341867	up	ENSMUSG00000022306	Zfpm2	zinc finger protein, multitype 2	Promoter	ENSMUST00000230319.1	1188
chr2:71421170	cg02103833	FALSE	FALSE	NA	NA	NA	0.00241815	0.034833	0.00540538	0.635014	0.660615	0.0256011	up	ENSMUSG00000027018	Hat1	histone aminotransferase 1	Promoter	ENSMUST00000145147.1	1078
chr3:122556483	cg15045484	FALSE	FALSE	NA	NA	NA	0.00241695	0.034833	0.00425931	0.805559	0.825724	0.0201652	up	ENSMUSG00000039735	Fnbp1l	formin binding protein 1-like	Exon (ENSMUST00000197259.4/214459, exon 5 of 12)	ENSMUST00000162884.2	2761
chr4:124455721	cg22210012	FALSE	FALSE	NA	NA	NA	0.00241987	0.034833	-0.014417	0.817894	0.775465	-0.0424288	down	NA	1700057H15Rik	RIKEN cDNA 1700057H15 gene	Intron (ENSMUST00000143859.7/78460, intron 2 of 3)	ENSMUST00000127913.7	-4426
chr4:44508577	cg01013124	FALSE	FALSE	NA	NA	NA	0.00241577	0.034833	0.00970264	0.14158	0.168094	0.0265138	up	ENSMUSG00000092761	Mir5120	microRNA 5120	Distal Intergenic	ENSMUST00000175020.1	98991
chr8:22910233	cg03740595	FALSE	FALSE	NA	NA	NA	0.00242194	0.034833	0.00804079	0.909126	0.913533	0.00440639	up	ENSMUSG00000031540	Kat6a	K(lysine) acetyltransferase 6A	Exon (ENSMUST00000110696.7/244349, exon 6 of 17)	ENSMUST00000130718.1	-3553
chr12:106129319	cg06766842	FALSE	FALSE	NA	NA	NA	0.00242859	0.0349051	0.013384	0.639051	0.702362	0.0633117	up	ENSMUSG00000021115	Vrk1	vaccinia related kinase 1	Distal Intergenic	ENSMUST00000220629.1	98602
chr16:70299214	cg08591301	FALSE	FALSE	NA	NA	NA	0.00243002	0.0349051	0.00644633	0.735242	0.763067	0.0278249	up	ENSMUSG00000022707	Gbe1	glucan (1,4-alpha-), branching enzyme 1	Distal Intergenic	ENSMUST00000163832.7	-14735
chr11:29809372	cg17715428	FALSE	FALSE	NA	NA	NA	0.00243494	0.0349431	-0.00687593	0.687774	0.658721	-0.0290533	down	ENSMUSG00000044072	Eml6	echinoderm microtubule associated protein like 6	3' UTR	ENSMUST00000169980.1	-6273
chr19:55887927	cg01167388	FALSE	FALSE	NA	NA	NA	0.0024371	0.0349431	0.0054425	0.882906	0.890291	0.00738458	up	ENSMUSG00000024985	Tcf7l2	transcription factor 7 like 2, T cell specific, HMG box	Intron (ENSMUST00000111662.10/21416, intron 4 of 13)	ENSMUST00000145249.7	-5425
chr3:86532143	cg26514079	FALSE	FALSE	NA	NA	NA	0.00243651	0.0349431	0.00678465	0.749784	0.764961	0.0151764	up	ENSMUSG00000028080	Lrba	LPS-responsive beige-like anchor	Exon (ENSMUST00000192145.5/80877, exon 38 of 51)	ENSMUST00000194674.1	-9890
chr2:34275695	cg20875194	FALSE	FALSE	NA	NA	NA	0.00244191	0.0349909	0.00716381	0.432042	0.464114	0.032072	up	ENSMUSG00000038718	Pbx3	pre B cell leukemia homeobox 3	Intron (ENSMUST00000113132.8/18516, intron 2 of 7)	ENSMUST00000176213.7	13157
chr14:22281518	cg07866534	FALSE	FALSE	NA	NA	NA	0.00245034	0.0350583	0.00713216	0.789102	0.808541	0.0194393	up	ENSMUSG00000063458	Lrmda	leucine rich melanocyte differentiation associated	Intron (ENSMUST00000075639.10/76633, intron 2 of 6)	ENSMUST00000159107.1	-28647
chr8:86714012	cg04827961	FALSE	FALSE	NA	NA	NA	0.00245059	0.0350583	0.0091597	0.310738	0.357892	0.047155	up	NA	Gm10638	predicted gene 10638	Exon (ENSMUST00000034141.15/66887, exon 14 of 15)	ENSMUST00000238340.1	-31441
chr9:99874971	cg03945566	FALSE	FALSE	NA	NA	NA	0.00245107	0.0350583	0.00289608	0.338352	0.34124	0.00288801	up	ENSMUSG00000053747	Sox14	SRY (sex determining region Y)-box 14	Promoter	ENSMUST00000054819.9	1199
chr8:48596631	cg19146382	FALSE	FALSE	NA	NA	NA	0.00245688	0.0351201	0.0106186	0.653132	0.706526	0.0533939	up	ENSMUSG00000031561	Tenm3	teneurin transmembrane protein 3	Intron (ENSMUST00000033965.13/23965, intron 2 of 28)	ENSMUST00000110343.2	-40592
chr3:32454392	cg13786262	FALSE	FALSE	NA	NA	NA	0.00245987	0.0351417	0.00655175	0.663682	0.680738	0.0170555	up	ENSMUSG00000027665	Pik3ca	phosphatidylinositol-4,5-bisphosphate 3-kinase catalytic subunit alpha	Exon (ENSMUST00000108243.7/18706, exon 16 of 21)	ENSMUST00000195230.1	-7285
chr13:72298842	cg27613904	FALSE	FALSE	NA	NA	NA	0.00246579	0.035205	0.00602328	0.344896	0.356452	0.0115553	up	NA	Gm20554	predicted gene, 20554	Distal Intergenic	ENSMUST00000177421.3	329722
chr11:69366828	cg25963903	FALSE	FALSE	NA	NA	NA	0.00247009	0.035245	0.00397664	0.0376876	0.0407405	0.00305293	up	ENSMUSG00000018474	Chd3	chromodomain helicase DNA binding protein 3	Intron (ENSMUST00000108661.7/216848, intron 1 of 39)	ENSMUST00000128981.7	-2049
chr2:73659761	cg18433728	FALSE	FALSE	NA	NA	NA	0.00247545	0.0353002	0.00859743	0.362336	0.407392	0.045056	up	ENSMUSG00000056486	Chn1	chimerin 1	Promoter	ENSMUST00000154258.7	615
chr4:125208184	cg02147696	FALSE	FALSE	NA	NA	NA	0.00248256	0.0353802	-0.00880024	0.863282	0.843247	-0.0200355	down	ENSMUSG00000042677	Zc3h12a	zinc finger CCCH type containing 12A	Distal Intergenic	ENSMUST00000036188.7	-80344
chr1:176274761	cg01664666	FALSE	FALSE	NA	NA	NA	0.00249024	0.0353957	0.00646365	0.036416	0.0427033	0.00628728	up	ENSMUSG00000055214	Pld5	phospholipase D family, member 5	Promoter	ENSMUST00000111166.1	513
chr13:107602318	cg06061819	FALSE	FALSE	NA	NA	NA	0.00248829	0.0353957	0.00491014	0.922302	0.922525	0.000222847	up	ENSMUSG00000102000	1700006H21Rik	RIKEN cDNA 1700006H21 gene	Distal Intergenic	ENSMUST00000188960.6	-85079
chr13:18125510	cg17448131	FALSE	FALSE	NA	NA	NA	0.00249042	0.0353957	0.00576678	0.529573	0.554845	0.0252722	up	ENSMUSG00000113470	4930448F12Rik	RIKEN cDNA 4930448F12 gene	3' UTR	ENSMUST00000220795.1	-25308
chr16:91140650	cg24657259	FALSE	FALSE	NA	NA	NA	0.00249001	0.0353957	0.00591398	0.309513	0.332385	0.0228719	up	ENSMUSG00000039851	4932438H23Rik	RIKEN cDNA 4932438H23 gene	Intron (ENSMUST00000231396.1/ENSMUST00000231396.1, intron 2 of 2)	ENSMUST00000146047.1	-45528
chr9:4424238	cg06474943	FALSE	FALSE	NA	NA	NA	0.00249114	0.0353957	-0.00673707	0.953754	0.950876	-0.00287788	down	ENSMUSG00000041124	Msantd4	Myb/SANT-like DNA-binding domain containing 4 with coiled-coils	Intron (ENSMUST00000063508.14/14802, intron 16 of 16)	ENSMUST00000047173.9	40703
chr11:98329605	cg03679521	FALSE	FALSE	NA	NA	NA	0.0024974	0.0354049	0.00673367	0.0751521	0.0864012	0.0112491	up	ENSMUSG00000038255	Neurod2	neurogenic differentiation 2	Promoter	ENSMUST00000041685.6	43
chr2:155873204	cg05209020	FALSE	FALSE	NA	NA	NA	0.00249643	0.0354049	0.00850514	0.184675	0.205271	0.0205953	up	ENSMUSG00000005882	Uqcc1	ubiquinol-cytochrome c reductase complex assembly factor 1	Intron (ENSMUST00000136933.7/56046, intron 7 of 9)	ENSMUST00000161484.1	-21512
chr7:69491105	cg03704861	FALSE	FALSE	NA	NA	NA	0.00249621	0.0354049	0.00392145	0.0633317	0.0680106	0.00467884	up	ENSMUSG00000108885	4930402F11Rik	RIKEN cDNA 4930402F11 gene	Distal Intergenic	ENSMUST00000207348.1	-4989
chr9:71976205	cg03237342	FALSE	FALSE	NA	NA	NA	0.00249778	0.0354049	0.00868214	0.535823	0.576864	0.0410409	up	ENSMUSG00000032228	Tcf12	transcription factor 12	Intron (ENSMUST00000183404.7/21406, intron 5 of 20)	ENSMUST00000183647.7	24269
chr4:109953146	cg23659896	FALSE	FALSE	NA	NA	NA	0.00250486	0.0354841	0.00584756	0.374352	0.392879	0.0185268	up	ENSMUSG00000047143	Dmrta2	doublesex and mab-3 related transcription factor like family A2	Intron (ENSMUST00000102724.4/14084, intron 18 of 18)	ENSMUST00000061187.3	-24907
chr10:17723987	cg08750576	FALSE	FALSE	NA	NA	NA	0.0025186	0.0356067	0.0105774	0.124215	0.136244	0.0120292	up	ENSMUSG00000039910	Cited2	Cbp/p300-interacting transactivator, with Glu/Asp-rich carboxy-terminal domain, 2	Promoter	ENSMUST00000218370.1	745
chr15:50890094	cg19397128	FALSE	FALSE	NA	NA	NA	0.00251599	0.0356067	0.0251954	0.0311064	0.0501646	0.0190582	up	ENSMUSG00000038679	Trps1	transcriptional repressor GATA binding 1	Promoter	ENSMUST00000077935.5	-53
chr2:33966729	cg27350570	FALSE	FALSE	NA	NA	NA	0.0025199	0.0356067	0.00494759	0.445096	0.464762	0.0196662	up	ENSMUSG00000038740	Mvb12b	multivesicular body subunit 12B	Distal Intergenic	ENSMUST00000041555.9	-78783
chr4:148984590	cg26976812	FALSE	FALSE	NA	NA	NA	0.00252105	0.0356067	0.00741928	0.946317	0.954217	0.00789939	up	NA	Gm13205	predicted gene 13205	Exon (ENSMUST00000146124.1/ENSMUST00000146124.1, exon 3 of 3)	ENSMUST00000123548.1	-35676
chr6:126159907	cg22891175	FALSE	FALSE	NA	NA	NA	0.00251699	0.0356067	0.00514785	0.445074	0.478887	0.0338138	up	ENSMUSG00000049107	Ntf3	neurotrophin 3	Intron (ENSMUST00000204542.2/18205, intron 1 of 1)	ENSMUST00000204542.2	5053
chr5:106459632	cg26347591	FALSE	FALSE	NA	NA	NA	0.00252699	0.0356691	0.00745447	0.0989382	0.105004	0.00606611	up	ENSMUSG00000034384	Barhl2	BarH like homeobox 2	Promoter	ENSMUST00000086795.7	-1466
chr17:29342893	cg22196976	FALSE	FALSE	NA	NA	NA	0.00253254	0.0357262	-0.00436815	0.793903	0.773304	-0.0205988	down	ENSMUSG00000024012	Mtch1	mitochondrial carrier 1	Promoter	ENSMUST00000132753.1	37
chrX:95077497	cg01591148	FALSE	FALSE	NA	NA	NA	0.00253441	0.0357313	-0.00472937	0.905371	0.899372	-0.00599884	down	ENSMUSG00000025656	Arhgef9	CDC42 guanine nucleotide exchange factor (GEF) 9	Exon (ENSMUST00000113876.8/236915, exon 6 of 10)	ENSMUST00000196354.4	4132
chr5:106205389	cg01567039	FALSE	FALSE	NA	NA	NA	0.0025366	0.0357408	0.00487798	0.891381	0.900223	0.00884164	up	ENSMUSG00000105508	Gm32921	predicted gene, 32921	Distal Intergenic	ENSMUST00000200592.1	-115951
chr13:79346027	cg01429507	FALSE	FALSE	NA	NA	NA	0.00253887	0.0357514	0.00515635	0.548796	0.572272	0.0234752	up	ENSMUSG00000087143	A830082K12Rik	RIKEN cDNA A830082K12 gene	Distal Intergenic	ENSMUST00000134705.1	1143474
chr1:171283680	cg27596519	FALSE	FALSE	NA	NA	NA	0.00255914	0.0359512	-0.00546175	0.761729	0.748537	-0.0131922	down	ENSMUSG00000053483	Usp21	ubiquitin specific peptidase 21	Promoter	ENSMUST00000126557.1	306
chr2:135968343	cg24924222	FALSE	FALSE	NA	NA	NA	0.00255855	0.0359512	0.00639721	0.759875	0.770439	0.0105636	up	ENSMUSG00000039943	Plcb4	phospholipase C, beta 4	Exon (ENSMUST00000134310.7/18798, exon 23 of 29)	ENSMUST00000150072.1	-14686
chr4:82498445	cg13977827	FALSE	FALSE	NA	NA	NA	0.0025559	0.0359512	0.00416068	0.551185	0.572573	0.0213887	up	ENSMUSG00000008575	Nfib	nuclear factor I/B	Promoter	ENSMUST00000152588.1	871
chr9:79718811	cg12775921	FALSE	FALSE	NA	NA	NA	0.00255899	0.0359512	0.0085146	0.0428066	0.0487094	0.00590287	up	ENSMUSG00000032332	Col12a1	collagen, type XII, alpha 1	Promoter	ENSMUST00000122827.1	20
chr12:5552913	cg07005121	FALSE	FALSE	NA	NA	NA	0.0025621	0.0359714	0.00649617	0.791388	0.806577	0.0151891	up	ENSMUSG00000037735	2810032G03Rik	RIKEN cDNA 2810032G03 gene	Distal Intergenic	ENSMUST00000163627.2	141272
chr2:106716172	cg07635141	FALSE	FALSE	NA	NA	NA	0.00257586	0.0361431	0.00751291	0.535974	0.57723	0.0412561	up	ENSMUSG00000016386	Mpped2	metallophosphoesterase domain containing 2	Intron (ENSMUST00000111063.7/77015, intron 2 of 6)	ENSMUST00000133401.1	-14318
chr2:70425853	cg17333501	FALSE	FALSE	NA	NA	NA	0.00257853	0.0361591	0.00632169	0.618545	0.635579	0.0170342	up	ENSMUSG00000075304	Sp5	trans-acting transcription factor 5	Intron (ENSMUST00000060208.10/329421, intron 33 of 34)	ENSMUST00000100043.2	-49070
chr13:80195245	cg26106877	FALSE	FALSE	NA	NA	NA	0.00258317	0.0362027	0.0109715	0.463869	0.506744	0.0428756	up	ENSMUSG00000074794	Arrdc3	arrestin domain containing 3	Distal Intergenic	ENSMUST00000159090.1	-688139
chr6:84746912	cg16748382	FALSE	FALSE	NA	NA	NA	0.00259137	0.0362961	0.00412907	0.449934	0.47619	0.0262561	up	ENSMUSG00000063415	Cyp26b1	cytochrome P450, family 26, subfamily b, polypeptide 1	Exon (ENSMUST00000160197.5/75914, exon 20 of 22)	ENSMUST00000168003.8	-153004
chr6:83186310	cg17042387	FALSE	FALSE	NA	NA	NA	0.00260396	0.0364508	0.00529211	0.286557	0.305794	0.0192365	up	ENSMUSG00000031865	Dctn1	dynactin 1	Promoter	ENSMUST00000113907.1	364
chr14:49088509	cg07145999	FALSE	FALSE	NA	NA	NA	0.0026087	0.0364956	0.00490218	0.838446	0.848682	0.0102361	up	ENSMUSG00000036291	Ap5m1	adaptor-related protein complex 5, mu 1 subunit	3' UTR	ENSMUST00000226695.1	4652
chr8:91991701	cg22971493	FALSE	FALSE	NA	NA	NA	0.0026189	0.0366165	0.00858028	0.165251	0.189882	0.0246312	up	ENSMUSG00000031734	Irx3	Iroquois related homeobox 3	Exon (ENSMUST00000210400.1/ENSMUST00000210400.1, exon 1 of 3)	ENSMUST00000175795.3	-189634
chr12:49945513	cg08255799	FALSE	FALSE	NA	NA	NA	0.00262513	0.036682	0.00463294	0.584448	0.603468	0.01902	up	ENSMUSG00000100844	1810007C17Rik	RIKEN cDNA 1810007C17 gene	Distal Intergenic	ENSMUST00000187665.1	-464651
chr2:145971780	cg23362130	FALSE	FALSE	NA	NA	NA	0.0026299	0.0367268	0.00676686	0.482622	0.512755	0.0301336	up	ENSMUSG00000001767	Crnkl1	crooked neck pre-mRNA splicing factor 1	Intron (ENSMUST00000126415.7/78774, intron 7 of 15)	ENSMUST00000001818.4	-36766
chr6:119925761	cg24763772	FALSE	FALSE	NA	NA	NA	0.00264277	0.0368848	0.00520267	0.849202	0.862185	0.0129826	up	ENSMUSG00000045962	Wnk1	WNK lysine deficient protein kinase 1	Promoter	ENSMUST00000159903.1	1500
chr15:8343576	cg01036016	FALSE	FALSE	NA	NA	NA	0.00264917	0.0369511	0.0084071	0.778771	0.809635	0.0308637	up	ENSMUSG00000039801	Cplane1	ciliogenesis and planar polarity effector 1	Exon (ENSMUST00000052965.7/71175, exon 11 of 47)	ENSMUST00000128772.1	96473
chr4:13248583	cg18851276	FALSE	FALSE	NA	NA	NA	0.00265065	0.0369511	0.0102197	0.465711	0.48818	0.0224691	up	ENSMUSG00000055963	Triqk	triple QxxK/R motif containing	Distal Intergenic	ENSMUST00000156536.2	330616
chr19:7176227	cg24191159	FALSE	FALSE	NA	NA	NA	0.00265491	0.0369887	0.00397004	0.440646	0.450412	0.00976631	up	ENSMUSG00000024767	Otub1	OTU domain, ubiquitin aldehyde binding 1	Intron (ENSMUST00000040261.6/107227, intron 3 of 10)	ENSMUST00000127241.1	24237
chr2:153483825	cg10548441	FALSE	FALSE	NA	NA	NA	0.00265818	0.0370125	0.00544693	0.238352	0.25834	0.019988	up	ENSMUSG00000061411	Nol4l	nucleolar protein 4-like	Promoter	ENSMUST00000137553.7	1
chr4:110916692	cg21360809	FALSE	FALSE	NA	NA	NA	0.00266096	0.0370294	0.00522394	0.133471	0.143496	0.0100248	up	ENSMUSG00000061298	Agbl4	ATP/GTP binding protein-like 4	Intron (ENSMUST00000106589.8/78933, intron 2 of 2)	ENSMUST00000136433.1	-202149
chr1:75016004	cg13832100	FALSE	FALSE	NA	NA	NA	0.00267223	0.0371424	0.00557051	0.6476	0.649108	0.00150744	up	ENSMUSG00000026162	Nhej1	non-homologous end joining factor 1	Intron (ENSMUST00000152855.1/75570, intron 2 of 4)	ENSMUST00000152855.1	30635
chr13:94576079	cg19194917	FALSE	FALSE	NA	NA	NA	0.00267108	0.0371424	0.00919048	0.221291	0.253547	0.0322558	up	ENSMUSG00000021686	Ap3b1	adaptor-related protein complex 3, beta 1 subunit	Distal Intergenic	ENSMUST00000220505.1	33776
chr14:54898031	cg26348137	FALSE	FALSE	NA	NA	NA	0.00267748	0.0371584	0.00514485	0.912782	0.918593	0.00581039	up	ENSMUSG00000022194	Pabpn1	poly(A) binding protein, nuclear 1	3' UTR	ENSMUST00000146271.1	3198
chr2:146291006	cg22829187	FALSE	FALSE	NA	NA	NA	0.00267498	0.0371584	0.00717901	0.308035	0.341855	0.0338195	up	ENSMUSG00000037110	Ralgapa2	Ral GTPase activating protein, alpha subunit 2 (catalytic)	Intron (ENSMUST00000109986.8/241694, intron 38 of 40)	ENSMUST00000124583.1	-29631
chr1:74964913	cg25807826	FALSE	FALSE	NA	NA	NA	0.00268708	0.0372437	0.00464505	0.426104	0.447188	0.021084	up	ENSMUSG00000006538	Ihh	Indian hedgehog	Downstream (2-3kb)	ENSMUST00000164097.3	-13241
chr18:61571793	cg12433048	FALSE	FALSE	NA	NA	NA	0.00268974	0.0372437	0.00536526	0.318015	0.332492	0.0144768	up	ENSMUSG00000024576	Csnk1a1	casein kinase 1, alpha 1	Intron (ENSMUST00000165123.7/93687, intron 4 of 9)	ENSMUST00000164253.1	-3724
chr2:28835162	cg06582198	FALSE	FALSE	NA	NA	NA	0.00269403	0.0372437	-0.00344961	0.937654	0.935185	-0.00246882	down	ENSMUSG00000035666	Gtf3c4	general transcription factor IIIC, polypeptide 4	Exon (ENSMUST00000171404.7/269252, exon 3 of 6)	ENSMUST00000037117.5	5124
chr5:106470982	cg07158747	FALSE	FALSE	NA	NA	NA	0.00269129	0.0372437	0.00487131	0.107025	0.117502	0.010477	up	ENSMUSG00000034384	Barhl2	BarH like homeobox 2	Exon (ENSMUST00000180862.2/ENSMUST00000180862.2, exon 1 of 2)	ENSMUST00000086795.7	-12816
chr6:30580754	cg22798637	FALSE	FALSE	NA	NA	NA	0.00269465	0.0372437	0.00724588	0.61734	0.634866	0.0175252	up	ENSMUSG00000039070	Cpa4	carboxypeptidase A4	Intron (ENSMUST00000049251.5/71791, intron 5 of 10)	ENSMUST00000049251.5	12385
chr7:137258800	cg00147440	FALSE	FALSE	NA	NA	NA	0.002693	0.0372437	0.00556651	0.643451	0.665686	0.0222348	up	ENSMUSG00000010476	Ebf3	early B cell factor 3	Intron (ENSMUST00000169486.8/13593, intron 6 of 15)	ENSMUST00000209578.1	8738
chr7:37970881	cg23856718	FALSE	FALSE	NA	NA	NA	0.00269528	0.0372437	0.00785144	0.709844	0.729035	0.0191914	up	ENSMUSG00000030421	Uri1	URI1, prefoldin-like chaperone	Promoter	ENSMUST00000205927.1	-1253
chr2:106716138	cg07884771	FALSE	FALSE	NA	NA	NA	0.00270311	0.0373301	0.0074825	0.406683	0.449558	0.042875	up	ENSMUSG00000016386	Mpped2	metallophosphoesterase domain containing 2	Intron (ENSMUST00000111063.7/77015, intron 2 of 6)	ENSMUST00000133401.1	-14352
chr2:18050622	cg15247199	FALSE	FALSE	NA	NA	NA	0.0027055	0.0373412	0.00847241	0.578081	0.613137	0.035056	up	ENSMUSG00000026743	Mllt10	myeloid/lymphoid or mixed-lineage leukemia; translocated to, 10	Distal Intergenic	ENSMUST00000028076.14	-4615
chr2:59266489	cg18764080	FALSE	FALSE	NA	NA	NA	0.00270942	0.0373736	0.00689307	0.806236	0.831702	0.0254659	up	ENSMUSG00000026991	Pkp4	plakophilin 4	Promoter	ENSMUST00000124725.1	305
chr18:69613684	cg00916651	FALSE	FALSE	NA	NA	NA	0.0027151	0.0374301	0.0111786	0.266387	0.319433	0.0530461	up	ENSMUSG00000053477	Tcf4	transcription factor 4	Promoter	ENSMUST00000202474.2	1240
chr2:56316339	cg03283286	FALSE	FALSE	NA	NA	NA	0.00271898	0.0374617	0.00819344	0.591654	0.623632	0.0319784	up	ENSMUSG00000098437	Mir195b	microRNA 195b	Distal Intergenic	ENSMUST00000184814.1	-469472
chr2:108023454	cg22577350	FALSE	FALSE	NA	NA	NA	0.00275688	0.0379426	0.00613965	0.322871	0.341952	0.0190808	up	ENSMUSG00000042604	Kcna4	potassium voltage-gated channel, shaker-related subfamily, member 4	Distal Intergenic	ENSMUST00000173191.1	732059
chr4:23280232	cg11525588	FALSE	FALSE	NA	NA	NA	0.00275709	0.0379426	0.00561007	0.683934	0.700357	0.016423	up	ENSMUSG00000107859	Gm30731	predicted gene, 30731	Intron (ENSMUST00000131639.1/ENSMUST00000131639.1, intron 1 of 4)	ENSMUST00000203909.1	789684
chr5:137301624	cg03509905	FALSE	FALSE	NA	NA	NA	0.00276004	0.037961	0.00385539	0.514839	0.536956	0.0221165	up	ENSMUSG00000037364	Srrt	serrate RNA effector molecule homolog (Arabidopsis)	Promoter	ENSMUST00000223263.1	690
chr12:71019428	cg09658327	FALSE	FALSE	NA	NA	NA	0.00276738	0.0380275	0.00713468	0.668915	0.703657	0.0347416	up	ENSMUSG00000048118	Arid4a	AT rich interactive domain 4A (RBP1-like)	Exon (ENSMUST00000046305.11/238247, exon 3 of 24)	ENSMUST00000125125.1	2720
chr7:24953516	cg03310335	FALSE	FALSE	NA	NA	NA	0.00276809	0.0380275	0.00516462	0.49027	0.510188	0.0199175	up	ENSMUSG00000108367	Gm4881	predicted gene 4881	Distal Intergenic	ENSMUST00000206705.2	-9022
chr14:21967685	cg02500125	FALSE	FALSE	NA	NA	NA	0.00277217	0.0380392	0.00635921	0.587139	0.617524	0.0303854	up	ENSMUSG00000039081	Zfp503	zinc finger protein 503	Distal Intergenic	ENSMUST00000043409.8	21916
chr14:84543504	cg04709365	FALSE	FALSE	NA	NA	NA	0.00277212	0.0380392	-0.00360816	0.956757	0.953699	-0.00305816	down	ENSMUSG00000115529	9630013A20Rik	RIKEN cDNA 9630013A20 gene	Distal Intergenic	ENSMUST00000228125.1	-67080
chr2:25055052	cg08224761	FALSE	FALSE	NA	NA	NA	0.00278135	0.0381431	0.0065106	0.185319	0.204523	0.0192033	up	ENSMUSG00000006476	Nsmf	NMDA receptor synaptonuclear signaling and neuronal migration factor	Promoter	ENSMUST00000114386.7	584
chrX:93497779	cg16269759	FALSE	FALSE	NA	NA	NA	0.00278351	0.0381506	0.0057912	0.826516	0.832697	0.0061808	up	ENSMUSG00000006678	Pola1	polymerase (DNA directed), alpha 1	Intron (ENSMUST00000006856.2/18968, intron 26 of 36)	ENSMUST00000142479.1	-6833
chr10:127517120	cg19689503	FALSE	FALSE	NA	NA	NA	0.00279201	0.0382448	0.00456773	0.531778	0.545912	0.0141346	up	ENSMUSG00000025403	Shmt2	serine hydroxymethyltransferase 2 (mitochondrial)	3' UTR	ENSMUST00000220356.1	1656
chr11:24686122	cg11619693	FALSE	FALSE	NA	NA	NA	0.00280103	0.038324	0.00669561	0.566787	0.607742	0.0409544	up	ENSMUSG00000073103	Gm10466	predicted gene 10466	Intron (ENSMUST00000153153.1/ENSMUST00000153153.1, intron 2 of 3)	ENSMUST00000101450.2	44600
chr18:69675343	cg16013798	FALSE	FALSE	NA	NA	NA	0.00280032	0.038324	0.00536094	0.234021	0.256058	0.0220362	up	ENSMUSG00000053477	Tcf4	transcription factor 4	Intron (ENSMUST00000066717.11/21413, intron 16 of 20)	ENSMUST00000146908.1	-4356
chr19:45535479	cg17603248	FALSE	FALSE	NA	NA	NA	0.00281406	0.0384801	0.0086785	0.765312	0.793189	0.0278762	up	ENSMUSG00000025218	Poll	polymerase (DNA directed), lambda	Distal Intergenic	ENSMUST00000026239.6	25052
chr12:118500538	cg09753530	FALSE	FALSE	NA	NA	NA	0.00281929	0.0385293	0.00410858	0.756413	0.76434	0.00792708	up	ENSMUSG00000113875	D230030E09Rik	Riken cDNA D230030E09 gene	Distal Intergenic	ENSMUST00000222459.1	29655
chr1:58420325	cg26257900	FALSE	FALSE	NA	NA	NA	0.00282406	0.038572	0.00902248	0.459115	0.521621	0.0625057	up	ENSMUSG00000026034	Clk1	CDC-like kinase 1	Promoter	ENSMUST00000186552.6	73
chr14:22668903	cg16842195	FALSE	FALSE	NA	NA	NA	0.00283194	0.0386574	0.00626968	0.646166	0.676759	0.0305924	up	ENSMUSG00000063458	Lrmda	leucine rich melanocyte differentiation associated	Intron (ENSMUST00000075639.10/76633, intron 5 of 6)	ENSMUST00000226003.1	72390
[truncated: 405 more rows]
