# Supplementary material for: Methylomic signatures of tau and amyloid-beta in transgenic mouse models of Alzheimer’s disease neuropathology
Source: NPJ Dement. 2026 Apr 7;2(1):23. doi: 10.1038/s44400-026-00074-y (PMC13056554; doi:10.1038/s44400-026-00074-y)
Supplement: Supplementary file 11 — Data S10 [file 44400_2026_74_MOESM11_ESM.xlsx]

## Sheet: TABLE S10
Mouse Gene Symbol	Mouse Position	Human Gene Symbol	Human Position	Human Tau Pathology	Human Amyloid Pathology	Mouse Genotype Effect	Mouse Pathology Effect	Mouse FDR Genotype	Mouse Beta-Size Genotype	Mouse FDR Pathology	Mouse Beta-Size Pathology	Human P	Human Beta Size
Ablim1	chr19:57059385	ABLIM1	chr10:116398913	FALSE	FALSE	FALSE	TRUE	NA	NA	0.0280927	-0.0325666	8.75e-14	-0.234064
Ablim1	chr19:57059391	ABLIM1	chr10:116398913	FALSE	FALSE	FALSE	TRUE	NA	NA	0.0212248	-0.0336075	8.75e-14	-0.234064
Ank1	chr8:23023192	ANK1	chr8:41519308	FALSE	FALSE	TRUE	FALSE	0.0173291	0.926055	NA	NA	1.16e-13	0.413698
Ank1	chr8:23023210	ANK1	chr8:41519308	FALSE	FALSE	TRUE	FALSE	0.0137818	0.912128	NA	NA	1.16e-13	0.413698
Ank1	chr8:23023240	ANK1	chr8:41519308	FALSE	FALSE	TRUE	FALSE	0.010327	0.905289	NA	NA	1.16e-13	0.413698
Ank1	chr8:23058532	ANK1	chr8:41519308	FALSE	FALSE	FALSE	TRUE	NA	NA	0.0458126	0.0174459	1.16e-13	0.413698
Ank1	chr8:23058582	ANK1	chr8:41519308	FALSE	FALSE	FALSE	TRUE	NA	NA	0.0492663	0.0208212	1.16e-13	0.413698
Ank1	chr8:23063500	ANK1	chr8:41519308	FALSE	FALSE	FALSE	TRUE	NA	NA	0.0307491	-0.0507483	1.16e-13	0.413698
Ank1	chr8:23063549	ANK1	chr8:41519308	FALSE	FALSE	FALSE	TRUE	NA	NA	0.0169428	-0.0528159	1.16e-13	0.413698
Ank1	chr8:23063585	ANK1	chr8:41519308	FALSE	FALSE	FALSE	TRUE	NA	NA	0.00578456	-0.0631875	1.16e-13	0.413698
Camta1	chr4:151107708	CAMTA1	chr1:7692367	FALSE	FALSE	FALSE	TRUE	NA	NA	0.0362279	-0.023522	4.48e-13	-0.278813
Camta1	chr4:151107714	CAMTA1	chr1:7692367	FALSE	FALSE	FALSE	TRUE	NA	NA	0.0305931	-0.0240125	4.48e-13	-0.278813
Camta1	chr4:151107716	CAMTA1	chr1:7692367	FALSE	FALSE	FALSE	TRUE	NA	NA	0.0277353	-0.0243439	4.48e-13	-0.278813
Camta1	chr4:151639970	CAMTA1	chr1:7692367	FALSE	FALSE	FALSE	TRUE	NA	NA	0.0282626	0.00799365	4.48e-13	-0.278813
Camta1	chr4:151835859	CAMTA1	chr1:7692367	FALSE	FALSE	FALSE	TRUE	NA	NA	0.0442611	0.00602875	4.48e-13	-0.278813
Camta1	chr4:151877987	CAMTA1	chr1:7692367	FALSE	FALSE	FALSE	TRUE	NA	NA	0.000481327	0.0443052	4.48e-13	-0.278813
Camta1	chr4:151878002	CAMTA1	chr1:7692367	FALSE	FALSE	FALSE	TRUE	NA	NA	0.00107623	0.04262	4.48e-13	-0.278813
Cpeb4	chr11:31851197	CPEB4	chr5:173317332	FALSE	FALSE	FALSE	TRUE	NA	NA	0.00690363	0.0493679	6.2e-13	0.260453
Cpeb4	chr11:31872299	CPEB4	chr5:173317332	FALSE	FALSE	FALSE	TRUE	NA	NA	3.10995e-06	0.0153455	6.2e-13	0.260453
Cpeb4	chr11:31873111	CPEB4	chr5:173317332	FALSE	FALSE	FALSE	TRUE	NA	NA	0.0204883	0.00852109	6.2e-13	0.260453
Kdm2b	chr5:122998920	KDM2B	chr12:121890864	TRUE	TRUE	FALSE	TRUE	NA	NA	0.0252559	0.0313428	7.38e-13	0.252686
Kdm2b	chr5:122998931	KDM2B	chr12:121890864	TRUE	TRUE	FALSE	TRUE	NA	NA	0.0388444	0.0296667	7.38e-13	0.252686
Abr	chr11:76494606	ABR	chr17:980014	FALSE	FALSE	FALSE	TRUE	NA	NA	0.0395282	0.0239871	1.48e-12	0.119704
Abr	chr11:76494613	ABR	chr17:980014	FALSE	FALSE	FALSE	TRUE	NA	NA	0.0439002	0.02271	1.48e-12	0.119704
Cpeb4	chr11:31851197	CPEB4	chr5:173317342	FALSE	FALSE	FALSE	TRUE	NA	NA	0.00690363	0.0493679	3.46e-12	0.260752
Cpeb4	chr11:31872299	CPEB4	chr5:173317342	FALSE	FALSE	FALSE	TRUE	NA	NA	3.10995e-06	0.0153455	3.46e-12	0.260752
Cpeb4	chr11:31873111	CPEB4	chr5:173317342	FALSE	FALSE	FALSE	TRUE	NA	NA	0.0204883	0.00852109	3.46e-12	0.260752
Ank1	chr8:23023192	ANK1	chr8:41519399	FALSE	FALSE	TRUE	FALSE	0.0173291	0.926055	NA	NA	1.19e-11	0.267035
Ank1	chr8:23023210	ANK1	chr8:41519399	FALSE	FALSE	TRUE	FALSE	0.0137818	0.912128	NA	NA	1.19e-11	0.267035
Ank1	chr8:23023240	ANK1	chr8:41519399	FALSE	FALSE	TRUE	FALSE	0.010327	0.905289	NA	NA	1.19e-11	0.267035
Ank1	chr8:23058532	ANK1	chr8:41519399	FALSE	FALSE	FALSE	TRUE	NA	NA	0.0458126	0.0174459	1.19e-11	0.267035
Ank1	chr8:23058582	ANK1	chr8:41519399	FALSE	FALSE	FALSE	TRUE	NA	NA	0.0492663	0.0208212	1.19e-11	0.267035
Ank1	chr8:23063500	ANK1	chr8:41519399	FALSE	FALSE	FALSE	TRUE	NA	NA	0.0307491	-0.0507483	1.19e-11	0.267035
Ank1	chr8:23063549	ANK1	chr8:41519399	FALSE	FALSE	FALSE	TRUE	NA	NA	0.0169428	-0.0528159	1.19e-11	0.267035
Ank1	chr8:23063585	ANK1	chr8:41519399	FALSE	FALSE	FALSE	TRUE	NA	NA	0.00578456	-0.0631875	1.19e-11	0.267035
Kcnn4	chr7:24387458	KCNN4	chr19:44278628	FALSE	FALSE	TRUE	FALSE	0.0304805	1.50625	NA	NA	2.28e-11	0.374187
Cxxc5	chr18:35849656	CXXC5	chr5:139040820	TRUE	TRUE	FALSE	TRUE	NA	NA	0.0241943	-0.00624111	1.18e-10	-0.25647
Cxxc5	chr18:35860748	CXXC5	chr5:139040820	TRUE	TRUE	FALSE	TRUE	NA	NA	0.0395097	0.0324317	1.18e-10	-0.25647
Cxxc5	chr18:35860750	CXXC5	chr5:139040820	TRUE	TRUE	FALSE	TRUE	NA	NA	0.0455624	0.0325257	1.18e-10	-0.25647
Cxxc5	chr18:35860771	CXXC5	chr5:139040820	TRUE	TRUE	FALSE	TRUE	NA	NA	0.0228784	0.0179899	1.18e-10	-0.25647
Cxxc5	chr18:35875152	CXXC5	chr5:139040820	TRUE	TRUE	FALSE	TRUE	NA	NA	0.000776858	0.00821611	1.18e-10	-0.25647
Cxxc5	chr18:35888222	CXXC5	chr5:139040820	TRUE	TRUE	FALSE	TRUE	NA	NA	0.00253062	-0.0317985	1.18e-10	-0.25647
Cxxc5	chr18:35888230	CXXC5	chr5:139040820	TRUE	TRUE	FALSE	TRUE	NA	NA	0.00306343	-0.0320942	1.18e-10	-0.25647
Cxxc5	chr18:35888235	CXXC5	chr5:139040820	TRUE	TRUE	FALSE	TRUE	NA	NA	0.00395584	-0.0322071	1.18e-10	-0.25647
Kdm2b	chr5:122998920	KDM2B	chr12:121890907	TRUE	TRUE	FALSE	TRUE	NA	NA	0.0252559	0.0313428	1.53e-10	0.288648
Kdm2b	chr5:122998931	KDM2B	chr12:121890907	TRUE	TRUE	FALSE	TRUE	NA	NA	0.0388444	0.0296667	1.53e-10	0.288648
Mta3	chr17:83812406	MTA3	chr2:42795262	FALSE	FALSE	FALSE	TRUE	NA	NA	0.0145367	0.0495491	2.67e-10	0.207959
Mta3	chr17:83812417	MTA3	chr2:42795262	FALSE	FALSE	FALSE	TRUE	NA	NA	0.0156908	0.0487896	2.67e-10	0.207959
Gcnt2	chr13:40887488	GCNT2	chr6:10556147	FALSE	FALSE	FALSE	TRUE	NA	NA	0.0185287	-0.031873	2.92e-10	0.22338
Gcnt2	chr13:40887522	GCNT2	chr6:10556147	FALSE	FALSE	FALSE	TRUE	NA	NA	0.0288441	-0.0303572	2.92e-10	0.22338
Gcnt2	chr13:40887525	GCNT2	chr6:10556147	FALSE	FALSE	FALSE	TRUE	NA	NA	0.0316419	-0.0301861	2.92e-10	0.22338
Gcnt2	chr13:40887535	GCNT2	chr6:10556147	FALSE	FALSE	FALSE	TRUE	NA	NA	0.0395556	-0.030027	2.92e-10	0.22338
Prdm16	chr4:154346846	PRDM16	chr1:2995301	FALSE	FALSE	TRUE	FALSE	0.0497269	-1.42422	NA	NA	3.51e-10	-0.198366
Prdm16	chr4:154420793	PRDM16	chr1:2995301	FALSE	FALSE	FALSE	TRUE	NA	NA	0.0412176	0.0213202	3.51e-10	-0.198366
Prdm16	chr4:154420798	PRDM16	chr1:2995301	FALSE	FALSE	FALSE	TRUE	NA	NA	0.0455377	0.0206281	3.51e-10	-0.198366
Prdm16	chr4:154604205	PRDM16	chr1:2995301	FALSE	FALSE	FALSE	TRUE	NA	NA	0.0268865	-0.0100732	3.51e-10	-0.198366
Prdm16	chr4:154636024	PRDM16	chr1:2995301	FALSE	FALSE	FALSE	TRUE	NA	NA	0.0456592	0.0289943	3.51e-10	-0.198366
Prdm16	chr4:154636027	PRDM16	chr1:2995301	FALSE	FALSE	FALSE	TRUE	NA	NA	0.0479805	0.0289297	3.51e-10	-0.198366
Prdm16	chr4:154636036	PRDM16	chr1:2995301	FALSE	FALSE	FALSE	TRUE	NA	NA	0.046927	0.0284686	3.51e-10	-0.198366
Prdm16	chr4:154636038	PRDM16	chr1:2995301	FALSE	FALSE	FALSE	TRUE	NA	NA	0.0389923	0.0290026	3.51e-10	-0.198366
Prdm16	chr4:154640557	PRDM16	chr1:2995301	FALSE	FALSE	TRUE	FALSE	0.0397016	1.40571	NA	NA	3.51e-10	-0.198366
Prdm16	chr4:154640585	PRDM16	chr1:2995301	FALSE	FALSE	TRUE	FALSE	0.0349355	1.4202	NA	NA	3.51e-10	-0.198366
Agap2	chr10:127077605	AGAP2	chr12:58131768	FALSE	FALSE	FALSE	TRUE	NA	NA	0.0201651	0.0420771	4.15e-10	0.292534
Agap2	chr10:127077639	AGAP2	chr12:58131768	FALSE	FALSE	FALSE	TRUE	NA	NA	0.016354	0.04445	4.15e-10	0.292534
Agap2	chr10:127079732	AGAP2	chr12:58131768	FALSE	FALSE	FALSE	TRUE	NA	NA	0.0311438	0.0227888	4.15e-10	0.292534
Agap2	chr10:127079738	AGAP2	chr12:58131768	FALSE	FALSE	FALSE	TRUE	NA	NA	0.031055	0.0229808	4.15e-10	0.292534
Agap2	chr10:127079747	AGAP2	chr12:58131768	FALSE	FALSE	FALSE	TRUE	NA	NA	0.025339	0.0235787	4.15e-10	0.292534
Agap2	chr10:127079762	AGAP2	chr12:58131768	FALSE	FALSE	FALSE	TRUE	NA	NA	0.036592	0.0213449	4.15e-10	0.292534
Agap2	chr10:127080127	AGAP2	chr12:58131768	FALSE	FALSE	FALSE	TRUE	NA	NA	0.0202056	0.0249631	4.15e-10	0.292534
Agap2	chr10:127080140	AGAP2	chr12:58131768	FALSE	FALSE	FALSE	TRUE	NA	NA	0.00905785	0.0262927	4.15e-10	0.292534
Agap2	chr10:127080147	AGAP2	chr12:58131768	FALSE	FALSE	FALSE	TRUE	NA	NA	0.00455801	0.0268231	4.15e-10	0.292534
Agap2	chr10:127080163	AGAP2	chr12:58131768	FALSE	FALSE	FALSE	TRUE	NA	NA	0.000757993	0.0282725	4.15e-10	0.292534
Agap2	chr10:127080197	AGAP2	chr12:58131768	FALSE	FALSE	FALSE	TRUE	NA	NA	0.00159039	0.0272406	4.15e-10	0.292534
Agap2	chr10:127080221	AGAP2	chr12:58131768	FALSE	FALSE	FALSE	TRUE	NA	NA	0.0270586	0.0261653	4.15e-10	0.292534
Agap2	chr10:127080224	AGAP2	chr12:58131768	FALSE	FALSE	FALSE	TRUE	NA	NA	0.0342177	0.0257026	4.15e-10	0.292534
Agap2	chr10:127080627	AGAP2	chr12:58131768	FALSE	FALSE	FALSE	TRUE	NA	NA	0.0136857	0.00537362	4.15e-10	0.292534
Bmp4	chr14:46388298	BMP4	chr14:54418804	FALSE	FALSE	FALSE	TRUE	NA	NA	0.0495167	-0.0266419	4.39e-10	0.282188
Adk	chr14:21369243	ADK	chr10:76349278	FALSE	FALSE	FALSE	TRUE	NA	NA	7.19054e-09	0.0158006	5.34e-10	0.222089
Adk	chr14:21369309	ADK	chr10:76349278	FALSE	FALSE	FALSE	TRUE	NA	NA	0.000287413	0.0181056	5.34e-10	0.222089
Agap2	chr10:127077605	AGAP2	chr12:58129855	FALSE	FALSE	FALSE	TRUE	NA	NA	0.0201651	0.0420771	6.11e-10	0.176915
Agap2	chr10:127077639	AGAP2	chr12:58129855	FALSE	FALSE	FALSE	TRUE	NA	NA	0.016354	0.04445	6.11e-10	0.176915
Agap2	chr10:127079732	AGAP2	chr12:58129855	FALSE	FALSE	FALSE	TRUE	NA	NA	0.0311438	0.0227888	6.11e-10	0.176915
Agap2	chr10:127079738	AGAP2	chr12:58129855	FALSE	FALSE	FALSE	TRUE	NA	NA	0.031055	0.0229808	6.11e-10	0.176915
Agap2	chr10:127079747	AGAP2	chr12:58129855	FALSE	FALSE	FALSE	TRUE	NA	NA	0.025339	0.0235787	6.11e-10	0.176915
Agap2	chr10:127079762	AGAP2	chr12:58129855	FALSE	FALSE	FALSE	TRUE	NA	NA	0.036592	0.0213449	6.11e-10	0.176915
Agap2	chr10:127080127	AGAP2	chr12:58129855	FALSE	FALSE	FALSE	TRUE	NA	NA	0.0202056	0.0249631	6.11e-10	0.176915
Agap2	chr10:127080140	AGAP2	chr12:58129855	FALSE	FALSE	FALSE	TRUE	NA	NA	0.00905785	0.0262927	6.11e-10	0.176915
Agap2	chr10:127080147	AGAP2	chr12:58129855	FALSE	FALSE	FALSE	TRUE	NA	NA	0.00455801	0.0268231	6.11e-10	0.176915
Agap2	chr10:127080163	AGAP2	chr12:58129855	FALSE	FALSE	FALSE	TRUE	NA	NA	0.000757993	0.0282725	6.11e-10	0.176915
Agap2	chr10:127080197	AGAP2	chr12:58129855	FALSE	FALSE	FALSE	TRUE	NA	NA	0.00159039	0.0272406	6.11e-10	0.176915
Agap2	chr10:127080221	AGAP2	chr12:58129855	FALSE	FALSE	FALSE	TRUE	NA	NA	0.0270586	0.0261653	6.11e-10	0.176915
Agap2	chr10:127080224	AGAP2	chr12:58129855	FALSE	FALSE	FALSE	TRUE	NA	NA	0.0342177	0.0257026	6.11e-10	0.176915
Agap2	chr10:127080627	AGAP2	chr12:58129855	FALSE	FALSE	FALSE	TRUE	NA	NA	0.0136857	0.00537362	6.11e-10	0.176915
Lhpp	chr7:132620405	LHPP	chr10:126211704	FALSE	FALSE	FALSE	TRUE	NA	NA	0.0281731	-0.0527556	7.26e-10	0.256914
Lhpp	chr7:132620427	LHPP	chr10:126211704	FALSE	FALSE	FALSE	TRUE	NA	NA	0.0198041	-0.0539671	7.26e-10	0.256914
Gcnt2	chr13:40887488	GCNT2	chr6:10556523	FALSE	FALSE	FALSE	TRUE	NA	NA	0.0185287	-0.031873	1e-09	0.214087
Gcnt2	chr13:40887522	GCNT2	chr6:10556523	FALSE	FALSE	FALSE	TRUE	NA	NA	0.0288441	-0.0303572	1e-09	0.214087
Gcnt2	chr13:40887525	GCNT2	chr6:10556523	FALSE	FALSE	FALSE	TRUE	NA	NA	0.0316419	-0.0301861	1e-09	0.214087
Gcnt2	chr13:40887535	GCNT2	chr6:10556523	FALSE	FALSE	FALSE	TRUE	NA	NA	0.0395556	-0.030027	1e-09	0.214087
Agap2	chr10:127077605	AGAP2	chr12:58132105	FALSE	FALSE	FALSE	TRUE	NA	NA	0.0201651	0.0420771	1.03e-09	0.366198
Agap2	chr10:127077639	AGAP2	chr12:58132105	FALSE	FALSE	FALSE	TRUE	NA	NA	0.016354	0.04445	1.03e-09	0.366198
Agap2	chr10:127079732	AGAP2	chr12:58132105	FALSE	FALSE	FALSE	TRUE	NA	NA	0.0311438	0.0227888	1.03e-09	0.366198
Agap2	chr10:127079738	AGAP2	chr12:58132105	FALSE	FALSE	FALSE	TRUE	NA	NA	0.031055	0.0229808	1.03e-09	0.366198
Agap2	chr10:127079747	AGAP2	chr12:58132105	FALSE	FALSE	FALSE	TRUE	NA	NA	0.025339	0.0235787	1.03e-09	0.366198
Agap2	chr10:127079762	AGAP2	chr12:58132105	FALSE	FALSE	FALSE	TRUE	NA	NA	0.036592	0.0213449	1.03e-09	0.366198
Agap2	chr10:127080127	AGAP2	chr12:58132105	FALSE	FALSE	FALSE	TRUE	NA	NA	0.0202056	0.0249631	1.03e-09	0.366198
Agap2	chr10:127080140	AGAP2	chr12:58132105	FALSE	FALSE	FALSE	TRUE	NA	NA	0.00905785	0.0262927	1.03e-09	0.366198
Agap2	chr10:127080147	AGAP2	chr12:58132105	FALSE	FALSE	FALSE	TRUE	NA	NA	0.00455801	0.0268231	1.03e-09	0.366198
Agap2	chr10:127080163	AGAP2	chr12:58132105	FALSE	FALSE	FALSE	TRUE	NA	NA	0.000757993	0.0282725	1.03e-09	0.366198
Agap2	chr10:127080197	AGAP2	chr12:58132105	FALSE	FALSE	FALSE	TRUE	NA	NA	0.00159039	0.0272406	1.03e-09	0.366198
Agap2	chr10:127080221	AGAP2	chr12:58132105	FALSE	FALSE	FALSE	TRUE	NA	NA	0.0270586	0.0261653	1.03e-09	0.366198
Agap2	chr10:127080224	AGAP2	chr12:58132105	FALSE	FALSE	FALSE	TRUE	NA	NA	0.0342177	0.0257026	1.03e-09	0.366198
Agap2	chr10:127080627	AGAP2	chr12:58132105	FALSE	FALSE	FALSE	TRUE	NA	NA	0.0136857	0.00537362	1.03e-09	0.366198
Gng7	chr10:81001762	GNG7	chr19:2544100	FALSE	FALSE	FALSE	TRUE	NA	NA	0.00830499	0.0544512	1.46e-09	0.146093
Gng7	chr10:81001769	GNG7	chr19:2544100	FALSE	FALSE	FALSE	TRUE	NA	NA	0.00849519	0.0540771	1.46e-09	0.146093
Gng7	chr10:81001776	GNG7	chr19:2544100	FALSE	FALSE	FALSE	TRUE	NA	NA	0.00823352	0.0541719	1.46e-09	0.146093
Gng7	chr10:81001796	GNG7	chr19:2544100	FALSE	FALSE	FALSE	TRUE	NA	NA	0.0113523	0.0542057	1.46e-09	0.146093
Gng7	chr10:81001804	GNG7	chr19:2544100	FALSE	FALSE	FALSE	TRUE	NA	NA	0.0145647	0.0537599	1.46e-09	0.146093
Agap2	chr10:127077605	AGAP2	chr12:58132733	FALSE	FALSE	FALSE	TRUE	NA	NA	0.0201651	0.0420771	1.81e-09	0.25906
Agap2	chr10:127077639	AGAP2	chr12:58132733	FALSE	FALSE	FALSE	TRUE	NA	NA	0.016354	0.04445	1.81e-09	0.25906
Agap2	chr10:127079732	AGAP2	chr12:58132733	FALSE	FALSE	FALSE	TRUE	NA	NA	0.0311438	0.0227888	1.81e-09	0.25906
Agap2	chr10:127079738	AGAP2	chr12:58132733	FALSE	FALSE	FALSE	TRUE	NA	NA	0.031055	0.0229808	1.81e-09	0.25906
Agap2	chr10:127079747	AGAP2	chr12:58132733	FALSE	FALSE	FALSE	TRUE	NA	NA	0.025339	0.0235787	1.81e-09	0.25906
Agap2	chr10:127079762	AGAP2	chr12:58132733	FALSE	FALSE	FALSE	TRUE	NA	NA	0.036592	0.0213449	1.81e-09	0.25906
Agap2	chr10:127080127	AGAP2	chr12:58132733	FALSE	FALSE	FALSE	TRUE	NA	NA	0.0202056	0.0249631	1.81e-09	0.25906
Agap2	chr10:127080140	AGAP2	chr12:58132733	FALSE	FALSE	FALSE	TRUE	NA	NA	0.00905785	0.0262927	1.81e-09	0.25906
Agap2	chr10:127080147	AGAP2	chr12:58132733	FALSE	FALSE	FALSE	TRUE	NA	NA	0.00455801	0.0268231	1.81e-09	0.25906
Agap2	chr10:127080163	AGAP2	chr12:58132733	FALSE	FALSE	FALSE	TRUE	NA	NA	0.000757993	0.0282725	1.81e-09	0.25906
Agap2	chr10:127080197	AGAP2	chr12:58132733	FALSE	FALSE	FALSE	TRUE	NA	NA	0.00159039	0.0272406	1.81e-09	0.25906
Agap2	chr10:127080221	AGAP2	chr12:58132733	FALSE	FALSE	FALSE	TRUE	NA	NA	0.0270586	0.0261653	1.81e-09	0.25906
Agap2	chr10:127080224	AGAP2	chr12:58132733	FALSE	FALSE	FALSE	TRUE	NA	NA	0.0342177	0.0257026	1.81e-09	0.25906
Agap2	chr10:127080627	AGAP2	chr12:58132733	FALSE	FALSE	FALSE	TRUE	NA	NA	0.0136857	0.00537362	1.81e-09	0.25906
Agap2	chr10:127077605	AGAP2	chr12:58131345	FALSE	FALSE	FALSE	TRUE	NA	NA	0.0201651	0.0420771	2.21e-09	0.262968
Agap2	chr10:127077639	AGAP2	chr12:58131345	FALSE	FALSE	FALSE	TRUE	NA	NA	0.016354	0.04445	2.21e-09	0.262968
Agap2	chr10:127079732	AGAP2	chr12:58131345	FALSE	FALSE	FALSE	TRUE	NA	NA	0.0311438	0.0227888	2.21e-09	0.262968
Agap2	chr10:127079738	AGAP2	chr12:58131345	FALSE	FALSE	FALSE	TRUE	NA	NA	0.031055	0.0229808	2.21e-09	0.262968
Agap2	chr10:127079747	AGAP2	chr12:58131345	FALSE	FALSE	FALSE	TRUE	NA	NA	0.025339	0.0235787	2.21e-09	0.262968
Agap2	chr10:127079762	AGAP2	chr12:58131345	FALSE	FALSE	FALSE	TRUE	NA	NA	0.036592	0.0213449	2.21e-09	0.262968
Agap2	chr10:127080127	AGAP2	chr12:58131345	FALSE	FALSE	FALSE	TRUE	NA	NA	0.0202056	0.0249631	2.21e-09	0.262968
Agap2	chr10:127080140	AGAP2	chr12:58131345	FALSE	FALSE	FALSE	TRUE	NA	NA	0.00905785	0.0262927	2.21e-09	0.262968
Agap2	chr10:127080147	AGAP2	chr12:58131345	FALSE	FALSE	FALSE	TRUE	NA	NA	0.00455801	0.0268231	2.21e-09	0.262968
Agap2	chr10:127080163	AGAP2	chr12:58131345	FALSE	FALSE	FALSE	TRUE	NA	NA	0.000757993	0.0282725	2.21e-09	0.262968
Agap2	chr10:127080197	AGAP2	chr12:58131345	FALSE	FALSE	FALSE	TRUE	NA	NA	0.00159039	0.0272406	2.21e-09	0.262968
Agap2	chr10:127080221	AGAP2	chr12:58131345	FALSE	FALSE	FALSE	TRUE	NA	NA	0.0270586	0.0261653	2.21e-09	0.262968
Agap2	chr10:127080224	AGAP2	chr12:58131345	FALSE	FALSE	FALSE	TRUE	NA	NA	0.0342177	0.0257026	2.21e-09	0.262968
Agap2	chr10:127080627	AGAP2	chr12:58131345	FALSE	FALSE	FALSE	TRUE	NA	NA	0.0136857	0.00537362	2.21e-09	0.262968
Agap2	chr10:127077605	AGAP2	chr12:58130154	FALSE	FALSE	FALSE	TRUE	NA	NA	0.0201651	0.0420771	2.33e-09	0.286558
Agap2	chr10:127077639	AGAP2	chr12:58130154	FALSE	FALSE	FALSE	TRUE	NA	NA	0.016354	0.04445	2.33e-09	0.286558
Agap2	chr10:127079732	AGAP2	chr12:58130154	FALSE	FALSE	FALSE	TRUE	NA	NA	0.0311438	0.0227888	2.33e-09	0.286558
Agap2	chr10:127079738	AGAP2	chr12:58130154	FALSE	FALSE	FALSE	TRUE	NA	NA	0.031055	0.0229808	2.33e-09	0.286558
Agap2	chr10:127079747	AGAP2	chr12:58130154	FALSE	FALSE	FALSE	TRUE	NA	NA	0.025339	0.0235787	2.33e-09	0.286558
Agap2	chr10:127079762	AGAP2	chr12:58130154	FALSE	FALSE	FALSE	TRUE	NA	NA	0.036592	0.0213449	2.33e-09	0.286558
Agap2	chr10:127080127	AGAP2	chr12:58130154	FALSE	FALSE	FALSE	TRUE	NA	NA	0.0202056	0.0249631	2.33e-09	0.286558
Agap2	chr10:127080140	AGAP2	chr12:58130154	FALSE	FALSE	FALSE	TRUE	NA	NA	0.00905785	0.0262927	2.33e-09	0.286558
Agap2	chr10:127080147	AGAP2	chr12:58130154	FALSE	FALSE	FALSE	TRUE	NA	NA	0.00455801	0.0268231	2.33e-09	0.286558
Agap2	chr10:127080163	AGAP2	chr12:58130154	FALSE	FALSE	FALSE	TRUE	NA	NA	0.000757993	0.0282725	2.33e-09	0.286558
Agap2	chr10:127080197	AGAP2	chr12:58130154	FALSE	FALSE	FALSE	TRUE	NA	NA	0.00159039	0.0272406	2.33e-09	0.286558
Agap2	chr10:127080221	AGAP2	chr12:58130154	FALSE	FALSE	FALSE	TRUE	NA	NA	0.0270586	0.0261653	2.33e-09	0.286558
Agap2	chr10:127080224	AGAP2	chr12:58130154	FALSE	FALSE	FALSE	TRUE	NA	NA	0.0342177	0.0257026	2.33e-09	0.286558
Agap2	chr10:127080627	AGAP2	chr12:58130154	FALSE	FALSE	FALSE	TRUE	NA	NA	0.0136857	0.00537362	2.33e-09	0.286558
Synj2	chr17:5928258	SYNJ2	chr6:158438202	FALSE	FALSE	FALSE	TRUE	NA	NA	0.00187389	0.00830946	3.22e-09	0.247824
Synj2	chr17:6010696	SYNJ2	chr6:158438202	FALSE	FALSE	FALSE	TRUE	NA	NA	0.0276286	-0.00444665	3.22e-09	0.247824
Runx3	chr4:135131193	RUNX3	chr1:25257626	FALSE	FALSE	TRUE	FALSE	0.0216691	1.02757	NA	NA	4.17e-09	0.190468
Runx3	chr4:135131207	RUNX3	chr1:25257626	FALSE	FALSE	TRUE	FALSE	0.0334957	1.07985	NA	NA	4.17e-09	0.190468
Runx3	chr4:135154426	RUNX3	chr1:25257626	FALSE	FALSE	FALSE	TRUE	NA	NA	0.0160743	0.00978043	4.17e-09	0.190468
Runx3	chr4:135155560	RUNX3	chr1:25257626	FALSE	FALSE	FALSE	TRUE	NA	NA	0.0337178	0.0201883	4.17e-09	0.190468
Runx3	chr4:135155580	RUNX3	chr1:25257626	FALSE	FALSE	FALSE	TRUE	NA	NA	0.0235777	0.0224387	4.17e-09	0.190468
Runx3	chr4:135155590	RUNX3	chr1:25257626	FALSE	FALSE	FALSE	TRUE	NA	NA	0.0346507	0.0218883	4.17e-09	0.190468
Runx3	chr4:135155618	RUNX3	chr1:25257626	FALSE	FALSE	FALSE	TRUE	NA	NA	0.0218879	0.0212608	4.17e-09	0.190468
Runx3	chr4:135180306	RUNX3	chr1:25257626	FALSE	FALSE	FALSE	TRUE	NA	NA	0.0247853	0.0560336	4.17e-09	0.190468
Runx3	chr4:135180321	RUNX3	chr1:25257626	FALSE	FALSE	FALSE	TRUE	NA	NA	0.0315032	0.0548323	4.17e-09	0.190468
Gcnt2	chr13:40887488	GCNT2	chr6:10556326	FALSE	FALSE	FALSE	TRUE	NA	NA	0.0185287	-0.031873	4.2e-09	0.186764
Gcnt2	chr13:40887522	GCNT2	chr6:10556326	FALSE	FALSE	FALSE	TRUE	NA	NA	0.0288441	-0.0303572	4.2e-09	0.186764
Gcnt2	chr13:40887525	GCNT2	chr6:10556326	FALSE	FALSE	FALSE	TRUE	NA	NA	0.0316419	-0.0301861	4.2e-09	0.186764
Gcnt2	chr13:40887535	GCNT2	chr6:10556326	FALSE	FALSE	FALSE	TRUE	NA	NA	0.0395556	-0.030027	4.2e-09	0.186764
Arhgef10	chr8:14962634	ARHGEF10	chr8:1870798	FALSE	FALSE	FALSE	TRUE	NA	NA	0.0378713	0.0318062	5.47e-09	-0.210313
Prdm16	chr4:154346846	PRDM16	chr1:2995506	FALSE	FALSE	TRUE	FALSE	0.0497269	-1.42422	NA	NA	5.62e-09	-0.219016
Prdm16	chr4:154420793	PRDM16	chr1:2995506	FALSE	FALSE	FALSE	TRUE	NA	NA	0.0412176	0.0213202	5.62e-09	-0.219016
Prdm16	chr4:154420798	PRDM16	chr1:2995506	FALSE	FALSE	FALSE	TRUE	NA	NA	0.0455377	0.0206281	5.62e-09	-0.219016
Prdm16	chr4:154604205	PRDM16	chr1:2995506	FALSE	FALSE	FALSE	TRUE	NA	NA	0.0268865	-0.0100732	5.62e-09	-0.219016
Prdm16	chr4:154636024	PRDM16	chr1:2995506	FALSE	FALSE	FALSE	TRUE	NA	NA	0.0456592	0.0289943	5.62e-09	-0.219016
Prdm16	chr4:154636027	PRDM16	chr1:2995506	FALSE	FALSE	FALSE	TRUE	NA	NA	0.0479805	0.0289297	5.62e-09	-0.219016
Prdm16	chr4:154636036	PRDM16	chr1:2995506	FALSE	FALSE	FALSE	TRUE	NA	NA	0.046927	0.0284686	5.62e-09	-0.219016
Prdm16	chr4:154636038	PRDM16	chr1:2995506	FALSE	FALSE	FALSE	TRUE	NA	NA	0.0389923	0.0290026	5.62e-09	-0.219016
Prdm16	chr4:154640557	PRDM16	chr1:2995506	FALSE	FALSE	TRUE	FALSE	0.0397016	1.40571	NA	NA	5.62e-09	-0.219016
Prdm16	chr4:154640585	PRDM16	chr1:2995506	FALSE	FALSE	TRUE	FALSE	0.0349355	1.4202	NA	NA	5.62e-09	-0.219016
Map7	chr10:20149509	MAP7	chr6:136672985	FALSE	FALSE	TRUE	FALSE	0.0180134	-0.96053	NA	NA	8.81e-09	0.210552
Map7	chr10:20149516	MAP7	chr6:136672985	FALSE	FALSE	TRUE	FALSE	0.0163294	-0.97585	NA	NA	8.81e-09	0.210552
Tnrc6c	chr11:117749289	TNRC6C	chr17:76102450	FALSE	FALSE	TRUE	FALSE	0.0315702	-0.359388	NA	NA	8.91e-09	0.212522
Tnrc6c	chr11:117749583	TNRC6C	chr17:76102450	FALSE	FALSE	FALSE	TRUE	NA	NA	0.00247123	0.0140424	8.91e-09	0.212522
Tnrc6c	chr11:117755440	TNRC6C	chr17:76102450	FALSE	FALSE	FALSE	TRUE	NA	NA	0.0145961	0.00623311	8.91e-09	0.212522
Slco2b1	chr7:99648711	SLCO2B1	chr11:74870268	TRUE	FALSE	FALSE	TRUE	NA	NA	5.35028e-05	-0.00927623	9.02e-09	0.207323
Runx3	chr4:135131193	RUNX3	chr1:25257624	FALSE	FALSE	TRUE	FALSE	0.0216691	1.02757	NA	NA	1.17e-08	0.173045
Runx3	chr4:135131207	RUNX3	chr1:25257624	FALSE	FALSE	TRUE	FALSE	0.0334957	1.07985	NA	NA	1.17e-08	0.173045
Runx3	chr4:135154426	RUNX3	chr1:25257624	FALSE	FALSE	FALSE	TRUE	NA	NA	0.0160743	0.00978043	1.17e-08	0.173045
Runx3	chr4:135155560	RUNX3	chr1:25257624	FALSE	FALSE	FALSE	TRUE	NA	NA	0.0337178	0.0201883	1.17e-08	0.173045
Runx3	chr4:135155580	RUNX3	chr1:25257624	FALSE	FALSE	FALSE	TRUE	NA	NA	0.0235777	0.0224387	1.17e-08	0.173045
Runx3	chr4:135155590	RUNX3	chr1:25257624	FALSE	FALSE	FALSE	TRUE	NA	NA	0.0346507	0.0218883	1.17e-08	0.173045
Runx3	chr4:135155618	RUNX3	chr1:25257624	FALSE	FALSE	FALSE	TRUE	NA	NA	0.0218879	0.0212608	1.17e-08	0.173045
Runx3	chr4:135180306	RUNX3	chr1:25257624	FALSE	FALSE	FALSE	TRUE	NA	NA	0.0247853	0.0560336	1.17e-08	0.173045
Runx3	chr4:135180321	RUNX3	chr1:25257624	FALSE	FALSE	FALSE	TRUE	NA	NA	0.0315032	0.0548323	1.17e-08	0.173045
Bmp4	chr14:46388298	BMP4	chr14:54418728	FALSE	FALSE	FALSE	TRUE	NA	NA	0.0495167	-0.0266419	1.32e-08	0.233258
St7	chr6:17840372	ST7	chr7:116660213	FALSE	FALSE	FALSE	TRUE	NA	NA	0.0471978	0.0154394	1.64e-08	0.225526
Map3k14	chr11:103239306	MAP3K14	chr17:43391599	FALSE	FALSE	FALSE	TRUE	NA	NA	0.0288238	-0.0351362	1.78e-08	-0.179938
Pik3r5	chr11:68475454	PIK3R5	chr17:8815843	FALSE	FALSE	FALSE	TRUE	NA	NA	0.000798285	-0.00927173	1.91e-08	0.133564
Tmem150b	chr7:4725178	TMEM150B	chr19:55838021	FALSE	FALSE	TRUE	FALSE	0.0297281	1.45801	NA	NA	1.93e-08	-0.176722
Erg	chr16:95439363	ERG	chr21:39776434	FALSE	FALSE	FALSE	TRUE	NA	NA	0.0290139	-0.0105377	2.19e-08	-0.180372
Hoxb3	chr11:96327145	HOXB3	chr17:46651745	FALSE	FALSE	FALSE	TRUE	NA	NA	0.0311438	0.031656	2.2e-08	0.198354
Hoxb3	chr11:96327174	HOXB3	chr17:46651745	FALSE	FALSE	FALSE	TRUE	NA	NA	0.0251465	0.0315169	2.2e-08	0.198354
Hoxb3	chr11:96344664	HOXB3	chr17:46651745	FALSE	FALSE	FALSE	TRUE	NA	NA	0.0294447	0.0117009	2.2e-08	0.198354
Hoxb3	chr11:96327145	HOXB3	chr17:46651867	FALSE	FALSE	FALSE	TRUE	NA	NA	0.0311438	0.031656	2.41e-08	0.238852
Hoxb3	chr11:96327174	HOXB3	chr17:46651867	FALSE	FALSE	FALSE	TRUE	NA	NA	0.0251465	0.0315169	2.41e-08	0.238852
Hoxb3	chr11:96344664	HOXB3	chr17:46651867	FALSE	FALSE	FALSE	TRUE	NA	NA	0.0294447	0.0117009	2.41e-08	0.238852
Skap1	chr11:96596088	SKAP1	chr17:46388447	FALSE	FALSE	FALSE	TRUE	NA	NA	0.0290139	0.00624271	3.1e-08	0.228806
Skap1	chr11:96736705	SKAP1	chr17:46388447	FALSE	FALSE	FALSE	TRUE	NA	NA	0.0261674	0.065958	3.1e-08	0.228806
Skap1	chr11:96738326	SKAP1	chr17:46388447	FALSE	FALSE	FALSE	TRUE	NA	NA	0.0290917	-0.0104641	3.1e-08	0.228806
Rasgef1c	chr11:49901863	RASGEF1C	chr5:179606623	FALSE	FALSE	TRUE	FALSE	0.0492522	-0.737219	NA	NA	3.36e-08	0.190234
Nrxn2	chr19:6419999	NRXN2	chr11:64405919	FALSE	FALSE	FALSE	TRUE	NA	NA	0.0403671	0.0281787	3.4e-08	0.223642
Nrxn2	chr19:6420865	NRXN2	chr11:64405919	FALSE	FALSE	FALSE	TRUE	NA	NA	0.0276064	0.0470165	3.4e-08	0.223642
Nrxn2	chr19:6420888	NRXN2	chr11:64405919	FALSE	FALSE	FALSE	TRUE	NA	NA	0.016329	0.0489134	3.4e-08	0.223642
Hoxa2	chr6:52164814	HOXA2	chr7:27141067	FALSE	FALSE	FALSE	TRUE	NA	NA	0.0464067	0.00681309	3.46e-08	0.202732
Hoxb3	chr11:96327145	HOXB3	chr17:46631910	FALSE	FALSE	FALSE	TRUE	NA	NA	0.0311438	0.031656	3.58e-08	0.20503
Hoxb3	chr11:96327174	HOXB3	chr17:46631910	FALSE	FALSE	FALSE	TRUE	NA	NA	0.0251465	0.0315169	3.58e-08	0.20503
Hoxb3	chr11:96344664	HOXB3	chr17:46631910	FALSE	FALSE	FALSE	TRUE	NA	NA	0.0294447	0.0117009	3.58e-08	0.20503
Runx2	chr17:44842456	RUNX2	chr6:45399681	FALSE	FALSE	FALSE	TRUE	NA	NA	0.00542508	0.0117548	4.11e-08	-0.125004
Cxxc5	chr18:35849656	CXXC5	chr5:139040546	TRUE	TRUE	FALSE	TRUE	NA	NA	0.0241943	-0.00624111	4.55e-08	-0.179573
Cxxc5	chr18:35860748	CXXC5	chr5:139040546	TRUE	TRUE	FALSE	TRUE	NA	NA	0.0395097	0.0324317	4.55e-08	-0.179573
Cxxc5	chr18:35860750	CXXC5	chr5:139040546	TRUE	TRUE	FALSE	TRUE	NA	NA	0.0455624	0.0325257	4.55e-08	-0.179573
Cxxc5	chr18:35860771	CXXC5	chr5:139040546	TRUE	TRUE	FALSE	TRUE	NA	NA	0.0228784	0.0179899	4.55e-08	-0.179573
Cxxc5	chr18:35875152	CXXC5	chr5:139040546	TRUE	TRUE	FALSE	TRUE	NA	NA	0.000776858	0.00821611	4.55e-08	-0.179573
Cxxc5	chr18:35888222	CXXC5	chr5:139040546	TRUE	TRUE	FALSE	TRUE	NA	NA	0.00253062	-0.0317985	4.55e-08	-0.179573
Cxxc5	chr18:35888230	CXXC5	chr5:139040546	TRUE	TRUE	FALSE	TRUE	NA	NA	0.00306343	-0.0320942	4.55e-08	-0.179573
Cxxc5	chr18:35888235	CXXC5	chr5:139040546	TRUE	TRUE	FALSE	TRUE	NA	NA	0.00395584	-0.0322071	4.55e-08	-0.179573
Cpeb1	chr7:81355941	CPEB1	chr15:83317526	FALSE	FALSE	FALSE	TRUE	NA	NA	0.0237168	-0.00719787	4.67e-08	0.228079
Cpeb1	chr7:81453856	CPEB1	chr15:83317526	FALSE	FALSE	TRUE	FALSE	0.0494057	-1.09831	NA	NA	4.67e-08	0.228079
Cpeb1	chr7:81453858	CPEB1	chr15:83317526	FALSE	FALSE	TRUE	FALSE	0.0498546	-1.10216	NA	NA	4.67e-08	0.228079
Phactr1	chr13:42681330	PHACTR1	chr6:13014871	FALSE	FALSE	FALSE	TRUE	NA	NA	0.0433479	0.0208586	5.12e-08	0.256547
Phactr1	chr13:42681375	PHACTR1	chr6:13014871	FALSE	FALSE	FALSE	TRUE	NA	NA	0.0403671	0.0205756	5.12e-08	0.256547
Agap2	chr10:127077605	AGAP2	chr12:58133008	FALSE	FALSE	FALSE	TRUE	NA	NA	0.0201651	0.0420771	5.34e-08	0.225767
Agap2	chr10:127077639	AGAP2	chr12:58133008	FALSE	FALSE	FALSE	TRUE	NA	NA	0.016354	0.04445	5.34e-08	0.225767
Agap2	chr10:127079732	AGAP2	chr12:58133008	FALSE	FALSE	FALSE	TRUE	NA	NA	0.0311438	0.0227888	5.34e-08	0.225767
Agap2	chr10:127079738	AGAP2	chr12:58133008	FALSE	FALSE	FALSE	TRUE	NA	NA	0.031055	0.0229808	5.34e-08	0.225767
Agap2	chr10:127079747	AGAP2	chr12:58133008	FALSE	FALSE	FALSE	TRUE	NA	NA	0.025339	0.0235787	5.34e-08	0.225767
Agap2	chr10:127079762	AGAP2	chr12:58133008	FALSE	FALSE	FALSE	TRUE	NA	NA	0.036592	0.0213449	5.34e-08	0.225767
Agap2	chr10:127080127	AGAP2	chr12:58133008	FALSE	FALSE	FALSE	TRUE	NA	NA	0.0202056	0.0249631	5.34e-08	0.225767
Agap2	chr10:127080140	AGAP2	chr12:58133008	FALSE	FALSE	FALSE	TRUE	NA	NA	0.00905785	0.0262927	5.34e-08	0.225767
Agap2	chr10:127080147	AGAP2	chr12:58133008	FALSE	FALSE	FALSE	TRUE	NA	NA	0.00455801	0.0268231	5.34e-08	0.225767
Agap2	chr10:127080163	AGAP2	chr12:58133008	FALSE	FALSE	FALSE	TRUE	NA	NA	0.000757993	0.0282725	5.34e-08	0.225767
Agap2	chr10:127080197	AGAP2	chr12:58133008	FALSE	FALSE	FALSE	TRUE	NA	NA	0.00159039	0.0272406	5.34e-08	0.225767
Agap2	chr10:127080221	AGAP2	chr12:58133008	FALSE	FALSE	FALSE	TRUE	NA	NA	0.0270586	0.0261653	5.34e-08	0.225767
Agap2	chr10:127080224	AGAP2	chr12:58133008	FALSE	FALSE	FALSE	TRUE	NA	NA	0.0342177	0.0257026	5.34e-08	0.225767
Agap2	chr10:127080627	AGAP2	chr12:58133008	FALSE	FALSE	FALSE	TRUE	NA	NA	0.0136857	0.00537362	5.34e-08	0.225767
Hoxa2	chr6:52164814	HOXA2	chr7:27143788	FALSE	FALSE	FALSE	TRUE	NA	NA	0.0464067	0.00681309	6.06e-08	0.18759
Hoxa2	chr6:52164814	HOXA2	chr7:27143403	FALSE	FALSE	FALSE	TRUE	NA	NA	0.0464067	0.00681309	6.56e-08	0.301959
Agap2	chr10:127077605	AGAP2	chr12:58132093	FALSE	FALSE	FALSE	TRUE	NA	NA	0.0201651	0.0420771	6.84e-08	0.286556
Agap2	chr10:127077639	AGAP2	chr12:58132093	FALSE	FALSE	FALSE	TRUE	NA	NA	0.016354	0.04445	6.84e-08	0.286556
Agap2	chr10:127079732	AGAP2	chr12:58132093	FALSE	FALSE	FALSE	TRUE	NA	NA	0.0311438	0.0227888	6.84e-08	0.286556
Agap2	chr10:127079738	AGAP2	chr12:58132093	FALSE	FALSE	FALSE	TRUE	NA	NA	0.031055	0.0229808	6.84e-08	0.286556
Agap2	chr10:127079747	AGAP2	chr12:58132093	FALSE	FALSE	FALSE	TRUE	NA	NA	0.025339	0.0235787	6.84e-08	0.286556
Agap2	chr10:127079762	AGAP2	chr12:58132093	FALSE	FALSE	FALSE	TRUE	NA	NA	0.036592	0.0213449	6.84e-08	0.286556
Agap2	chr10:127080127	AGAP2	chr12:58132093	FALSE	FALSE	FALSE	TRUE	NA	NA	0.0202056	0.0249631	6.84e-08	0.286556
Agap2	chr10:127080140	AGAP2	chr12:58132093	FALSE	FALSE	FALSE	TRUE	NA	NA	0.00905785	0.0262927	6.84e-08	0.286556
Agap2	chr10:127080147	AGAP2	chr12:58132093	FALSE	FALSE	FALSE	TRUE	NA	NA	0.00455801	0.0268231	6.84e-08	0.286556
Agap2	chr10:127080163	AGAP2	chr12:58132093	FALSE	FALSE	FALSE	TRUE	NA	NA	0.000757993	0.0282725	6.84e-08	0.286556
Agap2	chr10:127080197	AGAP2	chr12:58132093	FALSE	FALSE	FALSE	TRUE	NA	NA	0.00159039	0.0272406	6.84e-08	0.286556
Agap2	chr10:127080221	AGAP2	chr12:58132093	FALSE	FALSE	FALSE	TRUE	NA	NA	0.0270586	0.0261653	6.84e-08	0.286556
Agap2	chr10:127080224	AGAP2	chr12:58132093	FALSE	FALSE	FALSE	TRUE	NA	NA	0.0342177	0.0257026	6.84e-08	0.286556
Agap2	chr10:127080627	AGAP2	chr12:58132093	FALSE	FALSE	FALSE	TRUE	NA	NA	0.0136857	0.00537362	6.84e-08	0.286556
Cux2	chr5:121889566	CUX2	chr12:111618977	FALSE	FALSE	FALSE	TRUE	NA	NA	0.0192396	0.0237185	6.87e-08	-0.19094
Cux2	chr5:121889579	CUX2	chr12:111618977	FALSE	FALSE	FALSE	TRUE	NA	NA	0.027784	0.0209261	6.87e-08	-0.19094
Cux2	chr5:121889644	CUX2	chr12:111618977	FALSE	FALSE	FALSE	TRUE	NA	NA	0.0013349	0.0146311	6.87e-08	-0.19094
Cux2	chr5:121889731	CUX2	chr12:111618977	FALSE	FALSE	FALSE	TRUE	NA	NA	0.0271056	0.00900828	6.87e-08	-0.19094
Cux2	chr5:121969230	CUX2	chr12:111618977	FALSE	FALSE	FALSE	TRUE	NA	NA	0.0470154	0.0169952	6.87e-08	-0.19094
Cux2	chr5:121969239	CUX2	chr12:111618977	FALSE	FALSE	FALSE	TRUE	NA	NA	0.0366504	0.017182	6.87e-08	-0.19094
Cux2	chr5:121969262	CUX2	chr12:111618977	FALSE	FALSE	FALSE	TRUE	NA	NA	0.0145367	0.018427	6.87e-08	-0.19094
Cux2	chr5:121969265	CUX2	chr12:111618977	FALSE	FALSE	FALSE	TRUE	NA	NA	0.0131574	0.0185375	6.87e-08	-0.19094
Cux2	chr5:121969269	CUX2	chr12:111618977	FALSE	FALSE	FALSE	TRUE	NA	NA	0.0111044	0.018669	6.87e-08	-0.19094
Cux2	chr5:121969280	CUX2	chr12:111618977	FALSE	FALSE	FALSE	TRUE	NA	NA	0.00753737	0.0189857	6.87e-08	-0.19094
Cux2	chr5:121969293	CUX2	chr12:111618977	FALSE	FALSE	FALSE	TRUE	NA	NA	0.00423324	0.0194786	6.87e-08	-0.19094
Cux2	chr5:121969308	CUX2	chr12:111618977	FALSE	FALSE	FALSE	TRUE	NA	NA	0.0033318	0.0203322	6.87e-08	-0.19094
Cux2	chr5:122048558	CUX2	chr12:111618977	FALSE	FALSE	FALSE	TRUE	NA	NA	0.0480576	0.017999	6.87e-08	-0.19094
Cux2	chr5:122048577	CUX2	chr12:111618977	FALSE	FALSE	FALSE	TRUE	NA	NA	3.10995e-06	0.0191198	6.87e-08	-0.19094
Cux2	chr5:122048577	CUX2	chr12:111618977	FALSE	FALSE	FALSE	TRUE	NA	NA	0.0230737	0.0182108	6.87e-08	-0.19094
Cux2	chr5:122048609	CUX2	chr12:111618977	FALSE	FALSE	FALSE	TRUE	NA	NA	0.0347962	0.0178751	6.87e-08	-0.19094
Cux2	chr5:122063709	CUX2	chr12:111618977	FALSE	FALSE	FALSE	TRUE	NA	NA	0.023614	0.00998146	6.87e-08	-0.19094
Prdm16	chr4:154346846	PRDM16	chr1:3332264	FALSE	FALSE	TRUE	FALSE	0.0497269	-1.42422	NA	NA	7.22e-08	0.18812
Prdm16	chr4:154420793	PRDM16	chr1:3332264	FALSE	FALSE	FALSE	TRUE	NA	NA	0.0412176	0.0213202	7.22e-08	0.18812
Prdm16	chr4:154420798	PRDM16	chr1:3332264	FALSE	FALSE	FALSE	TRUE	NA	NA	0.0455377	0.0206281	7.22e-08	0.18812
Prdm16	chr4:154604205	PRDM16	chr1:3332264	FALSE	FALSE	FALSE	TRUE	NA	NA	0.0268865	-0.0100732	7.22e-08	0.18812
Prdm16	chr4:154636024	PRDM16	chr1:3332264	FALSE	FALSE	FALSE	TRUE	NA	NA	0.0456592	0.0289943	7.22e-08	0.18812
Prdm16	chr4:154636027	PRDM16	chr1:3332264	FALSE	FALSE	FALSE	TRUE	NA	NA	0.0479805	0.0289297	7.22e-08	0.18812
Prdm16	chr4:154636036	PRDM16	chr1:3332264	FALSE	FALSE	FALSE	TRUE	NA	NA	0.046927	0.0284686	7.22e-08	0.18812
Prdm16	chr4:154636038	PRDM16	chr1:3332264	FALSE	FALSE	FALSE	TRUE	NA	NA	0.0389923	0.0290026	7.22e-08	0.18812
Prdm16	chr4:154640557	PRDM16	chr1:3332264	FALSE	FALSE	TRUE	FALSE	0.0397016	1.40571	NA	NA	7.22e-08	0.18812
Prdm16	chr4:154640585	PRDM16	chr1:3332264	FALSE	FALSE	TRUE	FALSE	0.0349355	1.4202	NA	NA	7.22e-08	0.18812
Tbc1d2b	chr9:90693036	TBC1D2B	chr15:78315944	FALSE	FALSE	FALSE	TRUE	NA	NA	0.0495217	0.00639106	8.19e-08	-0.137979
Prdm16	chr4:154346846	PRDM16	chr1:3010896	FALSE	FALSE	TRUE	FALSE	0.0497269	-1.42422	NA	NA	9.03e-08	-0.201977
Prdm16	chr4:154420793	PRDM16	chr1:3010896	FALSE	FALSE	FALSE	TRUE	NA	NA	0.0412176	0.0213202	9.03e-08	-0.201977
Prdm16	chr4:154420798	PRDM16	chr1:3010896	FALSE	FALSE	FALSE	TRUE	NA	NA	0.0455377	0.0206281	9.03e-08	-0.201977
Prdm16	chr4:154604205	PRDM16	chr1:3010896	FALSE	FALSE	FALSE	TRUE	NA	NA	0.0268865	-0.0100732	9.03e-08	-0.201977
Prdm16	chr4:154636024	PRDM16	chr1:3010896	FALSE	FALSE	FALSE	TRUE	NA	NA	0.0456592	0.0289943	9.03e-08	-0.201977
Prdm16	chr4:154636027	PRDM16	chr1:3010896	FALSE	FALSE	FALSE	TRUE	NA	NA	0.0479805	0.0289297	9.03e-08	-0.201977
Prdm16	chr4:154636036	PRDM16	chr1:3010896	FALSE	FALSE	FALSE	TRUE	NA	NA	0.046927	0.0284686	9.03e-08	-0.201977
Prdm16	chr4:154636038	PRDM16	chr1:3010896	FALSE	FALSE	FALSE	TRUE	NA	NA	0.0389923	0.0290026	9.03e-08	-0.201977
Prdm16	chr4:154640557	PRDM16	chr1:3010896	FALSE	FALSE	TRUE	FALSE	0.0397016	1.40571	NA	NA	9.03e-08	-0.201977
Prdm16	chr4:154640585	PRDM16	chr1:3010896	FALSE	FALSE	TRUE	FALSE	0.0349355	1.4202	NA	NA	9.03e-08	-0.201977
Camta1	chr4:151107708	CAMTA1	chr1:7692321	FALSE	FALSE	FALSE	TRUE	NA	NA	0.0362279	-0.023522	9.08e-08	-0.153891
Camta1	chr4:151107714	CAMTA1	chr1:7692321	FALSE	FALSE	FALSE	TRUE	NA	NA	0.0305931	-0.0240125	9.08e-08	-0.153891
Camta1	chr4:151107716	CAMTA1	chr1:7692321	FALSE	FALSE	FALSE	TRUE	NA	NA	0.0277353	-0.0243439	9.08e-08	-0.153891
Camta1	chr4:151639970	CAMTA1	chr1:7692321	FALSE	FALSE	FALSE	TRUE	NA	NA	0.0282626	0.00799365	9.08e-08	-0.153891
Camta1	chr4:151835859	CAMTA1	chr1:7692321	FALSE	FALSE	FALSE	TRUE	NA	NA	0.0442611	0.00602875	9.08e-08	-0.153891
Camta1	chr4:151877987	CAMTA1	chr1:7692321	FALSE	FALSE	FALSE	TRUE	NA	NA	0.000481327	0.0443052	9.08e-08	-0.153891
Camta1	chr4:151878002	CAMTA1	chr1:7692321	FALSE	FALSE	FALSE	TRUE	NA	NA	0.00107623	0.04262	9.08e-08	-0.153891
Agap2	chr10:127077605	AGAP2	chr12:58131011	FALSE	FALSE	FALSE	TRUE	NA	NA	0.0201651	0.0420771	9.97e-08	0.198452
Agap2	chr10:127077639	AGAP2	chr12:58131011	FALSE	FALSE	FALSE	TRUE	NA	NA	0.016354	0.04445	9.97e-08	0.198452
Agap2	chr10:127079732	AGAP2	chr12:58131011	FALSE	FALSE	FALSE	TRUE	NA	NA	0.0311438	0.0227888	9.97e-08	0.198452
Agap2	chr10:127079738	AGAP2	chr12:58131011	FALSE	FALSE	FALSE	TRUE	NA	NA	0.031055	0.0229808	9.97e-08	0.198452
Agap2	chr10:127079747	AGAP2	chr12:58131011	FALSE	FALSE	FALSE	TRUE	NA	NA	0.025339	0.0235787	9.97e-08	0.198452
Agap2	chr10:127079762	AGAP2	chr12:58131011	FALSE	FALSE	FALSE	TRUE	NA	NA	0.036592	0.0213449	9.97e-08	0.198452
Agap2	chr10:127080127	AGAP2	chr12:58131011	FALSE	FALSE	FALSE	TRUE	NA	NA	0.0202056	0.0249631	9.97e-08	0.198452
Agap2	chr10:127080140	AGAP2	chr12:58131011	FALSE	FALSE	FALSE	TRUE	NA	NA	0.00905785	0.0262927	9.97e-08	0.198452
Agap2	chr10:127080147	AGAP2	chr12:58131011	FALSE	FALSE	FALSE	TRUE	NA	NA	0.00455801	0.0268231	9.97e-08	0.198452
Agap2	chr10:127080163	AGAP2	chr12:58131011	FALSE	FALSE	FALSE	TRUE	NA	NA	0.000757993	0.0282725	9.97e-08	0.198452
Agap2	chr10:127080197	AGAP2	chr12:58131011	FALSE	FALSE	FALSE	TRUE	NA	NA	0.00159039	0.0272406	9.97e-08	0.198452
Agap2	chr10:127080221	AGAP2	chr12:58131011	FALSE	FALSE	FALSE	TRUE	NA	NA	0.0270586	0.0261653	9.97e-08	0.198452
Agap2	chr10:127080224	AGAP2	chr12:58131011	FALSE	FALSE	FALSE	TRUE	NA	NA	0.0342177	0.0257026	9.97e-08	0.198452
Agap2	chr10:127080627	AGAP2	chr12:58131011	FALSE	FALSE	FALSE	TRUE	NA	NA	0.0136857	0.00537362	9.97e-08	0.198452
Hoxa4	chr6:52191009	HOXA4	chr7:27169957	FALSE	FALSE	FALSE	TRUE	NA	NA	0.013333	0.0137986	1.14e-07	0.400415
Hoxa4	chr6:52191649	HOXA4	chr7:27169957	FALSE	FALSE	FALSE	TRUE	NA	NA	0.0282626	0.00514502	1.14e-07	0.400415
