# Supplementary material for: Methylomic signatures of tau and amyloid-beta in transgenic mouse models of Alzheimer’s disease neuropathology
Source: NPJ Dement. 2026 Apr 7;2(1):23. doi: 10.1038/s44400-026-00074-y (PMC13056554; doi:10.1038/s44400-026-00074-y)
Supplement: Supplementary file 12 — Data S11 [file 44400_2026_74_MOESM12_ESM.xlsx]

## Sheet: TABLE S11
Mouse Gene Symbol	Mouse Position	Human Gene Symbol	Human Position	Human Tau Pathology	Human Amyloid Pathology	Mouse Genotype Effect	Mouse Pathology Effect	Mouse FDR Genotype	Mouse Beta-Size Genotype	Mouse FDR Pathology	Mouse Beta-Size Pathology	Human P	Human Beta Size
Camta1	chr4:151214340	CAMTA1	chr1:7692367	FALSE	FALSE	TRUE	FALSE	0.0466355	1.83886	NA	NA	4.48e-13	-0.278813
Camta1	chr4:151307873	CAMTA1	chr1:7692367	FALSE	FALSE	TRUE	FALSE	0.0418154	-3.03608	NA	NA	4.48e-13	-0.278813
Tspan14	chr14:40966792	TSPAN14	chr10:82224946	FALSE	FALSE	TRUE	FALSE	0.0351755	-1.2615	NA	NA	3.07e-12	0.178295
Tspan14	chr14:40966795	TSPAN14	chr10:82224946	FALSE	FALSE	TRUE	FALSE	0.0277309	-1.29897	NA	NA	3.07e-12	0.178295
Tspan14	chr14:40966803	TSPAN14	chr10:82224946	FALSE	FALSE	TRUE	FALSE	0.0156212	-1.41039	NA	NA	3.07e-12	0.178295
Tspan14	chr14:40966808	TSPAN14	chr10:82224946	FALSE	FALSE	TRUE	FALSE	0.0127791	-1.4529	NA	NA	3.07e-12	0.178295
Tspan14	chr14:40966816	TSPAN14	chr10:82224946	FALSE	FALSE	TRUE	FALSE	0.011571	-1.48948	NA	NA	3.07e-12	0.178295
Tspan14	chr14:40966845	TSPAN14	chr10:82224946	FALSE	FALSE	TRUE	FALSE	0.030235	-1.55212	NA	NA	3.07e-12	0.178295
Tspan14	chr14:40966849	TSPAN14	chr10:82224946	FALSE	FALSE	TRUE	FALSE	0.0406531	-1.50004	NA	NA	3.07e-12	0.178295
Arhgef17	chr7:100876587	ARHGEF17	chr11:73054121	TRUE	TRUE	FALSE	TRUE	NA	NA	0.00044353	1.41137	9.2e-12	0.339743
Arhgef17	chr7:100876615	ARHGEF17	chr11:73054121	TRUE	TRUE	FALSE	TRUE	NA	NA	0.00247395	1.23323	9.2e-12	0.339743
Arhgef17	chr7:100876630	ARHGEF17	chr11:73054121	TRUE	TRUE	FALSE	TRUE	NA	NA	0.0070342	1.16856	9.2e-12	0.339743
Arhgef17	chr7:100876633	ARHGEF17	chr11:73054121	TRUE	TRUE	FALSE	TRUE	NA	NA	0.00818346	1.16187	9.2e-12	0.339743
Cdh23	chr10:60687177	CDH23	chr10:73521631	FALSE	FALSE	TRUE	FALSE	0.0345045	1.16824	NA	NA	1.05e-11	0.1326
Cdh23	chr10:60687181	CDH23	chr10:73521631	FALSE	FALSE	TRUE	FALSE	0.0299131	1.18528	NA	NA	1.05e-11	0.1326
Cdh23	chr10:60687195	CDH23	chr10:73521631	FALSE	FALSE	TRUE	FALSE	0.0318889	1.18467	NA	NA	1.05e-11	0.1326
Cdh23	chr10:60687203	CDH23	chr10:73521631	FALSE	FALSE	TRUE	FALSE	0.0371089	1.17487	NA	NA	1.05e-11	0.1326
Cdh23	chr10:60687215	CDH23	chr10:73521631	FALSE	FALSE	TRUE	FALSE	0.0471275	1.14541	NA	NA	1.05e-11	0.1326
Arhgef17	chr7:100876587	ARHGEF17	chr11:73054185	TRUE	TRUE	FALSE	TRUE	NA	NA	0.00044353	1.41137	1.59e-11	0.214172
Arhgef17	chr7:100876615	ARHGEF17	chr11:73054185	TRUE	TRUE	FALSE	TRUE	NA	NA	0.00247395	1.23323	1.59e-11	0.214172
Arhgef17	chr7:100876630	ARHGEF17	chr11:73054185	TRUE	TRUE	FALSE	TRUE	NA	NA	0.0070342	1.16856	1.59e-11	0.214172
Arhgef17	chr7:100876633	ARHGEF17	chr11:73054185	TRUE	TRUE	FALSE	TRUE	NA	NA	0.00818346	1.16187	1.59e-11	0.214172
Atg16l2	chr7:101297674	ATG16L2	chr11:72533664	FALSE	FALSE	TRUE	FALSE	0.0454339	2.94719	NA	NA	2.85e-11	0.340477
Serp2	chr14:76534113	SERP2	chr13:44947611	TRUE	TRUE	FALSE	TRUE	NA	NA	0.0132563	1.38769	1.38e-10	0.185071
Hoxa5	chr6:52205276	HOXA5	chr7:27184461	FALSE	FALSE	FALSE	TRUE	NA	NA	0.0308624	1.5854	1.91e-10	0.227112
Hoxa5	chr6:52205294	HOXA5	chr7:27184461	FALSE	FALSE	FALSE	TRUE	NA	NA	0.0269505	1.56262	1.91e-10	0.227112
Prdm16	chr4:154425725	PRDM16	chr1:2995301	FALSE	FALSE	FALSE	TRUE	NA	NA	0.0143145	-1.49568	3.51e-10	-0.198366
Prdm16	chr4:154519364	PRDM16	chr1:2995301	FALSE	FALSE	TRUE	FALSE	0.0385948	2.11563	NA	NA	3.51e-10	-0.198366
Atg16l2	chr7:101297674	ATG16L2	chr11:72532891	FALSE	FALSE	TRUE	FALSE	0.0454339	2.94719	NA	NA	6.36e-10	0.445653
Lhpp	chr7:132612242	LHPP	chr10:126211704	FALSE	FALSE	FALSE	TRUE	NA	NA	0.0178468	1.24439	7.26e-10	0.256914
Lhpp	chr7:132612263	LHPP	chr10:126211704	FALSE	FALSE	FALSE	TRUE	NA	NA	0.0131172	1.27367	7.26e-10	0.256914
Arfgef1	chr1:10233304	ARFGEF1	chr8:68251877	FALSE	FALSE	TRUE	FALSE	0.0392031	1.40528	NA	NA	1.47e-09	0.121267
Arfgef1	chr1:10233310	ARFGEF1	chr8:68251877	FALSE	FALSE	TRUE	FALSE	0.0381729	1.39855	NA	NA	1.47e-09	0.121267
Arfgef1	chr1:10233336	ARFGEF1	chr8:68251877	FALSE	FALSE	TRUE	FALSE	0.0188251	1.50739	NA	NA	1.47e-09	0.121267
Arfgef1	chr1:10233340	ARFGEF1	chr8:68251877	FALSE	FALSE	TRUE	FALSE	0.0214554	1.48296	NA	NA	1.47e-09	0.121267
Arfgef1	chr1:10233343	ARFGEF1	chr8:68251877	FALSE	FALSE	TRUE	FALSE	0.0247318	1.46035	NA	NA	1.47e-09	0.121267
Nav2	chr7:48958927	NAV2	chr11:19546133	FALSE	FALSE	TRUE	FALSE	0.0139398	-1.65232	NA	NA	2.53e-09	0.24899
Nav2	chr7:48958932	NAV2	chr11:19546133	FALSE	FALSE	TRUE	FALSE	0.014546	-1.63975	NA	NA	2.53e-09	0.24899
Nav2	chr7:48958947	NAV2	chr11:19546133	FALSE	FALSE	TRUE	FALSE	0.017483	-1.59361	NA	NA	2.53e-09	0.24899
Runx3	chr4:135150675	RUNX3	chr1:25257626	FALSE	FALSE	FALSE	TRUE	NA	NA	0.0453229	-0.771271	4.17e-09	0.190468
Edaradd	chr13:12542263	EDARADD	chr1:236557682	FALSE	FALSE	TRUE	FALSE	0.0406531	1.42397	NA	NA	4.37e-09	-0.141355
Prdm16	chr4:154425725	PRDM16	chr1:2995506	FALSE	FALSE	FALSE	TRUE	NA	NA	0.0143145	-1.49568	5.62e-09	-0.219016
Prdm16	chr4:154519364	PRDM16	chr1:2995506	FALSE	FALSE	TRUE	FALSE	0.0385948	2.11563	NA	NA	5.62e-09	-0.219016
Map7	chr10:20273821	MAP7	chr6:136672985	FALSE	FALSE	FALSE	TRUE	NA	NA	0.0412718	0.985963	8.81e-09	0.210552
Map7	chr10:20273830	MAP7	chr6:136672985	FALSE	FALSE	FALSE	TRUE	NA	NA	0.0314135	1.00133	8.81e-09	0.210552
Map7	chr10:20273863	MAP7	chr6:136672985	FALSE	FALSE	FALSE	TRUE	NA	NA	0.0395274	0.959905	8.81e-09	0.210552
Nav2	chr7:48958927	NAV2	chr11:19750209	FALSE	FALSE	TRUE	FALSE	0.0139398	-1.65232	NA	NA	9.49e-09	-0.251949
Nav2	chr7:48958932	NAV2	chr11:19750209	FALSE	FALSE	TRUE	FALSE	0.014546	-1.63975	NA	NA	9.49e-09	-0.251949
Nav2	chr7:48958947	NAV2	chr11:19750209	FALSE	FALSE	TRUE	FALSE	0.017483	-1.59361	NA	NA	9.49e-09	-0.251949
Runx3	chr4:135150675	RUNX3	chr1:25257624	FALSE	FALSE	FALSE	TRUE	NA	NA	0.0453229	-0.771271	1.17e-08	0.173045
Atg16l2	chr7:101297674	ATG16L2	chr11:72533295	FALSE	FALSE	TRUE	FALSE	0.0454339	2.94719	NA	NA	1.24e-08	0.216711
Mbp	chr18:82575545	MBP	chr18:74799495	FALSE	FALSE	FALSE	TRUE	NA	NA	0.00126489	-1.48542	1.43e-08	0.270596
Mbp	chr18:82575549	MBP	chr18:74799495	FALSE	FALSE	FALSE	TRUE	NA	NA	0.00126489	-1.48609	1.43e-08	0.270596
Mbp	chr18:82575558	MBP	chr18:74799495	FALSE	FALSE	FALSE	TRUE	NA	NA	0.00175252	-1.46079	1.43e-08	0.270596
Mbp	chr18:82575573	MBP	chr18:74799495	FALSE	FALSE	FALSE	TRUE	NA	NA	0.00247779	-1.43174	1.43e-08	0.270596
St7	chr6:17678664	ST7	chr7:116660213	FALSE	FALSE	TRUE	FALSE	0.030235	2.48617	NA	NA	1.64e-08	0.225526
St7	chr6:17678701	ST7	chr7:116660213	FALSE	FALSE	TRUE	FALSE	0.0272009	2.49501	NA	NA	1.64e-08	0.225526
Serp2	chr14:76534113	SERP2	chr13:44947593	TRUE	TRUE	FALSE	TRUE	NA	NA	0.0132563	1.38769	1.66e-08	0.148342
Plch1	chr3:63704517	PLCH1	chr3:155421970	FALSE	FALSE	FALSE	TRUE	NA	NA	0.0332306	1.14321	3.14e-08	-0.186112
Plch1	chr3:63704523	PLCH1	chr3:155421970	FALSE	FALSE	FALSE	TRUE	NA	NA	0.0288733	1.15379	3.14e-08	-0.186112
Plch1	chr3:63704553	PLCH1	chr3:155421970	FALSE	FALSE	FALSE	TRUE	NA	NA	0.0336718	1.13804	3.14e-08	-0.186112
Nrxn2	chr19:6423386	NRXN2	chr11:64405919	FALSE	FALSE	TRUE	FALSE	0.0130862	-2.15945	NA	NA	3.4e-08	0.223642
Nrxn2	chr19:6423395	NRXN2	chr11:64405919	FALSE	FALSE	TRUE	FALSE	0.0138936	-2.14178	NA	NA	3.4e-08	0.223642
Nrxn2	chr19:6497883	NRXN2	chr11:64405919	FALSE	FALSE	FALSE	TRUE	NA	NA	0.0320369	-0.770654	3.4e-08	0.223642
Nrxn2	chr19:6497894	NRXN2	chr11:64405919	FALSE	FALSE	FALSE	TRUE	NA	NA	0.037296	-0.758757	3.4e-08	0.223642
Nrxn2	chr19:6497902	NRXN2	chr11:64405919	FALSE	FALSE	FALSE	TRUE	NA	NA	0.0448252	-0.744708	3.4e-08	0.223642
Tbc1d1	chr5:64156348	TBC1D1	chr4:38139045	FALSE	FALSE	FALSE	TRUE	NA	NA	0.00759973	-1.13131	3.66e-08	0.15309
Tbc1d1	chr5:64156350	TBC1D1	chr4:38139045	FALSE	FALSE	FALSE	TRUE	NA	NA	0.00745674	-1.13381	3.66e-08	0.15309
Tbc1d1	chr5:64156358	TBC1D1	chr4:38139045	FALSE	FALSE	FALSE	TRUE	NA	NA	0.0075531	-1.13424	3.66e-08	0.15309
Runx2	chr17:44737874	RUNX2	chr6:45399681	FALSE	FALSE	FALSE	TRUE	NA	NA	0.03123	-0.895495	4.11e-08	-0.125004
Runx2	chr17:44737876	RUNX2	chr6:45399681	FALSE	FALSE	FALSE	TRUE	NA	NA	0.03081	-0.897012	4.11e-08	-0.125004
Runx2	chr17:44737878	RUNX2	chr6:45399681	FALSE	FALSE	FALSE	TRUE	NA	NA	0.03081	-0.897734	4.11e-08	-0.125004
Prdm16	chr4:154425725	PRDM16	chr1:3332264	FALSE	FALSE	FALSE	TRUE	NA	NA	0.0143145	-1.49568	7.22e-08	0.18812
Prdm16	chr4:154519364	PRDM16	chr1:3332264	FALSE	FALSE	TRUE	FALSE	0.0385948	2.11563	NA	NA	7.22e-08	0.18812
Prdm16	chr4:154425725	PRDM16	chr1:3010896	FALSE	FALSE	FALSE	TRUE	NA	NA	0.0143145	-1.49568	9.03e-08	-0.201977
Prdm16	chr4:154519364	PRDM16	chr1:3010896	FALSE	FALSE	TRUE	FALSE	0.0385948	2.11563	NA	NA	9.03e-08	-0.201977
Camta1	chr4:151214340	CAMTA1	chr1:7692321	FALSE	FALSE	TRUE	FALSE	0.0466355	1.83886	NA	NA	9.08e-08	-0.153891
Camta1	chr4:151307873	CAMTA1	chr1:7692321	FALSE	FALSE	TRUE	FALSE	0.0418154	-3.03608	NA	NA	9.08e-08	-0.153891
